# Supplementary material for: Symbionts with eroded genomes adjust gene expression according to host life-stage and environment
Source: EMBO Rep. 2025 Aug 8;26(19):4656–74. doi: 10.1038/s44319-025-00525-2 (PMC12508126; doi:10.1038/s44319-025-00525-2)
Supplement: Supplementary file 1 — Table EV1 [file 44319_2025_525_MOESM1_ESM.xlsx]

## Sheet: Tabelle1
Oligo name	Sequence (5'-3')	Modification
HCO2198	TAAACTTCAGGGTGACCAAAAAATCA	none
dgLCO1490	GGTCAACAAATCATAAAGAYATYGG	none
LCO1490_Dver	TTTCGACTAACCATAAAGATATCGG	none
HCO2199_Dver	ATAAACTTCTGGATGTCCAAAAAATC	none
EUB784	TGGACTACCAGGGTATCTAATCC	5' Cy3
Don_sym_FISH_154	GCTYACAACCTYYAAGTC	5' Cy5
