# Supplementary material for: Symbionts with eroded genomes adjust gene expression according to host life-stage and environment
Source: EMBO Rep. 2025 Aug 8;26(19):4656–74. doi: 10.1038/s44319-025-00525-2 (PMC12508126; doi:10.1038/s44319-025-00525-2)
Supplement: Supplementary file 3 — Dataset EV1 [file 44319_2025_525_MOESM3_ESM.xlsx]

## Sheet: Sheet1
Dataset EV1 – Cross-Temperatures Symbiont Differential Gene Expression Results. Results from DESeq2 analysis of FADU results for the cross temperatures experiment with KEGG annotations and classification regarding differential expression.

## Sheet: Dataset_1-Cross-Temperatures_Sy
baseMean	log2FoldChange	lfcSE	pvalue	padj	X	V1	V2	lvl1	lvl2	lvl3	lvl4	DE	delabel
2488.12	-0.281427	0.235649	0.167384	0.284943	GJU04_RS00145	no KEGG annot	no KEGG annot	no KEGG annot	no KEGG annot	no KEGG annot	no KEGG annot	NO	NA
1626.74	0.48614	0.309522	0.0489578	0.113582	GJU04_RS00760	no KEGG annot	no KEGG annot	no KEGG annot	no KEGG annot	no KEGG annot	no KEGG annot	NO	NA
21424.5	-0.553405	0.194967	0.0020076	0.00876437	GJU04_RS01580	no KEGG annot	no KEGG annot	no KEGG annot	no KEGG annot	no KEGG annot	no KEGG annot	NO	NA
105.385	-0.299326	0.347219	0.240219	0.369428	GJU04_RS02100	no KEGG annot	no KEGG annot	no KEGG annot	no KEGG annot	no KEGG annot	no KEGG annot	NO	NA
56.1053	0.148598	0.28441	0.518755	0.636297	GJU04_RS02275	no KEGG annot	no KEGG annot	no KEGG annot	no KEGG annot	no KEGG annot	no KEGG annot	NO	NA
2294.65	1.01957	0.235475	2.22e-06	2.46e-05	GJU04_RS02285	no KEGG annot	no KEGG annot	no KEGG annot	no KEGG annot	no KEGG annot	no KEGG annot	UP	no KEGG annot
41830.7	-0.554229	0.340377	0.037479	0.0927834	WP_168820769.1	WP_168820769.1	K03704	Not Included in Pathway or Brite	Unclassified: genetic information processing	Transcription	cspA; cold shock protein	NO	NA
362.5	-1.31467	0.223309	5.23e-10	1.33e-08	WP_168892880.1	WP_168892880.1	K03624	Brite Hierarchies	Protein families: genetic information processing	Transcription machinery	greA; transcription elongation factor GreA	DOWN	greA; transcription elongation factor GreA
2286.14	-0.092401	0.26458	0.670389	0.760002	WP_168892881.1	WP_168892881.1	K00075	Metabolism	Carbohydrate metabolism	Amino sugar and nucleotide sugar metabolism	murB; UDP-N-acetylmuramate dehydrogenase	NO	NA
25.5997	-1.84411	0.517864	2.94e-05	0.000225165	WP_168892882.1	WP_168892882.1	K03786	Metabolism	Amino acid metabolism	Phenylalanine, tyrosine and tryptophan biosynthesis	aroQ, qutE; 3-dehydroquinate dehydratase II	DOWN	aroQ, qutE; 3-dehydroquinate dehydratase II
24570.4	-0.909871	0.184671	1.82e-07	3.08e-06	WP_168892883.1	WP_168892883.1	K03569	Brite Hierarchies	Protein families: genetic information processing	Chromosome and associated proteins	mreB; rod shape-determining protein MreB and related proteins	NO	NA
1372.45	-0.270167	0.178818	0.104077	0.205123	WP_168892884.1	WP_168892884.1	K03570	Brite Hierarchies	Protein families: genetic information processing	Chromosome and associated proteins	mreC; rod shape-determining protein MreC	NO	NA
130.663	0.0033629	0.229426	0.988308	0.993201	WP_168892885.1	WP_168892885.1	K03571	Brite Hierarchies	Protein families: genetic information processing	Chromosome and associated proteins	mreD; rod shape-determining protein MreD	NO	NA
1129.92	-0.043703	0.399469	0.83497	0.885123	WP_168892886.1	WP_168892886.1	K11179	Genetic Information Processing	Folding, sorting and degradation	Sulfur relay system	tusE, dsrC; tRNA 2-thiouridine synthesizing protein E	NO	NA
3294.49	-1.72799	0.287386	1.81e-10	4.91e-09	WP_168892887.1	WP_168892887.1	K07056	Brite Hierarchies	Protein families: genetic information processing	Ribosome biogenesis	rsmI; 16S rRNA (cytidine1402-2'-O)-methyltransferase	DOWN	rsmI; 16S rRNA (cytidine1402-2'-O)-methyltransferase
442.953	0.0672013	0.426072	0.741014	0.813112	WP_168892888.1	WP_168892888.1	K01491	Metabolism	Energy metabolism	Carbon fixation pathways in prokaryotes	folD; methylenetetrahydrofolate dehydrogenase (NADP+) / methenyltetrahydrofolate cyclohydrolase	NO	NA
792.929	-0.473357	0.217344	0.0150587	0.0439844	WP_168892889.1	WP_168892889.1	K01885	Metabolism	Metabolism of cofactors and vitamins	Porphyrin metabolism	EARS, gltX; glutamyl-tRNA synthetase	NO	NA
2243.98	-0.461712	0.26659	0.0415179	0.0997413	WP_168892890.1	WP_168892890.1	K11940	Brite Hierarchies	Protein families: genetic information processing	Chromosome and associated proteins	hspQ; heat shock protein HspQ	NO	NA
287.531	-0.807417	0.262152	0.000497783	0.00259103	WP_168892891.1	WP_168892891.1	K01775	Metabolism	Metabolism of other amino acids	D-Amino acid metabolism	alr; alanine racemase	NO	NA
1198.18	0.37585	0.181626	0.0246256	0.0662119	WP_168892892.1	WP_168892892.1	K01874	Metabolism	Metabolism of other amino acids	Selenocompound metabolism	MARS, metG; methionyl-tRNA synthetase	NO	NA
76.0718	-0.00969821	0.303216	0.964266	0.97386	WP_168892893.1	WP_168892893.1	K07038	Not Included in Pathway or Brite	Poorly characterized	General function prediction only	K07038; inner membrane protein	NO	NA
184.045	-0.0887173	0.247215	0.672646	0.760002	WP_168892894.1	WP_168892894.1	K01147	Brite Hierarchies	Protein families: genetic information processing	Transfer RNA biogenesis	rnb; exoribonuclease II	NO	NA
7427.6	-1.50791	0.221197	1.09e-12	5.54e-11	WP_168892895.1	WP_168892895.1	K03111	Genetic Information Processing	Replication and repair	DNA replication	ssb; single-strand DNA-binding protein	DOWN	ssb; single-strand DNA-binding protein
4106.02	-1.5143	0.225907	2.34e-12	8.38e-11	WP_168892896.1	WP_168892896.1	K03089	Brite Hierarchies	Protein families: genetic information processing	Transcription machinery	rpoH; RNA polymerase sigma-32 factor	DOWN	rpoH; RNA polymerase sigma-32 factor
2028.18	-0.561879	0.212064	0.00342516	0.0133713	WP_168892897.1	WP_168892897.1	K03110	Genetic Information Processing	Folding, sorting and degradation	Protein export	ftsY; fused signal recognition particle receptor	NO	NA
6019.36	-0.735505	0.190883	3.49e-05	0.000252735	WP_168892901.1	WP_168892901.1	K01872	Genetic Information Processing	Translation	Aminoacyl-tRNA biosynthesis	AARS, alaS; alanyl-tRNA synthetase	NO	NA
2016.54	-0.172081	0.191185	0.323532	0.465794	WP_168892902.1	WP_168892902.1	K03563	Environmental Information Processing	Signal transduction	Two-component system	csrA; carbon storage regulator	NO	NA
9535.01	-0.748189	0.240379	0.000560112	0.00287855	WP_168892903.1	WP_168892903.1	K00674	Metabolism	Amino acid metabolism	Lysine biosynthesis	dapD; 2,3,4,5-tetrahydropyridine-2,6-dicarboxylate N-succinyltransferase	NO	NA
1499.45	-0.244815	0.185153	0.148989	0.257403	WP_168892904.1	WP_168892904.1	K01972	Genetic Information Processing	Replication and repair	DNA replication	E6.5.1.2, ligA, ligB; DNA ligase (NAD+)	NO	NA
904.987	-0.221366	0.187297	0.199018	0.316869	WP_168892905.1	WP_168892905.1	K01883	Genetic Information Processing	Translation	Aminoacyl-tRNA biosynthesis	CARS, cysS; cysteinyl-tRNA synthetase	NO	NA
339.874	0.636206	0.232479	0.00206354	0.00891274	WP_168892906.1	WP_168892906.1	K05539	Brite Hierarchies	Protein families: genetic information processing	Transfer RNA biogenesis	dusA; tRNA-dihydrouridine synthase A	NO	NA
182.405	0.365047	0.239757	0.0789849	0.162781	WP_168892907.1	WP_168892907.1	K03977	Brite Hierarchies	Protein families: genetic information processing	Ribosome biogenesis	engA, der; GTPase	NO	NA
443.909	0.365099	0.240179	0.078835	0.162781	WP_168892908.1	WP_168892908.1	K17713	Brite Hierarchies	Protein families: signaling and cellular processes	Transporters	bamB; outer membrane protein assembly factor BamB	NO	NA
725.407	0.620061	0.259309	0.00551478	0.0198142	WP_168892909.1	WP_168892909.1	K01892	Genetic Information Processing	Translation	Aminoacyl-tRNA biosynthesis	HARS, hisS; histidyl-tRNA synthetase	NO	NA
1273.73	-0.620051	0.20607	0.000972462	0.00475686	WP_168892910.1	WP_168892910.1	K03152	Brite Hierarchies	Protein families: metabolism	Peptidases and inhibitors	thiJ; protein deglycase	NO	NA
504.127	-1.87744	0.248239	3.88e-15	2.62e-13	WP_168892911.1	WP_168892911.1	K03625	Brite Hierarchies	Protein families: genetic information processing	Transcription machinery	nusB; transcription antitermination protein NusB	DOWN	nusB; transcription antitermination protein NusB
2482.04	-1.63855	0.199933	2.73e-17	3.69e-15	WP_168892912.1	WP_168892912.1	K00794	Metabolism	Metabolism of cofactors and vitamins	Riboflavin metabolism	ribH, RIB4; 6,7-dimethyl-8-ribityllumazine synthase	DOWN	ribH, RIB4; 6,7-dimethyl-8-ribityllumazine synthase
1814.76	-0.284354	0.261799	0.196982	0.316106	WP_168892913.1	WP_168892913.1	K11752	Metabolism	Metabolism of cofactors and vitamins	Riboflavin metabolism	ribD; diaminohydroxyphosphoribosylaminopyrimidine deaminase / 5-amino-6-(5-phosphoribosylamino)uracil reductase	NO	NA
4050.51	0.114111	0.168888	0.470782	0.597304	WP_168892914.1	WP_168892914.1	K01649	Metabolism	Carbohydrate metabolism	Pyruvate metabolism	leuA, IMS; 2-isopropylmalate synthase	NO	NA
3036.63	-0.0796139	0.169378	0.61323	0.725865	WP_168892915.1	WP_168892915.1	K00052	Metabolism	Carbohydrate metabolism	C5-Branched dibasic acid metabolism	leuB, IMDH; 3-isopropylmalate dehydrogenase	NO	NA
4220.4	-0.158544	0.179713	0.339617	0.480178	WP_168892916.1	WP_168892916.1	K01703	Metabolism	Carbohydrate metabolism	C5-Branched dibasic acid metabolism	leuC, IPMI-L; 3-isopropylmalate/(R)-2-methylmalate dehydratase large subunit	NO	NA
269.849	0.480473	0.22673	0.0164745	0.0467739	WP_168892917.1	WP_168892917.1	K01704	Metabolism	Carbohydrate metabolism	C5-Branched dibasic acid metabolism	leuD, IPMI-S; 3-isopropylmalate/(R)-2-methylmalate dehydratase small subunit	NO	NA
483.305	0.337697	0.219446	0.082377	0.168066	WP_168892918.1	WP_168892918.1	K00939	Metabolism	Nucleotide metabolism	Purine metabolism	adk, AK; adenylate kinase	NO	NA
3376.43	-0.937068	0.248548	3.23e-05	0.000243196	WP_168892919.1	WP_168892919.1	K01714	Metabolism	Amino acid metabolism	Lysine biosynthesis	dapA; 4-hydroxy-tetrahydrodipicolinate synthase	NO	NA
384.591	0.49112	0.256587	0.0252193	0.0673621	WP_168892920.1	WP_168892920.1	K01879	Genetic Information Processing	Translation	Aminoacyl-tRNA biosynthesis	glyS; glycyl-tRNA synthetase beta chain	NO	NA
360.633	0.262242	0.207894	0.159915	0.275108	WP_168892921.1	WP_168892921.1	K13283	Brite Hierarchies	Protein families: signaling and cellular processes	Transporters	fieF; ferrous-iron efflux pump FieF	NO	NA
1304.55	-0.354493	0.186912	0.0388831	0.0950996	WP_168892922.1	WP_168892922.1	K00850	Metabolism	Carbohydrate metabolism	Glycolysis / Gluconeogenesis	pfkA, PFK; 6-phosphofructokinase 1	NO	NA
124.012	-0.323639	0.263476	0.143887	0.252892	WP_168892923.1	WP_168892923.1	K02897	Genetic Information Processing	Translation	Ribosome	RP-L25, rplY; large subunit ribosomal protein L25	NO	NA
349.996	-0.0375586	0.20286	0.83588	0.885123	WP_168892924.1	WP_168892924.1	K00215	Metabolism	Amino acid metabolism	Lysine biosynthesis	dapB; 4-hydroxy-tetrahydrodipicolinate reductase	NO	NA
6800.64	0.47983	0.224223	0.0149917	0.0439844	WP_168892926.1	WP_168892926.1	K01870	Genetic Information Processing	Translation	Aminoacyl-tRNA biosynthesis	IARS, ileS; isoleucyl-tRNA synthetase	NO	NA
7.15786	0.20484	0.463762	0.3429	0.48172	WP_168892927.1	WP_168892927.1	K02968	Genetic Information Processing	Translation	Ribosome	RP-S20, rpsT; small subunit ribosomal protein S20	NO	NA
3352.89	0.0926099	0.228843	0.641207	0.738713	WP_168892928.1	WP_168892928.1	K01834	Metabolism	Carbohydrate metabolism	Glycolysis / Gluconeogenesis	PGAM, gpmA; 2,3-bisphosphoglycerate-dependent phosphoglycerate mutase	NO	NA
2616.74	-0.870865	0.229467	3.36e-05	0.000247717	WP_168892929.1	WP_168892929.1	K13788	Metabolism	Carbohydrate metabolism	Pyruvate metabolism	pta; phosphate acetyltransferase	NO	NA
2990.93	-0.999424	0.263445	2.7e-05	0.000217588	WP_168892930.1	WP_168892930.1	K00925	Metabolism	Carbohydrate metabolism	Pyruvate metabolism	ackA; acetate kinase	NO	NA
17.0881	-0.0226512	0.37048	0.919516	0.945122	WP_168892931.1	WP_168892931.1	K03558	Not Included in Pathway or Brite	Poorly characterized	General function prediction only	cvpA; membrane protein required for colicin V production	NO	NA
264.865	0.0993209	0.206856	0.594862	0.711964	WP_168892932.1	WP_168892932.1	K06173	Brite Hierarchies	Protein families: genetic information processing	Transfer RNA biogenesis	truA, PUS1; tRNA pseudouridine38-40 synthase	NO	NA
1058.33	1.06706	0.279332	1.78e-05	0.000150896	WP_168892933.1	WP_168892933.1	K07258	Metabolism	Glycan biosynthesis and metabolism	Peptidoglycan biosynthesis	dacC, dacA, dacD; serine-type D-Ala-D-Ala carboxypeptidase (penicillin-binding protein 5/6)	UP	dacC, dacA, dacD; serine-type D-Ala-D-Ala carboxypeptidase (penicillin-binding protein 5/6)
209.787	0.321502	0.226925	0.106656	0.207663	WP_168892934.1	WP_168892934.1	K03801	Metabolism	Metabolism of cofactors and vitamins	Lipoic acid metabolism	lipB; lipoyl(octanoyl) transferase	NO	NA
672.478	-0.20105	0.27358	0.36663	0.507328	WP_168892936.1	WP_168892936.1	K00208	Metabolism	Lipid metabolism	Fatty acid biosynthesis	fabI; enoyl-[acyl-carrier protein] reductase I	NO	NA
9995.81	0.634847	0.234377	0.00221114	0.00944971	WP_168892937.1	WP_168892937.1	K00324	Metabolism	Metabolism of cofactors and vitamins	Nicotinate and nicotinamide metabolism	pntA; proton-translocating NAD(P)+ transhydrogenase subunit alpha	NO	NA
7357.08	0.212444	0.212467	0.263936	0.399843	WP_168892938.1	WP_168892938.1	K00325	Metabolism	Metabolism of cofactors and vitamins	Nicotinate and nicotinamide metabolism	pntB; proton-translocating NAD(P)+ transhydrogenase subunit beta	NO	NA
2934.29	0.235618	0.217681	0.222847	0.34665	WP_168892939.1	WP_168892939.1	K08300	Genetic Information Processing	Folding, sorting and degradation	RNA degradation	rne; ribonuclease E	NO	NA
99.3162	1.52846	0.324903	2.58e-07	4.03e-06	WP_168892940.1	WP_168892940.1	K06179	Brite Hierarchies	Protein families: genetic information processing	Ribosome biogenesis	rluC; 23S rRNA pseudouridine955/2504/2580 synthase	UP	rluC; 23S rRNA pseudouridine955/2504/2580 synthase
301.669	0.846011	0.302454	0.000996564	0.00481673	WP_168892941.1	WP_168892941.1	K02911	Genetic Information Processing	Translation	Ribosome	RP-L32, MRPL32, rpmF; large subunit ribosomal protein L32	NO	NA
461.521	1.03162	0.251595	6.18e-06	6.12e-05	WP_168892942.1	WP_168892942.1		NA NA NA	NA NA NA NA	NA NA NA NA NA	NA NA NA NA NA NA NA	UP	NA NA NA NA NA NA NA
63.2225	0.0113444	0.306888	0.964042	0.97386	WP_168892943.1	WP_168892943.1		NA NA NA	NA NA NA NA	NA NA NA NA NA	NA NA NA NA NA NA NA	NO	NA
10491.4	0.0112866	0.246069	0.961184	0.97386	WP_168892944.1	WP_168892944.1	K00059	Metabolism	Lipid metabolism	Fatty acid biosynthesis	fabG, OAR1; 3-oxoacyl-[acyl-carrier protein] reductase	NO	NA
2134.5	0.0457825	0.222502	0.821021	0.877197	WP_168892945.1	WP_168892945.1	K02078	Metabolism	Lipid metabolism	Fatty acid biosynthesis	acpP; acyl carrier protein	NO	NA
507.535	0.330832	0.206838	0.0750414	0.157045	WP_168892946.1	WP_168892946.1	K00943	Metabolism	Nucleotide metabolism	Pyrimidine metabolism	tmk, DTYMK; dTMP kinase	NO	NA
80.6605	-0.0661672	0.260855	0.760003	0.821955	WP_168892947.1	WP_168892947.1	K02341	Genetic Information Processing	Replication and repair	DNA replication	holB; DNA polymerase III subunit delta'	NO	NA
4348.4	-0.443095	0.236791	0.0326179	0.0822537	WP_168892948.1	WP_168892948.1	K02779	Metabolism	Carbohydrate metabolism	Glycolysis / Gluconeogenesis	ptsG; glucose PTS system EIICB or EIICBA component	NO	NA
587.829	0.109266	0.250307	0.610808	0.725112	WP_168892949.1	WP_168892949.1	K02503	Brite Hierarchies	Protein families: genetic information processing	Transfer RNA biogenesis	HINT1_2, hinT, hit; histidine triad (HIT) family protein	NO	NA
22687	-1.27154	0.281527	8.51e-07	1.19e-05	WP_168892950.1	WP_168892950.1	K00134	Metabolism	Carbohydrate metabolism	Glycolysis / Gluconeogenesis	GAPDH, gapA; glyceraldehyde 3-phosphate dehydrogenase (phosphorylating)	DOWN	GAPDH, gapA; glyceraldehyde 3-phosphate dehydrogenase (phosphorylating)
15739.1	-1.16603	0.278655	4.18e-06	4.46e-05	WP_168892951.1	WP_168892951.1	K04773	Brite Hierarchies	Protein families: metabolism	Peptidases and inhibitors	sppA; protease IV	DOWN	sppA; protease IV
867.115	0.358849	0.280842	0.11857	0.218816	WP_168892952.1	WP_168892952.1	K01142	Genetic Information Processing	Replication and repair	Base excision repair	E3.1.11.2, xthA; exodeoxyribonuclease III	NO	NA
675.955	-0.0188777	0.212743	0.918296	0.945122	WP_168892953.1	WP_168892953.1	K06131	Metabolism	Lipid metabolism	Glycerophospholipid metabolism	clsA_B; cardiolipin synthase A/B	NO	NA
1300.28	-0.0260824	0.201188	0.883966	0.924975	WP_168892954.1	WP_168892954.1	K06942	Brite Hierarchies	Protein families: genetic information processing	Ribosome biogenesis	ychF; ribosome-binding ATPase	NO	NA
667.321	-0.0865832	0.188536	0.615688	0.726655	WP_168892955.1	WP_168892955.1	K01056	Brite Hierarchies	Protein families: genetic information processing	Translation factors	PTH1, PTRH1, pth, spoVC; peptidyl-tRNA hydrolase, PTH1 family	NO	NA
2566.46	-0.537782	0.228921	0.00828056	0.0277843	WP_168892956.1	WP_168892956.1	K00948	Metabolism	Carbohydrate metabolism	Pentose phosphate pathway	PRPS, prsA; ribose-phosphate pyrophosphokinase	NO	NA
3003.4	-0.154826	0.182468	0.357344	0.498562	WP_168892957.1	WP_168892957.1	K02835	Brite Hierarchies	Protein families: genetic information processing	Translation factors	prfA, MTRF1, MRF1; peptide chain release factor 1	NO	NA
61.742	1.09567	0.408553	0.000942509	0.00466657	WP_168892958.1	WP_168892958.1	K02493	Brite Hierarchies	Protein families: genetic information processing	Translation factors	hemK, prmC, HEMK; release factor glutamine methyltransferase	UP	hemK, prmC, HEMK; release factor glutamine methyltransferase
3281.89	-0.124764	0.179638	0.453132	0.585987	WP_168892959.1	WP_168892959.1	K01868	Genetic Information Processing	Translation	Aminoacyl-tRNA biosynthesis	TARS, thrS; threonyl-tRNA synthetase	NO	NA
5127.87	-0.795889	0.205139	2.8e-05	0.000218384	WP_168892960.1	WP_168892960.1	K02916	Genetic Information Processing	Translation	Ribosome	RP-L35, MRPL35, rpmI; large subunit ribosomal protein L35	NO	NA
3825.15	-0.743027	0.208846	0.000109821	0.00066548	WP_168892961.1	WP_168892961.1	K02887	Genetic Information Processing	Translation	Ribosome	RP-L20, MRPL20, rplT; large subunit ribosomal protein L20	NO	NA
115.616	-0.160619	0.253491	0.453293	0.585987	WP_168892962.1	WP_168892962.1	K01890	Genetic Information Processing	Translation	Aminoacyl-tRNA biosynthesis	FARSB, pheT; phenylalanyl-tRNA synthetase beta chain	NO	NA
15.827	-0.463389	0.483055	0.108693	0.207663	WP_168892963.1	WP_168892963.1	K00793	Metabolism	Metabolism of cofactors and vitamins	Riboflavin metabolism	ribE, RIB5; riboflavin synthase	NO	NA
4609.26	-0.52613	0.273545	0.0234416	0.0643059	WP_168892964.1	WP_168892964.1	K01866	Genetic Information Processing	Translation	Aminoacyl-tRNA biosynthesis	YARS, tyrS; tyrosyl-tRNA synthetase	NO	NA
193.797	0.411247	0.284935	0.0779831	0.162365	WP_168892965.1	WP_168892965.1	K26939	Brite Hierarchies	Protein families: signaling and cellular processes	Transporters	norM, mdtK; MATE family, multidrug efflux pump	NO	NA
100.751	0.471547	0.366966	0.0800407	0.164124	WP_168892966.1	WP_168892966.1	K07390	Brite Hierarchies	Protein families: genetic information processing	Chaperones and folding catalysts	grxD, GLRX5; monothiol glutaredoxin	NO	NA
552.203	0.120786	0.205175	0.514891	0.633472	WP_168892967.1	WP_168892967.1	K03683	Brite Hierarchies	Protein families: genetic information processing	Transfer RNA biogenesis	rnt; ribonuclease T	NO	NA
657.621	-0.595961	0.198929	0.00109032	0.0051473	WP_168892968.1	WP_168892968.1	K03610	Brite Hierarchies	Protein families: genetic information processing	Chromosome and associated proteins	minC; septum site-determining protein MinC	NO	NA
1591.8	-0.643431	0.184071	0.000173826	0.0010228	WP_168892969.1	WP_168892969.1	K03609	Brite Hierarchies	Protein families: genetic information processing	Chromosome and associated proteins	minD; septum site-determining protein MinD	NO	NA
12.3236	0.188059	0.414297	0.432002	0.569458	WP_168892970.1	WP_168892970.1	K03608	Brite Hierarchies	Protein families: genetic information processing	Chromosome and associated proteins	minE; cell division topological specificity factor	NO	NA
243.017	0.103514	0.21925	0.596226	0.711964	WP_168892971.1	WP_168892971.1	K14742	Brite Hierarchies	Protein families: genetic information processing	Transfer RNA biogenesis	tsaB; tRNA threonylcarbamoyladenosine biosynthesis protein TsaB	NO	NA
5985.9	0.164789	0.208236	0.40767	0.551713	WP_168892972.1	WP_168892972.1	K01419	Brite Hierarchies	Protein families: metabolism	Peptidases and inhibitors	hslV, clpQ; ATP-dependent HslUV protease, peptidase subunit HslV	NO	NA
10843.5	0.115965	0.192903	0.507734	0.626566	WP_168892973.1	WP_168892973.1	K03667	Brite Hierarchies	Protein families: genetic information processing	Chaperones and folding catalysts	hslU; ATP-dependent HslUV protease ATP-binding subunit HslU	NO	NA
1741.99	-0.13882	0.193416	0.428529	0.566719	WP_168892974.1	WP_168892974.1		NA NA NA	NA NA NA NA	NA NA NA NA NA	NA NA NA NA NA NA NA	NO	NA
862.991	0.128639	0.260958	0.558045	0.676317	WP_168892975.1	WP_168892975.1	K11755	Metabolism	Amino acid metabolism	Histidine metabolism	hisIE; phosphoribosyl-AMP cyclohydrolase / phosphoribosyl-ATP pyrophosphohydrolase	NO	NA
4334.74	-0.397113	0.187478	0.0213516	0.059375	WP_168892976.1	WP_168892976.1	K02500	Metabolism	Amino acid metabolism	Histidine metabolism	hisF; imidazole glycerol-phosphate synthase subunit HisF	NO	NA
1567.48	-0.0510243	0.184686	0.761219	0.821955	WP_168892977.1	WP_168892977.1	K01814	Metabolism	Amino acid metabolism	Histidine metabolism	hisA; phosphoribosylformimino-5-aminoimidazole carboxamide ribotide isomerase	NO	NA
1125.73	0.141195	0.19062	0.419001	0.559587	WP_168892978.1	WP_168892978.1	K02501	Metabolism	Amino acid metabolism	Histidine metabolism	hisH; imidazole glycerol-phosphate synthase subunit HisH	NO	NA
2400.66	0.390186	0.188599	0.0236218	0.0643656	WP_168892979.1	WP_168892979.1	K01089	Metabolism	Amino acid metabolism	Histidine metabolism	hisB; imidazoleglycerol-phosphate dehydratase / histidinol-phosphatase	NO	NA
2591.2	0.887049	0.229546	2.14e-05	0.000177611	WP_168892980.1	WP_168892980.1	K00765	Metabolism	Amino acid metabolism	Histidine metabolism	hisG; ATP phosphoribosyltransferase	NO	NA
75.0234	0.42509	0.364429	0.108667	0.207663	WP_168892981.1	WP_168892981.1	K03469	Genetic Information Processing	Replication and repair	DNA replication	rnhA, RNASEH1; ribonuclease HI	NO	NA
286.942	-0.166996	0.289195	0.469877	0.597304	WP_168892982.1	WP_168892982.1	K02342	Genetic Information Processing	Replication and repair	DNA replication	dnaQ; DNA polymerase III subunit epsilon	NO	NA
1278.07	-0.0756444	0.222206	0.698874	0.775254	WP_168892983.1	WP_168892983.1	K03442	Brite Hierarchies	Protein families: signaling and cellular processes	Transporters	mscS; small conductance mechanosensitive channel	NO	NA
3258.14	0.120358	0.194413	0.498706	0.619188	WP_168892984.1	WP_168892984.1	K01624	Metabolism	Carbohydrate metabolism	Glycolysis / Gluconeogenesis	FBA, fbaA; fructose-bisphosphate aldolase, class II	NO	NA
1355.22	0.3811	0.187549	0.026451	0.0697345	WP_168892985.1	WP_168892985.1	K00927	Metabolism	Carbohydrate metabolism	Glycolysis / Gluconeogenesis	PGK, pgk; phosphoglycerate kinase	NO	NA
8588.47	0.0810326	0.183027	0.632498	0.733698	WP_168892986.1	WP_168892986.1	K00615	Metabolism	Carbohydrate metabolism	Pentose phosphate pathway	E2.2.1.1, tktA, tktB; transketolase	NO	NA
2195.02	0.485834	0.285372	0.0387726	0.0950996	WP_168892987.1	WP_168892987.1	K00789	Metabolism	Amino acid metabolism	Cysteine and methionine metabolism	metK, MAT; S-adenosylmethionine synthetase	NO	NA
3978.06	-0.139241	0.174834	0.39003	0.531383	WP_168892988.1	WP_168892988.1	K02469	Brite Hierarchies	Protein families: genetic information processing	DNA replication proteins	gyrA; DNA gyrase subunit A	NO	NA
9030.82	-0.0167432	0.180894	0.919455	0.945122	WP_168892989.1	WP_168892989.1	K03555	Genetic Information Processing	Replication and repair	Mismatch repair	mutS; DNA mismatch repair protein MutS	NO	NA
2421.31	-1.36373	0.219205	6.47e-11	2.02e-09	WP_168892990.1	WP_168892990.1	K06890	Not Included in Pathway or Brite	Poorly characterized	Function unknown	K06890; uncharacterized protein	DOWN	K06890; uncharacterized protein
646.327	0.605027	0.242166	0.00434968	0.0160543	WP_168892991.1	WP_168892991.1	K01928	Metabolism	Amino acid metabolism	Lysine biosynthesis	murE; UDP-N-acetylmuramoyl-L-alanyl-D-glutamate--2,6-diaminopimelate ligase	NO	NA
837.979	0.400704	0.220407	0.040136	0.0975761	WP_168892992.1	WP_168892992.1	K01929	Metabolism	Amino acid metabolism	Lysine biosynthesis	murF; UDP-N-acetylmuramoyl-tripeptide--D-alanyl-D-alanine ligase	NO	NA
116.026	-0.633506	0.286991	0.00885167	0.0287502	WP_168892993.1	WP_168892993.1	K01000	Metabolism	Glycan biosynthesis and metabolism	Peptidoglycan biosynthesis	mraY; phospho-N-acetylmuramoyl-pentapeptide-transferase	NO	NA
366.841	-0.416389	0.231412	0.0407215	0.0984104	WP_168892994.1	WP_168892994.1	K01925	Metabolism	Metabolism of other amino acids	D-Amino acid metabolism	murD; UDP-N-acetylmuramoylalanine--D-glutamate ligase	NO	NA
1511.14	0.520501	0.250198	0.0158473	0.0455427	WP_168892995.1	WP_168892995.1	K02563	Metabolism	Glycan biosynthesis and metabolism	Peptidoglycan biosynthesis	murG; UDP-N-acetylglucosamine--N-acetylmuramyl-(pentapeptide) pyrophosphoryl-undecaprenol N-acetylglucosamine transferase	NO	NA
3331.79	0.903214	0.205425	2.15e-06	2.46e-05	WP_168892996.1	WP_168892996.1	K01924	Metabolism	Glycan biosynthesis and metabolism	Peptidoglycan biosynthesis	murC; UDP-N-acetylmuramate--alanine ligase	NO	NA
981.904	0.435942	0.20698	0.0191875	0.0539171	WP_168892997.1	WP_168892997.1	K01921	Metabolism	Metabolism of other amino acids	D-Amino acid metabolism	ddl; D-alanine-D-alanine ligase	NO	NA
18123	-0.396479	0.234116	0.0527589	0.120599	WP_168892999.1	WP_168892999.1	K03070	Genetic Information Processing	Folding, sorting and degradation	Protein export	secA; preprotein translocase subunit SecA	NO	NA
33823.1	-0.782167	0.218578	9.29e-05	0.000571208	WP_168893000.1	WP_168893000.1	K03686	Brite Hierarchies	Protein families: genetic information processing	Chaperones and folding catalysts	dnaJ; molecular chaperone DnaJ	NO	NA
54140.7	-0.787112	0.19201	1.1e-05	9.67e-05	WP_168893001.1	WP_168893001.1	K04043	Genetic Information Processing	Folding, sorting and degradation	RNA degradation	dnaK, HSPA9; molecular chaperone DnaK	NO	NA
2485.87	-0.0683238	0.200866	0.705717	0.779621	WP_168893002.1	WP_168893002.1	K01255	Metabolism	Metabolism of other amino acids	Glutathione metabolism	CARP, pepA; leucyl aminopeptidase	NO	NA
3140.55	0.486187	0.193146	0.00582944	0.020761	WP_168893003.1	WP_168893003.1	K01873	Genetic Information Processing	Translation	Aminoacyl-tRNA biosynthesis	VARS, valS; valyl-tRNA synthetase	NO	NA
1102	0.204563	0.211437	0.279181	0.418257	WP_168893004.1	WP_168893004.1	K00611	Metabolism	Amino acid metabolism	Arginine biosynthesis	OTC, argF, argI; ornithine carbamoyltransferase	NO	NA
4586.1	-1.39123	0.185252	7.5e-15	4.35e-13	WP_168893006.1	WP_168893006.1	K07320	Brite Hierarchies	Protein families: genetic information processing	Ribosome biogenesis	prmB; ribosomal protein L3 glutamine methyltransferase	DOWN	prmB; ribosomal protein L3 glutamine methyltransferase
7551.6	-1.47665	0.18729	3.85e-16	3.9e-14	WP_168893007.1	WP_168893007.1	K01736	Metabolism	Amino acid metabolism	Phenylalanine, tyrosine and tryptophan biosynthesis	aroC; chorismate synthase	DOWN	aroC; chorismate synthase
17541.2	-1.46116	0.305407	1.94e-07	3.15e-06	WP_168893008.1	WP_168893008.1	K03386	Cellular Processes	Cell growth and death	Apoptosis - fly	PRDX2_4, ahpC; peroxiredoxin 2/4	DOWN	PRDX2_4, ahpC; peroxiredoxin 2/4
42.2548	0.920781	0.449298	0.00609837	0.0215299	WP_168893009.1	WP_168893009.1	K00564	Brite Hierarchies	Protein families: genetic information processing	Ribosome biogenesis	rsmC; 16S rRNA (guanine1207-N2)-methyltransferase	NO	NA
821.978	0.81531	0.197034	8.15e-06	7.69e-05	WP_168893010.1	WP_168893010.1	K01525	Metabolism	Nucleotide metabolism	Purine metabolism	apaH; bis(5'-nucleosyl)-tetraphosphatase (symmetrical)	NO	NA
974.467	-0.139286	0.190633	0.424114	0.564559	WP_168893011.1	WP_168893011.1	K06195	Not Included in Pathway or Brite	Unclassified: signaling and cellular processes	Others	apaG; ApaG protein	NO	NA
73.9947	-0.0876726	0.275523	0.695376	0.775084	WP_168893012.1	WP_168893012.1	K02528	Brite Hierarchies	Protein families: genetic information processing	Ribosome biogenesis	ksgA; 16S rRNA (adenine1518-N6/adenine1519-N6)-dimethyltransferase	NO	NA
13.4191	-0.195969	0.411997	0.412677	0.554791	WP_168893013.1	WP_168893013.1	K03771	Brite Hierarchies	Protein families: genetic information processing	Chaperones and folding catalysts	surA; peptidyl-prolyl cis-trans isomerase SurA	NO	NA
6.51743	0.227781	0.483595	0.282723	0.422006	WP_168893014.1	WP_168893014.1	K05801	Brite Hierarchies	Protein families: genetic information processing	Chaperones and folding catalysts	djlA; DnaJ like chaperone protein	NO	NA
7.22003	0.00210974	0.418718	0.994422	0.994422	WP_168893015.1	WP_168893015.1	K00997	Metabolism	Metabolism of cofactors and vitamins	Pantothenate and CoA biosynthesis	acpS; holo-[acyl-carrier protein] synthase	NO	NA
16.4809	1.28938	0.794833	0.00859928	0.0281557	WP_168893016.1	WP_168893016.1	K03595	Brite Hierarchies	Protein families: genetic information processing	Ribosome biogenesis	era, ERAL1; GTPase	UP	era, ERAL1; GTPase
1294.65	0.82536	0.225742	5.59e-05	0.00037802	WP_168893017.1	WP_168893017.1	K03685	Genetic Information Processing	Translation	Ribosome biogenesis in eukaryotes	rnc, DROSHA, RNT1; ribonuclease III	NO	NA
76.107	1.60296	0.473327	4.98e-05	0.00034244	WP_168893018.1	WP_168893018.1	K03100	Genetic Information Processing	Folding, sorting and degradation	Protein export	lepB; signal peptidase I	UP	lepB; signal peptidase I
2597.49	0.233948	0.184798	0.169223	0.286269	WP_168893019.1	WP_168893019.1	K03596	Human Diseases	Infectious disease: bacterial	Legionellosis	lepA; GTP-binding protein LepA	NO	NA
2617.79	0.291503	0.202273	0.110234	0.209022	WP_168893020.1	WP_168893020.1	K01414	Brite Hierarchies	Protein families: metabolism	Peptidases and inhibitors	prlC; oligopeptidase A	NO	NA
151.677	1.63627	0.3041	6.91e-09	1.56e-07	WP_168893021.1	WP_168893021.1	K03218	Brite Hierarchies	Protein families: genetic information processing	Ribosome biogenesis	rlmB; 23S rRNA (guanosine2251-2'-O)-methyltransferase	UP	rlmB; 23S rRNA (guanosine2251-2'-O)-methyltransferase
13.0424	0.405579	0.517564	0.142509	0.252892	WP_168893022.1	WP_168893022.1	K00791	Metabolism	Metabolism of terpenoids and polyketides	Zeatin biosynthesis	miaA, TRIT1; tRNA dimethylallyltransferase	NO	NA
2108.05	0.359938	0.225885	0.0701387	0.15147	WP_168893023.1	WP_168893023.1	K03572	Genetic Information Processing	Replication and repair	Mismatch repair	mutL; DNA mismatch repair protein MutL	NO	NA
74.3952	-0.164527	0.290983	0.476677	0.601028	WP_168893024.1	WP_168893024.1	K13288	Genetic Information Processing	Translation	Ribosome biogenesis in eukaryotes	orn, REX2, REXO2; oligoribonuclease	NO	NA
6.36073	0.203066	0.468915	0.333226	0.476572	WP_168893025.1	WP_168893025.1	K01613	Metabolism	Lipid metabolism	Glycerophospholipid metabolism	psd, PISD; phosphatidylserine decarboxylase	NO	NA
175.138	1.12005	0.280284	8.9e-06	8.21e-05	WP_168893026.1	WP_168893026.1	K04568	Brite Hierarchies	Protein families: genetic information processing	Translation factors	epmA, poxA; elongation factor P--(R)-beta-lysine ligase	UP	epmA, poxA; elongation factor P--(R)-beta-lysine ligase
30.2247	2.01704	0.597317	6.55e-05	0.0004152	WP_168893027.1	WP_168893027.1	K02356	Brite Hierarchies	Protein families: genetic information processing	Translation factors	efp; elongation factor P	UP	efp; elongation factor P
329.241	0.891281	0.350383	0.00181711	0.00810023	WP_168893028.1	WP_168893028.1	K19810	Brite Hierarchies	Protein families: genetic information processing	Translation factors	epmB; L-lysine 2,3-aminomutase	NO	NA
609865	-1.297	0.288458	8.85e-07	1.2e-05	WP_168893029.1	WP_168893029.1	K04077	Genetic Information Processing	Folding, sorting and degradation	RNA degradation	groEL, HSPD1; chaperonin GroEL	DOWN	groEL, HSPD1; chaperonin GroEL
54301	-0.852898	0.271838	0.000336107	0.00184405	WP_168893030.1	WP_168893030.1	K04078	Brite Hierarchies	Protein families: genetic information processing	Chaperones and folding catalysts	groES, HSPE1; chaperonin GroES	NO	NA
963.057	-1.32898	0.31009	2.24e-06	2.46e-05	WP_168893031.1	WP_168893031.1	K03286	Brite Hierarchies	Protein families: signaling and cellular processes	Transporters	TC.OOP; OmpA-OmpF porin, OOP family	DOWN	TC.OOP; OmpA-OmpF porin, OOP family
163.215	-0.723564	0.299381	0.00419485	0.0157695	WP_168893032.1	WP_168893032.1	K06980	Brite Hierarchies	Protein families: genetic information processing	Transfer RNA biogenesis	ygfZ; tRNA-modifying protein YgfZ	NO	NA
8173.94	0.145276	0.217909	0.454645	0.585987	WP_168893033.1	WP_168893033.1	K01955	Metabolism	Nucleotide metabolism	Pyrimidine metabolism	carB, CPA2; carbamoyl-phosphate synthase large subunit	NO	NA
16913.6	0.522981	0.219317	0.00749284	0.0253508	WP_168893035.1	WP_168893035.1	K00053	Metabolism	Amino acid metabolism	Valine, leucine and isoleucine biosynthesis	ilvC; ketol-acid reductoisomerase	NO	NA
13526.2	0.427508	0.187327	0.0127112	0.0390965	WP_168893036.1	WP_168893036.1	K01687	Metabolism	Amino acid metabolism	Valine, leucine and isoleucine biosynthesis	ilvD; dihydroxy-acid dehydratase	NO	NA
8329.45	-0.0105743	0.172956	0.928053	0.946707	WP_168893037.1	WP_168893037.1	K00826	Metabolism	Amino acid metabolism	Cysteine and methionine metabolism	E2.6.1.42, ilvE; branched-chain amino acid aminotransferase	NO	NA
209.955	0.364558	0.251659	0.0896219	0.180131	WP_168893038.1	WP_168893038.1	K11258	Metabolism	Carbohydrate metabolism	Butanoate metabolism	ilvM; acetolactate synthase II small subunit	NO	NA
5247.43	0.172824	0.226827	0.388653	0.53129	WP_168893039.1	WP_168893039.1	K01652	Metabolism	Carbohydrate metabolism	Butanoate metabolism	E2.2.1.6L, ilvB, ilvG, ilvI; acetolactate synthase I/II/III large subunit	NO	NA
546.726	-0.431448	0.233951	0.0357684	0.0890919	WP_168893040.1	WP_168893040.1	K00528	Not Included in Pathway or Brite	Unclassified: metabolism	Enzymes with EC numbers	fpr; ferredoxin/flavodoxin---NADP+ reductase	NO	NA
280.069	-0.229241	0.262415	0.297672	0.43788	WP_168893041.1	WP_168893041.1	K01803	Metabolism	Carbohydrate metabolism	Glycolysis / Gluconeogenesis	TPI, tpiA; triosephosphate isomerase (TIM)	NO	NA
1252.07	0.156696	0.249739	0.462564	0.594307	WP_168893042.1	WP_168893042.1	K04567	Genetic Information Processing	Translation	Aminoacyl-tRNA biosynthesis	KARS, lysS; lysyl-tRNA synthetase, class II	NO	NA
5478.99	0.288235	0.256642	0.184687	0.302351	WP_168893043.1	WP_168893043.1	K02836	Brite Hierarchies	Protein families: genetic information processing	Translation factors	prfB; peptide chain release factor 2	NO	NA
8754.53	-0.516919	0.353028	0.0575774	0.129151	WP_168893044.1	WP_168893044.1	K04771	Environmental Information Processing	Signal transduction	Two-component system	degP, htrA; serine protease Do	NO	NA
7866.99	-1.06199	0.379892	0.000718667	0.00360221	WP_168893045.1	WP_168893045.1		NA NA NA	NA NA NA NA	NA NA NA NA NA	NA NA NA NA NA NA NA	DOWN	NA NA NA NA NA NA NA
802.709	1.55783	0.232209	1.69e-12	7.64e-11	WP_168893046.1	WP_168893046.1	K01807	Metabolism	Carbohydrate metabolism	Pentose phosphate pathway	rpiA; ribose 5-phosphate isomerase A	UP	rpiA; ribose 5-phosphate isomerase A
1281.17	0.751634	0.198407	4.02e-05	0.000285982	WP_168893047.1	WP_168893047.1	K03657	Genetic Information Processing	Replication and repair	Nucleotide excision repair	uvrD, pcrA; ATP-dependent DNA helicase UvrD/PcrA	NO	NA
2717.31	0.418785	0.213915	0.0279545	0.0727533	WP_168893048.1	WP_168893048.1	K03284	Brite Hierarchies	Protein families: signaling and cellular processes	Transporters	corA; magnesium transporter	NO	NA
2451.74	0.326279	0.237671	0.113189	0.210802	WP_168893049.1	WP_168893049.1	K00164	Metabolism	Carbohydrate metabolism	Citrate cycle (TCA cycle)	OGDH, sucA; 2-oxoglutarate dehydrogenase E1 component	NO	NA
933.4	0.269844	0.226739	0.175297	0.294094	WP_168893050.1	WP_168893050.1	K00658	Metabolism	Carbohydrate metabolism	Citrate cycle (TCA cycle)	DLST, sucB; 2-oxoglutarate dehydrogenase E2 component (dihydrolipoamide succinyltransferase)	NO	NA
1951.08	-0.0225521	0.234405	0.908964	0.945122	WP_168893051.1	WP_168893051.1	K00425	Metabolism	Energy metabolism	Oxidative phosphorylation	cydA; cytochrome bd ubiquinol oxidase subunit I	NO	NA
934.17	-0.38707	0.226204	0.0528733	0.120599	WP_168893052.1	WP_168893052.1	K00426	Metabolism	Energy metabolism	Oxidative phosphorylation	cydB; cytochrome bd ubiquinol oxidase subunit II	NO	NA
7011.42	-0.151126	0.185537	0.371947	0.5119	WP_168893053.1	WP_168893053.1	K02622	Brite Hierarchies	Protein families: genetic information processing	DNA replication proteins	parE; topoisomerase IV subunit B	NO	NA
7571.01	0.138105	0.199922	0.447452	0.582365	WP_168893054.1	WP_168893054.1	K00163	Metabolism	Carbohydrate metabolism	Glycolysis / Gluconeogenesis	aceE; pyruvate dehydrogenase E1 component	NO	NA
1268.42	0.329538	0.205739	0.0742914	0.156281	WP_168893055.1	WP_168893055.1	K00627	Metabolism	Carbohydrate metabolism	Glycolysis / Gluconeogenesis	DLAT, aceF, pdhC; pyruvate dehydrogenase E2 component (dihydrolipoyllysine-residue acetyltransferase)	NO	NA
4286.02	-0.34898	0.238556	0.0888	0.179367	WP_168893056.1	WP_168893056.1	K00382	Metabolism	Carbohydrate metabolism	Glycolysis / Gluconeogenesis	DLD, lpd, pdhD; dihydrolipoyl dehydrogenase	NO	NA
986.389	0.0953862	0.229164	0.636838	0.736627	WP_168893057.1	WP_168893057.1	K01439	Metabolism	Amino acid metabolism	Lysine biosynthesis	dapE; succinyl-diaminopimelate desuccinylase	NO	NA
12589.1	-0.118753	0.195536	0.503172	0.622829	WP_168893058.1	WP_168893058.1	K01338	Cellular Processes	Cell growth and death	Cell cycle - Caulobacter	lon; ATP-dependent Lon protease	NO	NA
3554.71	0.38329	0.216303	0.0463083	0.109309	WP_168893059.1	WP_168893059.1	K03544	Cellular Processes	Cell growth and death	Cell cycle - Caulobacter	clpX, CLPX; ATP-dependent Clp protease ATP-binding subunit ClpX	NO	NA
1284.34	0.501418	0.225721	0.0120419	0.0373207	WP_168893060.1	WP_168893060.1	K01358	Cellular Processes	Cell growth and death	Cell cycle - Caulobacter	clpP, CLPP; ATP-dependent Clp protease, protease subunit	NO	NA
15.7954	0.383499	0.47652	0.163139	0.27947	WP_168893061.1	WP_168893061.1	K05527	Brite Hierarchies	Protein families: genetic information processing	Transcription factors	bolA; BolA family transcriptional regulator, general stress-responsive regulator	NO	NA
45.0449	0.268627	0.350908	0.286746	0.424887	WP_168893062.1	WP_168893062.1	K01092	Metabolism	Carbohydrate metabolism	Inositol phosphate metabolism	E3.1.3.25, IMPA, suhB; myo-inositol-1(or 4)-monophosphatase	NO	NA
49.8986	2.33946	0.490234	1.74e-07	3.08e-06	WP_168893063.1	WP_168893063.1	K07400	Not Included in Pathway or Brite	Unclassified: genetic information processing	Protein processing	nfuA; Fe/S biogenesis protein NfuA	UP	nfuA; Fe/S biogenesis protein NfuA
17.9668	1.04172	0.707247	0.0141929	0.042802	WP_168893064.1	WP_168893064.1	K00651	Metabolism	Energy metabolism	Sulfur metabolism	metA; homoserine O-succinyltransferase/O-acetyltransferase	UP	metA; homoserine O-succinyltransferase/O-acetyltransferase
628.622	0.280267	0.24079	0.177611	0.296205	WP_168893065.1	WP_168893065.1	K01881	Genetic Information Processing	Translation	Aminoacyl-tRNA biosynthesis	PARS, proS; prolyl-tRNA synthetase	NO	NA
381.367	-0.0180846	0.195604	0.916991	0.945122	WP_168893066.1	WP_168893066.1	K04075	Brite Hierarchies	Protein families: genetic information processing	Transfer RNA biogenesis	tilS, mesJ; tRNA(Ile)-lysidine synthase	NO	NA
46.2046	0.735756	0.39615	0.0142322	0.042802	WP_168893067.1	WP_168893067.1	K02372	Metabolism	Lipid metabolism	Fatty acid biosynthesis	fabZ; 3-hydroxyacyl-[acyl-carrier-protein] dehydratase	NO	NA
118.091	-1.21262	0.300303	6.88e-06	6.65e-05	WP_168893068.1	WP_168893068.1	K06142	Not Included in Pathway or Brite	Unclassified: signaling and cellular processes	Structural proteins	hlpA, ompH; outer membrane protein	DOWN	hlpA, ompH; outer membrane protein
4391.32	-0.733426	0.222302	0.000285415	0.00160943	WP_168893069.1	WP_168893069.1	K07277	Cellular Processes	Transport and catabolism	Mitophagy - animal	SAM50, TOB55, bamA; outer membrane protein insertion porin family	NO	NA
58.2075	1.70979	0.517551	6.72e-05	0.000419799	WP_168893070.1	WP_168893070.1	K11749	Cellular Processes	Cell growth and death	Cell cycle - Caulobacter	rseP; regulator of sigma E protease	UP	rseP; regulator of sigma E protease
589.885	0.139771	0.202437	0.445836	0.582365	WP_168893071.1	WP_168893071.1	K00806	Metabolism	Glycan biosynthesis and metabolism	Peptidoglycan biosynthesis	uppS; undecaprenyl diphosphate synthase	NO	NA
108.99	-0.468691	0.261855	0.0356281	0.0890919	WP_168893072.1	WP_168893072.1	K02838	Brite Hierarchies	Protein families: genetic information processing	Translation factors	frr, MRRF, RRF; ribosome recycling factor	NO	NA
4162.43	-0.0717784	0.180889	0.668485	0.760002	WP_168893073.1	WP_168893073.1	K09903	Metabolism	Nucleotide metabolism	Pyrimidine metabolism	pyrH; uridylate kinase	NO	NA
1543.26	-0.535085	0.275903	0.0217915	0.0601861	WP_168893074.1	WP_168893074.1	K02357	Brite Hierarchies	Protein families: genetic information processing	Translation factors	tsf, TSFM; elongation factor Ts	NO	NA
516.528	0.191148	0.287896	0.409205	0.551951	WP_168893075.1	WP_168893075.1	K01265	Brite Hierarchies	Protein families: metabolism	Peptidases and inhibitors	map; methionyl aminopeptidase	NO	NA
588.325	-0.183346	0.204901	0.32028	0.462754	WP_168893076.1	WP_168893076.1		NA NA NA	NA NA NA NA	NA NA NA NA NA	NA NA NA NA NA NA NA	NO	NA
520.981	0.676876	0.302886	0.00685579	0.0233904	WP_168893077.1	WP_168893077.1	K02316	Genetic Information Processing	Replication and repair	DNA replication	dnaG; DNA primase	NO	NA
785.074	0.293843	0.28657	0.20507	0.323963	WP_168893078.1	WP_168893078.1	K02970	Genetic Information Processing	Translation	Ribosome	RP-S21, MRPS21, rpsU; small subunit ribosomal protein S21	NO	NA
12.6782	0.0552974	0.394053	0.806485	0.863939	WP_168893080.1	WP_168893080.1	K06153	Metabolism	Glycan biosynthesis and metabolism	Peptidoglycan biosynthesis	bacA; undecaprenyl-diphosphatase	NO	NA
2223.66	-0.998753	0.277912	5.91e-05	0.000390967	WP_168893081.1	WP_168893081.1	K00974	Brite Hierarchies	Protein families: genetic information processing	Transfer RNA biogenesis	cca; tRNA nucleotidyltransferase (CCA-adding enzyme)	NO	NA
3984.64	-1.35561	0.280677	1.7e-07	3.08e-06	WP_168893082.1	WP_168893082.1	K02858	Metabolism	Metabolism of cofactors and vitamins	Riboflavin metabolism	ribB, RIB3; 3,4-dihydroxy 2-butanone 4-phosphate synthase	DOWN	ribB, RIB3; 3,4-dihydroxy 2-butanone 4-phosphate synthase
12215.3	0.539647	0.314789	0.0317939	0.0806771	WP_168893083.1	WP_168893083.1	K03628	Genetic Information Processing	Folding, sorting and degradation	RNA degradation	rho; transcription termination factor Rho	NO	NA
135.224	0.32432	0.248891	0.128208	0.232377	WP_168893084.1	WP_168893084.1	K03671	Organismal Systems	Immune system	NOD-like receptor signaling pathway	TXN, trxA; thioredoxin	NO	NA
1092.2	-0.0359192	0.205654	0.843943	0.8889	WP_168893085.1	WP_168893085.1	K06204	Cellular Processes	Cellular community - prokaryotes	Biofilm formation - Escherichia coli	dksA; RNA polymerase-binding transcription factor	NO	NA
186.426	-0.855637	0.342536	0.00254397	0.0107589	WP_168893086.1	WP_168893086.1	K04564	Environmental Information Processing	Signal transduction	MAPK signaling pathway - fly	SOD2; superoxide dismutase, Fe-Mn family	NO	NA
1263.17	-0.291319	0.244748	0.167738	0.284943	WP_168893087.1	WP_168893087.1	K00014	Metabolism	Amino acid metabolism	Phenylalanine, tyrosine and tryptophan biosynthesis	aroE; shikimate dehydrogenase	NO	NA
870.274	-0.188854	0.225485	0.340619	0.480178	WP_168893088.1	WP_168893088.1	K07566	Brite Hierarchies	Protein families: genetic information processing	Ribosome biogenesis	tsaC, rimN, SUA5, YRDC; L-threonylcarbamoyladenylate synthase	NO	NA
18.124	-0.0629375	0.367622	0.786725	0.845001	WP_168893089.1	WP_168893089.1	K01462	Not Included in Pathway or Brite	Unclassified: metabolism	Enzymes with EC numbers	PDF, def; peptide deformylase	NO	NA
2103.56	-0.855863	0.288113	0.000649718	0.00329732	WP_168893090.1	WP_168893090.1	K00604	Metabolism	Metabolism of cofactors and vitamins	One carbon pool by folate	MTFMT, fmt; methionyl-tRNA formyltransferase	NO	NA
733.246	-0.0495982	0.195476	0.778767	0.838672	WP_168893091.1	WP_168893091.1	K02879	Genetic Information Processing	Translation	Ribosome	RP-L17, MRPL17, rplQ; large subunit ribosomal protein L17	NO	NA
8177.45	-0.200479	0.184694	0.237427	0.366522	WP_168893092.1	WP_168893092.1	K03040	Genetic Information Processing	Transcription	RNA polymerase	rpoA; DNA-directed RNA polymerase subunit alpha	NO	NA
3516.77	-0.0170679	0.190251	0.913206	0.945122	WP_168893093.1	WP_168893093.1	K02986	Genetic Information Processing	Translation	Ribosome	RP-S4, rpsD; small subunit ribosomal protein S4	NO	NA
3518.62	0.0636076	0.173991	0.696812	0.775084	WP_168893094.1	WP_168893094.1	K02948	Genetic Information Processing	Translation	Ribosome	RP-S11, MRPS11, rpsK; small subunit ribosomal protein S11	NO	NA
2355.41	0.137103	0.183518	0.418402	0.559587	WP_168893095.1	WP_168893095.1	K02952	Genetic Information Processing	Translation	Ribosome	RP-S13, rpsM; small subunit ribosomal protein S13	NO	NA
444.23	0.0727486	0.188537	0.675765	0.760002	WP_168893096.1	WP_168893096.1	K02919	Genetic Information Processing	Translation	Ribosome	RP-L36, MRPL36, rpmJ; large subunit ribosomal protein L36	NO	NA
4006.06	0.138539	0.199992	0.445861	0.582365	WP_168893097.1	WP_168893097.1	K03076	Genetic Information Processing	Folding, sorting and degradation	Protein export	secY; preprotein translocase subunit SecY	NO	NA
1212.21	-0.0338253	0.193753	0.845112	0.8889	WP_168893098.1	WP_168893098.1	K02876	Genetic Information Processing	Translation	Ribosome	RP-L15, MRPL15, rplO; large subunit ribosomal protein L15	NO	NA
747.868	0.221361	0.185859	0.194811	0.313862	WP_168893099.1	WP_168893099.1	K02907	Genetic Information Processing	Translation	Ribosome	RP-L30, MRPL30, rpmD; large subunit ribosomal protein L30	NO	NA
4693.2	-0.178316	0.181446	0.286379	0.424887	WP_168893100.1	WP_168893100.1	K02988	Genetic Information Processing	Translation	Ribosome	RP-S5, MRPS5, rpsE; small subunit ribosomal protein S5	NO	NA
2323.13	-0.293984	0.206613	0.113881	0.211121	WP_168893101.1	WP_168893101.1	K02881	Genetic Information Processing	Translation	Ribosome	RP-L18, MRPL18, rplR; large subunit ribosomal protein L18	NO	NA
3137.91	-0.317422	0.183105	0.0597515	0.133292	WP_168893102.1	WP_168893102.1	K02933	Genetic Information Processing	Translation	Ribosome	RP-L6, MRPL6, rplF; large subunit ribosomal protein L6	NO	NA
2290.6	-0.233154	0.189559	0.178231	0.296205	WP_168893103.1	WP_168893103.1	K02994	Genetic Information Processing	Translation	Ribosome	RP-S8, rpsH; small subunit ribosomal protein S8	NO	NA
2035.48	-0.168165	0.190343	0.333365	0.476572	WP_168893104.1	WP_168893104.1	K02954	Genetic Information Processing	Translation	Ribosome	RP-S14, MRPS14, rpsN; small subunit ribosomal protein S14	NO	NA
3112.38	-0.0352638	0.188893	0.837161	0.885123	WP_168893105.1	WP_168893105.1	K02931	Genetic Information Processing	Translation	Ribosome	RP-L5, MRPL5, rplE; large subunit ribosomal protein L5	NO	NA
2324.26	-0.12797	0.197274	0.47426	0.599842	WP_168893106.1	WP_168893106.1	K02895	Genetic Information Processing	Translation	Ribosome	RP-L24, MRPL24, rplX; large subunit ribosomal protein L24	NO	NA
3780.26	-0.248083	0.213253	0.19795	0.316408	WP_168893107.1	WP_168893107.1	K02874	Genetic Information Processing	Translation	Ribosome	RP-L14, MRPL14, rplN; large subunit ribosomal protein L14	NO	NA
512.193	0.347658	0.210804	0.0651497	0.142208	WP_168893108.1	WP_168893108.1	K02961	Genetic Information Processing	Translation	Ribosome	RP-S17, MRPS17, rpsQ; small subunit ribosomal protein S17	NO	NA
248.039	-0.0929571	0.216192	0.627567	0.733698	WP_168893109.1	WP_168893109.1	K02904	Genetic Information Processing	Translation	Ribosome	RP-L29, rpmC; large subunit ribosomal protein L29	NO	NA
7844.24	-0.306299	0.219516	0.111648	0.209022	WP_168893110.1	WP_168893110.1	K02878	Genetic Information Processing	Translation	Ribosome	RP-L16, MRPL16, rplP; large subunit ribosomal protein L16	NO	NA
14346.1	-0.181871	0.200863	0.316267	0.458587	WP_168893111.1	WP_168893111.1	K02982	Genetic Information Processing	Translation	Ribosome	RP-S3, rpsC; small subunit ribosomal protein S3	NO	NA
2140.38	0.176735	0.186286	0.302859	0.44387	WP_168893112.1	WP_168893112.1	K02890	Genetic Information Processing	Translation	Ribosome	RP-L22, MRPL22, rplV; large subunit ribosomal protein L22	NO	NA
6020.35	-0.108177	0.190797	0.533497	0.652409	WP_168893113.1	WP_168893113.1	K02965	Genetic Information Processing	Translation	Ribosome	RP-S19, rpsS; small subunit ribosomal protein S19	NO	NA
21120.4	-0.198202	0.179043	0.233292	0.361514	WP_168893114.1	WP_168893114.1	K02886	Genetic Information Processing	Translation	Ribosome	RP-L2, MRPL2, rplB; large subunit ribosomal protein L2	NO	NA
1406.05	-0.18513	0.178365	0.261191	0.398661	WP_168893115.1	WP_168893115.1	K02892	Genetic Information Processing	Translation	Ribosome	RP-L23, MRPL23, rplW; large subunit ribosomal protein L23	NO	NA
9375.73	-0.389734	0.17412	0.0159179	0.0455427	WP_168893116.1	WP_168893116.1	K02926	Genetic Information Processing	Translation	Ribosome	RP-L4, MRPL4, rplD; large subunit ribosomal protein L4	NO	NA
17896.2	-0.39227	0.172688	0.0142193	0.042802	WP_168893117.1	WP_168893117.1	K02906	Genetic Information Processing	Translation	Ribosome	RP-L3, MRPL3, rplC; large subunit ribosomal protein L3	NO	NA
6448.23	-0.0877668	0.17094	0.580957	0.697836	WP_168893118.1	WP_168893118.1	K02946	Genetic Information Processing	Translation	Ribosome	RP-S10, MRPS10, rpsJ; small subunit ribosomal protein S10	NO	NA
57.7249	0.917741	0.514483	0.00972909	0.0313493	WP_168893119.1	WP_168893119.1	K07447	Brite Hierarchies	Protein families: genetic information processing	Ribosome biogenesis	ruvX; putative pre-16S rRNA nuclease	NO	NA
6.49454	-0.158165	0.443361	0.447532	0.582365	WP_168893121.1	WP_168893121.1		NA NA NA	NA NA NA NA	NA NA NA NA NA	NA NA NA NA NA NA NA	NO	NA
50.595	0.239971	0.35383	0.337561	0.480178	WP_168893123.1	WP_168893123.1		NA NA NA	NA NA NA NA	NA NA NA NA NA	NA NA NA NA NA NA NA	NO	NA
13.5595	2.20921	1.16616	0.00372004	0.0143842	WP_168893124.1	WP_168893124.1	K09760	Not Included in Pathway or Brite	Unclassified: genetic information processing	Replication and repair	rmuC; DNA recombination protein RmuC	UP	rmuC; DNA recombination protein RmuC
916.397	0.63262	0.287348	0.00849307	0.028034	WP_168893125.1	WP_168893125.1	K03424	Not Included in Pathway or Brite	Unclassified: metabolism	Enzymes with EC numbers	tatD; TatD DNase family protein	NO	NA
3751.55	0.0631813	0.230396	0.75332	0.817775	WP_168893126.1	WP_168893126.1	K01893	Genetic Information Processing	Translation	Aminoacyl-tRNA biosynthesis	NARS, asnS; asparaginyl-tRNA synthetase	NO	NA
10210.3	-0.1546	0.199436	0.400323	0.543583	WP_168893127.1	WP_168893127.1	K09476	Environmental Information Processing	Signal transduction	Two-component system	ompF; outer membrane pore protein F	NO	NA
28951.1	-0.551348	0.220243	0.00433924	0.0160543	WP_168893129.1	WP_168893129.1	K02945	Genetic Information Processing	Translation	Ribosome	RP-S1, rpsA; small subunit ribosomal protein S1	NO	NA
1624.17	0.805009	0.190816	5.69e-06	5.92e-05	WP_168893130.1	WP_168893130.1	K00800	Metabolism	Amino acid metabolism	Phenylalanine, tyrosine and tryptophan biosynthesis	aroA; 3-phosphoshikimate 1-carboxyvinyltransferase	NO	NA
1261.31	0.260322	0.182911	0.123118	0.225686	WP_168893131.1	WP_168893131.1	K00831	Metabolism	Energy metabolism	Methane metabolism	serC, PSAT1; phosphoserine aminotransferase	NO	NA
885.195	0.636866	0.249459	0.00341633	0.0133713	WP_168893132.1	WP_168893132.1	K05837	Brite Hierarchies	Protein families: genetic information processing	Chromosome and associated proteins	rodA, mrdB; rod shape determining protein RodA	NO	NA
1019.81	0.502899	0.324438	0.0477101	0.111324	WP_168893133.1	WP_168893133.1	K05515	Metabolism	Glycan biosynthesis and metabolism	Peptidoglycan biosynthesis	mrdA; penicillin-binding protein 2	NO	NA
7.73601	0.261788	0.482973	0.257569	0.394615	WP_168893134.1	WP_168893134.1	K02340	Genetic Information Processing	Replication and repair	DNA replication	holA; DNA polymerase III subunit delta	NO	NA
3758.65	0.319638	0.181127	0.0554446	0.125757	WP_168893135.1	WP_168893135.1	K01869	Genetic Information Processing	Translation	Aminoacyl-tRNA biosynthesis	LARS, leuS; leucyl-tRNA synthetase	NO	NA
27.962	0.476792	0.439591	0.0993673	0.196796	WP_168893136.1	WP_168893136.1	K07042	Brite Hierarchies	Protein families: genetic information processing	Ribosome biogenesis	ybeY, yqfG; probable rRNA maturation factor	NO	NA
4333.08	0.0745381	0.189402	0.655291	0.751548	WP_168893137.1	WP_168893137.1	K06168	Brite Hierarchies	Protein families: genetic information processing	Transfer RNA biogenesis	miaB; tRNA-2-methylthio-N6-dimethylallyladenosine synthase	NO	NA
427.26	0.106503	0.240332	0.609612	0.725112	WP_168893138.1	WP_168893138.1	K01886	Genetic Information Processing	Translation	Aminoacyl-tRNA biosynthesis	QARS, glnS; glutaminyl-tRNA synthetase	NO	NA
1769.14	1.36022	0.236536	8.66e-10	2.07e-08	WP_168893139.1	WP_168893139.1	K03839	Not Included in Pathway or Brite	Unclassified: metabolism	Energy metabolism	fldA, nifF, isiB; flavodoxin I	UP	fldA, nifF, isiB; flavodoxin I
91.5265	1.39094	0.359432	1.06e-05	9.56e-05	WP_168893140.1	WP_168893140.1	K01175	Not Included in Pathway or Brite	Unclassified: metabolism	Enzymes with EC numbers	ybfF; esterase	UP	ybfF; esterase
5910.12	-1.09687	0.248756	1.63e-06	2.06e-05	WP_168893141.1	WP_168893141.1	K01810	Metabolism	Carbohydrate metabolism	Glycolysis / Gluconeogenesis	GPI, pgi; glucose-6-phosphate isomerase	DOWN	GPI, pgi; glucose-6-phosphate isomerase
1774.27	-0.357344	0.224023	0.071259	0.152684	WP_168893142.1	WP_168893142.1	K05592	Genetic Information Processing	Folding, sorting and degradation	RNA degradation	deaD, cshA; ATP-dependent RNA helicase DeaD	NO	NA
7434.53	0.13923	0.279277	0.550341	0.670986	WP_168893143.1	WP_168893143.1	K00962	Genetic Information Processing	Folding, sorting and degradation	RNA degradation	pnp, PNPT1; polyribonucleotide nucleotidyltransferase	NO	NA
87.0379	0.499115	0.324456	0.0502759	0.115977	WP_168893144.1	WP_168893144.1	K02956	Genetic Information Processing	Translation	Ribosome	RP-S15, MRPS15, rpsO; small subunit ribosomal protein S15	NO	NA
26.2437	-0.239731	0.357338	0.338627	0.480178	WP_168893145.1	WP_168893145.1	K02834	Brite Hierarchies	Protein families: genetic information processing	Ribosome biogenesis	rbfA; ribosome-binding factor A	NO	NA
8946.65	-0.924829	0.255757	6.07e-05	0.000390967	WP_168893146.1	WP_168893146.1	K02600	Brite Hierarchies	Protein families: genetic information processing	Transcription machinery	nusA; transcription termination/antitermination protein NusA	NO	NA
856.933	0.25045	0.213187	0.187841	0.304206	WP_168893147.1	WP_168893147.1	K03075	Genetic Information Processing	Folding, sorting and degradation	Protein export	secG; preprotein translocase subunit SecG	NO	NA
28.3752	0.116429	0.331477	0.631136	0.733698	WP_168893148.1	WP_168893148.1		NA NA NA	NA NA NA NA	NA NA NA NA NA	NA NA NA NA NA NA NA	NO	NA
899.656	-0.115875	0.227241	0.55983	0.676461	WP_168893150.1	WP_168893150.1	K02427	Brite Hierarchies	Protein families: genetic information processing	Ribosome biogenesis	rlmE, rrmJ, ftsJ; 23S rRNA (uridine2552-2'-O)-methyltransferase	NO	NA
35733.5	-0.556911	0.205278	0.00321645	0.0131907	WP_168893151.1	WP_168893151.1	K03046	Genetic Information Processing	Transcription	RNA polymerase	rpoC; DNA-directed RNA polymerase subunit beta'	NO	NA
4764.25	-0.0672449	0.178959	0.683107	0.766137	WP_168893152.1	WP_168893152.1	K02935	Genetic Information Processing	Translation	Ribosome	RP-L7, MRPL12, rplL; large subunit ribosomal protein L7/L12	NO	NA
1703.07	0.105259	0.207419	0.576554	0.694602	WP_168893153.1	WP_168893153.1	K02864	Genetic Information Processing	Translation	Ribosome	RP-L10, MRPL10, rplJ; large subunit ribosomal protein L10	NO	NA
10321.4	-0.976121	0.187005	3.69e-08	7.88e-07	WP_168893154.1	WP_168893154.1	K02863	Genetic Information Processing	Translation	Ribosome	RP-L1, MRPL1, rplA; large subunit ribosomal protein L1	NO	NA
7445.97	-1.24638	0.185024	2.32e-12	8.38e-11	WP_168893155.1	WP_168893155.1	K02867	Genetic Information Processing	Translation	Ribosome	RP-L11, MRPL11, rplK; large subunit ribosomal protein L11	DOWN	RP-L11, MRPL11, rplK; large subunit ribosomal protein L11
11137.7	-0.907492	0.205407	2.2e-06	2.46e-05	WP_168893156.1	WP_168893156.1	K02601	Brite Hierarchies	Protein families: genetic information processing	Transcription machinery	nusG; transcription termination/antitermination protein NusG	NO	NA
290.302	0.320065	0.229851	0.111718	0.209022	WP_168893157.1	WP_168893157.1	K03073	Genetic Information Processing	Folding, sorting and degradation	Protein export	secE; preprotein translocase subunit SecE	NO	NA
52486.4	-0.626863	0.190999	0.000414113	0.0021835	WP_168893158.1	WP_168893158.1	K02358	Organismal Systems	Environmental adaptation	Plant-pathogen interaction	tuf, TUFM; elongation factor Tu	NO	NA
36722.7	-0.741376	0.213843	0.000153576	0.000916938	WP_168893159.1	WP_168893159.1	K02355	Brite Hierarchies	Protein families: genetic information processing	Translation factors	fusA, GFM, EFG; elongation factor G	NO	NA
3931.21	-0.767241	0.22787	0.000204285	0.00116817	WP_168893160.1	WP_168893160.1	K02992	Genetic Information Processing	Translation	Ribosome	RP-S7, MRPS7, rpsG; small subunit ribosomal protein S7	NO	NA
84.7751	0.00289377	0.273222	0.991714	0.994163	WP_168893161.1	WP_168893161.1	K07237	Genetic Information Processing	Folding, sorting and degradation	Sulfur relay system	tusB, dsrH; tRNA 2-thiouridine synthesizing protein B	NO	NA
123.65	-0.00278666	0.244472	0.98735	0.993201	WP_168893162.1	WP_168893162.1	K07236	Genetic Information Processing	Folding, sorting and degradation	Sulfur relay system	tusC, dsrF; tRNA 2-thiouridine synthesizing protein C	NO	NA
795.926	-0.875316	0.388438	0.00448432	0.0164021	WP_168893163.1	WP_168893163.1	K07235	Genetic Information Processing	Folding, sorting and degradation	Sulfur relay system	tusD, dsrE; tRNA 2-thiouridine synthesizing protein D	NO	NA
49885.5	-0.915902	0.39818	0.00288145	0.0119375	WP_168893164.1	WP_168893164.1	K03772	Brite Hierarchies	Protein families: genetic information processing	Chaperones and folding catalysts	fkpA; FKBP-type peptidyl-prolyl cis-trans isomerase FkpA	NO	NA
8161.18	0.253234	0.208309	0.18661	0.304206	WP_168893165.1	WP_168893165.1	K00133	Metabolism	Amino acid metabolism	Glycine, serine and threonine metabolism	asd; aspartate-semialdehyde dehydrogenase	NO	NA
75.7404	0.955177	0.362215	0.00131707	0.00607648	WP_168893166.1	WP_168893166.1	K03648	Genetic Information Processing	Replication and repair	Base excision repair	UNG, UDG; uracil-DNA glycosylase	NO	NA
596.765	-1.04341	0.217099	2.75e-07	4.14e-06	WP_168893167.1	WP_168893167.1	K02963	Genetic Information Processing	Translation	Ribosome	RP-S18, MRPS18, rpsR; small subunit ribosomal protein S18	DOWN	RP-S18, MRPS18, rpsR; small subunit ribosomal protein S18
591.187	-0.647768	0.218921	0.0010811	0.0051473	WP_168893168.1	WP_168893168.1	K02939	Genetic Information Processing	Translation	Ribosome	RP-L9, MRPL9, rplI; large subunit ribosomal protein L9	NO	NA
2809.8	-0.13705	0.187836	0.426089	0.565334	WP_168893169.1	WP_168893169.1	K02343	Genetic Information Processing	Replication and repair	DNA replication	dnaX; DNA polymerase III subunit gamma/tau	NO	NA
18989.7	-0.181487	0.226355	0.359182	0.499411	WP_168893170.1	WP_168893170.1	K04079	Genetic Information Processing	Folding, sorting and degradation	Protein processing in endoplasmic reticulum	HSP90A, htpG; molecular chaperone HtpG	NO	NA
5748.25	-0.116321	0.183752	0.494172	0.615441	WP_168893171.1	WP_168893171.1	K00891	Metabolism	Amino acid metabolism	Phenylalanine, tyrosine and tryptophan biosynthesis	aroK, aroL; shikimate kinase	NO	NA
2698.11	-0.262694	0.176875	0.108669	0.207663	WP_168893172.1	WP_168893172.1	K01735	Metabolism	Amino acid metabolism	Phenylalanine, tyrosine and tryptophan biosynthesis	aroB; 3-dehydroquinate synthase	NO	NA
632.103	0.945122	0.250235	2.73e-05	0.000217588	WP_168893173.1	WP_168893173.1	K01783	Metabolism	Carbohydrate metabolism	Pentose phosphate pathway	rpe, RPE; ribulose-phosphate 3-epimerase	NO	NA
446.724	0.11074	0.205697	0.552179	0.671212	WP_168893174.1	WP_168893174.1	K01867	Genetic Information Processing	Translation	Aminoacyl-tRNA biosynthesis	WARS, trpS; tryptophanyl-tRNA synthetase	NO	NA
1158.11	-0.37042	0.237903	0.0736539	0.155747	WP_168893175.1	WP_168893175.1	K10914	Environmental Information Processing	Signal transduction	Two-component system	crp; CRP/FNR family transcriptional regulator, cyclic AMP receptor protein	NO	NA
16.1243	-0.323113	0.454125	0.213368	0.333183	WP_168893176.1	WP_168893176.1	K01776	Metabolism	Metabolism of other amino acids	D-Amino acid metabolism	murI; glutamate racemase	NO	NA
175.629	-0.100194	0.282284	0.658595	0.751967	WP_168893177.1	WP_168893177.1	K04487	Metabolism	Metabolism of cofactors and vitamins	Thiamine metabolism	iscS, NFS1; cysteine desulfurase	NO	NA
1541.2	-0.948807	0.227092	5.92e-06	6.01e-05	WP_168893178.1	WP_168893178.1	K00873	Metabolism	Carbohydrate metabolism	Glycolysis / Gluconeogenesis	PK, pyk; pyruvate kinase	NO	NA
40.0645	-0.388023	0.36674	0.143021	0.252892	WP_168893179.1	WP_168893179.1	K02426	Not Included in Pathway or Brite	Poorly characterized	General function prediction only	sufE; cysteine desulfuration protein SufE	NO	NA
3189.74	-0.554739	0.192508	0.00174616	0.00796561	WP_168893180.1	WP_168893180.1	K11717	Metabolism	Metabolism of other amino acids	Selenocompound metabolism	sufS; cysteine desulfurase / selenocysteine lyase	NO	NA
40.6074	0.960911	0.433273	0.00405612	0.0155357	WP_168893181.1	WP_168893181.1	K09015	Not Included in Pathway or Brite	Poorly characterized	General function prediction only	sufD; Fe-S cluster assembly protein SufD	NO	NA
396.977	0.652551	0.236243	0.00183543	0.00810023	WP_168893182.1	WP_168893182.1	K09013	Brite Hierarchies	Protein families: signaling and cellular processes	Transporters	sufC; Fe-S cluster assembly ATP-binding protein	NO	NA
5225.39	0.08075	0.20697	0.693849	0.775084	WP_168893183.1	WP_168893183.1	K09014	Not Included in Pathway or Brite	Poorly characterized	General function prediction only	sufB; Fe-S cluster assembly protein SufB	NO	NA
11.456	0.098139	0.407081	0.65936	0.751967	WP_168893184.1	WP_168893184.1	K05997	Not Included in Pathway or Brite	Poorly characterized	General function prediction only	sufA; Fe-S cluster assembly protein SufA	NO	NA
835.065	0.279014	0.242503	0.181796	0.300038	WP_168893185.1	WP_168893185.1	K03980	Brite Hierarchies	Protein families: metabolism	Peptidoglycan biosynthesis and degradation proteins	murJ, mviN; putative peptidoglycan lipid II flippase	NO	NA
164.864	-0.347898	0.254417	0.108947	0.207663	WP_168893186.1	WP_168893186.1	K01497	Metabolism	Metabolism of cofactors and vitamins	Riboflavin metabolism	ribA, RIB1; GTP cyclohydrolase II	NO	NA
29.9195	-0.699748	0.470259	0.028942	0.074406	WP_168893187.1	WP_168893187.1	K01141	Genetic Information Processing	Replication and repair	Mismatch repair	sbcB, exoI; exodeoxyribonuclease I	NO	NA
82.0436	-1.70184	0.352559	1.23e-07	2.38e-06	WP_168893188.1	WP_168893188.1		NA NA NA	NA NA NA NA	NA NA NA NA NA	NA NA NA NA NA NA NA	DOWN	NA NA NA NA NA NA NA
46.9778	0.387876	0.370688	0.14328	0.252892	WP_168893189.1	WP_168893189.1	K00343	Metabolism	Energy metabolism	Oxidative phosphorylation	nuoN; NADH-quinone oxidoreductase subunit N	NO	NA
1311.78	0.269711	0.206735	0.146312	0.254947	WP_168893190.1	WP_168893190.1	K00342	Metabolism	Energy metabolism	Oxidative phosphorylation	nuoM; NADH-quinone oxidoreductase subunit M	NO	NA
369.693	0.564959	0.213389	0.00326282	0.013247	WP_168893191.1	WP_168893191.1	K00341	Metabolism	Energy metabolism	Oxidative phosphorylation	nuoL; NADH-quinone oxidoreductase subunit L	NO	NA
8.48575	0.29066	0.506802	0.208345	0.327114	WP_168893192.1	WP_168893192.1	K00340	Metabolism	Energy metabolism	Oxidative phosphorylation	nuoK; NADH-quinone oxidoreductase subunit K	NO	NA
6.55536	0.218331	0.475699	0.303931	0.44387	WP_168893193.1	WP_168893193.1	K00339	Metabolism	Energy metabolism	Oxidative phosphorylation	nuoJ; NADH-quinone oxidoreductase subunit J	NO	NA
498.662	0.367009	0.223875	0.0629915	0.138992	WP_168893194.1	WP_168893194.1	K00338	Metabolism	Energy metabolism	Oxidative phosphorylation	nuoI; NADH-quinone oxidoreductase subunit I	NO	NA
566.049	0.494652	0.219369	0.0113329	0.0353935	WP_168893195.1	WP_168893195.1	K00337	Metabolism	Energy metabolism	Oxidative phosphorylation	nuoH; NADH-quinone oxidoreductase subunit H	NO	NA
1760.73	0.121231	0.187896	0.483092	0.605356	WP_168893196.1	WP_168893196.1	K00336	Metabolism	Energy metabolism	Oxidative phosphorylation	nuoG; NADH-quinone oxidoreductase subunit G	NO	NA
2354.34	-0.0605725	0.212968	0.747981	0.816264	WP_168893197.1	WP_168893197.1	K00335	Metabolism	Energy metabolism	Oxidative phosphorylation	nuoF; NADH-quinone oxidoreductase subunit F	NO	NA
74.7874	0.42041	0.331692	0.0984836	0.196002	WP_168893198.1	WP_168893198.1	K00334	Metabolism	Energy metabolism	Oxidative phosphorylation	nuoE; NADH-quinone oxidoreductase subunit E	NO	NA
5234.88	-0.17921	0.185512	0.292684	0.432109	WP_168893199.1	WP_168893199.1	K13378	Metabolism	Energy metabolism	Oxidative phosphorylation	nuoCD; NADH-quinone oxidoreductase subunit C/D	NO	NA
1818.14	-0.0118051	0.190575	0.944914	0.961492	WP_168893200.1	WP_168893200.1	K00331	Metabolism	Energy metabolism	Oxidative phosphorylation	nuoB; NADH-quinone oxidoreductase subunit B	NO	NA
21.8187	-0.0751847	0.354644	0.749917	0.816264	WP_168893201.1	WP_168893201.1	K00330	Metabolism	Energy metabolism	Oxidative phosphorylation	nuoA; NADH-quinone oxidoreductase subunit A	NO	NA
2754.13	-0.0757716	0.178058	0.64228	0.738713	WP_168893202.1	WP_168893202.1	K01733	Metabolism	Amino acid metabolism	Glycine, serine and threonine metabolism	thrC; threonine synthase	NO	NA
2576.06	-0.231679	0.185121	0.172145	0.290004	WP_168893203.1	WP_168893203.1	K00872	Metabolism	Amino acid metabolism	Glycine, serine and threonine metabolism	thrB; homoserine kinase	NO	NA
3739.59	-0.292397	0.191603	0.0950455	0.190091	WP_168893204.1	WP_168893204.1	K12524	Metabolism	Amino acid metabolism	Glycine, serine and threonine metabolism	thrA; bifunctional aspartokinase / homoserine dehydrogenase 1	NO	NA
4624.12	-0.395382	0.2193	0.045516	0.108067	WP_168893205.1	WP_168893205.1	K02621	Brite Hierarchies	Protein families: genetic information processing	DNA replication proteins	parC; topoisomerase IV subunit A	NO	NA
4509.31	0.583535	0.223022	0.00334938	0.0133713	WP_168893206.1	WP_168893206.1	K01626	Metabolism	Amino acid metabolism	Phenylalanine, tyrosine and tryptophan biosynthesis	E2.5.1.54, aroF, aroG, aroH; 3-deoxy-7-phosphoheptulonate synthase	NO	NA
131.803	0.46375	0.337349	0.0728531	0.154861	WP_168893207.1	WP_168893207.1	K14187	Metabolism	Amino acid metabolism	Phenylalanine, tyrosine and tryptophan biosynthesis	tyrA; chorismate mutase / prephenate dehydrogenase	NO	NA
8.62665	0.108389	0.414163	0.622845	0.730852	WP_168893208.1	WP_168893208.1		NA NA NA	NA NA NA NA	NA NA NA NA NA	NA NA NA NA NA NA NA	NO	NA
42845.8	-1.42008	0.308064	5.12e-07	7.42e-06	WP_168893210.1	WP_168893210.1	K03673	Human Diseases	Drug resistance: antimicrobial	Cationic antimicrobial peptide (CAMP) resistance	dsbA; protein dithiol oxidoreductase (disulfide-forming)	DOWN	dsbA; protein dithiol oxidoreductase (disulfide-forming)
4074.44	-1.79321	0.268651	2.48e-12	8.38e-11	WP_168893211.1	WP_168893211.1		NA NA NA	NA NA NA NA	NA NA NA NA NA	NA NA NA NA NA NA NA	DOWN	NA NA NA NA NA NA NA
2883.72	-1.68853	0.221225	2.45e-15	1.99e-13	WP_168893212.1	WP_168893212.1	K06207	Not Included in Pathway or Brite	Unclassified: signaling and cellular processes	Signaling proteins	typA, bipA; GTP-binding protein	DOWN	typA, bipA; GTP-binding protein
120.243	-0.241509	0.267122	0.277473	0.417238	WP_168893213.1	WP_168893213.1	K03687	Brite Hierarchies	Protein families: genetic information processing	Chaperones and folding catalysts	GRPE; molecular chaperone GrpE	NO	NA
1124.99	0.462596	0.234204	0.0239755	0.0648936	WP_168893214.1	WP_168893214.1	K02902	Genetic Information Processing	Translation	Ribosome	RP-L28, MRPL28, rpmB; large subunit ribosomal protein L28	NO	NA
369.97	0.436754	0.226821	0.028956	0.074406	WP_168893215.1	WP_168893215.1	K02913	Genetic Information Processing	Translation	Ribosome	RP-L33, MRPL33, rpmG; large subunit ribosomal protein L33	NO	NA
18.0686	-0.0243241	0.363968	0.914961	0.945122	WP_168893217.1	WP_168893217.1	K04066	Genetic Information Processing	Replication and repair	Homologous recombination	priA; primosomal protein N' (replication factor Y) (superfamily II helicase)	NO	NA
1931.58	-0.282342	0.207497	0.130369	0.234203	WP_168893218.1	WP_168893218.1	K03495	Brite Hierarchies	Protein families: genetic information processing	Transfer RNA biogenesis	gidA, mnmG, MTO1; tRNA uridine 5-carboxymethylaminomethyl modification enzyme	NO	NA
6470.97	0.580135	0.246188	0.00677654	0.0233904	WP_168893220.1	WP_168893220.1	K00525	Metabolism	Nucleotide metabolism	Purine metabolism	E1.17.4.1A, nrdA, nrdE; ribonucleoside-diphosphate reductase alpha chain	NO	NA
4815.51	0.496947	0.231957	0.0147574	0.0437337	WP_168893221.1	WP_168893221.1	K00526	Metabolism	Nucleotide metabolism	Purine metabolism	E1.17.4.1B, nrdB, nrdF; ribonucleoside-diphosphate reductase beta chain	NO	NA
3118.62	-0.0699007	0.207078	0.706652	0.779621	WP_168893222.1	WP_168893222.1	K03758	Brite Hierarchies	Protein families: signaling and cellular processes	Transporters	arcD, lysl, lysP; arginine:ornithine antiporter / lysine permease	NO	NA
2178.97	0.276132	0.197551	0.123404	0.225686	WP_168893223.1	WP_168893223.1	K03106	Genetic Information Processing	Folding, sorting and degradation	Protein export	SRP54, ffh; signal recognition particle subunit SRP54	NO	NA
32.6073	0.9585	0.482857	0.0068546	0.0233904	WP_168893224.1	WP_168893224.1	K02959	Genetic Information Processing	Translation	Ribosome	RP-S16, MRPS16, rpsP; small subunit ribosomal protein S16	NO	NA
55.0706	0.414525	0.345667	0.111405	0.209022	WP_168893225.1	WP_168893225.1	K02860	Brite Hierarchies	Protein families: genetic information processing	Ribosome biogenesis	rimM; 16S rRNA processing protein RimM	NO	NA
3258.4	-0.416988	0.215839	0.0308167	0.0786892	WP_168893226.1	WP_168893226.1	K00554	Brite Hierarchies	Protein families: genetic information processing	Transfer RNA biogenesis	trmD; tRNA (guanine37-N1)-methyltransferase	NO	NA
193.865	0.624328	0.249335	0.00414207	0.0157166	WP_168893227.1	WP_168893227.1	K02884	Genetic Information Processing	Translation	Ribosome	RP-L19, MRPL19, rplS; large subunit ribosomal protein L19	NO	NA
303.743	0.409983	0.251543	0.0566744	0.127832	WP_168893228.1	WP_168893228.1	K03581	Genetic Information Processing	Replication and repair	Homologous recombination	recD; exodeoxyribonuclease V alpha subunit	NO	NA
59.744	1.33715	0.386649	6.07e-05	0.000390967	WP_168893229.1	WP_168893229.1	K03582	Genetic Information Processing	Replication and repair	Homologous recombination	recB; exodeoxyribonuclease V beta subunit	UP	recB; exodeoxyribonuclease V beta subunit
60.8778	0.813277	0.407722	0.00845183	0.028034	WP_168893230.1	WP_168893230.1	K03583	Genetic Information Processing	Replication and repair	Homologous recombination	recC; exodeoxyribonuclease V gamma subunit	NO	NA
243.937	0.0834852	0.224765	0.675133	0.760002	WP_168893231.1	WP_168893231.1	K13292	Not Included in Pathway or Brite	Unclassified: metabolism	Enzymes with EC numbers	lgt, umpA; phosphatidylglycerol---prolipoprotein diacylglyceryl transferase	NO	NA
6.21216	0.187261	0.46909	0.350984	0.491378	WP_168893232.1	WP_168893232.1	K03573	Genetic Information Processing	Replication and repair	Mismatch repair	mutH; DNA mismatch repair protein MutH	NO	NA
236.676	0.6993	0.273169	0.00284526	0.011909	WP_168893233.1	WP_168893233.1	K02784	Environmental Information Processing	Membrane transport	Phosphotransferase system (PTS)	ptsH; phosphocarrier protein HPr	NO	NA
12475.4	-0.308291	0.179989	0.0651291	0.142208	WP_168893234.1	WP_168893234.1	K08483	Environmental Information Processing	Membrane transport	Phosphotransferase system (PTS)	ptsI; phosphoenolpyruvate-protein phosphotransferase (PTS system enzyme I)	NO	NA
1453.76	0.499188	0.204128	0.00683475	0.0233904	WP_168893235.1	WP_168893235.1	K02777	Metabolism	Carbohydrate metabolism	Glycolysis / Gluconeogenesis	crr; sugar PTS system EIIA component	NO	NA
137.171	0.188377	0.247012	0.374112	0.513141	WP_168893237.1	WP_168893237.1		NA NA NA	NA NA NA NA	NA NA NA NA NA	NA NA NA NA NA NA NA	NO	NA
2145.92	0.0653574	0.219549	0.743145	0.813253	WP_168893238.1	WP_168893238.1	K01876	Genetic Information Processing	Translation	Aminoacyl-tRNA biosynthesis	DARS2, aspS; aspartyl-tRNA synthetase	NO	NA
1178.51	0.703445	0.219124	0.000378956	0.00205141	WP_168893239.1	WP_168893239.1	K01887	Genetic Information Processing	Translation	Aminoacyl-tRNA biosynthesis	RARS, argS; arginyl-tRNA synthetase	NO	NA
1083.59	0.145805	0.229385	0.46973	0.597304	WP_168893240.1	WP_168893240.1	K00566	Genetic Information Processing	Folding, sorting and degradation	Sulfur relay system	mnmA, trmU; tRNA-uridine 2-sulfurtransferase	NO	NA
1437.67	-0.138108	0.215579	0.470694	0.597304	WP_168893241.1	WP_168893241.1	K11072	Environmental Information Processing	Membrane transport	ABC transporters	potA; spermidine/putrescine transport system ATP-binding protein	NO	NA
259.603	-0.0422163	0.234143	0.833842	0.885123	WP_168893242.1	WP_168893242.1	K11071	Environmental Information Processing	Membrane transport	ABC transporters	potB; spermidine/putrescine transport system permease protein	NO	NA
167.503	-0.311747	0.248193	0.143258	0.252892	WP_168893243.1	WP_168893243.1	K11070	Environmental Information Processing	Membrane transport	ABC transporters	potC; spermidine/putrescine transport system permease protein	NO	NA
13.4809	-0.033266	0.381179	0.881673	0.924959	WP_168893244.1	WP_168893244.1	K10563	Genetic Information Processing	Replication and repair	Base excision repair	mutM, fpg; formamidopyrimidine-DNA glycosylase	NO	NA
1048.44	0.159193	0.193948	0.367375	0.507328	WP_168893245.1	WP_168893245.1	K03650	Brite Hierarchies	Protein families: genetic information processing	Transfer RNA biogenesis	mnmE, trmE, MSS1; tRNA modification GTPase	NO	NA
173.125	0.666534	0.32117	0.0103197	0.0329904	WP_168893246.1	WP_168893246.1	K03217	Genetic Information Processing	Folding, sorting and degradation	Protein export	yidC, spoIIIJ, OXA1, ccfA; YidC/Oxa1 family membrane protein insertase	NO	NA
69.6803	0.313651	0.314579	0.200384	0.317796	WP_168893247.1	WP_168893247.1	K03536	Brite Hierarchies	Protein families: genetic information processing	Transfer RNA biogenesis	rnpA; ribonuclease P protein component	NO	NA
185.454	1.01438	0.314119	0.000185124	0.00107372	WP_168893248.1	WP_168893248.1	K02914	Genetic Information Processing	Translation	Ribosome	RP-L34, MRPL34, rpmH; large subunit ribosomal protein L34	UP	RP-L34, MRPL34, rpmH; large subunit ribosomal protein L34
100.273	-0.429421	0.290741	0.071453	0.152684	WP_168893249.1	WP_168893249.1	K02338	Genetic Information Processing	Replication and repair	DNA replication	dnaN; DNA polymerase III subunit beta	NO	NA
9102.67	-0.499113	0.244321	0.0192561	0.0539171	WP_168893250.1	WP_168893250.1	K02470	Brite Hierarchies	Protein families: genetic information processing	DNA replication proteins	gyrB; DNA gyrase subunit B	NO	NA
123.605	-0.461683	0.268759	0.0417934	0.0998124	WP_168893251.1	WP_168893251.1	K03060	Genetic Information Processing	Transcription	RNA polymerase	rpoZ; DNA-directed RNA polymerase subunit omega	NO	NA
489.471	0.244681	0.204131	0.183797	0.302112	WP_168893252.1	WP_168893252.1	K01507	Metabolism	Energy metabolism	Oxidative phosphorylation	ppa; inorganic pyrophosphatase	NO	NA
7791.2	0.276868	0.202819	0.130284	0.234203	WP_168893253.1	WP_168893253.1	K01689	Metabolism	Carbohydrate metabolism	Glycolysis / Gluconeogenesis	ENO, eno; enolase	NO	NA
22.1272	1.56644	0.681638	0.00183552	0.00810023	WP_168893254.1	WP_168893254.1	K16013	Environmental Information Processing	Membrane transport	ABC transporters	cydD; ATP-binding cassette, subfamily C, bacterial CydD	UP	cydD; ATP-binding cassette, subfamily C, bacterial CydD
260.751	-0.135235	0.22275	0.490757	0.613069	WP_168893255.1	WP_168893255.1	K16012	Environmental Information Processing	Membrane transport	ABC transporters	cydC; ATP-binding cassette, subfamily C, bacterial CydC	NO	NA
1538.94	-0.664285	0.315007	0.0104545	0.0331604	WP_168893256.1	WP_168893256.1	K02518	Brite Hierarchies	Protein families: genetic information processing	Translation factors	infA; translation initiation factor IF-1	NO	NA
941.285	-0.0183284	0.237859	0.92625	0.946707	WP_168893257.1	WP_168893257.1	K00384	Metabolism	Metabolism of other amino acids	Selenocompound metabolism	trxB, TRR; thioredoxin reductase (NADPH)	NO	NA
863.322	-0.272168	0.23845	0.188068	0.304206	WP_168893258.1	WP_168893258.1	K01875	Genetic Information Processing	Translation	Aminoacyl-tRNA biosynthesis	SARS, serS; seryl-tRNA synthetase	NO	NA
1407.2	-0.985391	0.195218	8.77e-08	1.78e-06	WP_168893259.1	WP_168893259.1	K03402	Brite Hierarchies	Protein families: genetic information processing	Transcription factors	argR, ahrC; transcriptional regulator of arginine metabolism	NO	NA
102.258	-0.24769	0.265476	0.263613	0.399843	WP_168893260.1	WP_168893260.1	K02871	Genetic Information Processing	Translation	Ribosome	RP-L13, MRPL13, rplM; large subunit ribosomal protein L13	NO	NA
1118.34	-0.75633	0.201245	4.91e-05	0.00034244	WP_168893261.1	WP_168893261.1	K02996	Genetic Information Processing	Translation	Ribosome	RP-S9, MRPS9, rpsI; small subunit ribosomal protein S9	NO	NA
1572.9	-0.413332	0.20558	0.0260187	0.069043	WP_168893262.1	WP_168893262.1	K00790	Metabolism	Carbohydrate metabolism	Amino sugar and nucleotide sugar metabolism	murA; UDP-N-acetylglucosamine 1-carboxyvinyltransferase	NO	NA
1127.25	0.101391	0.244007	0.630477	0.733698	WP_168893263.1	WP_168893263.1	K02888	Genetic Information Processing	Translation	Ribosome	RP-L21, MRPL21, rplU; large subunit ribosomal protein L21	NO	NA
988.883	-0.296338	0.235015	0.147744	0.256343	WP_168893264.1	WP_168893264.1	K02899	Genetic Information Processing	Translation	Ribosome	RP-L27, MRPL27, rpmA; large subunit ribosomal protein L27	NO	NA
2347.53	-0.52011	0.204369	0.00510374	0.0185011	WP_168893265.1	WP_168893265.1	K03979	Brite Hierarchies	Protein families: genetic information processing	Ribosome biogenesis	obgE, cgtA, MTG2; GTPase	NO	NA
71.6253	0.317898	0.342012	0.208676	0.327114	WP_168893267.1	WP_168893267.1	K11991	Brite Hierarchies	Protein families: genetic information processing	Transfer RNA biogenesis	tadA; tRNA(adenine34) deaminase	NO	NA
661.142	1.72685	0.208812	1.06e-17	2.15e-15	WP_168893269.1	WP_168893269.1	K01878	Genetic Information Processing	Translation	Aminoacyl-tRNA biosynthesis	glyQ; glycyl-tRNA synthetase alpha chain	UP	glyQ; glycyl-tRNA synthetase alpha chain
3534.67	0.211765	0.213803	0.268136	0.404697	WP_168893272.1	WP_168893272.1	K09458	Metabolism	Lipid metabolism	Fatty acid biosynthesis	fabF, OXSM, CEM1; 3-oxoacyl-[acyl-carrier-protein] synthase II	NO	NA
14862	-0.682232	0.205361	0.00029545	0.00164319	WP_168893273.1	WP_168893273.1	K02520	Brite Hierarchies	Protein families: genetic information processing	Translation factors	infC, MTIF3; translation initiation factor IF-3	NO	NA
2916.95	-0.335192	0.183482	0.0470645	0.110452	WP_168893274.1	WP_168893274.1	K01889	Genetic Information Processing	Translation	Aminoacyl-tRNA biosynthesis	FARSA, pheS; phenylalanyl-tRNA synthetase alpha chain	NO	NA
555.558	1.45992	0.239316	9.85e-11	2.86e-09	WP_168893276.1	WP_168893276.1	K01778	Metabolism	Amino acid metabolism	Lysine biosynthesis	dapF; diaminopimelate epimerase	UP	dapF; diaminopimelate epimerase
9613.47	-0.944551	0.235795	1.23e-05	0.000106511	WP_168893278.1	WP_168893278.1	K02967	Genetic Information Processing	Translation	Ribosome	RP-S2, MRPS2, rpsB; small subunit ribosomal protein S2	NO	NA
10662.4	0.103719	0.198836	0.622717	0.730852	WP_168893279.1	WP_168893279.1	K03086	Cellular Processes	Cell motility	Flagellar assembly	rpoD; RNA polymerase primary sigma factor	NO	NA
3495.82	-0.675157	0.234266	0.00128794	0.00601037	WP_168893281.1	WP_168893281.1	K02950	Genetic Information Processing	Translation	Ribosome	RP-S12, MRPS12, rpsL; small subunit ribosomal protein S12	NO	NA
497.354	0.39562	0.245519	0.0612877	0.135972	WP_168893285.1	WP_168893285.1		NA NA NA	NA NA NA NA	NA NA NA NA NA	NA NA NA NA NA NA NA	NO	NA
1043.38	0.536239	0.24025	0.0106099	0.0333925	WP_168893286.1	WP_168893286.1	K01586	Metabolism	Amino acid metabolism	Lysine biosynthesis	lysA; diaminopimelate decarboxylase	NO	NA
22.3654	-0.171481	0.362728	0.482465	0.605356	WP_168893287.1	WP_168893287.1		NA NA NA	NA NA NA NA	NA NA NA NA NA	NA NA NA NA NA NA NA	NO	NA
1390.75	0.450864	0.319452	0.067514	0.146581	WP_168893288.1	WP_168893288.1		NA NA NA	NA NA NA NA	NA NA NA NA NA	NA NA NA NA NA NA NA	NO	NA
6433.55	0.34708	0.253892	0.10762	0.207663	WP_168893289.1	WP_168893289.1		NA NA NA	NA NA NA NA	NA NA NA NA NA	NA NA NA NA NA NA NA	NO	NA
7913.48	-0.460901	0.212578	0.0159287	0.0455427	WP_211080565.1	WP_211080565.1	K02519	Brite Hierarchies	Protein families: genetic information processing	Translation factors	infB, MTIF2; translation initiation factor IF-2	NO	NA
2632.29	-0.250561	0.207209	0.178745	0.296205	WP_211080566.1	WP_211080566.1	K02314	Genetic Information Processing	Replication and repair	DNA replication	dnaB; replicative DNA helicase	NO	NA
483.624	1.2314	0.285361	1.78e-06	2.19e-05	WP_211080568.1	WP_211080568.1	K03438	Brite Hierarchies	Protein families: genetic information processing	Ribosome biogenesis	mraW, rsmH; 16S rRNA (cytosine1402-N4)-methyltransferase	UP	mraW, rsmH; 16S rRNA (cytosine1402-N4)-methyltransferase
3495.73	0.511203	0.190697	0.0034116	0.0133713	WP_246208777.1	WP_246208777.1	K02337	Genetic Information Processing	Replication and repair	DNA replication	dnaE; DNA polymerase III subunit alpha	NO	NA
735.621	-0.0182387	0.217822	0.922198	0.945486	WP_246208778.1	WP_246208778.1	K25706	Brite Hierarchies	Protein families: genetic information processing	Transfer RNA biogenesis	tsaD; tRNA N6-adenosine threonylcarbamoyltransferase	NO	NA
52088.2	-0.378376	0.185221	0.0274547	0.0719137	WP_246208779.1	WP_246208779.1	K03043	Genetic Information Processing	Transcription	RNA polymerase	rpoB; DNA-directed RNA polymerase subunit beta	NO	NA
66.8248	-0.389709	0.335339	0.127365	0.231885	WP_246208780.1	WP_246208780.1	K02990	Genetic Information Processing	Translation	Ribosome	RP-S6, MRPS6, rpsF; small subunit ribosomal protein S6	NO	NA
106.443	-0.0825845	0.287522	0.717238	0.789156	WP_246208782.1	WP_246208782.1	K15724	Not Included in Pathway or Brite	Poorly characterized	General function prediction only	erpA; iron-sulfur cluster insertion protein	NO	NA
2980.98	0.340174	0.227191	0.0881481	0.178941	WP_246208783.1	WP_246208783.1	K01956	Metabolism	Nucleotide metabolism	Pyrimidine metabolism	carA, CPA1; carbamoyl-phosphate synthase small subunit	NO	NA
240.281	3.15978	0.307493	6.18e-26	2.51e-23	WP_246208784.1	WP_246208784.1	K00817	Metabolism	Amino acid metabolism	Histidine metabolism	hisC; histidinol-phosphate aminotransferase	UP	hisC; histidinol-phosphate aminotransferase
53.7156	-0.424212	0.355151	0.107238	0.207663	WP_246208786.1	WP_246208786.1		NA NA NA	NA NA NA NA	NA NA NA NA NA	NA NA NA NA NA NA NA	NO	NA
1807.4	0.46789	0.214238	0.0145571	0.0434572	WP_281351265.1	WP_281351265.1	K01069	Metabolism	Carbohydrate metabolism	Pyruvate metabolism	gloB, gloC, HAGH; hydroxyacylglutathione hydrolase	NO	NA
4222.81	-0.238855	0.1772	0.146212	0.254947	WP_281351273.1	WP_281351273.1	K00600	Metabolism	Carbohydrate metabolism	Glyoxylate and dicarboxylate metabolism	glyA, SHMT; glycine hydroxymethyltransferase	NO	NA
2222.59	-0.844852	0.182911	9.63e-07	1.26e-05	WP_281351277.1	WP_281351277.1	K03644	Metabolism	Metabolism of cofactors and vitamins	Lipoic acid metabolism	lipA, LIAS, LIP1, LIP5; lipoyl synthase	NO	NA
149.438	-0.9168	0.298587	0.000413068	0.0021835	WP_281351278.1	WP_281351278.1	K06180	Brite Hierarchies	Protein families: genetic information processing	Ribosome biogenesis	rluD; 23S rRNA pseudouridine1911/1915/1917 synthase	NO	NA
3639.11	-0.181656	0.196976	0.308854	0.449444	WP_281351279.1	WP_281351279.1	K03664	Not Included in Pathway or Brite	Unclassified: genetic information processing	Protein processing	smpB; SsrA-binding protein	NO	NA
