# Supplementary material for: Symbionts with eroded genomes adjust gene expression according to host life-stage and environment
Source: EMBO Rep. 2025 Aug 8;26(19):4656–74. doi: 10.1038/s44319-025-00525-2 (PMC12508126; doi:10.1038/s44319-025-00525-2)
Supplement: Supplementary file 4 — Dataset EV2 [file 44319_2025_525_MOESM4_ESM.xlsx]

## Sheet: Sheet3
Dataset EV2 – KEGG Enrichment of Symbiont Differentially Expressed Genes

## Sheet: symbDMAR_up_in_cold
ID	Description	GeneRatio	BgRatio	pvalue	p.adjust	qvalue	geneID	Count
eco00740	Riboflavin metabolism - Escherichia coli K-12 MG1655	2/10	5/262	0.0123677441943571	0.247354883887141	0.247354883887141	946453/947526	2
eco00500	Starch and sucrose metabolism - Escherichia coli K-12 MG1655	1/10	2/262	0.0750197420373782	0.3823835763825	0.3823835763825	948535	1
eco01503	Cationic antimicrobial peptide (CAMP) resistance - Escherichia coli K-12 MG1655	1/10	2/262	0.0750197420373782	0.3823835763825	0.3823835763825	948353	1
eco00010	Glycolysis / Gluconeogenesis - Escherichia coli K-12 MG1655	2/10	13/262	0.0817154410690304	0.3823835763825	0.3823835763825	947679/948535	2
eco01110	Biosynthesis of secondary metabolites - Escherichia coli K-12 MG1655	5/10	70/262	0.095595894095625	0.3823835763825	0.3823835763825	946453/947679/946814/947526/948535	5
eco01250	Biosynthesis of nucleotide sugars - Escherichia coli K-12 MG1655	1/10	4/262	0.14493583222196	0.416437397273976	0.416437397273976	948535	1
eco00520	Amino sugar and nucleotide sugar metabolism - Escherichia coli K-12 MG1655	1/10	6/262	0.2100592606791	0.416437397273976	0.416437397273976	948535	1
eco01200	Carbon metabolism - Escherichia coli K-12 MG1655	2/10	23/262	0.215432126586391	0.416437397273976	0.416437397273976	947679/948535	2
eco00030	Pentose phosphate pathway - Escherichia coli K-12 MG1655	1/10	7/262	0.240916320808823	0.416437397273976	0.416437397273976	948535	1
eco00710	Carbon fixation by Calvin cycle - Escherichia coli K-12 MG1655	1/10	7/262	0.240916320808823	0.416437397273976	0.416437397273976	947679	1
eco01240	Biosynthesis of cofactors - Escherichia coli K-12 MG1655	2/10	25/262	0.245100659614636	0.416437397273976	0.416437397273976	946453/947526	2
eco00400	Phenylalanine, tyrosine and tryptophan biosynthesis - Escherichia coli K-12 MG1655	1/10	8/262	0.270684308228084	0.416437397273976	0.416437397273976	946814	1
eco03018	RNA degradation - Escherichia coli K-12 MG1655	1/10	8/262	0.270684308228084	0.416437397273976	0.416437397273976	948665	1
eco03030	DNA replication - Escherichia coli K-12 MG1655	1/10	11/262	0.353792126579362	0.457214218994718	0.457214218994718	948570	1
eco03440	Homologous recombination - Escherichia coli K-12 MG1655	1/10	11/262	0.353792126579362	0.457214218994718	0.457214218994718	948570	1
eco01120	Microbial metabolism in diverse environments - Escherichia coli K-12 MG1655	2/10	33/262	0.365771375195775	0.457214218994718	0.457214218994718	947679/948535	2
eco03430	Mismatch repair - Escherichia coli K-12 MG1655	1/10	13/262	0.404355961774506	0.475712896205302	0.475712896205302	948570	1
eco01100	Metabolic pathways - Escherichia coli K-12 MG1655	5/10	124/262	0.557103425722371	0.618968944292181	0.618968944292181	946453/947679/946814/947526/948535	5
eco01230	Biosynthesis of amino acids - Escherichia coli K-12 MG1655	2/10	49/262	0.588020497077572	0.618968944292181	0.618968944292181	947679/946814	2
eco03010	Ribosome - Escherichia coli K-12 MG1655	2/10	53/262	0.635837336584946	0.635837336584946	0.635837336584946	948484/948721	2

## Sheet: symbDMAR_up_in_warm
ID	Description	GeneRatio	BgRatio	pvalue	p.adjust	qvalue	geneID	Count
eco00401	Novobiocin biosynthesis - Escherichia coli K-12 MG1655	1/10	2/262	0.0750197420373782	0.467546	0.467545623303055	946551	1
eco01230	Biosynthesis of amino acids - Escherichia coli K-12 MG1655	4/10	49/262	0.0950623844118339	0.467546	0.467545623303055	947407/948513/948364/946551	4
eco02010	ABC transporters - Escherichia coli K-12 MG1655	1/10	5/262	0.178077854228861	0.467546	0.467545623303055	949052	1
eco00470	D-Amino acid metabolism - Escherichia coli K-12 MG1655	1/10	6/262	0.2100592606791	0.467546	0.467545623303055	948364	1
eco00030	Pentose phosphate pathway - Escherichia coli K-12 MG1655	1/10	7/262	0.240916320808823	0.467546	0.467545623303055	947407	1
eco00270	Cysteine and methionine metabolism - Escherichia coli K-12 MG1655	1/10	7/262	0.240916320808823	0.467546	0.467545623303055	948513	1
eco00340	Histidine metabolism - Escherichia coli K-12 MG1655	1/10	7/262	0.240916320808823	0.467546	0.467545623303055	946551	1
eco00710	Carbon fixation by Calvin cycle - Escherichia coli K-12 MG1655	1/10	7/262	0.240916320808823	0.467546	0.467545623303055	947407	1
eco01110	Biosynthesis of secondary metabolites - Escherichia coli K-12 MG1655	4/10	70/262	0.262627045252108	0.467546	0.467545623303055	947407/948513/948364/946551	4
eco00400	Phenylalanine, tyrosine and tryptophan biosynthesis - Escherichia coli K-12 MG1655	1/10	8/262	0.270684308228084	0.467546	0.467545623303055	946551	1
eco03060	Protein export - Escherichia coli K-12 MG1655	1/10	8/262	0.270684308228084	0.467546	0.467545623303055	947040	1
eco00300	Lysine biosynthesis - Escherichia coli K-12 MG1655	1/10	10/262	0.327089321892559	0.496404	0.496404009194266	948364	1
eco03440	Homologous recombination - Escherichia coli K-12 MG1655	1/10	11/262	0.353792126579362	0.496404	0.496404009194266	947286	1
eco01120	Microbial metabolism in diverse environments - Escherichia coli K-12 MG1655	2/10	33/262	0.365771375195775	0.496404	0.496404009194266	947407/948364	2
eco00550	Peptidoglycan biosynthesis - Escherichia coli K-12 MG1655	1/10	13/262	0.404355961774506	0.512184	0.512184218247708	945455	1
eco01100	Metabolic pathways - Escherichia coli K-12 MG1655	5/10	124/262	0.557103425722371	0.641478	0.641478066809484	945455/947407/948513/948364/946551	5
eco00970	Aminoacyl-tRNA biosynthesis - Escherichia coli K-12 MG1655	1/10	22/262	0.590660239958117	0.641478	0.641478066809484	948079	1
eco01200	Carbon metabolism - Escherichia coli K-12 MG1655	1/10	23/262	0.607716063293195	0.641478	0.641478066809484	947407	1
eco03010	Ribosome - Escherichia coli K-12 MG1655	1/10	53/262	0.900229407283547	0.900229	0.900229407283547	948216	1

## Sheet: symbDMAR_up_in_larvae
ID	Description	GeneRatio	BgRatio	pvalue	p.adjust	qvalue	geneID	Count
eco00290	Valine, leucine and isoleucine biosynthesis - Escherichia coli K-12 MG1655	9/23	9/263	5.65695e-11	1.69709e-09	1.07184e-09	947465/944798/945076/945642/948286/948277/948278/948279/948182	9
eco01230	Biosynthesis of amino acids - Escherichia coli K-12 MG1655	17/23	49/263	1.29872e-09	1.94807e-08	1.23036e-08	947465/944798/945076/945642/946549/947414/947420/948286/948277/948278/948279/948182/947939/947084/947115/948364/946551	17
eco01210	2-Oxocarboxylic acid metabolism - Escherichia coli K-12 MG1655	10/23	15/263	7.35979e-09	5.75727e-08	3.63617e-08	947465/944798/945076/945642/948286/948277/948278/948279/948182/947939	10
eco01110	Biosynthesis of secondary metabolites - Escherichia coli K-12 MG1655	19/23	71/263	7.67637e-09	5.75727e-08	3.63617e-08	947465/944798/945076/945642/946549/947414/947420/944775/948286/948277/948278/948279/948182/947939/947084/947115/948364/949025/946551	19
eco00660	C5-Branched dibasic acid metabolism - Escherichia coli K-12 MG1655	5/23	5/263	3.33413e-06	2.00048e-05	1.26346e-05	944798/945076/945642/948279/948182	5
eco00770	Pantothenate and CoA biosynthesis - Escherichia coli K-12 MG1655	5/23	6/263	1.88417e-05	9.42086e-05	5.95002e-05	948286/948277/948278/948279/948182	5
eco01100	Metabolic pathways - Escherichia coli K-12 MG1655	19/23	125/263	0.000350471	0.00150202	0.000948644	947465/944798/945076/945642/946549/947414/947420/944775/948286/948277/948278/948279/948182/947939/947084/947115/948364/949025/946551	19
eco00250	Alanine, aspartate and glutamate metabolism - Escherichia coli K-12 MG1655	2/23	2/263	0.00734334	0.02203	0.0139137	944775/949025	2
eco00401	Novobiocin biosynthesis - Escherichia coli K-12 MG1655	2/23	2/263	0.00734334	0.02203	0.0139137	947115/946551	2
eco00650	Butanoate metabolism - Escherichia coli K-12 MG1655	2/23	2/263	0.00734334	0.02203	0.0139137	948279/948182	2
eco00220	Arginine biosynthesis - Escherichia coli K-12 MG1655	2/23	3/263	0.0208483	0.0568591	0.035911	944775/949025	2
eco00400	Phenylalanine, tyrosine and tryptophan biosynthesis - Escherichia coli K-12 MG1655	3/23	8/263	0.0245998	0.0614995	0.0388418	947084/947115/946551	3
eco02060	Phosphotransferase system (PTS) - Escherichia coli K-12 MG1655	2/23	5/263	0.0622849	0.143734	0.0907796	946886/946879	2
eco00240	Pyrimidine metabolism - Escherichia coli K-12 MG1655	2/23	6/263	0.0884827	0.189606	0.119751	944775/949025	2
eco00270	Cysteine and methionine metabolism - Escherichia coli K-12 MG1655	2/23	7/263	0.117351	0.20709	0.130794	948278/947939	2
eco00340	Histidine metabolism - Escherichia coli K-12 MG1655	2/23	7/263	0.117351	0.20709	0.130794	946549/946551	2
eco00710	Carbon fixation by Calvin cycle - Escherichia coli K-12 MG1655	2/23	7/263	0.117351	0.20709	0.130794	947414/947420	2
eco03018	RNA degradation - Escherichia coli K-12 MG1655	2/23	8/263	0.148268	0.247114	0.156072	948297/947672	2
eco00280	Valine, leucine and isoleucine degradation - Escherichia coli K-12 MG1655	1/23	2/263	0.167562	0.264571	0.167097	948278	1
eco00300	Lysine biosynthesis - Escherichia coli K-12 MG1655	2/23	10/263	0.214154	0.32123	0.202882	947939/948364	2
eco00261	Monobactam biosynthesis - Escherichia coli K-12 MG1655	1/23	4/263	0.308068	0.440097	0.277956	947939	1
eco01120	Microbial metabolism in diverse environments - Escherichia coli K-12 MG1655	4/23	34/263	0.344144	0.469287	0.296392	947414/947420/947939/948364	4
eco01240	Biosynthesis of cofactors - Escherichia coli K-12 MG1655	3/23	26/263	0.402828	0.525428	0.331849	944775/948278/949025	3
eco00470	D-Amino acid metabolism - Escherichia coli K-12 MG1655	1/23	6/263	0.42572	0.53215	0.336094	948364	1
eco00030	Pentose phosphate pathway - Escherichia coli K-12 MG1655	1/23	7/263	0.477114	0.572537	0.361602	947420	1
eco00260	Glycine, serine and threonine metabolism - Escherichia coli K-12 MG1655	1/23	8/263	0.524092	0.582325	0.367784	947939	1
eco00620	Pyruvate metabolism - Escherichia coli K-12 MG1655	1/23	8/263	0.524092	0.582325	0.367784	947465	1
eco01200	Carbon metabolism - Escherichia coli K-12 MG1655	2/23	23/263	0.621438	0.664161	0.41947	947414/947420	2
eco02024	Quorum sensing - Escherichia coli K-12 MG1655	1/23	11/263	0.642022	0.664161	0.41947	947084	1
eco00010	Glycolysis / Gluconeogenesis - Escherichia coli K-12 MG1655	1/23	13/263	0.704504	0.704504	0.44495	947414	1

## Sheet: symbDMAR_up_in_adults
ID	Description	GeneRatio	BgRatio	pvalue	p.adjust	qvalue	entrezID	Count
eco04122	Sulfur relay system - Escherichia coli K-12 MG1655	2/12	6/263	0.0259114	0.388671	0.381852	947853/947852	2
eco03410	Base excision repair - Escherichia coli K-12 MG1655	1/12	3/263	0.131209	0.786381	0.772585	946254	1
eco01502	Vancomycin resistance - Escherichia coli K-12 MG1655	1/12	5/263	0.209702	0.786381	0.772585	944814	1
eco02010	ABC transporters - Escherichia coli K-12 MG1655	1/12	5/263	0.209702	0.786381	0.772585	945691	1
eco00710	Carbon fixation by Calvin cycle - Escherichia coli K-12 MG1655	1/12	7/263	0.281645	0.844934	0.83011	947679	1
eco00010	Glycolysis / Gluconeogenesis - Escherichia coli K-12 MG1655	1/12	13/263	0.463007	0.8557	0.840688	947679	1
eco00550	Peptidoglycan biosynthesis - Escherichia coli K-12 MG1655	1/12	13/263	0.463007	0.8557	0.840688	944814	1
eco03430	Mismatch repair - Escherichia coli K-12 MG1655	1/12	13/263	0.463007	0.8557	0.840688	946529	1
eco00190	Oxidative phosphorylation - Escherichia coli K-12 MG1655	1/12	15/263	0.51342	0.8557	0.840688	947580	1
eco01110	Biosynthesis of secondary metabolites - Escherichia coli K-12 MG1655	3/12	71/263	0.673926	0.875628	0.860266	947679/948690/948673	3
eco01200	Carbon metabolism - Escherichia coli K-12 MG1655	1/12	23/263	0.674695	0.875628	0.860266	947679	1
eco03010	Ribosome - Escherichia coli K-12 MG1655	2/12	52/263	0.725182	0.875628	0.860266	948720/947828	2
eco01100	Metabolic pathways - Escherichia coli K-12 MG1655	5/12	125/263	0.760188	0.875628	0.860266	947679/944814/948690/948673/947580	5
eco01120	Microbial metabolism in diverse environments - Escherichia coli K-12 MG1655	1/12	34/263	0.817253	0.875628	0.860266	947679	1
eco01230	Biosynthesis of amino acids - Escherichia coli K-12 MG1655	1/12	49/263	0.920622	0.920622	0.904471	947679	1

## Sheet: symbDTHA_up_in_larvae
ID	Description	GeneRatio	BgRatio	pvalue	p.adjust	qvalue	entrezID	Count
eco00290	Valine, leucine and isoleucine biosynthesis - Escherichia coli K-12 MG1655	4/14	8/261	0.000326676	0.0081669	0.00687739	947465/944798/945076/948286	4
eco01230	Biosynthesis of amino acids - Escherichia coli K-12 MG1655	8/14	48/261	0.000949864	0.0118733	0.00999857	944862/947465/944798/945076/947420/948286/947084/945032	8
eco01210	2-Oxocarboxylic acid metabolism - Escherichia coli K-12 MG1655	4/14	14/261	0.00385514	0.0321262	0.0270536	947465/944798/945076/948286	4
eco01110	Biosynthesis of secondary metabolites - Escherichia coli K-12 MG1655	8/14	70/261	0.0135634	0.0847712	0.0713863	945620/947465/944798/945076/947420/948286/947084/945032	8
eco00660	C5-Branched dibasic acid metabolism - Escherichia coli K-12 MG1655	2/14	5/261	0.0244133	0.122067	0.102793	944798/945076	2
eco01100	Metabolic pathways - Escherichia coli K-12 MG1655	10/14	124/261	0.0578684	0.241118	0.203047	944862/945620/947465/944798/945076/947420/948286/947779/947084/945032	10
eco03030	DNA replication - Escherichia coli K-12 MG1655	2/14	10/261	0.0940041	0.335729	0.282719	948570/948555	2
eco02024	Quorum sensing - Escherichia coli K-12 MG1655	2/14	11/261	0.111383	0.348073	0.293114	945620/947084	2
eco00740	Riboflavin metabolism - Escherichia coli K-12 MG1655	1/14	5/261	0.242596	0.500864	0.42178	945620	1
eco00770	Pantothenate and CoA biosynthesis - Escherichia coli K-12 MG1655	1/14	5/261	0.242596	0.500864	0.42178	948286	1
eco01120	Microbial metabolism in diverse environments - Escherichia coli K-12 MG1655	3/14	34/261	0.269349	0.500864	0.42178	944862/947420/945032	3
eco00030	Pentose phosphate pathway - Escherichia coli K-12 MG1655	1/14	7/261	0.323325	0.500864	0.42178	947420	1
eco00710	Carbon fixation by Calvin cycle - Escherichia coli K-12 MG1655	1/14	7/261	0.323325	0.500864	0.42178	947420	1
eco03018	RNA degradation - Escherichia coli K-12 MG1655	1/14	7/261	0.323325	0.500864	0.42178	945032	1
eco01200	Carbon metabolism - Escherichia coli K-12 MG1655	2/14	23/261	0.354746	0.500864	0.42178	947420/945032	2
eco00400	Phenylalanine, tyrosine and tryptophan biosynthesis - Escherichia coli K-12 MG1655	1/14	8/261	0.360622	0.500864	0.42178	947084	1
eco00620	Pyruvate metabolism - Escherichia coli K-12 MG1655	1/14	8/261	0.360622	0.500864	0.42178	947465	1
eco00680	Methane metabolism - Escherichia coli K-12 MG1655	1/14	8/261	0.360622	0.500864	0.42178	945032	1
eco00300	Lysine biosynthesis - Escherichia coli K-12 MG1655	1/14	10/261	0.429558	0.565208	0.475965	944862	1
eco03440	Homologous recombination - Escherichia coli K-12 MG1655	1/14	11/261	0.461376	0.57672	0.485659	948570	1
eco03430	Mismatch repair - Escherichia coli K-12 MG1655	1/14	12/261	0.491539	0.585165	0.492771	948570	1
eco00010	Glycolysis / Gluconeogenesis - Escherichia coli K-12 MG1655	1/14	13/261	0.520127	0.591053	0.497729	945032	1
eco00970	Aminoacyl-tRNA biosynthesis - Escherichia coli K-12 MG1655	1/14	23/261	0.734585	0.796827	0.671012	947779	1
eco01240	Biosynthesis of cofactors - Escherichia coli K-12 MG1655	1/14	25/261	0.764954	0.796827	0.671012	945620	1
eco03010	Ribosome - Escherichia coli K-12 MG1655	2/14	51/261	0.798212	0.798212	0.672179	947811/947820	2

## Sheet: symbDTHA_up_in_adults
ID	Description	GeneRatio	BgRatio	pvalue	p.adjust	qvalue	entrezID	Count
eco04122	Sulfur relay system - Escherichia coli K-12 MG1655	2/12	6/261	0.0262895	0.394343	0.387425	947853/947852	2
eco03410	Base excision repair - Escherichia coli K-12 MG1655	1/12	3/261	0.132171	0.850587	0.835664	946254	1
eco01502	Vancomycin resistance - Escherichia coli K-12 MG1655	1/12	5/261	0.211171	0.850587	0.835664	944814	1
eco02010	ABC transporters - Escherichia coli K-12 MG1655	1/12	6/261	0.248148	0.850587	0.835664	945691	1
eco00710	Carbon fixation by Calvin cycle - Escherichia coli K-12 MG1655	1/12	7/261	0.283529	0.850587	0.835664	947679	1
eco03430	Mismatch repair - Escherichia coli K-12 MG1655	1/12	12/261	0.438631	0.860402	0.845307	946529	1
eco00010	Glycolysis / Gluconeogenesis - Escherichia coli K-12 MG1655	1/12	13/261	0.465685	0.860402	0.845307	947679	1
eco00550	Peptidoglycan biosynthesis - Escherichia coli K-12 MG1655	1/12	13/261	0.465685	0.860402	0.845307	944814	1
eco00190	Oxidative phosphorylation - Escherichia coli K-12 MG1655	1/12	15/261	0.516241	0.860402	0.845307	947580	1
eco01110	Biosynthesis of secondary metabolites - Escherichia coli K-12 MG1655	3/12	70/261	0.668891	0.876699	0.861319	947679/948690/948673	3
eco01200	Carbon metabolism - Escherichia coli K-12 MG1655	1/12	23/261	0.677681	0.876699	0.861319	947679	1
eco03010	Ribosome - Escherichia coli K-12 MG1655	2/12	51/261	0.718467	0.876699	0.861319	948720/947828	2
eco01100	Metabolic pathways - Escherichia coli K-12 MG1655	5/12	124/261	0.759806	0.876699	0.861319	947679/944814/948690/948673/947580	5
eco01120	Microbial metabolism in diverse environments - Escherichia coli K-12 MG1655	1/12	34/261	0.819849	0.87841	0.862999	947679	1
eco01230	Biosynthesis of amino acids - Escherichia coli K-12 MG1655	1/12	48/261	0.917723	0.917723	0.901622	947679	1

## Sheet: symbDVER_up_in_larvae
ID	Description	GeneRatio	BgRatio	pvalue	p.adjust	qvalue	entrezID	Count
eco01230	Biosynthesis of amino acids - Escherichia coli K-12 MG1655	11/19	48/255	8.54289e-05	0.000945183	0.000626437	944862/947465/944798/945076/946549/947415/947414/947420/948279/948182/947084	11
eco00660	C5-Branched dibasic acid metabolism - Escherichia coli K-12 MG1655	4/19	5/255	0.000107249	0.000945183	0.000626437	944798/945076/948279/948182	4
eco01110	Biosynthesis of secondary metabolites - Escherichia coli K-12 MG1655	13/19	70/255	0.000127907	0.000945183	0.000626437	946453/947465/944798/945076/946549/947415/947414/947420/948279/948182/947526/947084/945620	13
eco00290	Valine, leucine and isoleucine biosynthesis - Escherichia coli K-12 MG1655	5/19	9/255	0.000140027	0.000945183	0.000626437	947465/944798/945076/948279/948182	5
eco01210	2-Oxocarboxylic acid metabolism - Escherichia coli K-12 MG1655	5/19	15/255	0.00249598	0.0134783	0.00893299	947465/944798/945076/948279/948182	5
eco00740	Riboflavin metabolism - Escherichia coli K-12 MG1655	3/19	5/255	0.00321815	0.0135414	0.00897478	946453/947526/945620	3
eco01100	Metabolic pathways - Escherichia coli K-12 MG1655	15/19	120/255	0.00351072	0.0135414	0.00897478	944862/946453/947465/944798/945076/946628/946549/947415/947414/947420/948279/948182/947526/947084/945620	15
eco00650	Butanoate metabolism - Escherichia coli K-12 MG1655	2/19	2/255	0.00528022	0.0178208	0.011811	948279/948182	2
eco00710	Carbon fixation by Calvin cycle - Escherichia coli K-12 MG1655	3/19	6/255	0.00612995	0.0183899	0.0121882	947415/947414/947420	3
eco02060	Phosphotransferase system (PTS) - Escherichia coli K-12 MG1655	2/19	5/255	0.0460388	0.124305	0.0823852	946886/946879	2
eco00770	Pantothenate and CoA biosynthesis - Escherichia coli K-12 MG1655	2/19	6/255	0.0659932	0.161983	0.107357	948279/948182	2
eco00030	Pentose phosphate pathway - Escherichia coli K-12 MG1655	2/19	7/255	0.0883037	0.198683	0.131681	947415/947420	2
eco00051	Fructose and mannose metabolism - Escherichia coli K-12 MG1655	1/19	2/255	0.143739	0.277212	0.183727	947415	1
eco00760	Nicotinate and nicotinamide metabolism - Escherichia coli K-12 MG1655	1/19	2/255	0.143739	0.277212	0.183727	946628	1
eco02024	Quorum sensing - Escherichia coli K-12 MG1655	2/19	11/255	0.193309	0.315334	0.208993	947084/945620	2
eco03030	DNA replication - Escherichia coli K-12 MG1655	2/19	11/255	0.193309	0.315334	0.208993	946955/946441	2
eco01200	Carbon metabolism - Escherichia coli K-12 MG1655	3/19	22/255	0.217397	0.315334	0.208993	947415/947414/947420	3
eco01120	Microbial metabolism in diverse environments - Escherichia coli K-12 MG1655	4/19	33/255	0.219095	0.315334	0.208993	944862/947415/947414/947420	4
eco00010	Glycolysis / Gluconeogenesis - Escherichia coli K-12 MG1655	2/19	12/255	0.221901	0.315334	0.208993	947415/947414	2
eco01240	Biosynthesis of cofactors - Escherichia coli K-12 MG1655	3/19	24/255	0.259629	0.3505	0.2323	946453/947526/945620	3
eco00340	Histidine metabolism - Escherichia coli K-12 MG1655	1/19	7/255	0.422341	0.524922	0.347901	946549	1
eco00400	Phenylalanine, tyrosine and tryptophan biosynthesis - Escherichia coli K-12 MG1655	1/19	8/255	0.466597	0.524922	0.347901	947084	1
eco00620	Pyruvate metabolism - Escherichia coli K-12 MG1655	1/19	8/255	0.466597	0.524922	0.347901	947465	1
eco00680	Methane metabolism - Escherichia coli K-12 MG1655	1/19	8/255	0.466597	0.524922	0.347901	947415	1
eco00300	Lysine biosynthesis - Escherichia coli K-12 MG1655	1/19	10/255	0.545657	0.58931	0.390576	944862	1
eco03440	Homologous recombination - Escherichia coli K-12 MG1655	1/19	12/255	0.613527	0.637124	0.422266	946441	1
eco03430	Mismatch repair - Escherichia coli K-12 MG1655	1/19	13/255	0.643745	0.643745	0.426654	946441	1

## Sheet: symbDVER_up_in_adults
ID	Description	GeneRatio	BgRatio	pvalue	p.adjust	qvalue	entrezID	Count
eco04122	Sulfur relay system - Escherichia coli K-12 MG1655	2/12	6/255	0.0274749	0.412123	0.404893	947853/947852	2
eco03410	Base excision repair - Escherichia coli K-12 MG1655	1/12	3/255	0.135143	0.760055	0.746721	946254	1
eco01502	Vancomycin resistance - Escherichia coli K-12 MG1655	1/12	5/255	0.215706	0.760055	0.746721	944814	1
eco00710	Carbon fixation by Calvin cycle - Escherichia coli K-12 MG1655	1/12	6/255	0.253352	0.760055	0.746721	947679	1
eco02010	ABC transporters - Escherichia coli K-12 MG1655	1/12	6/255	0.253352	0.760055	0.746721	945691	1
eco00010	Glycolysis / Gluconeogenesis - Escherichia coli K-12 MG1655	1/12	12/255	0.446567	0.865082	0.849905	947679	1
eco00550	Peptidoglycan biosynthesis - Escherichia coli K-12 MG1655	1/12	12/255	0.446567	0.865082	0.849905	944814	1
eco03430	Mismatch repair - Escherichia coli K-12 MG1655	1/12	13/255	0.473897	0.865082	0.849905	946529	1
eco00190	Oxidative phosphorylation - Escherichia coli K-12 MG1655	1/12	15/255	0.524882	0.865082	0.849905	947580	1
eco01200	Carbon metabolism - Escherichia coli K-12 MG1655	1/12	22/255	0.66976	0.865082	0.849905	947679	1
eco01110	Biosynthesis of secondary metabolites - Escherichia coli K-12 MG1655	3/12	70/255	0.686991	0.865082	0.849905	947679/948690/948673	3
eco03010	Ribosome - Escherichia coli K-12 MG1655	2/12	50/255	0.720613	0.865082	0.849905	948720/947828	2
eco01100	Metabolic pathways - Escherichia coli K-12 MG1655	5/12	120/255	0.749737	0.865082	0.849905	947679/944814/948690/948673/947580	5
eco01120	Microbial metabolism in diverse environments - Escherichia coli K-12 MG1655	1/12	33/255	0.817827	0.876243	0.86087	947679	1
eco01230	Biosynthesis of amino acids - Escherichia coli K-12 MG1655	1/12	48/255	0.923054	0.923054	0.90686	947679	1

## Sheet: symbMMUT_up_in_larvae
ID	Description	GeneRatio	BgRatio	pvalue	p.adjust	qvalue	entrezID	Count
eco01110	Biosynthesis of secondary metabolites - Escherichia coli K-12 MG1655	11/14	73/262	7.40536e-05	0.00157105	0.00115043	945768/945109/945846/946552/946549/948182/947407/947526/945763/947084/946551	11
eco01230	Biosynthesis of amino acids - Escherichia coli K-12 MG1655	9/14	50/262	0.000162966	0.00157105	0.00115043	945768/945109/945846/946552/946549/948182/947407/947084/946551	9
eco00400	Phenylalanine, tyrosine and tryptophan biosynthesis - Escherichia coli K-12 MG1655	5/14	13/262	0.00020492	0.00157105	0.00115043	945768/945109/945846/947084/946551	5
eco01100	Metabolic pathways - Escherichia coli K-12 MG1655	13/14	127/262	0.000470641	0.00270619	0.00198165	945221/946628/945768/945109/945846/946552/946549/948182/947407/947526/945763/947084/946551	13
eco00340	Histidine metabolism - Escherichia coli K-12 MG1655	3/14	7/262	0.00377657	0.0173722	0.0127211	946552/946549/946551	3
eco02024	Quorum sensing - Escherichia coli K-12 MG1655	3/14	12/262	0.0201753	0.0773386	0.0566324	945846/945763/947084	3
eco00740	Riboflavin metabolism - Escherichia coli K-12 MG1655	2/14	5/262	0.0242359	0.0796321	0.0583118	947526/945763	2
eco00401	Novobiocin biosynthesis - Escherichia coli K-12 MG1655	1/14	2/262	0.104209	0.23968	0.175509	946551	1
eco00650	Butanoate metabolism - Escherichia coli K-12 MG1655	1/14	2/262	0.104209	0.23968	0.175509	948182	1
eco00760	Nicotinate and nicotinamide metabolism - Escherichia coli K-12 MG1655	1/14	2/262	0.104209	0.23968	0.175509	946628	1
eco01240	Biosynthesis of cofactors - Escherichia coli K-12 MG1655	3/14	24/262	0.125414	0.262229	0.192021	945221/947526/945763	3
eco00720	Other carbon fixation pathways - Escherichia coli K-12 MG1655	1/14	4/262	0.198257	0.327091	0.239517	945221	1
eco03020	RNA polymerase - Escherichia coli K-12 MG1655	1/14	4/262	0.198257	0.327091	0.239517	948160	1
eco00660	C5-Branched dibasic acid metabolism - Escherichia coli K-12 MG1655	1/14	5/262	0.241763	0.327091	0.239517	948182	1
eco00670	One carbon pool by folate - Escherichia coli K-12 MG1655	1/14	5/262	0.241763	0.327091	0.239517	945221	1
eco00710	Carbon fixation by Calvin cycle - Escherichia coli K-12 MG1655	1/14	5/262	0.241763	0.327091	0.239517	947407	1
eco00770	Pantothenate and CoA biosynthesis - Escherichia coli K-12 MG1655	1/14	5/262	0.241763	0.327091	0.239517	948182	1
eco00030	Pentose phosphate pathway - Escherichia coli K-12 MG1655	1/14	6/262	0.283068	0.35127	0.257223	947407	1
eco01200	Carbon metabolism - Escherichia coli K-12 MG1655	2/14	20/262	0.29018	0.35127	0.257223	945221/947407	2
eco00290	Valine, leucine and isoleucine biosynthesis - Escherichia coli K-12 MG1655	1/14	8/262	0.359483	0.413406	0.302723	948182	1
eco00260	Glycine, serine and threonine metabolism - Escherichia coli K-12 MG1655	1/14	10/262	0.428277	0.469066	0.343481	945768	1
eco01120	Microbial metabolism in diverse environments - Escherichia coli K-12 MG1655	2/14	31/262	0.511208	0.534445	0.391356	945221/947407	2
eco01210	2-Oxocarboxylic acid metabolism - Escherichia coli K-12 MG1655	1/14	14/262	0.545769	0.545769	0.399648	948182	1

[truncated: 1 more sheets: symbMMUT_up_in_adults]
