# Supplementary material for: Symbionts with eroded genomes adjust gene expression according to host life-stage and environment
Source: EMBO Rep. 2025 Aug 8;26(19):4656–74. doi: 10.1038/s44319-025-00525-2 (PMC12508126; doi:10.1038/s44319-025-00525-2)
Supplement: Supplementary file 5 — Dataset EV3 [file 44319_2025_525_MOESM5_ESM.xlsx]

## Sheet: Sheet1
Dataset EV3 - Beetle collection and rearing

## Sheet: cross_life_stages
Sample ID	Species	Stage	Collection Site	Collection Date	Weight	In-lab rearing time	Host Plant	Sequencing ID
tb7_L	D. versicolorea	Larva	50.915374, 11.537388	2023-07-28	0.053	4 days: RT (22/23°C) with natural light, moved to an incubator at 22°C/12°C, 16/8 h day/night	Field-collected host plants	6092.A
tb9_L	D. versicolorea	Larva	50.915374, 11.537388	2023-07-28	0.018	4 days: RT (22/23°C) with natural light, moved to an incubator at 22°C/12°C, 16/8 h day/night	Field-collected host plants	6092.B
tb3_L	D. versicolorea	Larva	50.915374, 11.537388	2023-07-28	0.033	4 days: RT (22/23°C) with natural light, moved to an incubator at 22°C/12°C, 16/8 h day/night	Field-collected host plants	6092.C
tb5_L	D. versicolorea	Larva	50.915374, 11.537388	2023-07-28	0.044	4 days: RT (22/23°C) with natural light, moved to an incubator at 22°C/12°C, 16/8 h day/night	Field-collected host plants	6092.D
L28	D. thalassina	Larva	50.915374, 11.537388	2022-07-09	0.06	4 days: outdoor conditions	Field-collected host plants	5799.D
L30	D. thalassina	Larva	50.915374, 11.537388	2022-07-09	0.07	4 days: outdoor conditions	Field-collected host plants	5799.E
L31	D. thalassina	Larva	50.915374, 11.537388	2022-07-09	0.06	4 days: outdoor conditions	Field-collected host plants	5799.F
L14	M. mutica	Larva	Baltic Sea Coast, Germany	2020-07-09	0.043	16 days: in salted tap water at (22/23°C) with a 16/8 h LED light cycle	Field-collected Ruppia sinensis	5799.A
L15	M. mutica	Larva	Baltic Sea Coast, Germany	2020-07-09	0.028	16 days: in salted tap water at (22/23°C) with a 16/8 h LED light cycle	Field-collected Ruppia sinensis	4973.D
L1	M. mutica	Larva	Baltic Sea Coast, Germany	2020-07-09	0.026	8 days: in salted tap water at (22/23°C) with a 16/8 h LED light cycle	Field-collected Ruppia sinensis	5799.C
L2	M. mutica	Larva	Baltic Sea Coast, Germany	2020-07-09	0.026	8 days: in salted tap water at (22/23°C) with a 16/8 h LED light cycle	Field-collected Ruppia sinensis	4973.A
L6	M. mutica	Larva	Baltic Sea Coast, Germany	2020-07-09	0.04	8 days: in salted tap water at (22/23°C) with a 16/8 h LED light cycle	Field-collected Ruppia sinensis	5799.B
L16	M. mutica	Larva	Baltic Sea Coast, Germany	2020-07-09	0.027	16 days: in salted tap water at (22/23°C) with a 16/8 h LED light cycle	Field-collected Ruppia sinensis	4973.G
L49	D. marginata	Larva	7 months: 09.2022 – 02.2023 in outdoor conditions, incubator 22°C/14°C, 16/8 h 02.2023 – 03.2023, 60% humidity	2023-01-17	0.0033	7 months: 09.2022 – 02.2023 in outdoor conditions, incubator 22°C/12°C, 16/8 h 02.2023 – 03.2023	Green-house grown Sparganium erectum	5807.A
L50	D. marginata	Larva	7 months: 09.2022 – 02.2023 in outdoor conditions, incubator 22°C/14°C, 16/8 h 02.2023 – 03.2023, 60% humidity	2023-01-17	0.0162	7 months: 09.2022 – 02.2023 in outdoor conditions, incubator 22°C/12°C, 16/8 h 02.2023 – 03.2023	Green-house grown Sparganium erectum	5807.B
L51	D. marginata	Larva	7 months: 09.2022 – 02.2023 in outdoor conditions, incubator 22°C/14°C, 16/8 h 02.2023 – 03.2023, 60% humidity	2023-01-17	0.0213	7 months: 09.2022 – 02.2023 in outdoor conditions, incubator 22°C/12°C, 16/8 h 02.2023 – 03.2023	Green-house grown Sparganium erectum	5807.C
113-S	D. marginata	Adult Female	49.744536, 10.848681	2022-05-31	NA	2 days: Fresh leaves and wet paper at RT (22/23°C) with natural light	Green-house grown Sparganium erectum	5798.G
114-S	D. marginata	Adult Female	49.744536, 10.848681	2022-05-31	NA	2 days: Fresh leaves and wet paper at RT (22/23°C) with natural light	Green-house grown Sparganium erectum	5798.H
115-S	D. marginata	Adult Female	49.744536, 10.848681	2022-05-31	NA	2 days: Fresh leaves and wet paper at RT (22/23°C) with natural light	Green-house grown Sparganium erectum	5798.I
148-S	D.thalassina	Adult Female	50.915374, 11.537388	2022-07-07	NA	2 days: wet paper at RT (22/23°C) with natural light	Field-collected Eleocharis palustris flowers and stems	5798.P
149-S	D.thalassina	Adult Female	50.915374, 11.537388	2022-07-07	NA	2 days: wet paper at RT (22/23°C) with natural light	Field-collected Eleocharis palustris flowers and stems	5798.Q
150-S	D.thalassina	Adult Female	50.915374, 11.537388	2022-07-07	NA	2 days: wet paper at RT (22/23°C) with natural light	Field-collected Eleocharis palustris flowers and stems	5798.R
155-S	D. versicolorea	Adult Female	50.915374, 11.537388	2022-07-07	NA	2 days: Leaves on water at RT (22/23°C) with natural light	Field-collected Potamogeton natans	5798.V
156-S	D. versicolorea	Adult Female	50.915374, 11.537388	2022-07-07	NA	2 days: Leaves on water at RT (22/23°C) with natural light	Field-collected Potamogeton natans	5798.W
157-S	D. versicolorea	Adult Female	50.915374, 11.537388	2022-07-07	NA	2 days: Leaves on water at RT (22/23°C) with natural light	Field-collected Potamogeton natans	5798.X
43-S	M. mutica	Adult Female	Baltic Sea Coast, Germany	2020-07-09	NA	1 day: in salted tap water at (22/23°C) with a 16/8 h LED light cycle	Field-collected Ruppia sinensis	5799.J
44-S	M. mutica	Adult Female	Baltic Sea Coast, Germany	2020-07-09	NA	1 day: in salted tap water at (22/23°C) with a 16/8 h LED light cycle	Field-collected Ruppia sinensis	5799.K
48-S	M. mutica	Adult Female	Baltic Sea Coast, Germany	2020-07-09	NA	3 days: in salted tap water at (22/23°C) with a 16/8 h LED light cycle	Field-collected Ruppia sinensis	5799.L
55-S	M. mutica	Adult Female	Baltic Sea Coast, Germany	2020-07-09	NA	7 days: in salted tap water at (22/23°C) with a 16/8 h LED light cycle	Field-collected Ruppia sinensis	4973.J
53-S	M. mutica	Adult Female	Baltic Sea Coast, Germany	2020-07-09	NA	7 days: in salted tap water at (22/23°C) with a 16/8 h LED light cycle	Field-collected Ruppia sinensis	4973.M
45-S	M. mutica	Adult Female	Baltic Sea Coast, Germany	2020-07-09	NA	3 days: in salted tap water at (22/23°C) with a 16/8 h LED light cycle	Field-collected Ruppia sinensis	4973.P

## Sheet: host_gut_transcriptomics
Sample ID	Species	Stage	Collection Site	Collection Date	Weight	In-lab rearing time	Host Plant (reared on)	Sequencing ID
tb7_L	D. versicolorea	Larva	50.915374, 11.537388	28.07.23	0.044	4 days: RT (22/23°C) with natural light, moved to an incubator at 22°C/12°C, 16/8 h day/night	Field-collected host plants	6092.E
tb8_L	D. versicolorea	Larva	50.915374, 11.537388	28.07.23	0.01725	4 days: RT (22/23°C) with natural light, moved to an incubator at 22°C/12°C, 16/8 h day/night	Field-collected host plants	6092.F
tb10_L	D. versicolorea	Larva	50.915374, 11.537388	28.07.23	0.02104	4 days: RT (22/23°C) with natural light, moved to an incubator at 22°C/12°C, 16/8 h day/night	Field-collected host plants	6092.G
tb11_L	D. versicolorea	Larva	50.915374, 11.537389	28.07.24	1.02104	5 days: RT (22/23°C) with natural light, moved to an incubator at 22°C/12°C, 16/8 h day/night	Field-collected host plants	6092.H
R_4	D. versicolorea	Adult Female	50.915374, 11.537388	2020-07-07	NA	Immediately dissected	Field-collected host plants	5804.D
R_5	D. versicolorea	Adult Female	50.915374, 11.537388	2020-07-07	NA	Immediately dissected	Field-collected host plants	5804.E
R_6	D. versicolorea	Adult Female	50.915374, 11.537388	2020-07-07	NA	Immediately dissected	Field-collected host plants	5804.F
L2	M. mutica	Larva	Baltic Sea Coast, Germany	2020-07-09	NA	8 days: in salted tap water at (22/23°C) with a 16/8 h LED light cycle	Field-collected Ruppia sinensis	4973.C
L15	M. mutica	Larva	Baltic Sea Coast, Germany	2020-07-09	NA	8 days: in salted tap water at (22/23°C) with a 16/8 h LED light cycle	Field-collected Ruppia sinensis	4973.F
L16	M. mutica	Larva	Baltic Sea Coast, Germany	2020-07-09	NA	16 days: in salted tap water at (22/23°C) with a 16/8 h LED light cycle	Field-collected Ruppia sinensis	4973.I
45-G	M. mutica	Adult Female	Baltic Sea Coast, Germany	2020-07-09	NA	7 days: in salted tap water at (22/23°C) with a 16/8 h LED light cycle	Field-collected Ruppia sinensis	4973.R
53-G	M. mutica	Adult Female	Baltic Sea Coast, Germany	2020-07-09	NA	7 days: in salted tap water at (22/23°C) with a 16/8 h LED light cycle	Field-collected Ruppia sinensis	4973.O
55-G	M. mutica	Adult Female	Baltic Sea Coast, Germany	2020-07-09	NA	Immediately dissected	Field-collected Ruppia sinensis	4973.L

## Sheet: cross_temperatures
Sample ID	Species	Stage	Collection Site	Collection Date	Weight	In-lab rearing time	Host Plant	Sequencing ID
L-49	D. marginata	Larva	in-house, S. erectum at 22/14 degrees for a month and half	17.01.2023	0.0033	7 months: 09.2022 – 02.2023 in outdoor conditions, incubator 22°C/14°C, 16/8 h 02.2023 – 03.2023, 60% humidity	Green-house grown Sparganium erectum	5807.A
L-50	D. marginata	Larva	in-house, S. erectum at 22/14 degrees for a month and half	17.01.2023	0.0162	7 months: 09.2022 – 02.2023 in outdoor conditions, incubator 22°C/14°C, 16/8 h 02.2023 – 03.2023, 60% humidity	Green-house grown Sparganium erectum	5807.B
L-51	D. marginata	Larva	in-house, S. erectum at 22/14 degrees for a month and half	17.01.2023	0.0213	7 months: 09.2022 – 02.2023 in outdoor conditions, incubator 22°C/14°C, 16/8 h 02.2023 – 03.2023, 60% humidity	Green-house grown Sparganium erectum	5807.C
L-53	D. marginata	Larva	in-house, S. erectum at 12/8 degrees for a month and half	17.01.2023	0.0134	7 months: 09.2022 – 02.2023 in outdoor conditions, incubator 12°C/8°C, 8/16 h 02.2023 – 03.2023, 60% humidity	Green-house grown Sparganium erectum	5807.E
L-55	D. marginata	Larva	in-house, S. erectum at 12/8 degrees for a month and half	17.01.2023	0.0158	7 months: 09.2022 – 02.2023 in outdoor conditions, incubator 12°C/8°C, 8/16 h 02.2023 – 03.2023, 60% humidity	Green-house grown Sparganium erectum	5807.F

## Sheet: TLC_enzymatic_activity
Sample ID	Species	Stage	Collection Site	Collection Date	Weight	In-lab rearing time	Host Plant (reared on)
L32	D. versicolorea	Larva	50.915374, 11.537388	2022-11-08	0.05	3 days: outdoor conditions	Field-collected plants
L33	D. versicolorea	Larva	50.915374, 11.537388	2022-11-08	0.08	3 days: outdoor conditions	Field-collected plants
L34	D. versicolorea	Larva	50.915374, 11.537388	2022-11-08	0.08	3 days: outdoor conditions	Field-collected plants
R_1	D. versicolorea	Adult Female	50.915374, 11.537388	2020-07-07	NA	Immediately dissected	NA
R_2	D. versicolorea	Adult Female	50.915374, 11.537388	2020-07-07	NA	Immediately dissected	NA
R_3	D. versicolorea	Adult Female	50.915374, 11.537388	2020-07-07	NA	Immediately dissected	NA

## Sheet: DNS_enzymatic_activity
sample ID	Species	Collection site	Collection date	Stage	Weight	Pool	average weight	In-lab rearing time	Host Plant (reared on)
27	D.versicolorea	50.915374, 11.537388	28.06.2024	Larva	0.0568	1	0.0359667	17 days: 8 days outside, 9 days in climate chamber, 24 C day, 14C night, 16h-8h	Field-collected plants
57	D.versicolorea	50.915374, 11.537388	28.06.2024	Larva	0.03831	1		40 days: 8 days outside, 32 days in climate chamber, 24 C day, 14C night, 16h-8h	Field-collected plants
59	D.versicolorea	50.915374, 11.537388	28.06.2024	Larva	0.01279	1		40 days: 8 days outside, 32 days in climate chamber, 24 C day, 14C night, 16h-8h	Field-collected plants
4	D.versicolorea	50.915374, 11.537388	28.06.2024	Larva	0.0549	2	0.03765	8 days: outside	Field-collected plants
13	D.versicolorea	50.915374, 11.537388	28.06.2024	Larva	0.0431	2		8 days: outside	Field-collected plants
58	D.versicolorea	50.915374, 11.537388	28.06.2024	Larva	0.01495	2		40 days: 8 days outside, 32 days in climate chamber, 24 C day, 14C night, 16h-8h	Field-collected plants
5	D.versicolorea	50.915374, 11.537388	28.06.2024	Larva	0.0529	3	0.0387333	8 days: outside	Field-collected plants
12	D.versicolorea	50.915374, 11.537388	28.06.2024	Larva	0.0433	3		8 days: outside	Field-collected plants
30	D.versicolorea	50.915374, 11.537388	28.06.2024	Larva	0.02	3		17 days: 8 days outside, 9 days in climate chamber, 24 C day, 14C night, 16h-8h	Field-collected plants
28	D.versicolorea	50.915374, 11.537388	28.06.2024	Larva	0.0484	4	0.0394333	17 days: 8 days outside, 9 days in climate chamber, 24 C day, 14C night, 16h-8h	Field-collected plants
11	D.versicolorea	50.915374, 11.537388	28.06.2024	Larva	0.0455	4		8 days: outside	Field-collected plants
32	D.versicolorea	50.915374, 11.537388	28.06.2024	Larva	0.0244	4		17 days: 8 days outside, 9 days in climate chamber, 24 C day, 14C night, 16h-8h	Field-collected plants
9	D.versicolorea	50.915374, 11.537388	28.06.2024	Larva	0.0477	5	0.0397	8 days: outside	Field-collected plants
10	D.versicolorea	50.915374, 11.537388	28.06.2024	Larva	0.0468	5		8 days: outside	Field-collected plants
31	D.versicolorea	50.915374, 11.537388	28.06.2024	Larva	0.0246	5		17 days: 8 days outside, 9 days in climate chamber, 24 C day, 14C night, 16h-8h	Field-collected plants
33	D.versicolorea	50.915374, 11.537388	07.07.2024	Adult female	NA	1	NA	16 days: climate chamber, 24 C day, 14C night, 16h-8h	Field-collected plants
34	D.versicolorea	50.915374, 11.537388	07.07.2024	Adult female	NA	1	NA	16 days: climate chamber, 24 C day, 14C night, 16h-8h	Field-collected plants
35	D.versicolorea	50.915374, 11.537388	07.07.2024	Adult female	NA	2	NA	16 days: climate chamber, 24 C day, 14C night, 16h-8h	Field-collected plants
36	D.versicolorea	50.915374, 11.537388	07.07.2024	Adult female	NA	2	NA	16 days: climate chamber, 24 C day, 14C night, 16h-8h	Field-collected plants
37	D.versicolorea	50.915374, 11.537388	07.07.2024	Adult female	NA	3	NA	16 days: climate chamber, 24 C day, 14C night, 16h-8h	Field-collected plants
38	D.versicolorea	50.915374, 11.537388	07.07.2024	Adult female	NA	3	NA	16 days: climate chamber, 24 C day, 14C night, 16h-8h	Field-collected plants
39	D.versicolorea	50.915374, 11.537388	07.07.2024	Adult female	NA	4	NA	16 days: climate chamber, 24 C day, 14C night, 16h-8h	Field-collected plants
40	D.versicolorea	50.915374, 11.537388	07.07.2024	Adult female	NA	4	NA	16 days: climate chamber, 24 C day, 14C night, 16h-8h	Field-collected plants
41	D.versicolorea	50.915374, 11.537388	07.07.2024	Adult female	NA	5	NA	16 days: climate chamber, 24 C day, 14C night, 16h-8h	Field-collected plants
42	D.versicolorea	50.915374, 11.537388	07.07.2024	Adult female	NA	5	NA	16 days: climate chamber, 24 C day, 14C night, 16h-8h	Field-collected plants
21	D.versicolorea	50.915374, 11.537388	07.07.2024	Adult female	NA	1	NA	1 day: climate chamber, 24 C day, 14C night, 16h-8h	Field-collected plants
23	D.versicolorea	50.915374, 11.537388	07.07.2024	Adult female	NA	2	NA	1 day: climate chamber, 24 C day, 14C night, 16h-8h	Field-collected plants
24	D.versicolorea	50.915374, 11.537388	07.07.2024	Adult female	NA	3	NA	1 day: climate chamber, 24 C day, 14C night, 16h-8h	Field-collected plants
25	D.versicolorea	50.915374, 11.537388	07.07.2024	Adult female	NA	4	NA	1 day: climate chamber, 24 C day, 14C night, 16h-8h	Field-collected plants
26	D.versicolorea	50.915374, 11.537388	07.07.2024	Adult female	NA	5	NA	1 day: climate chamber, 24 C day, 14C night, 16h-8h	Field-collected plants
