# Supplementary material for: Symbionts with eroded genomes adjust gene expression according to host life-stage and environment
Source: EMBO Rep. 2025 Aug 8;26(19):4656–74. doi: 10.1038/s44319-025-00525-2 (PMC12508126; doi:10.1038/s44319-025-00525-2)
Supplement: Supplementary file 6 — Dataset EV4 [file 44319_2025_525_MOESM6_ESM.xlsx]

## Sheet: Sheet1
Dataset EV4 - Symbiont differential gene expression across life stages. Results from DESeq2 analysis of FADU results for the cross temperatures experiment with KEGG annotations and classification regarding differential expression.

## Sheet: dmar_DE
baseMean	log2FoldChange	lfcSE	pvalue	padj	X	V1	V2	lvl1	lvl2	lvl3	lvl4	DE	delabel
2735.64	-0.498063	0.197483	0.00610836	0.0174961	GJU04_RS00145	no KEGG annot	no KEGG annot	no KEGG annot	no KEGG annot	no KEGG annot	no KEGG annot	NO	NA
2799.49	0.0380751	0.235314	0.85766	0.917125	GJU04_RS00760	no KEGG annot	no KEGG annot	no KEGG annot	no KEGG annot	no KEGG annot	no KEGG annot	NO	NA
24463.8	-0.125433	0.138854	0.346794	0.509324	GJU04_RS01580	no KEGG annot	no KEGG annot	no KEGG annot	no KEGG annot	no KEGG annot	no KEGG annot	NO	NA
120.139	-0.152077	0.31791	0.544111	0.695891	GJU04_RS02100	no KEGG annot	no KEGG annot	no KEGG annot	no KEGG annot	no KEGG annot	no KEGG annot	NO	NA
86.6324	0.0465623	0.301541	0.851774	0.913265	GJU04_RS02275	no KEGG annot	no KEGG annot	no KEGG annot	no KEGG annot	no KEGG annot	no KEGG annot	NO	NA
2667.72	-1.88997	0.199072	2.05779e-22	1.37529e-20	GJU04_RS02285	no KEGG annot	no KEGG annot	no KEGG annot	no KEGG annot	no KEGG annot	no KEGG annot	DOWN	no KEGG annot
85583.9	1.01485	0.572593	0.0109897	0.0295764	WP_168820769.1	WP_168820769.1	K03704	Not Included in Pathway or Brite	Unclassified: genetic information processing	Transcription	cspA; cold shock protein	UP	cspA; cold shock protein
505.959	1.07288	0.179632	4.46611e-10	5.5966e-09	WP_168892880.1	WP_168892880.1	K03624	Brite Hierarchies	Protein families: genetic information processing	Transcription machinery	greA; transcription elongation factor GreA	UP	greA; transcription elongation factor GreA
3091.18	-0.0833955	0.202244	0.651347	0.779672	WP_168892881.1	WP_168892881.1	K00075	Metabolism	Carbohydrate metabolism	Amino sugar and nucleotide sugar metabolism	murB; UDP-N-acetylmuramate dehydrogenase	NO	NA
13.4893	-0.125925	0.440715	0.601843	0.740304	WP_168892882.1	WP_168892882.1	K03786	Metabolism	Amino acid metabolism	Phenylalanine, tyrosine and tryptophan biosynthesis	aroQ, qutE; 3-dehydroquinate dehydratase II	NO	NA
28865.9	0.289011	0.135522	0.0267168	0.0608717	WP_168892883.1	WP_168892883.1	K03569	Brite Hierarchies	Protein families: genetic information processing	Chromosome and associated proteins	mreB; rod shape-determining protein MreB and related proteins	NO	NA
2319.52	0.609094	0.14464	1.13851e-05	7.36359e-05	WP_168892884.1	WP_168892884.1	K03570	Brite Hierarchies	Protein families: genetic information processing	Chromosome and associated proteins	mreC; rod shape-determining protein MreC	NO	NA
230.859	0.455503	0.222141	0.0229785	0.0542022	WP_168892885.1	WP_168892885.1	K03571	Brite Hierarchies	Protein families: genetic information processing	Chromosome and associated proteins	mreD; rod shape-determining protein MreD	NO	NA
1822.29	0.287952	0.301071	0.243983	0.38979	WP_168892886.1	WP_168892886.1	K11179	Genetic Information Processing	Folding, sorting and degradation	Sulfur relay system	tusE, dsrC; tRNA 2-thiouridine synthesizing protein E	NO	NA
2497.63	0.117904	0.21742	0.551945	0.702635	WP_168892887.1	WP_168892887.1	K07056	Brite Hierarchies	Protein families: genetic information processing	Ribosome biogenesis	rsmI; 16S rRNA (cytidine1402-2'-O)-methyltransferase	NO	NA
1181.45	0.776947	0.622613	0.0336603	0.0733574	WP_168892888.1	WP_168892888.1	K01491	Metabolism	Energy metabolism	Carbon fixation pathways in prokaryotes	folD; methylenetetrahydrofolate dehydrogenase (NADP+) / methenyltetrahydrofolate cyclohydrolase	NO	NA
1136.72	0.390591	0.163832	0.0116078	0.030826	WP_168892889.1	WP_168892889.1	K01885	Metabolism	Metabolism of cofactors and vitamins	Porphyrin metabolism	EARS, gltX; glutamyl-tRNA synthetase	NO	NA
4550.19	1.15385	0.256682	1.09571e-06	9.15372e-06	WP_168892890.1	WP_168892890.1	K11940	Brite Hierarchies	Protein families: genetic information processing	Chromosome and associated proteins	hspQ; heat shock protein HspQ	UP	hspQ; heat shock protein HspQ
312.336	0.0459842	0.198095	0.803551	0.87739	WP_168892891.1	WP_168892891.1	K01775	Metabolism	Metabolism of other amino acids	D-Amino acid metabolism	alr; alanine racemase	NO	NA
2282.71	0.42523	0.147963	0.00262098	0.00861488	WP_168892892.1	WP_168892892.1	K01874	Metabolism	Metabolism of other amino acids	Selenocompound metabolism	MARS, metG; methionyl-tRNA synthetase	NO	NA
211.192	1.32278	0.409966	0.000129284	0.000637175	WP_168892893.1	WP_168892893.1	K07038	Not Included in Pathway or Brite	Poorly characterized	General function prediction only	K07038; inner membrane protein	UP	K07038; inner membrane protein
501.947	1.36322	0.396905	6.09054e-05	0.000330041	WP_168892894.1	WP_168892894.1	K01147	Brite Hierarchies	Protein families: genetic information processing	Transfer RNA biogenesis	rnb; exoribonuclease II	UP	rnb; exoribonuclease II
5835.5	-0.0864591	0.179279	0.604776	0.741637	WP_168892895.1	WP_168892895.1	K03111	Genetic Information Processing	Replication and repair	DNA replication	ssb; single-strand DNA-binding protein	NO	NA
3368.24	0.0389358	0.171536	0.811227	0.881577	WP_168892896.1	WP_168892896.1	K03089	Brite Hierarchies	Protein families: genetic information processing	Transcription machinery	rpoH; RNA polymerase sigma-32 factor	NO	NA
2279.89	-0.144896	0.157056	0.331024	0.500908	WP_168892897.1	WP_168892897.1	K03110	Genetic Information Processing	Folding, sorting and degradation	Protein export	ftsY; fused signal recognition particle receptor	NO	NA
5.06651	0.224874	0.521876	0.282501	NA	WP_168892898.1	WP_168892898.1	K08316	Brite Hierarchies	Protein families: genetic information processing	Ribosome biogenesis	rsmD; 16S rRNA (guanine966-N2)-methyltransferase	NO	NA
5719.09	-0.493794	0.15629	0.000856821	0.00333578	WP_168892901.1	WP_168892901.1	K01872	Genetic Information Processing	Translation	Aminoacyl-tRNA biosynthesis	AARS, alaS; alanyl-tRNA synthetase	NO	NA
2897.4	0.135125	0.15186	0.351827	0.509324	WP_168892902.1	WP_168892902.1	K03563	Environmental Information Processing	Signal transduction	Two-component system	csrA; carbon storage regulator	NO	NA
8103.23	-0.866044	0.155732	6.81749e-09	7.59392e-08	WP_168892903.1	WP_168892903.1	K00674	Metabolism	Amino acid metabolism	Lysine biosynthesis	dapD; 2,3,4,5-tetrahydropyridine-2,6-dicarboxylate N-succinyltransferase	NO	NA
1899.17	-0.133885	0.145665	0.335838	0.504387	WP_168892904.1	WP_168892904.1	K01972	Genetic Information Processing	Replication and repair	DNA replication	E6.5.1.2, ligA, ligB; DNA ligase (NAD+)	NO	NA
1046.21	-0.441155	0.159812	0.00351666	0.0111038	WP_168892905.1	WP_168892905.1	K01883	Genetic Information Processing	Translation	Aminoacyl-tRNA biosynthesis	CARS, cysS; cysteinyl-tRNA synthetase	NO	NA
506.059	-0.395787	0.183497	0.0205576	0.0505743	WP_168892906.1	WP_168892906.1	K05539	Brite Hierarchies	Protein families: genetic information processing	Transfer RNA biogenesis	dusA; tRNA-dihydrouridine synthase A	NO	NA
292.464	-0.0242209	0.184639	0.884584	0.928582	WP_168892907.1	WP_168892907.1	K03977	Brite Hierarchies	Protein families: genetic information processing	Ribosome biogenesis	engA, der; GTPase	NO	NA
853.556	0.418101	0.17163	0.0094781	0.0260323	WP_168892908.1	WP_168892908.1	K17713	Brite Hierarchies	Protein families: signaling and cellular processes	Transporters	bamB; outer membrane protein assembly factor BamB	NO	NA
1076.81	-0.414569	0.174225	0.0110827	0.0296278	WP_168892909.1	WP_168892909.1	K01892	Genetic Information Processing	Translation	Aminoacyl-tRNA biosynthesis	HARS, hisS; histidyl-tRNA synthetase	NO	NA
1409.42	-0.13031	0.190924	0.459045	0.621882	WP_168892910.1	WP_168892910.1	K03152	Brite Hierarchies	Protein families: metabolism	Peptidases and inhibitors	thiJ; protein deglycase	NO	NA
617.493	1.26931	0.302789	3.46023e-06	2.66837e-05	WP_168892911.1	WP_168892911.1	K03625	Brite Hierarchies	Protein families: genetic information processing	Transcription machinery	nusB; transcription antitermination protein NusB	UP	nusB; transcription antitermination protein NusB
2425.37	0.575722	0.185697	0.000847328	0.00333116	WP_168892912.1	WP_168892912.1	K00794	Metabolism	Metabolism of cofactors and vitamins	Riboflavin metabolism	ribH, RIB4; 6,7-dimethyl-8-ribityllumazine synthase	NO	NA
1799.52	-0.830439	0.23998	0.000135235	0.000653365	WP_168892913.1	WP_168892913.1	K11752	Metabolism	Metabolism of cofactors and vitamins	Riboflavin metabolism	ribD; diaminohydroxyphosphoribosylaminopyrimidine deaminase / 5-amino-6-(5-phosphoribosylamino)uracil reductase	NO	NA
4099.37	-1.49268	0.151974	9.61183e-24	9.63586e-22	WP_168892914.1	WP_168892914.1	K01649	Metabolism	Carbohydrate metabolism	Pyruvate metabolism	leuA, IMS; 2-isopropylmalate synthase	DOWN	leuA, IMS; 2-isopropylmalate synthase
3010.14	-1.27805	0.139163	6.01248e-21	3.01376e-19	WP_168892915.1	WP_168892915.1	K00052	Metabolism	Carbohydrate metabolism	C5-Branched dibasic acid metabolism	leuB, IMDH; 3-isopropylmalate dehydrogenase	DOWN	leuB, IMDH; 3-isopropylmalate dehydrogenase
3996.54	-1.37241	0.147059	1.36491e-21	7.81896e-20	WP_168892916.1	WP_168892916.1	K01703	Metabolism	Carbohydrate metabolism	C5-Branched dibasic acid metabolism	leuC, IPMI-L; 3-isopropylmalate/(R)-2-methylmalate dehydratase large subunit	DOWN	leuC, IPMI-L; 3-isopropylmalate/(R)-2-methylmalate dehydratase large subunit
305.66	-1.36508	0.216953	4.64198e-11	7.15936e-10	WP_168892917.1	WP_168892917.1	K01704	Metabolism	Carbohydrate metabolism	C5-Branched dibasic acid metabolism	leuD, IPMI-S; 3-isopropylmalate/(R)-2-methylmalate dehydratase small subunit	DOWN	leuD, IPMI-S; 3-isopropylmalate/(R)-2-methylmalate dehydratase small subunit
659.896	-0.446179	0.19748	0.0140914	0.0366924	WP_168892918.1	WP_168892918.1	K00939	Metabolism	Nucleotide metabolism	Purine metabolism	adk, AK; adenylate kinase	NO	NA
4563.4	0.659245	0.20221	0.000421993	0.00185955	WP_168892919.1	WP_168892919.1	K01714	Metabolism	Amino acid metabolism	Lysine biosynthesis	dapA; 4-hydroxy-tetrahydrodipicolinate synthase	NO	NA
612.047	-0.123939	0.198239	0.496179	0.648104	WP_168892920.1	WP_168892920.1	K01879	Genetic Information Processing	Translation	Aminoacyl-tRNA biosynthesis	glyS; glycyl-tRNA synthetase beta chain	NO	NA
618.014	0.216042	0.170329	0.177457	0.301526	WP_168892921.1	WP_168892921.1	K13283	Brite Hierarchies	Protein families: signaling and cellular processes	Transporters	fieF; ferrous-iron efflux pump FieF	NO	NA
1728.06	0.0877938	0.149232	0.539734	0.693697	WP_168892922.1	WP_168892922.1	K00850	Metabolism	Carbohydrate metabolism	Glycolysis / Gluconeogenesis	pfkA, PFK; 6-phosphofructokinase 1	NO	NA
149.693	-0.0963205	0.260334	0.667092	0.796142	WP_168892923.1	WP_168892923.1	K02897	Genetic Information Processing	Translation	Ribosome	RP-L25, rplY; large subunit ribosomal protein L25	NO	NA
456.594	-0.229954	0.194507	0.200243	0.330442	WP_168892924.1	WP_168892924.1	K00215	Metabolism	Amino acid metabolism	Lysine biosynthesis	dapB; 4-hydroxy-tetrahydrodipicolinate reductase	NO	NA
9802.22	-0.417394	0.136443	0.0014312	0.00521738	WP_168892926.1	WP_168892926.1	K01870	Genetic Information Processing	Translation	Aminoacyl-tRNA biosynthesis	IARS, ileS; isoleucyl-tRNA synthetase	NO	NA
17.7288	0.384392	0.49459	0.182193	0.308214	WP_168892927.1	WP_168892927.1	K02968	Genetic Information Processing	Translation	Ribosome	RP-S20, rpsT; small subunit ribosomal protein S20	NO	NA
3765.69	-0.917164	0.216218	4.90763e-06	3.50133e-05	WP_168892928.1	WP_168892928.1	K01834	Metabolism	Carbohydrate metabolism	Glycolysis / Gluconeogenesis	PGAM, gpmA; 2,3-bisphosphoglycerate-dependent phosphoglycerate mutase	NO	NA
2704.22	-0.0567865	0.175996	0.729128	0.827171	WP_168892929.1	WP_168892929.1	K13788	Metabolism	Carbohydrate metabolism	Pyruvate metabolism	pta; phosphate acetyltransferase	NO	NA
2910.71	-0.0581445	0.164078	0.713265	0.81954	WP_168892930.1	WP_168892930.1	K00925	Metabolism	Carbohydrate metabolism	Pyruvate metabolism	ackA; acetate kinase	NO	NA
28.8139	0.242303	0.397345	0.369495	0.527287	WP_168892931.1	WP_168892931.1	K03558	Not Included in Pathway or Brite	Poorly characterized	General function prediction only	cvpA; membrane protein required for colicin V production	NO	NA
356.063	-0.275143	0.192905	0.122642	0.216393	WP_168892932.1	WP_168892932.1	K06173	Brite Hierarchies	Protein families: genetic information processing	Transfer RNA biogenesis	truA, PUS1; tRNA pseudouridine38-40 synthase	NO	NA
1831.81	-0.194302	0.184858	0.257431	0.408023	WP_168892933.1	WP_168892933.1	K07258	Metabolism	Glycan biosynthesis and metabolism	Peptidoglycan biosynthesis	dacC, dacA, dacD; serine-type D-Ala-D-Ala carboxypeptidase (penicillin-binding protein 5/6)	NO	NA
343.98	0.0682329	0.199085	0.711277	0.81954	WP_168892934.1	WP_168892934.1	K03801	Metabolism	Metabolism of cofactors and vitamins	Lipoic acid metabolism	lipB; lipoyl(octanoyl) transferase	NO	NA
905.953	0.0238392	0.244331	0.913684	0.940248	WP_168892936.1	WP_168892936.1	K00208	Metabolism	Lipid metabolism	Fatty acid biosynthesis	fabI; enoyl-[acyl-carrier protein] reductase I	NO	NA
13260.2	-0.837296	0.199205	8.04303e-06	5.37543e-05	WP_168892937.1	WP_168892937.1	K00324	Metabolism	Metabolism of cofactors and vitamins	Nicotinate and nicotinamide metabolism	pntA; proton-translocating NAD(P)+ transhydrogenase subunit alpha	NO	NA
10355.6	-0.252299	0.209012	0.183415	0.308214	WP_168892938.1	WP_168892938.1	K00325	Metabolism	Metabolism of cofactors and vitamins	Nicotinate and nicotinamide metabolism	pntB; proton-translocating NAD(P)+ transhydrogenase subunit beta	NO	NA
4133.81	-0.270564	0.208485	0.151929	0.263739	WP_168892939.1	WP_168892939.1	K08300	Genetic Information Processing	Folding, sorting and degradation	RNA degradation	rne; ribonuclease E	NO	NA
157.501	-0.659136	0.23702	0.00197883	0.0069001	WP_168892940.1	WP_168892940.1	K06179	Brite Hierarchies	Protein families: genetic information processing	Ribosome biogenesis	rluC; 23S rRNA pseudouridine955/2504/2580 synthase	NO	NA
639.231	0.376768	0.227588	0.0645493	0.128777	WP_168892941.1	WP_168892941.1	K02911	Genetic Information Processing	Translation	Ribosome	RP-L32, MRPL32, rpmF; large subunit ribosomal protein L32	NO	NA
1157.42	0.695879	0.251381	0.00187537	0.00659671	WP_168892942.1	WP_168892942.1		NA NA NA	NA NA NA NA	NA NA NA NA NA	NA NA NA NA NA NA NA	NO	NA
117.987	0.505421	0.318276	0.0512788	0.10438	WP_168892943.1	WP_168892943.1		NA NA NA	NA NA NA NA	NA NA NA NA NA	NA NA NA NA NA NA NA	NO	NA
15040.8	-0.0332591	0.220594	0.883067	0.928582	WP_168892944.1	WP_168892944.1	K00059	Metabolism	Lipid metabolism	Fatty acid biosynthesis	fabG, OAR1; 3-oxoacyl-[acyl-carrier protein] reductase	NO	NA
2948.7	-0.160047	0.196385	0.37508	0.531474	WP_168892945.1	WP_168892945.1	K02078	Metabolism	Lipid metabolism	Fatty acid biosynthesis	acpP; acyl carrier protein	NO	NA
862.884	0.16475	0.162588	0.28579	0.444193	WP_168892946.1	WP_168892946.1	K00943	Metabolism	Nucleotide metabolism	Pyrimidine metabolism	tmk, DTYMK; dTMP kinase	NO	NA
124.226	0.179935	0.246562	0.405672	0.562887	WP_168892947.1	WP_168892947.1	K02341	Genetic Information Processing	Replication and repair	DNA replication	holB; DNA polymerase III subunit delta'	NO	NA
6131.87	0.340157	0.156224	0.0211758	0.0514635	WP_168892948.1	WP_168892948.1	K02779	Metabolism	Carbohydrate metabolism	Glycolysis / Gluconeogenesis	ptsG; glucose PTS system EIICB or EIICBA component	NO	NA
1085.79	0.443826	0.251163	0.0427385	0.0902008	WP_168892949.1	WP_168892949.1	K02503	Brite Hierarchies	Protein families: genetic information processing	Transfer RNA biogenesis	HINT1_2, hinT, hit; histidine triad (HIT) family protein	NO	NA
35607.6	1.28498	0.187295	4.65209e-13	1.03638e-11	WP_168892950.1	WP_168892950.1	K00134	Metabolism	Carbohydrate metabolism	Glycolysis / Gluconeogenesis	GAPDH, gapA; glyceraldehyde 3-phosphate dehydrogenase (phosphorylating)	UP	GAPDH, gapA; glyceraldehyde 3-phosphate dehydrogenase (phosphorylating)
19745.3	0.705924	0.183624	2.92179e-05	0.000167377	WP_168892951.1	WP_168892951.1	K04773	Brite Hierarchies	Protein families: metabolism	Peptidases and inhibitors	sppA; protease IV	NO	NA
2709.51	1.3951	0.315683	1.15742e-06	9.47191e-06	WP_168892952.1	WP_168892952.1	K01142	Genetic Information Processing	Replication and repair	Base excision repair	E3.1.11.2, xthA; exodeoxyribonuclease III	UP	E3.1.11.2, xthA; exodeoxyribonuclease III
1721.44	1.30079	0.198684	7.86789e-12	1.31459e-10	WP_168892953.1	WP_168892953.1	K06131	Metabolism	Lipid metabolism	Glycerophospholipid metabolism	clsA_B; cardiolipin synthase A/B	UP	clsA_B; cardiolipin synthase A/B
1652.24	-0.350066	0.158907	0.0196529	0.0486469	WP_168892954.1	WP_168892954.1	K06942	Brite Hierarchies	Protein families: genetic information processing	Ribosome biogenesis	ychF; ribosome-binding ATPase	NO	NA
736.835	-0.759205	0.172059	3.31542e-06	2.60683e-05	WP_168892955.1	WP_168892955.1	K01056	Brite Hierarchies	Protein families: genetic information processing	Translation factors	PTH1, PTRH1, pth, spoVC; peptidyl-tRNA hydrolase, PTH1 family	NO	NA
2740.7	-0.311043	0.151899	0.0311105	0.0689245	WP_168892956.1	WP_168892956.1	K00948	Metabolism	Carbohydrate metabolism	Pentose phosphate pathway	PRPS, prsA; ribose-phosphate pyrophosphokinase	NO	NA
3869.24	-0.172807	0.164362	0.265211	0.417057	WP_168892957.1	WP_168892957.1	K02835	Brite Hierarchies	Protein families: genetic information processing	Translation factors	prfA, MTRF1, MRF1; peptide chain release factor 1	NO	NA
127.714	0.160335	0.261998	0.476916	0.635359	WP_168892958.1	WP_168892958.1	K02493	Brite Hierarchies	Protein families: genetic information processing	Translation factors	hemK, prmC, HEMK; release factor glutamine methyltransferase	NO	NA
4786.94	0.129643	0.138285	0.330961	0.500908	WP_168892959.1	WP_168892959.1	K01868	Genetic Information Processing	Translation	Aminoacyl-tRNA biosynthesis	TARS, thrS; threonyl-tRNA synthetase	NO	NA
5759.15	0.0697979	0.181041	0.681871	0.802147	WP_168892960.1	WP_168892960.1	K02916	Genetic Information Processing	Translation	Ribosome	RP-L35, MRPL35, rpmI; large subunit ribosomal protein L35	NO	NA
4282.98	0.0147409	0.174132	0.929433	0.948353	WP_168892961.1	WP_168892961.1	K02887	Genetic Information Processing	Translation	Ribosome	RP-L20, MRPL20, rplT; large subunit ribosomal protein L20	NO	NA
218.648	0.772341	0.246179	0.000504026	0.00212752	WP_168892962.1	WP_168892962.1	K01890	Genetic Information Processing	Translation	Aminoacyl-tRNA biosynthesis	FARSB, pheT; phenylalanyl-tRNA synthetase beta chain	NO	NA
20.27	0.248236	0.41701	0.36243	0.519052	WP_168892963.1	WP_168892963.1	K00793	Metabolism	Metabolism of cofactors and vitamins	Riboflavin metabolism	ribE, RIB5; riboflavin synthase	NO	NA
5608.7	0.0688031	0.202125	0.713123	0.81954	WP_168892964.1	WP_168892964.1	K01866	Genetic Information Processing	Translation	Aminoacyl-tRNA biosynthesis	YARS, tyrS; tyrosyl-tRNA synthetase	NO	NA
394.667	0.453713	0.265973	0.0478146	0.0993453	WP_168892965.1	WP_168892965.1	K26939	Brite Hierarchies	Protein families: signaling and cellular processes	Transporters	norM, mdtK; MATE family, multidrug efflux pump	NO	NA
364.427	1.54388	0.380667	4.58403e-06	3.34218e-05	WP_168892966.1	WP_168892966.1	K07390	Brite Hierarchies	Protein families: genetic information processing	Chaperones and folding catalysts	grxD, GLRX5; monothiol glutaredoxin	UP	grxD, GLRX5; monothiol glutaredoxin
667.234	-0.679611	0.206442	0.000347421	0.00154795	WP_168892967.1	WP_168892967.1	K03683	Brite Hierarchies	Protein families: genetic information processing	Transfer RNA biogenesis	rnt; ribonuclease T	NO	NA
1052.06	0.7306	0.182061	1.95932e-05	0.000122763	WP_168892968.1	WP_168892968.1	K03610	Brite Hierarchies	Protein families: genetic information processing	Chromosome and associated proteins	minC; septum site-determining protein MinC	NO	NA
2091.76	0.318542	0.140528	0.0181562	0.0455041	WP_168892969.1	WP_168892969.1	K03609	Brite Hierarchies	Protein families: genetic information processing	Chromosome and associated proteins	minD; septum site-determining protein MinD	NO	NA
24.4259	0.261757	0.403432	0.337405	0.504849	WP_168892970.1	WP_168892970.1	K03608	Brite Hierarchies	Protein families: genetic information processing	Chromosome and associated proteins	minE; cell division topological specificity factor	NO	NA
488.707	0.706246	0.204597	0.000196857	0.000917902	WP_168892971.1	WP_168892971.1	K14742	Brite Hierarchies	Protein families: genetic information processing	Transfer RNA biogenesis	tsaB; tRNA threonylcarbamoyladenosine biosynthesis protein TsaB	NO	NA
9782.96	0.16879	0.180444	0.311812	0.479067	WP_168892972.1	WP_168892972.1	K01419	Brite Hierarchies	Protein families: metabolism	Peptidases and inhibitors	hslV, clpQ; ATP-dependent HslUV protease, peptidase subunit HslV	NO	NA
16681.7	0.055915	0.160879	0.716953	0.821424	WP_168892973.1	WP_168892973.1	K03667	Brite Hierarchies	Protein families: genetic information processing	Chaperones and folding catalysts	hslU; ATP-dependent HslUV protease ATP-binding subunit HslU	NO	NA
2940.76	0.489205	0.171421	0.00241043	0.0082614	WP_168892974.1	WP_168892974.1		NA NA NA	NA NA NA NA	NA NA NA NA NA	NA NA NA NA NA NA NA	NO	NA
1210.75	-0.217472	0.166208	0.164818	0.282192	WP_168892975.1	WP_168892975.1	K11755	Metabolism	Amino acid metabolism	Histidine metabolism	hisIE; phosphoribosyl-AMP cyclohydrolase / phosphoribosyl-ATP pyrophosphohydrolase	NO	NA
4948.01	-0.279156	0.178975	0.0942354	0.174946	WP_168892976.1	WP_168892976.1	K02500	Metabolism	Amino acid metabolism	Histidine metabolism	hisF; imidazole glycerol-phosphate synthase subunit HisF	NO	NA
1925.36	-0.418152	0.189282	0.0168367	0.0427311	WP_168892977.1	WP_168892977.1	K01814	Metabolism	Amino acid metabolism	Histidine metabolism	hisA; phosphoribosylformimino-5-aminoimidazole carboxamide ribotide isomerase	NO	NA
1488.19	-0.378987	0.192862	0.0329274	0.0721524	WP_168892978.1	WP_168892978.1	K02501	Metabolism	Amino acid metabolism	Histidine metabolism	hisH; imidazole glycerol-phosphate synthase subunit HisH	NO	NA
3295.66	-0.487711	0.149186	0.000605317	0.00245184	WP_168892979.1	WP_168892979.1	K01089	Metabolism	Amino acid metabolism	Histidine metabolism	hisB; imidazoleglycerol-phosphate dehydratase / histidinol-phosphatase	NO	NA
3318.22	-1.20339	0.186597	1.65394e-11	2.65291e-10	WP_168892980.1	WP_168892980.1	K00765	Metabolism	Amino acid metabolism	Histidine metabolism	hisG; ATP phosphoribosyltransferase	DOWN	hisG; ATP phosphoribosyltransferase
92.6941	-0.939782	0.313496	0.000554438	0.00230931	WP_168892981.1	WP_168892981.1	K03469	Genetic Information Processing	Replication and repair	DNA replication	rnhA, RNASEH1; ribonuclease HI	NO	NA
352.396	-0.243155	0.200494	0.185744	0.310347	WP_168892982.1	WP_168892982.1	K02342	Genetic Information Processing	Replication and repair	DNA replication	dnaQ; DNA polymerase III subunit epsilon	NO	NA
1437.98	-0.696296	0.191941	9.99014e-05	0.000513769	WP_168892983.1	WP_168892983.1	K03442	Brite Hierarchies	Protein families: signaling and cellular processes	Transporters	mscS; small conductance mechanosensitive channel	NO	NA
3667.6	-0.974795	0.170128	2.13695e-09	2.44834e-08	WP_168892984.1	WP_168892984.1	K01624	Metabolism	Carbohydrate metabolism	Glycolysis / Gluconeogenesis	FBA, fbaA; fructose-bisphosphate aldolase, class II	NO	NA
1615.66	-1.03503	0.164313	5.66567e-11	8.41457e-10	WP_168892985.1	WP_168892985.1	K00927	Metabolism	Carbohydrate metabolism	Glycolysis / Gluconeogenesis	PGK, pgk; phosphoglycerate kinase	DOWN	PGK, pgk; phosphoglycerate kinase
8836.09	-1.34261	0.188245	1.27971e-13	3.20728e-12	WP_168892986.1	WP_168892986.1	K00615	Metabolism	Carbohydrate metabolism	Pentose phosphate pathway	E2.2.1.1, tktA, tktB; transketolase	DOWN	E2.2.1.1, tktA, tktB; transketolase
3791.77	0.0606101	0.214085	0.757707	0.841663	WP_168892987.1	WP_168892987.1	K00789	Metabolism	Amino acid metabolism	Cysteine and methionine metabolism	metK, MAT; S-adenosylmethionine synthetase	NO	NA
6642.11	0.472069	0.147713	0.00082037	0.00325711	WP_168892988.1	WP_168892988.1	K02469	Brite Hierarchies	Protein families: genetic information processing	DNA replication proteins	gyrA; DNA gyrase subunit A	NO	NA
14279.2	0.236042	0.157924	0.112564	0.200727	WP_168892989.1	WP_168892989.1	K03555	Genetic Information Processing	Replication and repair	Mismatch repair	mutS; DNA mismatch repair protein MutS	NO	NA
3271.4	1.03068	0.206645	1.17312e-07	1.14736e-06	WP_168892990.1	WP_168892990.1	K06890	Not Included in Pathway or Brite	Poorly characterized	Function unknown	K06890; uncharacterized protein	UP	K06890; uncharacterized protein
1638.84	0.93781	0.171957	1.1189e-08	1.21265e-07	WP_168892991.1	WP_168892991.1	K01928	Metabolism	Amino acid metabolism	Lysine biosynthesis	murE; UDP-N-acetylmuramoyl-L-alanyl-D-glutamate--2,6-diaminopimelate ligase	NO	NA
1536.07	0.288547	0.187671	0.0976704	0.17966	WP_168892992.1	WP_168892992.1	K01929	Metabolism	Amino acid metabolism	Lysine biosynthesis	murF; UDP-N-acetylmuramoyl-tripeptide--D-alanyl-D-alanine ligase	NO	NA
209.978	1.05686	0.263584	1.07683e-05	7.07883e-05	WP_168892993.1	WP_168892993.1	K01000	Metabolism	Glycan biosynthesis and metabolism	Peptidoglycan biosynthesis	mraY; phospho-N-acetylmuramoyl-pentapeptide-transferase	UP	mraY; phospho-N-acetylmuramoyl-pentapeptide-transferase
539.175	0.38538	0.202946	0.0378178	0.0806646	WP_168892994.1	WP_168892994.1	K01925	Metabolism	Metabolism of other amino acids	D-Amino acid metabolism	murD; UDP-N-acetylmuramoylalanine--D-glutamate ligase	NO	NA
2208.63	-0.39328	0.1702	0.0140462	0.0366924	WP_168892995.1	WP_168892995.1	K02563	Metabolism	Glycan biosynthesis and metabolism	Peptidoglycan biosynthesis	murG; UDP-N-acetylglucosamine--N-acetylmuramyl-(pentapeptide) pyrophosphoryl-undecaprenol N-acetylglucosamine transferase	NO	NA
5778.66	-0.0923402	0.14311	0.500035	0.651019	WP_168892996.1	WP_168892996.1	K01924	Metabolism	Glycan biosynthesis and metabolism	Peptidoglycan biosynthesis	murC; UDP-N-acetylmuramate--alanine ligase	NO	NA
1624.38	0.0311671	0.15221	0.832387	0.901526	WP_168892997.1	WP_168892997.1	K01921	Metabolism	Metabolism of other amino acids	D-Amino acid metabolism	ddl; D-alanine-D-alanine ligase	NO	NA
3.29777	-0.0673161	0.487888	0.680192	NA	WP_168892998.1	WP_168892998.1		NA NA NA	NA NA NA NA	NA NA NA NA NA	NA NA NA NA NA NA NA	NO	NA
18860	-0.537945	0.212744	0.00577826	0.016913	WP_168892999.1	WP_168892999.1	K03070	Genetic Information Processing	Folding, sorting and degradation	Protein export	secA; preprotein translocase subunit SecA	NO	NA
36815.4	-0.0133929	0.155511	0.917326	0.940248	WP_168893000.1	WP_168893000.1	K03686	Brite Hierarchies	Protein families: genetic information processing	Chaperones and folding catalysts	dnaJ; molecular chaperone DnaJ	NO	NA
59174.5	-0.0152362	0.148683	0.912624	0.940248	WP_168893001.1	WP_168893001.1	K04043	Genetic Information Processing	Folding, sorting and degradation	RNA degradation	dnaK, HSPA9; molecular chaperone DnaK	NO	NA
3048.46	-0.411249	0.170773	0.0102205	0.0278805	WP_168893002.1	WP_168893002.1	K01255	Metabolism	Metabolism of other amino acids	Glutathione metabolism	CARP, pepA; leucyl aminopeptidase	NO	NA
4481.89	-0.435063	0.150286	0.00234667	0.00811219	WP_168893003.1	WP_168893003.1	K01873	Genetic Information Processing	Translation	Aminoacyl-tRNA biosynthesis	VARS, valS; valyl-tRNA synthetase	NO	NA
1543.65	-0.265132	0.173603	0.103096	0.187066	WP_168893004.1	WP_168893004.1	K00611	Metabolism	Amino acid metabolism	Arginine biosynthesis	OTC, argF, argI; ornithine carbamoyltransferase	NO	NA
7050	1.31322	0.197046	3.60483e-12	6.88352e-11	WP_168893006.1	WP_168893006.1	K07320	Brite Hierarchies	Protein families: genetic information processing	Ribosome biogenesis	prmB; ribosomal protein L3 glutamine methyltransferase	UP	prmB; ribosomal protein L3 glutamine methyltransferase
9357.67	0.95797	0.153894	1.07168e-10	1.43248e-09	WP_168893007.1	WP_168893007.1	K01736	Metabolism	Amino acid metabolism	Phenylalanine, tyrosine and tryptophan biosynthesis	aroC; chorismate synthase	NO	NA
14654.1	0.0635259	0.1874	0.69263	0.811191	WP_168893008.1	WP_168893008.1	K03386	Cellular Processes	Cell growth and death	Apoptosis - fly	PRDX2_4, ahpC; peroxiredoxin 2/4	NO	NA
69.1788	-0.245136	0.312022	0.327886	0.499933	WP_168893009.1	WP_168893009.1	K00564	Brite Hierarchies	Protein families: genetic information processing	Ribosome biogenesis	rsmC; 16S rRNA (guanine1207-N2)-methyltransferase	NO	NA
1106.33	-0.895706	0.164415	1.26825e-08	1.33834e-07	WP_168893010.1	WP_168893010.1	K01525	Metabolism	Nucleotide metabolism	Purine metabolism	apaH; bis(5'-nucleosyl)-tetraphosphatase (symmetrical)	NO	NA
1309.57	-0.0752946	0.175793	0.646373	0.777665	WP_168893011.1	WP_168893011.1	K06195	Not Included in Pathway or Brite	Unclassified: signaling and cellular processes	Others	apaG; ApaG protein	NO	NA
102.449	-0.0254801	0.261248	0.907558	0.940248	WP_168893012.1	WP_168893012.1	K02528	Brite Hierarchies	Protein families: genetic information processing	Ribosome biogenesis	ksgA; 16S rRNA (adenine1518-N6/adenine1519-N6)-dimethyltransferase	NO	NA
19.2186	0.179135	0.413429	0.493328	0.646823	WP_168893013.1	WP_168893013.1	K03771	Brite Hierarchies	Protein families: genetic information processing	Chaperones and folding catalysts	surA; peptidyl-prolyl cis-trans isomerase SurA	NO	NA
10.2026	-0.11752	0.444661	0.618356	NA	WP_168893014.1	WP_168893014.1	K05801	Brite Hierarchies	Protein families: genetic information processing	Chaperones and folding catalysts	djlA; DnaJ like chaperone protein	NO	NA
12.2756	0.138045	0.440928	0.570955	NA	WP_168893015.1	WP_168893015.1	K00997	Metabolism	Metabolism of cofactors and vitamins	Pantothenate and CoA biosynthesis	acpS; holo-[acyl-carrier protein] synthase	NO	NA
28.7981	-0.196721	0.396132	0.461248	0.622762	WP_168893016.1	WP_168893016.1	K03595	Brite Hierarchies	Protein families: genetic information processing	Ribosome biogenesis	era, ERAL1; GTPase	NO	NA
2112.39	-0.238359	0.137673	0.0712824	0.138758	WP_168893017.1	WP_168893017.1	K03685	Genetic Information Processing	Translation	Ribosome biogenesis in eukaryotes	rnc, DROSHA, RNT1; ribonuclease III	NO	NA
157.085	0.0568607	0.267102	0.805186	0.87739	WP_168893018.1	WP_168893018.1	K03100	Genetic Information Processing	Folding, sorting and degradation	Protein export	lepB; signal peptidase I	NO	NA
3783.01	-0.173439	0.143037	0.204246	0.333713	WP_168893019.1	WP_168893019.1	K03596	Human Diseases	Infectious disease: bacterial	Legionellosis	lepA; GTP-binding protein LepA	NO	NA
3891.83	-0.161943	0.156503	0.275347	0.429627	WP_168893020.1	WP_168893020.1	K01414	Brite Hierarchies	Protein families: metabolism	Peptidases and inhibitors	prlC; oligopeptidase A	NO	NA
414.543	0.685556	0.238651	0.00136783	0.00503212	WP_168893021.1	WP_168893021.1	K03218	Brite Hierarchies	Protein families: genetic information processing	Ribosome biogenesis	rlmB; 23S rRNA (guanosine2251-2'-O)-methyltransferase	NO	NA
42.7452	1.15997	0.501491	0.00251871	0.00848743	WP_168893022.1	WP_168893022.1	K00791	Metabolism	Metabolism of terpenoids and polyketides	Zeatin biosynthesis	miaA, TRIT1; tRNA dimethylallyltransferase	UP	miaA, TRIT1; tRNA dimethylallyltransferase
3776.37	0.245232	0.184176	0.146657	0.255693	WP_168893023.1	WP_168893023.1	K03572	Genetic Information Processing	Replication and repair	Mismatch repair	mutL; DNA mismatch repair protein MutL	NO	NA
104.969	0.130284	0.259041	0.562462	0.707045	WP_168893024.1	WP_168893024.1	K13288	Genetic Information Processing	Translation	Ribosome biogenesis in eukaryotes	orn, REX2, REXO2; oligoribonuclease	NO	NA
38.5176	2.03929	0.796797	0.000480828	0.00207325	WP_168893025.1	WP_168893025.1	K01613	Metabolism	Lipid metabolism	Glycerophospholipid metabolism	psd, PISD; phosphatidylserine decarboxylase	UP	psd, PISD; phosphatidylserine decarboxylase
347.532	0.12686	0.189726	0.471625	0.630406	WP_168893026.1	WP_168893026.1	K04568	Brite Hierarchies	Protein families: genetic information processing	Translation factors	epmA, poxA; elongation factor P--(R)-beta-lysine ligase	NO	NA
86.4375	0.481332	0.391136	0.0919302	0.171461	WP_168893027.1	WP_168893027.1	K02356	Brite Hierarchies	Protein families: genetic information processing	Translation factors	efp; elongation factor P	NO	NA
583.518	-0.0808114	0.245373	0.710134	0.81954	WP_168893028.1	WP_168893028.1	K19810	Brite Hierarchies	Protein families: genetic information processing	Translation factors	epmB; L-lysine 2,3-aminomutase	NO	NA
558580	0.113615	0.144138	0.412767	0.570757	WP_168893029.1	WP_168893029.1	K04077	Genetic Information Processing	Folding, sorting and degradation	RNA degradation	groEL, HSPD1; chaperonin GroEL	NO	NA
58542.9	0.0669543	0.182991	0.682125	0.802147	WP_168893030.1	WP_168893030.1	K04078	Brite Hierarchies	Protein families: genetic information processing	Chaperones and folding catalysts	groES, HSPE1; chaperonin GroES	NO	NA
1534.22	1.29784	0.349024	2.37125e-05	0.000144071	WP_168893031.1	WP_168893031.1	K03286	Brite Hierarchies	Protein families: signaling and cellular processes	Transporters	TC.OOP; OmpA-OmpF porin, OOP family	UP	TC.OOP; OmpA-OmpF porin, OOP family
211.466	0.379132	0.268983	0.100721	0.183587	WP_168893032.1	WP_168893032.1	K06980	Brite Hierarchies	Protein families: genetic information processing	Transfer RNA biogenesis	ygfZ; tRNA-modifying protein YgfZ	NO	NA
7771.39	-1.9714	0.204072	3.84753e-23	3.08572e-21	WP_168893033.1	WP_168893033.1	K01955	Metabolism	Nucleotide metabolism	Pyrimidine metabolism	carB, CPA2; carbamoyl-phosphate synthase large subunit	DOWN	carB, CPA2; carbamoyl-phosphate synthase large subunit
19106.2	-1.49213	0.185127	8.45247e-17	2.60726e-15	WP_168893035.1	WP_168893035.1	K00053	Metabolism	Amino acid metabolism	Valine, leucine and isoleucine biosynthesis	ilvC; ketol-acid reductoisomerase	DOWN	ilvC; ketol-acid reductoisomerase
15473.7	-1.27417	0.195007	7.81303e-12	1.31459e-10	WP_168893036.1	WP_168893036.1	K01687	Metabolism	Amino acid metabolism	Valine, leucine and isoleucine biosynthesis	ilvD; dihydroxy-acid dehydratase	DOWN	ilvD; dihydroxy-acid dehydratase
8496.02	-1.24129	0.165148	8.05758e-15	2.15406e-13	WP_168893037.1	WP_168893037.1	K00826	Metabolism	Amino acid metabolism	Cysteine and methionine metabolism	E2.6.1.42, ilvE; branched-chain amino acid aminotransferase	DOWN	E2.6.1.42, ilvE; branched-chain amino acid aminotransferase
221.93	-1.69007	0.253495	2.06841e-12	4.14716e-11	WP_168893038.1	WP_168893038.1	K11258	Metabolism	Carbohydrate metabolism	Butanoate metabolism	ilvM; acetolactate synthase II small subunit	DOWN	ilvM; acetolactate synthase II small subunit
5464.42	-1.44041	0.20621	3.51714e-13	8.29632e-12	WP_168893039.1	WP_168893039.1	K01652	Metabolism	Carbohydrate metabolism	Butanoate metabolism	E2.2.1.6L, ilvB, ilvG, ilvI; acetolactate synthase I/II/III large subunit	DOWN	E2.2.1.6L, ilvB, ilvG, ilvI; acetolactate synthase I/II/III large subunit
660.12	-0.0703341	0.194977	0.694189	0.811191	WP_168893040.1	WP_168893040.1	K00528	Not Included in Pathway or Brite	Unclassified: metabolism	Enzymes with EC numbers	fpr; ferredoxin/flavodoxin---NADP+ reductase	NO	NA
468.169	0.477848	0.299829	0.0549913	0.110258	WP_168893041.1	WP_168893041.1	K01803	Metabolism	Carbohydrate metabolism	Glycolysis / Gluconeogenesis	TPI, tpiA; triosephosphate isomerase (TIM)	NO	NA
1518.78	-0.712833	0.223662	0.000471448	0.0020549	WP_168893042.1	WP_168893042.1	K04567	Genetic Information Processing	Translation	Aminoacyl-tRNA biosynthesis	KARS, lysS; lysyl-tRNA synthetase, class II	NO	NA
6837.12	-0.776537	0.181344	5.44657e-06	3.76564e-05	WP_168893043.1	WP_168893043.1	K02836	Brite Hierarchies	Protein families: genetic information processing	Translation factors	prfB; peptide chain release factor 2	NO	NA
11628.9	0.308701	0.25253	0.16106	0.277189	WP_168893044.1	WP_168893044.1	K04771	Environmental Information Processing	Signal transduction	Two-component system	degP, htrA; serine protease Do	NO	NA
9635.48	0.620298	0.249466	0.00499722	0.0150668	WP_168893045.1	WP_168893045.1		NA NA NA	NA NA NA NA	NA NA NA NA NA	NA NA NA NA NA NA NA	NO	NA
1180.55	-0.999627	0.193533	4.60444e-08	4.61595e-07	WP_168893046.1	WP_168893046.1	K01807	Metabolism	Carbohydrate metabolism	Pentose phosphate pathway	rpiA; ribose 5-phosphate isomerase A	NO	NA
1908.34	-0.476959	0.151175	0.000918411	0.00354118	WP_168893047.1	WP_168893047.1	K03657	Genetic Information Processing	Replication and repair	Nucleotide excision repair	uvrD, pcrA; ATP-dependent DNA helicase UvrD/PcrA	NO	NA
3943.49	-0.33411	0.160038	0.0272626	0.0617644	WP_168893048.1	WP_168893048.1	K03284	Brite Hierarchies	Protein families: signaling and cellular processes	Transporters	corA; magnesium transporter	NO	NA
3094.57	-0.748206	0.210646	0.000117749	0.000590219	WP_168893049.1	WP_168893049.1	K00164	Metabolism	Carbohydrate metabolism	Citrate cycle (TCA cycle)	OGDH, sucA; 2-oxoglutarate dehydrogenase E1 component	NO	NA
1280.31	-0.397174	0.191812	0.0248386	0.0572429	WP_168893050.1	WP_168893050.1	K00658	Metabolism	Carbohydrate metabolism	Citrate cycle (TCA cycle)	DLST, sucB; 2-oxoglutarate dehydrogenase E2 component (dihydrolipoamide succinyltransferase)	NO	NA
2639.26	-0.156385	0.203646	0.397573	0.553565	WP_168893051.1	WP_168893051.1	K00425	Metabolism	Energy metabolism	Oxidative phosphorylation	cydA; cytochrome bd ubiquinol oxidase subunit I	NO	NA
1070.54	-0.256877	0.181917	0.129218	0.226272	WP_168893052.1	WP_168893052.1	K00426	Metabolism	Energy metabolism	Oxidative phosphorylation	cydB; cytochrome bd ubiquinol oxidase subunit II	NO	NA
11949	0.517575	0.184058	0.00257081	0.00851978	WP_168893053.1	WP_168893053.1	K02622	Brite Hierarchies	Protein families: genetic information processing	DNA replication proteins	parE; topoisomerase IV subunit B	NO	NA
12986.4	0.305735	0.192556	0.0900344	0.168709	WP_168893054.1	WP_168893054.1	K00163	Metabolism	Carbohydrate metabolism	Glycolysis / Gluconeogenesis	aceE; pyruvate dehydrogenase E1 component	NO	NA
2583.94	0.56107	0.226375	0.00600581	0.0173946	WP_168893055.1	WP_168893055.1	K00627	Metabolism	Carbohydrate metabolism	Glycolysis / Gluconeogenesis	DLAT, aceF, pdhC; pyruvate dehydrogenase E2 component (dihydrolipoyllysine-residue acetyltransferase)	NO	NA
5448.96	0.0098005	0.185446	0.956846	0.967745	WP_168893056.1	WP_168893056.1	K00382	Metabolism	Carbohydrate metabolism	Glycolysis / Gluconeogenesis	DLD, lpd, pdhD; dihydrolipoyl dehydrogenase	NO	NA
1399.34	-0.130275	0.193461	0.465533	0.626438	WP_168893057.1	WP_168893057.1	K01439	Metabolism	Amino acid metabolism	Lysine biosynthesis	dapE; succinyl-diaminopimelate desuccinylase	NO	NA
17601	0.0175876	0.159665	0.914522	0.940248	WP_168893058.1	WP_168893058.1	K01338	Cellular Processes	Cell growth and death	Cell cycle - Caulobacter	lon; ATP-dependent Lon protease	NO	NA
5135.04	-0.325104	0.16127	0.0328313	0.0721524	WP_168893059.1	WP_168893059.1	K03544	Cellular Processes	Cell growth and death	Cell cycle - Caulobacter	clpX, CLPX; ATP-dependent Clp protease ATP-binding subunit ClpX	NO	NA
1938.89	-0.275961	0.171409	0.0861875	0.163024	WP_168893060.1	WP_168893060.1	K01358	Cellular Processes	Cell growth and death	Cell cycle - Caulobacter	clpP, CLPP; ATP-dependent Clp protease, protease subunit	NO	NA
35.8199	0.31076	0.407355	0.258679	0.408386	WP_168893061.1	WP_168893061.1	K05527	Brite Hierarchies	Protein families: genetic information processing	Transcription factors	bolA; BolA family transcriptional regulator, general stress-responsive regulator	NO	NA
80.5409	0.230833	0.285718	0.335381	0.504387	WP_168893062.1	WP_168893062.1	K01092	Metabolism	Carbohydrate metabolism	Inositol phosphate metabolism	E3.1.3.25, IMPA, suhB; myo-inositol-1(or 4)-monophosphatase	NO	NA
97.6647	-0.207857	0.277112	0.373689	0.53138	WP_168893063.1	WP_168893063.1	K07400	Not Included in Pathway or Brite	Unclassified: genetic information processing	Protein processing	nfuA; Fe/S biogenesis protein NfuA	NO	NA
57.4383	0.874422	0.435579	0.00790815	0.022036	WP_168893064.1	WP_168893064.1	K00651	Metabolism	Energy metabolism	Sulfur metabolism	metA; homoserine O-succinyltransferase/O-acetyltransferase	NO	NA
1009.38	0.0345269	0.18947	0.84799	0.912639	WP_168893065.1	WP_168893065.1	K01881	Genetic Information Processing	Translation	Aminoacyl-tRNA biosynthesis	PARS, proS; prolyl-tRNA synthetase	NO	NA
567.309	0.0817036	0.16427	0.600036	0.740304	WP_168893066.1	WP_168893066.1	K04075	Brite Hierarchies	Protein families: genetic information processing	Transfer RNA biogenesis	tilS, mesJ; tRNA(Ile)-lysidine synthase	NO	NA
108.003	0.559619	0.283679	0.0207	0.050614	WP_168893067.1	WP_168893067.1	K02372	Metabolism	Lipid metabolism	Fatty acid biosynthesis	fabZ; 3-hydroxyacyl-[acyl-carrier-protein] dehydratase	NO	NA
150.941	0.761648	0.300448	0.00315199	0.0101116	WP_168893068.1	WP_168893068.1	K06142	Not Included in Pathway or Brite	Unclassified: signaling and cellular processes	Structural proteins	hlpA, ompH; outer membrane protein	NO	NA
5393.66	0.233355	0.189113	0.183698	0.308214	WP_168893069.1	WP_168893069.1	K07277	Cellular Processes	Transport and catabolism	Mitophagy - animal	SAM50, TOB55, bamA; outer membrane protein insertion porin family	NO	NA
173.466	0.569207	0.473724	0.0698446	0.136623	WP_168893070.1	WP_168893070.1	K11749	Cellular Processes	Cell growth and death	Cell cycle - Caulobacter	rseP; regulator of sigma E protease	NO	NA
912.041	0.0540942	0.176433	0.745311	0.834831	WP_168893071.1	WP_168893071.1	K00806	Metabolism	Glycan biosynthesis and metabolism	Peptidoglycan biosynthesis	uppS; undecaprenyl diphosphate synthase	NO	NA
110.63	-0.387331	0.300136	0.119368	0.2118	WP_168893072.1	WP_168893072.1	K02838	Brite Hierarchies	Protein families: genetic information processing	Translation factors	frr, MRRF, RRF; ribosome recycling factor	NO	NA
5224.12	-0.331481	0.182562	0.0508517	0.104038	WP_168893073.1	WP_168893073.1	K09903	Metabolism	Nucleotide metabolism	Pyrimidine metabolism	pyrH; uridylate kinase	NO	NA
1569.3	-0.396072	0.224493	0.0486407	0.100541	WP_168893074.1	WP_168893074.1	K02357	Brite Hierarchies	Protein families: genetic information processing	Translation factors	tsf, TSFM; elongation factor Ts	NO	NA
617.009	-0.848978	0.240583	9.99351e-05	0.000513769	WP_168893075.1	WP_168893075.1	K01265	Brite Hierarchies	Protein families: metabolism	Peptidases and inhibitors	map; methionyl aminopeptidase	NO	NA
643.69	-0.673838	0.191912	0.00015778	0.00074435	WP_168893076.1	WP_168893076.1		NA NA NA	NA NA NA NA	NA NA NA NA NA	NA NA NA NA NA NA NA	NO	NA
894.572	-0.0464304	0.178481	0.779672	0.858924	WP_168893077.1	WP_168893077.1	K02316	Genetic Information Processing	Replication and repair	DNA replication	dnaG; DNA primase	NO	NA
1824.56	0.858231	0.221266	2.63825e-05	0.000157901	WP_168893078.1	WP_168893078.1	K02970	Genetic Information Processing	Translation	Ribosome	RP-S21, MRPS21, rpsU; small subunit ribosomal protein S21	NO	NA
22.847	0.206141	0.447364	0.425613	0.584489	WP_168893080.1	WP_168893080.1	K06153	Metabolism	Glycan biosynthesis and metabolism	Peptidoglycan biosynthesis	bacA; undecaprenyl-diphosphatase	NO	NA
1913.68	-0.399911	0.178038	0.016101	0.0411241	WP_168893081.1	WP_168893081.1	K00974	Brite Hierarchies	Protein families: genetic information processing	Transfer RNA biogenesis	cca; tRNA nucleotidyltransferase (CCA-adding enzyme)	NO	NA
4071.15	0.412322	0.222648	0.0397445	0.0843257	WP_168893082.1	WP_168893082.1	K02858	Metabolism	Metabolism of cofactors and vitamins	Riboflavin metabolism	ribB, RIB3; 3,4-dihydroxy 2-butanone 4-phosphate synthase	NO	NA
14472.3	-1.32847	0.201619	5.45946e-12	9.95111e-11	WP_168893083.1	WP_168893083.1	K03628	Genetic Information Processing	Folding, sorting and degradation	RNA degradation	rho; transcription termination factor Rho	DOWN	rho; transcription termination factor Rho
214.859	-0.00239742	0.25239	0.989394	0.99317	WP_168893084.1	WP_168893084.1	K03671	Organismal Systems	Immune system	NOD-like receptor signaling pathway	TXN, trxA; thioredoxin	NO	NA
1546.04	-0.0221165	0.201083	0.901656	0.940248	WP_168893085.1	WP_168893085.1	K06204	Cellular Processes	Cellular community - prokaryotes	Biofilm formation - Escherichia coli	dksA; RNA polymerase-binding transcription factor	NO	NA
187.049	-0.0712581	0.226277	0.723531	0.826598	WP_168893086.1	WP_168893086.1	K04564	Environmental Information Processing	Signal transduction	MAPK signaling pathway - fly	SOD2; superoxide dismutase, Fe-Mn family	NO	NA
1374.14	-0.522565	0.159975	0.00056645	0.00231782	WP_168893087.1	WP_168893087.1	K00014	Metabolism	Amino acid metabolism	Phenylalanine, tyrosine and tryptophan biosynthesis	aroE; shikimate dehydrogenase	NO	NA
932.016	-0.73123	0.202444	9.42988e-05	0.00049755	WP_168893088.1	WP_168893088.1	K07566	Brite Hierarchies	Protein families: genetic information processing	Ribosome biogenesis	tsaC, rimN, SUA5, YRDC; L-threonylcarbamoyladenylate synthase	NO	NA
29.9398	0.257437	0.412863	0.348302	0.509324	WP_168893089.1	WP_168893089.1	K01462	Not Included in Pathway or Brite	Unclassified: metabolism	Enzymes with EC numbers	PDF, def; peptide deformylase	NO	NA
2960.84	0.702966	0.2109	0.000295128	0.00132973	WP_168893090.1	WP_168893090.1	K00604	Metabolism	Metabolism of cofactors and vitamins	One carbon pool by folate	MTFMT, fmt; methionyl-tRNA formyltransferase	NO	NA
1066.08	0.0543981	0.165878	0.730221	0.827171	WP_168893091.1	WP_168893091.1	K02879	Genetic Information Processing	Translation	Ribosome	RP-L17, MRPL17, rplQ; large subunit ribosomal protein L17	NO	NA
11067.9	-0.00219738	0.164152	0.99317	0.99317	WP_168893092.1	WP_168893092.1	K03040	Genetic Information Processing	Transcription	RNA polymerase	rpoA; DNA-directed RNA polymerase subunit alpha	NO	NA
5470.09	0.188759	0.162053	0.204721	0.333713	WP_168893093.1	WP_168893093.1	K02986	Genetic Information Processing	Translation	Ribosome	RP-S4, rpsD; small subunit ribosomal protein S4	NO	NA
5272.6	0.0368537	0.154092	0.803624	0.87739	WP_168893094.1	WP_168893094.1	K02948	Genetic Information Processing	Translation	Ribosome	RP-S11, MRPS11, rpsK; small subunit ribosomal protein S11	NO	NA
3632.21	0.0529838	0.150102	0.713183	0.81954	WP_168893095.1	WP_168893095.1	K02952	Genetic Information Processing	Translation	Ribosome	RP-S13, rpsM; small subunit ribosomal protein S13	NO	NA
818.542	0.523591	0.178694	0.00173691	0.00616374	WP_168893096.1	WP_168893096.1	K02919	Genetic Information Processing	Translation	Ribosome	RP-L36, MRPL36, rpmJ; large subunit ribosomal protein L36	NO	NA
7852.1	0.626574	0.165983	6.74917e-05	0.000360856	WP_168893097.1	WP_168893097.1	K03076	Genetic Information Processing	Folding, sorting and degradation	Protein export	secY; preprotein translocase subunit SecY	NO	NA
1928.29	0.258643	0.179445	0.123037	0.216393	WP_168893098.1	WP_168893098.1	K02876	Genetic Information Processing	Translation	Ribosome	RP-L15, MRPL15, rplO; large subunit ribosomal protein L15	NO	NA
1411.43	0.46098	0.20763	0.0150632	0.0389701	WP_168893099.1	WP_168893099.1	K02907	Genetic Information Processing	Translation	Ribosome	RP-L30, MRPL30, rpmD; large subunit ribosomal protein L30	NO	NA
7279.66	0.315058	0.170371	0.0493137	0.101409	WP_168893100.1	WP_168893100.1	K02988	Genetic Information Processing	Translation	Ribosome	RP-S5, MRPS5, rpsE; small subunit ribosomal protein S5	NO	NA
3213.19	0.140107	0.172058	0.387793	0.547552	WP_168893101.1	WP_168893101.1	K02881	Genetic Information Processing	Translation	Ribosome	RP-L18, MRPL18, rplR; large subunit ribosomal protein L18	NO	NA
4213.42	0.0821922	0.146475	0.560138	0.707045	WP_168893102.1	WP_168893102.1	K02933	Genetic Information Processing	Translation	Ribosome	RP-L6, MRPL6, rplF; large subunit ribosomal protein L6	NO	NA
3167.63	0.0859772	0.152668	0.558725	0.707045	WP_168893103.1	WP_168893103.1	K02994	Genetic Information Processing	Translation	Ribosome	RP-S8, rpsH; small subunit ribosomal protein S8	NO	NA
2756.25	-0.0251118	0.16415	0.870045	0.925432	WP_168893104.1	WP_168893104.1	K02954	Genetic Information Processing	Translation	Ribosome	RP-S14, MRPS14, rpsN; small subunit ribosomal protein S14	NO	NA
4611.99	0.0892536	0.154833	0.544912	0.695891	WP_168893105.1	WP_168893105.1	K02931	Genetic Information Processing	Translation	Ribosome	RP-L5, MRPL5, rplE; large subunit ribosomal protein L5	NO	NA
3168.15	-0.0429967	0.162448	0.778551	0.858924	WP_168893106.1	WP_168893106.1	K02895	Genetic Information Processing	Translation	Ribosome	RP-L24, MRPL24, rplX; large subunit ribosomal protein L24	NO	NA
4682.75	-0.179051	0.189314	0.306669	0.474804	WP_168893107.1	WP_168893107.1	K02874	Genetic Information Processing	Translation	Ribosome	RP-L14, MRPL14, rplN; large subunit ribosomal protein L14	NO	NA
772.278	-0.161107	0.185946	0.350671	0.509324	WP_168893108.1	WP_168893108.1	K02961	Genetic Information Processing	Translation	Ribosome	RP-S17, MRPS17, rpsQ; small subunit ribosomal protein S17	NO	NA
377.152	0.209046	0.186058	0.228	0.36718	WP_168893109.1	WP_168893109.1	K02904	Genetic Information Processing	Translation	Ribosome	RP-L29, rpmC; large subunit ribosomal protein L29	NO	NA
9610.45	-0.148191	0.168485	0.349878	0.509324	WP_168893110.1	WP_168893110.1	K02878	Genetic Information Processing	Translation	Ribosome	RP-L16, MRPL16, rplP; large subunit ribosomal protein L16	NO	NA
18795.4	-0.104664	0.151672	0.481266	0.639032	WP_168893111.1	WP_168893111.1	K02982	Genetic Information Processing	Translation	Ribosome	RP-S3, rpsC; small subunit ribosomal protein S3	NO	NA
2901.02	-0.342182	0.162086	0.0251718	0.0576795	WP_168893112.1	WP_168893112.1	K02890	Genetic Information Processing	Translation	Ribosome	RP-L22, MRPL22, rplV; large subunit ribosomal protein L22	NO	NA
7558.01	-0.303221	0.147049	0.0306399	0.0682589	WP_168893113.1	WP_168893113.1	K02965	Genetic Information Processing	Translation	Ribosome	RP-S19, rpsS; small subunit ribosomal protein S19	NO	NA
25492.6	-0.333363	0.155446	0.0243963	0.0568774	WP_168893114.1	WP_168893114.1	K02886	Genetic Information Processing	Translation	Ribosome	RP-L2, MRPL2, rplB; large subunit ribosomal protein L2	NO	NA
1602.82	-0.533053	0.153943	0.000273634	0.0012469	WP_168893115.1	WP_168893115.1	K02892	Genetic Information Processing	Translation	Ribosome	RP-L23, MRPL23, rplW; large subunit ribosomal protein L23	NO	NA
10859.4	-0.258184	0.148208	0.064941	0.128917	WP_168893116.1	WP_168893116.1	K02926	Genetic Information Processing	Translation	Ribosome	RP-L4, MRPL4, rplD; large subunit ribosomal protein L4	NO	NA
21765.9	-0.116961	0.130512	0.34783	0.509324	WP_168893117.1	WP_168893117.1	K02906	Genetic Information Processing	Translation	Ribosome	RP-L3, MRPL3, rplC; large subunit ribosomal protein L3	NO	NA
9952.92	0.22884	0.175802	0.165375	0.282192	WP_168893118.1	WP_168893118.1	K02946	Genetic Information Processing	Translation	Ribosome	RP-S10, MRPS10, rpsJ; small subunit ribosomal protein S10	NO	NA
160.912	0.635057	0.463858	0.0462528	0.096601	WP_168893119.1	WP_168893119.1	K07447	Brite Hierarchies	Protein families: genetic information processing	Ribosome biogenesis	ruvX; putative pre-16S rRNA nuclease	NO	NA
7.96397	0.0136374	0.449627	0.951096	NA	WP_168893121.1	WP_168893121.1		NA NA NA	NA NA NA NA	NA NA NA NA NA	NA NA NA NA NA NA NA	NO	NA
52.3959	-1.56149	0.412543	1.50137e-05	9.55637e-05	WP_168893123.1	WP_168893123.1		NA NA NA	NA NA NA NA	NA NA NA NA NA	NA NA NA NA NA NA NA	DOWN	NA NA NA NA NA NA NA
79.0254	1.65401	0.706511	0.00114469	0.00437161	WP_168893124.1	WP_168893124.1	K09760	Not Included in Pathway or Brite	Unclassified: genetic information processing	Replication and repair	rmuC; DNA recombination protein RmuC	UP	rmuC; DNA recombination protein RmuC
1602.86	0.0294632	0.203793	0.876502	0.927381	WP_168893125.1	WP_168893125.1	K03424	Not Included in Pathway or Brite	Unclassified: metabolism	Enzymes with EC numbers	tatD; TatD DNase family protein	NO	NA
5804.94	0.105103	0.210015	0.595422	0.739208	WP_168893126.1	WP_168893126.1	K01893	Genetic Information Processing	Translation	Aminoacyl-tRNA biosynthesis	NARS, asnS; asparaginyl-tRNA synthetase	NO	NA
14476.8	0.060011	0.247656	0.744348	0.834831	WP_168893127.1	WP_168893127.1	K09476	Environmental Information Processing	Signal transduction	Two-component system	ompF; outer membrane pore protein F	NO	NA
27666.9	-0.670071	0.137653	4.24764e-07	3.87114e-06	WP_168893129.1	WP_168893129.1	K02945	Genetic Information Processing	Translation	Ribosome	RP-S1, rpsA; small subunit ribosomal protein S1	NO	NA
2743.45	-0.103145	0.207159	0.584024	0.729326	WP_168893130.1	WP_168893130.1	K00800	Metabolism	Amino acid metabolism	Phenylalanine, tyrosine and tryptophan biosynthesis	aroA; 3-phosphoshikimate 1-carboxyvinyltransferase	NO	NA
2021.64	0.0637902	0.173576	0.695885	0.811191	WP_168893131.1	WP_168893131.1	K00831	Metabolism	Energy metabolism	Methane metabolism	serC, PSAT1; phosphoserine aminotransferase	NO	NA
1618.18	0.151081	0.168086	0.341096	0.508473	WP_168893132.1	WP_168893132.1	K05837	Brite Hierarchies	Protein families: genetic information processing	Chromosome and associated proteins	rodA, mrdB; rod shape determining protein RodA	NO	NA
1823.8	0.112869	0.241286	0.597922	0.74002	WP_168893133.1	WP_168893133.1	K05515	Metabolism	Glycan biosynthesis and metabolism	Peptidoglycan biosynthesis	mrdA; penicillin-binding protein 2	NO	NA
11.4555	-0.213471	0.45428	0.399098	NA	WP_168893134.1	WP_168893134.1	K02340	Genetic Information Processing	Replication and repair	DNA replication	holA; DNA polymerase III subunit delta	NO	NA
6204.31	0.102304	0.139115	0.447082	0.611877	WP_168893135.1	WP_168893135.1	K01869	Genetic Information Processing	Translation	Aminoacyl-tRNA biosynthesis	LARS, leuS; leucyl-tRNA synthetase	NO	NA
61.6995	0.465273	0.344678	0.0869911	0.163772	WP_168893136.1	WP_168893136.1	K07042	Brite Hierarchies	Protein families: genetic information processing	Ribosome biogenesis	ybeY, yqfG; probable rRNA maturation factor	NO	NA
7514.31	0.390725	0.149688	0.00621436	0.0176735	WP_168893137.1	WP_168893137.1	K06168	Brite Hierarchies	Protein families: genetic information processing	Transfer RNA biogenesis	miaB; tRNA-2-methylthio-N6-dimethylallyladenosine synthase	NO	NA
662.873	0.0764048	0.201626	0.681554	0.802147	WP_168893138.1	WP_168893138.1	K01886	Genetic Information Processing	Translation	Aminoacyl-tRNA biosynthesis	QARS, glnS; glutaminyl-tRNA synthetase	NO	NA
2735.1	-0.698881	0.176976	2.7595e-05	0.000160371	WP_168893139.1	WP_168893139.1	K03839	Not Included in Pathway or Brite	Unclassified: metabolism	Energy metabolism	fldA, nifF, isiB; flavodoxin I	NO	NA
175.798	-0.033235	0.228736	0.869631	0.925432	WP_168893140.1	WP_168893140.1	K01175	Not Included in Pathway or Brite	Unclassified: metabolism	Enzymes with EC numbers	ybfF; esterase	NO	NA
6751.53	0.43335	0.161439	0.00459574	0.0140679	WP_168893141.1	WP_168893141.1	K01810	Metabolism	Carbohydrate metabolism	Glycolysis / Gluconeogenesis	GPI, pgi; glucose-6-phosphate isomerase	NO	NA
1863.15	-0.574694	0.179655	0.000631101	0.00253072	WP_168893142.1	WP_168893142.1	K05592	Genetic Information Processing	Folding, sorting and degradation	RNA degradation	deaD, cshA; ATP-dependent RNA helicase DeaD	NO	NA
8256.45	-1.07604	0.230616	5.52459e-07	4.92302e-06	WP_168893143.1	WP_168893143.1	K00962	Genetic Information Processing	Folding, sorting and degradation	RNA degradation	pnp, PNPT1; polyribonucleotide nucleotidyltransferase	DOWN	pnp, PNPT1; polyribonucleotide nucleotidyltransferase
165.208	0.211905	0.308333	0.394301	0.550923	WP_168893144.1	WP_168893144.1	K02956	Genetic Information Processing	Translation	Ribosome	RP-S15, MRPS15, rpsO; small subunit ribosomal protein S15	NO	NA
35.5442	0.129328	0.340086	0.616805	0.751789	WP_168893145.1	WP_168893145.1	K02834	Brite Hierarchies	Protein families: genetic information processing	Ribosome biogenesis	rbfA; ribosome-binding factor A	NO	NA
8127.72	-0.347774	0.163975	0.0243679	0.0568774	WP_168893146.1	WP_168893146.1	K02600	Brite Hierarchies	Protein families: genetic information processing	Transcription machinery	nusA; transcription termination/antitermination protein NusA	NO	NA
1558.44	0.369357	0.171513	0.0219538	0.0530329	WP_168893147.1	WP_168893147.1	K03075	Genetic Information Processing	Folding, sorting and degradation	Protein export	secG; preprotein translocase subunit SecG	NO	NA
52.1357	0.330011	0.357959	0.222665	0.361492	WP_168893148.1	WP_168893148.1		NA NA NA	NA NA NA NA	NA NA NA NA NA	NA NA NA NA NA NA NA	NO	NA
1535.35	0.484408	0.222404	0.0158813	0.040823	WP_168893150.1	WP_168893150.1	K02427	Brite Hierarchies	Protein families: genetic information processing	Ribosome biogenesis	rlmE, rrmJ, ftsJ; 23S rRNA (uridine2552-2'-O)-methyltransferase	NO	NA
42072.2	-0.038617	0.131996	0.754008	0.840925	WP_168893151.1	WP_168893151.1	K03046	Genetic Information Processing	Transcription	RNA polymerase	rpoC; DNA-directed RNA polymerase subunit beta'	NO	NA
6588.48	-0.0645248	0.146054	0.643316	0.777665	WP_168893152.1	WP_168893152.1	K02935	Genetic Information Processing	Translation	Ribosome	RP-L7, MRPL12, rplL; large subunit ribosomal protein L7/L12	NO	NA
2423.62	-0.132408	0.191295	0.454208	0.617414	WP_168893153.1	WP_168893153.1	K02864	Genetic Information Processing	Translation	Ribosome	RP-L10, MRPL10, rplJ; large subunit ribosomal protein L10	NO	NA
9170.08	-0.418974	0.136035	0.00134203	0.00498291	WP_168893154.1	WP_168893154.1	K02863	Genetic Information Processing	Translation	Ribosome	RP-L1, MRPL1, rplA; large subunit ribosomal protein L1	NO	NA
6153.4	-0.298642	0.136287	0.0225257	0.0537667	WP_168893155.1	WP_168893155.1	K02867	Genetic Information Processing	Translation	Ribosome	RP-L11, MRPL11, rplK; large subunit ribosomal protein L11	NO	NA
10579.7	-0.273589	0.148671	0.0533207	0.107445	WP_168893156.1	WP_168893156.1	K02601	Brite Hierarchies	Protein families: genetic information processing	Transcription machinery	nusG; transcription termination/antitermination protein NusG	NO	NA
564.628	0.426331	0.250493	0.0517235	0.104753	WP_168893157.1	WP_168893157.1	K03073	Genetic Information Processing	Folding, sorting and degradation	Protein export	secE; preprotein translocase subunit SecE	NO	NA
53385.7	-0.391715	0.149951	0.00557525	0.0164388	WP_168893158.1	WP_168893158.1	K02358	Organismal Systems	Environmental adaptation	Plant-pathogen interaction	tuf, TUFM; elongation factor Tu	NO	NA
37295.9	-0.253122	0.15421	0.0842708	0.160154	WP_168893159.1	WP_168893159.1	K02355	Brite Hierarchies	Protein families: genetic information processing	Translation factors	fusA, GFM, EFG; elongation factor G	NO	NA
3956.23	-0.226952	0.186245	0.188245	0.313221	WP_168893160.1	WP_168893160.1	K02992	Genetic Information Processing	Translation	Ribosome	RP-S7, MRPS7, rpsG; small subunit ribosomal protein S7	NO	NA
151.557	0.430514	0.276242	0.0667052	0.131396	WP_168893161.1	WP_168893161.1	K07237	Genetic Information Processing	Folding, sorting and degradation	Sulfur relay system	tusB, dsrH; tRNA 2-thiouridine synthesizing protein B	NO	NA
360.247	1.54599	0.248608	5.96019e-11	8.53585e-10	WP_168893162.1	WP_168893162.1	K07236	Genetic Information Processing	Folding, sorting and degradation	Sulfur relay system	tusC, dsrF; tRNA 2-thiouridine synthesizing protein C	UP	tusC, dsrF; tRNA 2-thiouridine synthesizing protein C
2855.89	2.56734	0.295144	2.35806e-19	9.45584e-18	WP_168893163.1	WP_168893163.1	K07235	Genetic Information Processing	Folding, sorting and degradation	Sulfur relay system	tusD, dsrE; tRNA 2-thiouridine synthesizing protein D	UP	tusD, dsrE; tRNA 2-thiouridine synthesizing protein D
107660	1.72165	0.282215	9.96321e-11	1.37767e-09	WP_168893164.1	WP_168893164.1	K03772	Brite Hierarchies	Protein families: genetic information processing	Chaperones and folding catalysts	fkpA; FKBP-type peptidyl-prolyl cis-trans isomerase FkpA	UP	fkpA; FKBP-type peptidyl-prolyl cis-trans isomerase FkpA
8525.98	-1.54326	0.197557	5.8029e-16	1.66212e-14	WP_168893165.1	WP_168893165.1	K00133	Metabolism	Amino acid metabolism	Glycine, serine and threonine metabolism	asd; aspartate-semialdehyde dehydrogenase	DOWN	asd; aspartate-semialdehyde dehydrogenase
193.882	0.736839	0.26623	0.00171385	0.00613621	WP_168893166.1	WP_168893166.1	K03648	Genetic Information Processing	Replication and repair	Base excision repair	UNG, UDG; uracil-DNA glycosylase	NO	NA
720.171	0.466412	0.198047	0.0105225	0.0285102	WP_168893167.1	WP_168893167.1	K02963	Genetic Information Processing	Translation	Ribosome	RP-S18, MRPS18, rpsR; small subunit ribosomal protein S18	NO	NA
1428.52	1.25853	0.668022	0.0051816	0.0155061	WP_168893168.1	WP_168893168.1	K02939	Genetic Information Processing	Translation	Ribosome	RP-L9, MRPL9, rplI; large subunit ribosomal protein L9	UP	RP-L9, MRPL9, rplI; large subunit ribosomal protein L9
4099.01	0.135943	0.151699	0.348357	0.509324	WP_168893169.1	WP_168893169.1	K02343	Genetic Information Processing	Replication and repair	DNA replication	dnaX; DNA polymerase III subunit gamma/tau	NO	NA
27565	0.177217	0.154727	0.234727	0.376502	WP_168893170.1	WP_168893170.1	K04079	Genetic Information Processing	Folding, sorting and degradation	Protein processing in endoplasmic reticulum	HSP90A, htpG; molecular chaperone HtpG	NO	NA
7023.54	-0.377139	0.151184	0.00845107	0.0233716	WP_168893171.1	WP_168893171.1	K00891	Metabolism	Amino acid metabolism	Phenylalanine, tyrosine and tryptophan biosynthesis	aroK, aroL; shikimate kinase	NO	NA
3336.57	-0.190351	0.139832	0.153375	0.2651	WP_168893172.1	WP_168893172.1	K01735	Metabolism	Amino acid metabolism	Phenylalanine, tyrosine and tryptophan biosynthesis	aroB; 3-dehydroquinate synthase	NO	NA
1347.7	0.362891	0.2259	0.0727633	0.140957	WP_168893173.1	WP_168893173.1	K01783	Metabolism	Carbohydrate metabolism	Pentose phosphate pathway	rpe, RPE; ribulose-phosphate 3-epimerase	NO	NA
777.722	0.351939	0.189825	0.0449449	0.0943608	WP_168893174.1	WP_168893174.1	K01867	Genetic Information Processing	Translation	Aminoacyl-tRNA biosynthesis	WARS, trpS; tryptophanyl-tRNA synthetase	NO	NA
1517.71	0.0798292	0.204636	0.672769	0.800536	WP_168893175.1	WP_168893175.1	K10914	Environmental Information Processing	Signal transduction	Two-component system	crp; CRP/FNR family transcriptional regulator, cyclic AMP receptor protein	NO	NA
16.022	-0.158905	0.431828	0.522651	0.6739	WP_168893176.1	WP_168893176.1	K01776	Metabolism	Metabolism of other amino acids	D-Amino acid metabolism	murI; glutamate racemase	NO	NA
261.702	0.15758	0.269191	0.493586	0.646823	WP_168893177.1	WP_168893177.1	K04487	Metabolism	Metabolism of cofactors and vitamins	Thiamine metabolism	iscS, NFS1; cysteine desulfurase	NO	NA
2032.2	0.599414	0.199906	0.00117708	0.00445292	WP_168893178.1	WP_168893178.1	K00873	Metabolism	Carbohydrate metabolism	Glycolysis / Gluconeogenesis	PK, pyk; pyruvate kinase	NO	NA
66.1251	0.648802	0.366147	0.0247798	0.0572429	WP_168893179.1	WP_168893179.1	K02426	Not Included in Pathway or Brite	Poorly characterized	General function prediction only	sufE; cysteine desulfuration protein SufE	NO	NA
5114.73	0.712866	0.167913	7.47634e-06	5.08138e-05	WP_168893180.1	WP_168893180.1	K11717	Metabolism	Metabolism of other amino acids	Selenocompound metabolism	sufS; cysteine desulfurase / selenocysteine lyase	NO	NA
116.544	0.832902	0.362568	0.00453627	0.0139927	WP_168893181.1	WP_168893181.1	K09015	Not Included in Pathway or Brite	Poorly characterized	General function prediction only	sufD; Fe-S cluster assembly protein SufD	NO	NA
718.998	0.125528	0.176638	0.449909	0.613651	WP_168893182.1	WP_168893182.1	K09013	Brite Hierarchies	Protein families: signaling and cellular processes	Transporters	sufC; Fe-S cluster assembly ATP-binding protein	NO	NA
8139.64	0.120371	0.176045	0.46756	0.627062	WP_168893183.1	WP_168893183.1	K09014	Not Included in Pathway or Brite	Poorly characterized	General function prediction only	sufB; Fe-S cluster assembly protein SufB	NO	NA
27.4758	0.567897	0.517909	0.0759301	0.146384	WP_168893184.1	WP_168893184.1	K05997	Not Included in Pathway or Brite	Poorly characterized	General function prediction only	sufA; Fe-S cluster assembly protein SufA	NO	NA
1072.74	-0.633764	0.220912	0.00157272	0.00568164	WP_168893185.1	WP_168893185.1	K03980	Brite Hierarchies	Protein families: metabolism	Peptidoglycan biosynthesis and degradation proteins	murJ, mviN; putative peptidoglycan lipid II flippase	NO	NA
199.118	-0.112168	0.223819	0.576128	0.721961	WP_168893186.1	WP_168893186.1	K01497	Metabolism	Metabolism of cofactors and vitamins	Riboflavin metabolism	ribA, RIB1; GTP cyclohydrolase II	NO	NA
64.7451	1.41491	0.469383	0.000221062	0.00101892	WP_168893187.1	WP_168893187.1	K01141	Genetic Information Processing	Replication and repair	Mismatch repair	sbcB, exoI; exodeoxyribonuclease I	UP	sbcB, exoI; exodeoxyribonuclease I
119.408	1.5183	0.326301	3.42382e-07	3.26893e-06	WP_168893188.1	WP_168893188.1		NA NA NA	NA NA NA NA	NA NA NA NA NA	NA NA NA NA NA NA NA	UP	NA NA NA NA NA NA NA
91.2232	0.308561	0.28984	0.201574	0.331276	WP_168893189.1	WP_168893189.1	K00343	Metabolism	Energy metabolism	Oxidative phosphorylation	nuoN; NADH-quinone oxidoreductase subunit N	NO	NA
2284.41	0.256768	0.162764	0.0955972	0.176657	WP_168893190.1	WP_168893190.1	K00342	Metabolism	Energy metabolism	Oxidative phosphorylation	nuoM; NADH-quinone oxidoreductase subunit M	NO	NA
586.808	-0.15212	0.177808	0.360646	0.518348	WP_168893191.1	WP_168893191.1	K00341	Metabolism	Energy metabolism	Oxidative phosphorylation	nuoL; NADH-quinone oxidoreductase subunit L	NO	NA
45.4467	1.59039	0.93658	0.00406684	0.0126419	WP_168893192.1	WP_168893192.1	K00340	Metabolism	Energy metabolism	Oxidative phosphorylation	nuoK; NADH-quinone oxidoreductase subunit K	UP	nuoK; NADH-quinone oxidoreductase subunit K
14.4408	0.225348	0.444898	0.389366	0.547845	WP_168893193.1	WP_168893193.1	K00339	Metabolism	Energy metabolism	Oxidative phosphorylation	nuoJ; NADH-quinone oxidoreductase subunit J	NO	NA
785.299	-0.0718336	0.167285	0.647731	0.777665	WP_168893194.1	WP_168893194.1	K00338	Metabolism	Energy metabolism	Oxidative phosphorylation	nuoI; NADH-quinone oxidoreductase subunit I	NO	NA
1086.89	0.355315	0.164894	0.0223755	0.0537281	WP_168893195.1	WP_168893195.1	K00337	Metabolism	Energy metabolism	Oxidative phosphorylation	nuoH; NADH-quinone oxidoreductase subunit H	NO	NA
2811.42	0.157114	0.149759	0.272598	0.426999	WP_168893196.1	WP_168893196.1	K00336	Metabolism	Energy metabolism	Oxidative phosphorylation	nuoG; NADH-quinone oxidoreductase subunit G	NO	NA
3206	-0.102916	0.157724	0.490945	0.646823	WP_168893197.1	WP_168893197.1	K00335	Metabolism	Energy metabolism	Oxidative phosphorylation	nuoF; NADH-quinone oxidoreductase subunit F	NO	NA
137.462	0.159425	0.286905	0.501746	0.651133	WP_168893198.1	WP_168893198.1	K00334	Metabolism	Energy metabolism	Oxidative phosphorylation	nuoE; NADH-quinone oxidoreductase subunit E	NO	NA
6321.08	-0.346201	0.155273	0.0187546	0.0467118	WP_168893199.1	WP_168893199.1	K13378	Metabolism	Energy metabolism	Oxidative phosphorylation	nuoCD; NADH-quinone oxidoreductase subunit C/D	NO	NA
2546.6	-0.0822863	0.173255	0.611781	0.74794	WP_168893200.1	WP_168893200.1	K00331	Metabolism	Energy metabolism	Oxidative phosphorylation	nuoB; NADH-quinone oxidoreductase subunit B	NO	NA
34.9418	0.267241	0.368901	0.322885	0.494187	WP_168893201.1	WP_168893201.1	K00330	Metabolism	Energy metabolism	Oxidative phosphorylation	nuoA; NADH-quinone oxidoreductase subunit A	NO	NA
3379.11	-0.412692	0.144809	0.00283121	0.00923021	WP_168893202.1	WP_168893202.1	K01733	Metabolism	Amino acid metabolism	Glycine, serine and threonine metabolism	thrC; threonine synthase	NO	NA
2844.89	-0.58518	0.162341	0.000142582	0.000680659	WP_168893203.1	WP_168893203.1	K00872	Metabolism	Amino acid metabolism	Glycine, serine and threonine metabolism	thrB; homoserine kinase	NO	NA
4247.6	-0.414578	0.165755	0.00791316	0.022036	WP_168893204.1	WP_168893204.1	K12524	Metabolism	Amino acid metabolism	Glycine, serine and threonine metabolism	thrA; bifunctional aspartokinase / homoserine dehydrogenase 1	NO	NA
4886.01	-0.503248	0.196563	0.00542817	0.0161237	WP_168893205.1	WP_168893205.1	K02621	Brite Hierarchies	Protein families: genetic information processing	DNA replication proteins	parC; topoisomerase IV subunit A	NO	NA
3934.17	-5.22748	0.243629	6.51304e-105	2.61173e-102	WP_168893206.1	WP_168893206.1	K01626	Metabolism	Amino acid metabolism	Phenylalanine, tyrosine and tryptophan biosynthesis	E2.5.1.54, aroF, aroG, aroH; 3-deoxy-7-phosphoheptulonate synthase	DOWN	E2.5.1.54, aroF, aroG, aroH; 3-deoxy-7-phosphoheptulonate synthase
126.401	-2.85939	0.331805	5.07064e-19	1.69444e-17	WP_168893207.1	WP_168893207.1	K14187	Metabolism	Amino acid metabolism	Phenylalanine, tyrosine and tryptophan biosynthesis	tyrA; chorismate mutase / prephenate dehydrogenase	DOWN	tyrA; chorismate mutase / prephenate dehydrogenase
13.0924	-0.0616382	0.412648	0.799658	0.87739	WP_168893208.1	WP_168893208.1		NA NA NA	NA NA NA NA	NA NA NA NA NA	NA NA NA NA NA NA NA	NO	NA
51795.9	0.839787	0.271452	0.000495761	0.00211489	WP_168893210.1	WP_168893210.1	K03673	Human Diseases	Drug resistance: antimicrobial	Cationic antimicrobial peptide (CAMP) resistance	dsbA; protein dithiol oxidoreductase (disulfide-forming)	NO	NA
5642.8	1.50357	0.218871	7.31941e-13	1.54478e-11	WP_168893211.1	WP_168893211.1		NA NA NA	NA NA NA NA	NA NA NA NA NA	NA NA NA NA NA NA NA	UP	NA NA NA NA NA NA NA
2102.72	-0.0610464	0.198546	0.736425	0.829512	WP_168893212.1	WP_168893212.1	K06207	Not Included in Pathway or Brite	Unclassified: signaling and cellular processes	Signaling proteins	typA, bipA; GTP-binding protein	NO	NA
281.651	1.11847	0.435713	0.00130004	0.00487209	WP_168893213.1	WP_168893213.1	K03687	Brite Hierarchies	Protein families: genetic information processing	Chaperones and folding catalysts	GRPE; molecular chaperone GrpE	UP	GRPE; molecular chaperone GrpE
1401.29	-0.918007	0.236397	2.18414e-05	0.000134745	WP_168893214.1	WP_168893214.1	K02902	Genetic Information Processing	Translation	Ribosome	RP-L28, MRPL28, rpmB; large subunit ribosomal protein L28	NO	NA
455.194	-0.940618	0.260093	5.85504e-05	0.000321626	WP_168893215.1	WP_168893215.1	K02913	Genetic Information Processing	Translation	Ribosome	RP-L33, MRPL33, rpmG; large subunit ribosomal protein L33	NO	NA
6.02882	0.183264	0.493096	0.390935	NA	WP_168893216.1	WP_168893216.1	K02909	Genetic Information Processing	Translation	Ribosome	RP-L31, rpmE; large subunit ribosomal protein L31	NO	NA
24.5949	-0.0393196	0.377884	0.87606	0.927381	WP_168893217.1	WP_168893217.1	K04066	Genetic Information Processing	Replication and repair	Homologous recombination	priA; primosomal protein N' (replication factor Y) (superfamily II helicase)	NO	NA
2019.04	-0.691906	0.192546	0.000116162	0.00058963	WP_168893218.1	WP_168893218.1	K03495	Brite Hierarchies	Protein families: genetic information processing	Transfer RNA biogenesis	gidA, mnmG, MTO1; tRNA uridine 5-carboxymethylaminomethyl modification enzyme	NO	NA
9052.11	-0.560071	0.226478	0.00602955	0.0173946	WP_168893220.1	WP_168893220.1	K00525	Metabolism	Nucleotide metabolism	Purine metabolism	E1.17.4.1A, nrdA, nrdE; ribonucleoside-diphosphate reductase alpha chain	NO	NA
7816.19	-0.0698385	0.160692	0.644965	0.777665	WP_168893221.1	WP_168893221.1	K00526	Metabolism	Nucleotide metabolism	Purine metabolism	E1.17.4.1B, nrdB, nrdF; ribonucleoside-diphosphate reductase beta chain	NO	NA
3923.95	-0.329516	0.165943	0.0350227	0.0759141	WP_168893222.1	WP_168893222.1	K03758	Brite Hierarchies	Protein families: signaling and cellular processes	Transporters	arcD, lysl, lysP; arginine:ornithine antiporter / lysine permease	NO	NA
3283.05	-0.114104	0.177959	0.491615	0.646823	WP_168893223.1	WP_168893223.1	K03106	Genetic Information Processing	Folding, sorting and degradation	Protein export	SRP54, ffh; signal recognition particle subunit SRP54	NO	NA
63.045	0.00320157	0.338606	0.992415	0.99317	WP_168893224.1	WP_168893224.1	K02959	Genetic Information Processing	Translation	Ribosome	RP-S16, MRPS16, rpsP; small subunit ribosomal protein S16	NO	NA
89.6687	-0.0238149	0.289929	0.919145	0.940248	WP_168893225.1	WP_168893225.1	K02860	Brite Hierarchies	Protein families: genetic information processing	Ribosome biogenesis	rimM; 16S rRNA processing protein RimM	NO	NA
4203.97	0.0866861	0.155924	0.560702	0.707045	WP_168893226.1	WP_168893226.1	K00554	Brite Hierarchies	Protein families: genetic information processing	Transfer RNA biogenesis	trmD; tRNA (guanine37-N1)-methyltransferase	NO	NA
370.196	0.229986	0.2228	0.250015	0.397841	WP_168893227.1	WP_168893227.1	K02884	Genetic Information Processing	Translation	Ribosome	RP-L19, MRPL19, rplS; large subunit ribosomal protein L19	NO	NA
493.591	-0.00322914	0.219829	0.984595	0.992016	WP_168893228.1	WP_168893228.1	K03581	Genetic Information Processing	Replication and repair	Homologous recombination	recD; exodeoxyribonuclease V alpha subunit	NO	NA
135.71	0.354319	0.251588	0.10758	0.19345	WP_168893229.1	WP_168893229.1	K03582	Genetic Information Processing	Replication and repair	Homologous recombination	recB; exodeoxyribonuclease V beta subunit	NO	NA
113.721	0.0773301	0.303577	0.754945	0.840925	WP_168893230.1	WP_168893230.1	K03583	Genetic Information Processing	Replication and repair	Homologous recombination	recC; exodeoxyribonuclease V gamma subunit	NO	NA
415.227	0.320934	0.201783	0.082821	0.158149	WP_168893231.1	WP_168893231.1	K13292	Not Included in Pathway or Brite	Unclassified: metabolism	Enzymes with EC numbers	lgt, umpA; phosphatidylglycerol---prolipoprotein diacylglyceryl transferase	NO	NA
12.8229	0.139389	0.439106	0.57073	NA	WP_168893232.1	WP_168893232.1	K03573	Genetic Information Processing	Replication and repair	Mismatch repair	mutH; DNA mismatch repair protein MutH	NO	NA
268.648	-1.61825	0.286224	1.89704e-09	2.23739e-08	WP_168893233.1	WP_168893233.1	K02784	Environmental Information Processing	Membrane transport	Phosphotransferase system (PTS)	ptsH; phosphocarrier protein HPr	DOWN	ptsH; phosphocarrier protein HPr
11204.3	-1.39281	0.156605	7.04395e-20	3.13847e-18	WP_168893234.1	WP_168893234.1	K08483	Environmental Information Processing	Membrane transport	Phosphotransferase system (PTS)	ptsI; phosphoenolpyruvate-protein phosphotransferase (PTS system enzyme I)	DOWN	ptsI; phosphoenolpyruvate-protein phosphotransferase (PTS system enzyme I)
1833.46	-0.901174	0.188377	4.10746e-07	3.83045e-06	WP_168893235.1	WP_168893235.1	K02777	Metabolism	Carbohydrate metabolism	Glycolysis / Gluconeogenesis	crr; sugar PTS system EIIA component	NO	NA
188.299	-0.313202	0.219184	0.112627	0.200727	WP_168893237.1	WP_168893237.1		NA NA NA	NA NA NA NA	NA NA NA NA NA	NA NA NA NA NA NA NA	NO	NA
2603.26	-0.60897	0.155791	4.03697e-05	0.000224837	WP_168893238.1	WP_168893238.1	K01876	Genetic Information Processing	Translation	Aminoacyl-tRNA biosynthesis	DARS2, aspS; aspartyl-tRNA synthetase	NO	NA
2304.26	0.285748	0.187331	0.0990884	0.181436	WP_168893239.1	WP_168893239.1	K01887	Genetic Information Processing	Translation	Aminoacyl-tRNA biosynthesis	RARS, argS; arginyl-tRNA synthetase	NO	NA
1631.16	-0.0174053	0.193424	0.918966	0.940248	WP_168893240.1	WP_168893240.1	K00566	Genetic Information Processing	Folding, sorting and degradation	Sulfur relay system	mnmA, trmU; tRNA-uridine 2-sulfurtransferase	NO	NA
2310.87	0.376201	0.185343	0.0290473	0.0654381	WP_168893241.1	WP_168893241.1	K11072	Environmental Information Processing	Membrane transport	ABC transporters	potA; spermidine/putrescine transport system ATP-binding protein	NO	NA
461.869	0.537365	0.194584	0.00286823	0.00927549	WP_168893242.1	WP_168893242.1	K11071	Environmental Information Processing	Membrane transport	ABC transporters	potB; spermidine/putrescine transport system permease protein	NO	NA
342.748	1.04867	0.233943	1.30846e-06	1.04939e-05	WP_168893243.1	WP_168893243.1	K11070	Environmental Information Processing	Membrane transport	ABC transporters	potC; spermidine/putrescine transport system permease protein	UP	potC; spermidine/putrescine transport system permease protein
23.03	0.281337	0.424278	0.309336	0.477092	WP_168893244.1	WP_168893244.1	K10563	Genetic Information Processing	Replication and repair	Base excision repair	mutM, fpg; formamidopyrimidine-DNA glycosylase	NO	NA
1924.94	0.460143	0.182689	0.00693614	0.0195873	WP_168893245.1	WP_168893245.1	K03650	Brite Hierarchies	Protein families: genetic information processing	Transfer RNA biogenesis	mnmE, trmE, MSS1; tRNA modification GTPase	NO	NA
328.609	0.183528	0.265744	0.420927	0.580041	WP_168893246.1	WP_168893246.1	K03217	Genetic Information Processing	Folding, sorting and degradation	Protein export	yidC, spoIIIJ, OXA1, ccfA; YidC/Oxa1 family membrane protein insertase	NO	NA
117.66	0.0743315	0.252013	0.7358	0.829512	WP_168893247.1	WP_168893247.1	K03536	Brite Hierarchies	Protein families: genetic information processing	Transfer RNA biogenesis	rnpA; ribonuclease P protein component	NO	NA
348.315	0.0104812	0.213046	0.958091	0.967745	WP_168893248.1	WP_168893248.1	K02914	Genetic Information Processing	Translation	Ribosome	RP-L34, MRPL34, rpmH; large subunit ribosomal protein L34	NO	NA
130.841	0.139951	0.239943	0.509067	0.658503	WP_168893249.1	WP_168893249.1	K02338	Genetic Information Processing	Replication and repair	DNA replication	dnaN; DNA polymerase III subunit beta	NO	NA
10907.6	-0.0155125	0.185027	0.949113	0.965976	WP_168893250.1	WP_168893250.1	K02470	Brite Hierarchies	Protein families: genetic information processing	DNA replication proteins	gyrB; DNA gyrase subunit B	NO	NA
228.624	0.970034	0.228351	4.35603e-06	3.29579e-05	WP_168893251.1	WP_168893251.1	K03060	Genetic Information Processing	Transcription	RNA polymerase	rpoZ; DNA-directed RNA polymerase subunit omega	NO	NA
758.885	-0.0092895	0.188583	0.956179	0.967745	WP_168893252.1	WP_168893252.1	K01507	Metabolism	Energy metabolism	Oxidative phosphorylation	ppa; inorganic pyrophosphatase	NO	NA
11989	-0.062151	0.130573	0.620871	0.754453	WP_168893253.1	WP_168893253.1	K01689	Metabolism	Carbohydrate metabolism	Glycolysis / Gluconeogenesis	ENO, eno; enolase	NO	NA
61.7835	0.586465	0.354776	0.0364022	0.07848	WP_168893254.1	WP_168893254.1	K16013	Environmental Information Processing	Membrane transport	ABC transporters	cydD; ATP-binding cassette, subfamily C, bacterial CydD	NO	NA
364.187	0.0268584	0.1924	0.881552	0.928582	WP_168893255.1	WP_168893255.1	K16012	Environmental Information Processing	Membrane transport	ABC transporters	cydC; ATP-binding cassette, subfamily C, bacterial CydC	NO	NA
2155.2	0.554952	0.199362	0.00255549	0.00851978	WP_168893256.1	WP_168893256.1	K02518	Brite Hierarchies	Protein families: genetic information processing	Translation factors	infA; translation initiation factor IF-1	NO	NA
1965.46	0.875782	0.205185	4.97695e-06	3.50133e-05	WP_168893257.1	WP_168893257.1	K00384	Metabolism	Metabolism of other amino acids	Selenocompound metabolism	trxB, TRR; thioredoxin reductase (NADPH)	NO	NA
1157.38	0.0570332	0.172021	0.725832	0.826872	WP_168893258.1	WP_168893258.1	K01875	Genetic Information Processing	Translation	Aminoacyl-tRNA biosynthesis	SARS, serS; seryl-tRNA synthetase	NO	NA
1828.14	0.6002	0.149644	2.71614e-05	0.000160173	WP_168893259.1	WP_168893259.1	K03402	Brite Hierarchies	Protein families: genetic information processing	Transcription factors	argR, ahrC; transcriptional regulator of arginine metabolism	NO	NA
222.487	1.11032	0.265459	4.4791e-06	3.32615e-05	WP_168893260.1	WP_168893260.1	K02871	Genetic Information Processing	Translation	Ribosome	RP-L13, MRPL13, rplM; large subunit ribosomal protein L13	UP	RP-L13, MRPL13, rplM; large subunit ribosomal protein L13
1259.61	0.0323246	0.161276	0.83408	0.901526	WP_168893261.1	WP_168893261.1	K02996	Genetic Information Processing	Translation	Ribosome	RP-S9, MRPS9, rpsI; small subunit ribosomal protein S9	NO	NA
2209.07	0.28112	0.162119	0.0668447	0.131396	WP_168893262.1	WP_168893262.1	K00790	Metabolism	Carbohydrate metabolism	Amino sugar and nucleotide sugar metabolism	murA; UDP-N-acetylglucosamine 1-carboxyvinyltransferase	NO	NA
1986.46	0.38201	0.190145	0.0300958	0.0674214	WP_168893263.1	WP_168893263.1	K02888	Genetic Information Processing	Translation	Ribosome	RP-L21, MRPL21, rplU; large subunit ribosomal protein L21	NO	NA
1500.33	0.373817	0.193948	0.0369246	0.0791805	WP_168893264.1	WP_168893264.1	K02899	Genetic Information Processing	Translation	Ribosome	RP-L27, MRPL27, rpmA; large subunit ribosomal protein L27	NO	NA
3345.11	0.399132	0.188986	0.0228074	0.0541171	WP_168893265.1	WP_168893265.1	K03979	Brite Hierarchies	Protein families: genetic information processing	Ribosome biogenesis	obgE, cgtA, MTG2; GTPase	NO	NA
114.55	-0.0436457	0.274253	0.848914	0.912639	WP_168893267.1	WP_168893267.1	K11991	Brite Hierarchies	Protein families: genetic information processing	Transfer RNA biogenesis	tadA; tRNA(adenine34) deaminase	NO	NA
1186.13	-0.340509	0.1502	0.0171962	0.043369	WP_168893269.1	WP_168893269.1	K01878	Genetic Information Processing	Translation	Aminoacyl-tRNA biosynthesis	glyQ; glycyl-tRNA synthetase alpha chain	NO	NA
5616.3	0.0693405	0.183879	0.679859	0.802147	WP_168893272.1	WP_168893272.1	K09458	Metabolism	Lipid metabolism	Fatty acid biosynthesis	fabF, OXSM, CEM1; 3-oxoacyl-[acyl-carrier-protein] synthase II	NO	NA
17879.4	0.143462	0.157296	0.343287	0.509324	WP_168893273.1	WP_168893273.1	K02520	Brite Hierarchies	Protein families: genetic information processing	Translation factors	infC, MTIF3; translation initiation factor IF-3	NO	NA
4801.98	0.598286	0.152567	3.96459e-05	0.000223916	WP_168893274.1	WP_168893274.1	K01889	Genetic Information Processing	Translation	Aminoacyl-tRNA biosynthesis	FARSA, pheS; phenylalanyl-tRNA synthetase alpha chain	NO	NA
776.035	-1.19083	0.194183	1.28595e-10	1.66344e-09	WP_168893276.1	WP_168893276.1	K01778	Metabolism	Amino acid metabolism	Lysine biosynthesis	dapF; diaminopimelate epimerase	DOWN	dapF; diaminopimelate epimerase
8409.51	-0.458878	0.174804	0.00499548	0.0150668	WP_168893278.1	WP_168893278.1	K02967	Genetic Information Processing	Translation	Ribosome	RP-S2, MRPS2, rpsB; small subunit ribosomal protein S2	NO	NA
15828.2	-0.0164713	0.168758	0.915393	0.940248	WP_168893279.1	WP_168893279.1	K03086	Cellular Processes	Cell motility	Flagellar assembly	rpoD; RNA polymerase primary sigma factor	NO	NA
4119.87	0.0921314	0.186836	0.585644	0.729326	WP_168893281.1	WP_168893281.1	K02950	Genetic Information Processing	Translation	Ribosome	RP-S12, MRPS12, rpsL; small subunit ribosomal protein S12	NO	NA
628.696	-0.777087	0.250924	0.000558612	0.00230931	WP_168893285.1	WP_168893285.1		NA NA NA	NA NA NA NA	NA NA NA NA NA	NA NA NA NA NA NA NA	NO	NA
1495.2	-0.474449	0.176337	0.00399875	0.0125273	WP_168893286.1	WP_168893286.1	K01586	Metabolism	Amino acid metabolism	Lysine biosynthesis	lysA; diaminopimelate decarboxylase	NO	NA
18.7239	-1.08668	0.705509	0.012704	0.0335152	WP_168893287.1	WP_168893287.1		NA NA NA	NA NA NA NA	NA NA NA NA NA	NA NA NA NA NA NA NA	DOWN	NA NA NA NA NA NA NA
1594.93	-1.31832	0.293964	8.99165e-07	7.83837e-06	WP_168893288.1	WP_168893288.1		NA NA NA	NA NA NA NA	NA NA NA NA NA	NA NA NA NA NA NA NA	DOWN	NA NA NA NA NA NA NA
6020.28	-2.57243	0.246963	1.44414e-26	1.93034e-24	WP_168893289.1	WP_168893289.1		NA NA NA	NA NA NA NA	NA NA NA NA NA	NA NA NA NA NA NA NA	DOWN	NA NA NA NA NA NA NA
8272.13	-0.479231	0.168129	0.00245458	0.00834141	WP_211080565.1	WP_211080565.1	K02519	Brite Hierarchies	Protein families: genetic information processing	Translation factors	infB, MTIF2; translation initiation factor IF-2	NO	NA
3057.54	-0.388884	0.138704	0.00346239	0.0110192	WP_211080566.1	WP_211080566.1	K02314	Genetic Information Processing	Replication and repair	DNA replication	dnaB; replicative DNA helicase	NO	NA
1252.35	0.7183	0.202609	0.000130295	0.000637175	WP_211080568.1	WP_211080568.1	K03438	Brite Hierarchies	Protein families: genetic information processing	Ribosome biogenesis	mraW, rsmH; 16S rRNA (cytosine1402-N4)-methyltransferase	NO	NA
5839.52	0.0147257	0.135926	0.912634	0.940248	WP_246208777.1	WP_246208777.1	K02337	Genetic Information Processing	Replication and repair	DNA replication	dnaE; DNA polymerase III subunit alpha	NO	NA
954.585	-0.256811	0.243522	0.227969	0.36718	WP_246208778.1	WP_246208778.1	K25706	Brite Hierarchies	Protein families: genetic information processing	Transfer RNA biogenesis	tsaD; tRNA N6-adenosine threonylcarbamoyltransferase	NO	NA
62270.6	-0.183923	0.145356	0.199064	0.329854	WP_246208779.1	WP_246208779.1	K03043	Genetic Information Processing	Transcription	RNA polymerase	rpoB; DNA-directed RNA polymerase subunit beta	NO	NA
93.5456	0.232652	0.32194	0.357568	0.515772	WP_246208780.1	WP_246208780.1	K02990	Genetic Information Processing	Translation	Ribosome	RP-S6, MRPS6, rpsF; small subunit ribosomal protein S6	NO	NA
143.955	-0.064561	0.272907	0.777974	0.858924	WP_246208782.1	WP_246208782.1	K15724	Not Included in Pathway or Brite	Poorly characterized	General function prediction only	erpA; iron-sulfur cluster insertion protein	NO	NA
2958.16	-2.0709	0.18601	6.54411e-30	1.31209e-27	WP_246208783.1	WP_246208783.1	K01956	Metabolism	Nucleotide metabolism	Pyrimidine metabolism	carA, CPA1; carbamoyl-phosphate synthase small subunit	DOWN	carA, CPA1; carbamoyl-phosphate synthase small subunit
353.56	-1.61516	0.278122	6.42154e-10	7.80314e-09	WP_246208784.1	WP_246208784.1	K00817	Metabolism	Amino acid metabolism	Histidine metabolism	hisC; histidinol-phosphate aminotransferase	DOWN	hisC; histidinol-phosphate aminotransferase
85.291	0.527399	0.415855	0.0783526	0.150332	WP_246208786.1	WP_246208786.1		NA NA NA	NA NA NA NA	NA NA NA NA NA	NA NA NA NA NA NA NA	NO	NA
2235.72	-0.949492	0.207855	1.06522e-06	9.08833e-06	WP_281351265.1	WP_281351265.1	K01069	Metabolism	Carbohydrate metabolism	Pyruvate metabolism	gloB, gloC, HAGH; hydroxyacylglutathione hydrolase	NO	NA
5396.6	-0.12404	0.152583	0.392261	0.549989	WP_281351273.1	WP_281351273.1	K00600	Metabolism	Carbohydrate metabolism	Glyoxylate and dicarboxylate metabolism	glyA, SHMT; glycine hydroxymethyltransferase	NO	NA
2686.81	0.275956	0.182228	0.104158	0.188141	WP_281351277.1	WP_281351277.1	K03644	Metabolism	Metabolism of cofactors and vitamins	Lipoic acid metabolism	lipA, LIAS, LIP1, LIP5; lipoyl synthase	NO	NA
424.432	2.13733	0.246508	3.40128e-19	1.23992e-17	WP_281351278.1	WP_281351278.1	K06180	Brite Hierarchies	Protein families: genetic information processing	Ribosome biogenesis	rluD; 23S rRNA pseudouridine1911/1915/1917 synthase	UP	rluD; 23S rRNA pseudouridine1911/1915/1917 synthase
6934.77	0.822761	0.150984	1.45448e-08	1.4955e-07	WP_281351279.1	WP_281351279.1	K03664	Not Included in Pathway or Brite	Unclassified: genetic information processing	Protein processing	smpB; SsrA-binding protein	NO	NA

## Sheet: dtha_DE
baseMean	log2FoldChange	lfcSE	pvalue	padj	X	V1	V2	lvl1	lvl2	lvl3	lvl4	DE	delabel
1349.1	-0.191257	0.409739	0.542329	0.785656	GJU02_RS00145	no KEGG annot	no KEGG annot	no KEGG annot	no KEGG annot	no KEGG annot	no KEGG annot	NO	NA
7417.66	0.627607	0.385178	0.0519654	0.158391	GJU02_RS01565	no KEGG annot	no KEGG annot	no KEGG annot	no KEGG annot	no KEGG annot	no KEGG annot	NO	NA
2611.02	0.527995	0.37301	0.0872915	0.237557	GJU02_RS01960	no KEGG annot	no KEGG annot	no KEGG annot	no KEGG annot	no KEGG annot	no KEGG annot	NO	NA
1979.81	-0.0353984	0.354365	0.9011	0.960052	GJU02_RS02265	no KEGG annot	no KEGG annot	no KEGG annot	no KEGG annot	no KEGG annot	no KEGG annot	NO	NA
1057.14	-0.244038	0.427917	0.446833	0.706405	GJU02_RS02275	no KEGG annot	no KEGG annot	no KEGG annot	no KEGG annot	no KEGG annot	no KEGG annot	NO	NA
51366.3	2.30076	0.482212	1.50206e-07	5.2026e-06	WP_168820769.1	WP_168820769.1	K03704	Not Included in Pathway or Brite	Unclassified: genetic information processing	Transcription	cspA; cold shock protein	UP	cspA; cold shock protein
92.2282	0.210157	0.608811	0.434366	0.70399	WP_168821094.1	WP_168821094.1	K02919	Genetic Information Processing	Translation	Ribosome	RP-L36, MRPL36, rpmJ; large subunit ribosomal protein L36	NO	NA
1457.05	0.293608	0.403556	0.357879	0.634077	WP_168821827.1	WP_168821827.1	K02946	Genetic Information Processing	Translation	Ribosome	RP-S10, MRPS10, rpsJ; small subunit ribosomal protein S10	NO	NA
372.303	-0.726842	0.697342	0.0716125	0.205146	WP_168919070.1	WP_168919070.1	K03624	Brite Hierarchies	Protein families: genetic information processing	Transcription machinery	greA; transcription elongation factor GreA	NO	NA
1462.6	0.935439	0.417199	0.00678489	0.0354116	WP_168919071.1	WP_168919071.1	K00075	Metabolism	Carbohydrate metabolism	Amino sugar and nucleotide sugar metabolism	murB; UDP-N-acetylmuramate dehydrogenase	NO	NA
7.75604	0.0845011	0.645362	0.219074	NA	WP_168919072.1	WP_168919072.1	K03786	Metabolism	Amino acid metabolism	Phenylalanine, tyrosine and tryptophan biosynthesis	aroQ, qutE; 3-dehydroquinate dehydratase II	NO	NA
11971.8	0.0176815	0.223404	0.945517	0.981586	WP_168919073.1	WP_168919073.1	K03569	Brite Hierarchies	Protein families: genetic information processing	Chromosome and associated proteins	mreB; rod shape-determining protein MreB and related proteins	NO	NA
590.157	0.870535	2.0146	0.00729952	0.0370815	WP_168919074.1	WP_168919074.1	K03570	Brite Hierarchies	Protein families: genetic information processing	Chromosome and associated proteins	mreC; rod shape-determining protein MreC	NO	NA
108.859	0.0582266	0.599713	0.79407	0.919577	WP_168919075.1	WP_168919075.1	K03571	Brite Hierarchies	Protein families: genetic information processing	Chromosome and associated proteins	mreD; rod shape-determining protein MreD	NO	NA
1731.73	2.29266	0.322856	1.24623e-13	2.37407e-11	WP_168919076.1	WP_168919076.1	K11179	Genetic Information Processing	Folding, sorting and degradation	Sulfur relay system	tusE, dsrC; tRNA 2-thiouridine synthesizing protein E	UP	tusE, dsrC; tRNA 2-thiouridine synthesizing protein E
902.434	-0.116887	0.459945	0.711602	0.878997	WP_168919077.1	WP_168919077.1	K07056	Brite Hierarchies	Protein families: genetic information processing	Ribosome biogenesis	rsmI; 16S rRNA (cytidine1402-2'-O)-methyltransferase	NO	NA
802.974	-0.696226	0.427415	0.0400234	0.132599	WP_168919078.1	WP_168919078.1	K01491	Metabolism	Energy metabolism	Carbon fixation pathways in prokaryotes	folD; methylenetetrahydrofolate dehydrogenase (NADP+) / methenyltetrahydrofolate cyclohydrolase	NO	NA
388.411	0.418801	0.586554	0.229732	0.460674	WP_168919079.1	WP_168919079.1	K01885	Metabolism	Metabolism of cofactors and vitamins	Porphyrin metabolism	EARS, gltX; glutamyl-tRNA synthetase	NO	NA
1847.71	-0.098995	0.390927	0.747909	0.901752	WP_168919080.1	WP_168919080.1	K11940	Brite Hierarchies	Protein families: genetic information processing	Chromosome and associated proteins	hspQ; heat shock protein HspQ	NO	NA
153.081	0.0336819	0.613227	0.86011	0.950975	WP_168919081.1	WP_168919081.1	K01775	Metabolism	Metabolism of other amino acids	D-Amino acid metabolism	alr; alanine racemase	NO	NA
710.81	1.17924	0.48539	0.00275443	0.0184112	WP_168919082.1	WP_168919082.1	K01874	Metabolism	Metabolism of other amino acids	Selenocompound metabolism	MARS, metG; methionyl-tRNA synthetase	UP	MARS, metG; methionyl-tRNA synthetase
274.273	0.212895	0.639914	0.354083	0.631728	WP_168919083.1	WP_168919083.1	K07038	Not Included in Pathway or Brite	Poorly characterized	General function prediction only	K07038; inner membrane protein	NO	NA
960.929	0.0440923	0.460878	0.895822	0.960052	WP_168919084.1	WP_168919084.1	K01147	Brite Hierarchies	Protein families: genetic information processing	Transfer RNA biogenesis	rnb; exoribonuclease II	NO	NA
2832.9	-1.07197	0.32641	0.000238094	0.00226785	WP_168919085.1	WP_168919085.1	K03111	Genetic Information Processing	Replication and repair	DNA replication	ssb; single-strand DNA-binding protein	DOWN	ssb; single-strand DNA-binding protein
1418.05	-0.467943	0.425898	0.157229	0.358709	WP_168919086.1	WP_168919086.1	K03089	Brite Hierarchies	Protein families: genetic information processing	Transcription machinery	rpoH; RNA polymerase sigma-32 factor	NO	NA
1234.61	-0.788845	0.394674	0.0156714	0.065613	WP_168919087.1	WP_168919087.1	K03110	Genetic Information Processing	Folding, sorting and degradation	Protein export	ftsY; fused signal recognition particle receptor	NO	NA
9.1759	0.0852149	0.645605	0.196627	NA	WP_168919088.1	WP_168919088.1	K08316	Brite Hierarchies	Protein families: genetic information processing	Ribosome biogenesis	rsmD; 16S rRNA (guanine966-N2)-methyltransferase	NO	NA
2902.49	0.292716	0.230968	0.173478	0.384274	WP_168919091.1	WP_168919091.1	K01872	Genetic Information Processing	Translation	Aminoacyl-tRNA biosynthesis	AARS, alaS; alanyl-tRNA synthetase	NO	NA
1523.23	-0.38988	0.392992	0.21436	0.441467	WP_168919092.1	WP_168919092.1	K03563	Environmental Information Processing	Signal transduction	Two-component system	csrA; carbon storage regulator	NO	NA
6790.63	-1.17497	0.384685	0.000422194	0.00374083	WP_168919093.1	WP_168919093.1	K00674	Metabolism	Amino acid metabolism	Lysine biosynthesis	dapD; 2,3,4,5-tetrahydropyridine-2,6-dicarboxylate N-succinyltransferase	DOWN	dapD; 2,3,4,5-tetrahydropyridine-2,6-dicarboxylate N-succinyltransferase
293.18	0.191248	0.620095	0.436067	0.70399	WP_168919094.1	WP_168919094.1	K01972	Genetic Information Processing	Replication and repair	DNA replication	E6.5.1.2, ligA, ligB; DNA ligase (NAD+)	NO	NA
608.354	-0.62771	0.574477	0.0963807	0.258599	WP_168919095.1	WP_168919095.1	K01883	Genetic Information Processing	Translation	Aminoacyl-tRNA biosynthesis	CARS, cysS; cysteinyl-tRNA synthetase	NO	NA
149.209	-0.0616057	0.620283	NA	NA	WP_168919096.1	WP_168919096.1	K05539	Brite Hierarchies	Protein families: genetic information processing	Transfer RNA biogenesis	dusA; tRNA-dihydrouridine synthase A	NO	NA
4.75625	0.0819003	0.644484	0.29457	NA	WP_168919097.1	WP_168919097.1	K03977	Brite Hierarchies	Protein families: genetic information processing	Ribosome biogenesis	engA, der; GTPase	NO	NA
184.335	0.129273	0.634485	0.449105	0.707062	WP_168919098.1	WP_168919098.1	K17713	Brite Hierarchies	Protein families: signaling and cellular processes	Transporters	bamB; outer membrane protein assembly factor BamB	NO	NA
949.007	-0.358843	0.350907	0.221913	0.452133	WP_168919099.1	WP_168919099.1	K01892	Genetic Information Processing	Translation	Aminoacyl-tRNA biosynthesis	HARS, hisS; histidyl-tRNA synthetase	NO	NA
164.113	0.148895	0.612504	0.520505	0.756917	WP_168919100.1	WP_168919100.1	K11991	Brite Hierarchies	Protein families: genetic information processing	Transfer RNA biogenesis	tadA; tRNA(adenine34) deaminase	NO	NA
1157.1	-0.640709	0.475551	0.0704853	0.203446	WP_168919102.1	WP_168919102.1	K03152	Brite Hierarchies	Protein families: metabolism	Peptidases and inhibitors	thiJ; protein deglycase	NO	NA
252.366	-0.0368466	0.588275	0.861575	0.950975	WP_168919103.1	WP_168919103.1	K03625	Brite Hierarchies	Protein families: genetic information processing	Transcription machinery	nusB; transcription antitermination protein NusB	NO	NA
560.12	-0.0401626	0.419908	0.894428	0.960052	WP_168919104.1	WP_168919104.1	K00794	Metabolism	Metabolism of cofactors and vitamins	Riboflavin metabolism	ribH, RIB4; 6,7-dimethyl-8-ribityllumazine synthase	NO	NA
1822.15	-1.43136	0.449764	0.000194347	0.00194858	WP_168919105.1	WP_168919105.1	K11752	Metabolism	Metabolism of cofactors and vitamins	Riboflavin metabolism	ribD; diaminohydroxyphosphoribosylaminopyrimidine deaminase / 5-amino-6-(5-phosphoribosylamino)uracil reductase	DOWN	ribD; diaminohydroxyphosphoribosylaminopyrimidine deaminase / 5-amino-6-(5-phosphoribosylamino)uracil reductase
4394.84	-1.81474	0.307262	3.74478e-10	3.56691e-08	WP_168919106.1	WP_168919106.1	K01649	Metabolism	Carbohydrate metabolism	Pyruvate metabolism	leuA, IMS; 2-isopropylmalate synthase	DOWN	leuA, IMS; 2-isopropylmalate synthase
2333.97	-1.3264	0.383047	8.51321e-05	0.00114247	WP_168919107.1	WP_168919107.1	K00052	Metabolism	Carbohydrate metabolism	C5-Branched dibasic acid metabolism	leuB, IMDH; 3-isopropylmalate dehydrogenase	DOWN	leuB, IMDH; 3-isopropylmalate dehydrogenase
3129.46	-1.43119	0.278556	4.96286e-08	2.36356e-06	WP_168919108.1	WP_168919108.1	K01703	Metabolism	Carbohydrate metabolism	C5-Branched dibasic acid metabolism	leuC, IPMI-L; 3-isopropylmalate/(R)-2-methylmalate dehydratase large subunit	DOWN	leuC, IPMI-L; 3-isopropylmalate/(R)-2-methylmalate dehydratase large subunit
163.319	0.00500214	0.611975	0.990984	0.99131	WP_168919109.1	WP_168919109.1	K01704	Metabolism	Carbohydrate metabolism	C5-Branched dibasic acid metabolism	leuD, IPMI-S; 3-isopropylmalate/(R)-2-methylmalate dehydratase small subunit	NO	NA
290.721	-0.0432664	0.590662	0.835331	0.941937	WP_168919110.1	WP_168919110.1	K00939	Metabolism	Nucleotide metabolism	Purine metabolism	adk, AK; adenylate kinase	NO	NA
86.1279	8.51871	3.21621	6.96627e-06	0.000139692	WP_168919111.1	WP_168919111.1	K01879	Genetic Information Processing	Translation	Aminoacyl-tRNA biosynthesis	glyS; glycyl-tRNA synthetase beta chain	UP	glyS; glycyl-tRNA synthetase beta chain
355.097	0.111536	0.595804	0.648739	0.864229	WP_168919112.1	WP_168919112.1	K01878	Genetic Information Processing	Translation	Aminoacyl-tRNA biosynthesis	glyQ; glycyl-tRNA synthetase alpha chain	NO	NA
514.414	-0.094616	0.408775	0.75899	0.906228	WP_168919113.1	WP_168919113.1	K13283	Brite Hierarchies	Protein families: signaling and cellular processes	Transporters	fieF; ferrous-iron efflux pump FieF	NO	NA
1375.45	0.146097	0.345976	0.618788	0.838998	WP_168919114.1	WP_168919114.1	K00850	Metabolism	Carbohydrate metabolism	Glycolysis / Gluconeogenesis	pfkA, PFK; 6-phosphofructokinase 1	NO	NA
116.515	1.22507	1.15842	0.0204865	0.0780537	WP_168919115.1	WP_168919115.1	K02897	Genetic Information Processing	Translation	Ribosome	RP-L25, rplY; large subunit ribosomal protein L25	NO	NA
724.835	-0.220308	0.456927	0.497573	0.738991	WP_168919116.1	WP_168919116.1	K00215	Metabolism	Amino acid metabolism	Lysine biosynthesis	dapB; 4-hydroxy-tetrahydrodipicolinate reductase	NO	NA
4.34631	0.0813401	0.644294	0.310196	NA	WP_168919117.1	WP_168919117.1	K03101	Genetic Information Processing	Folding, sorting and degradation	Protein export	lspA; signal peptidase II	NO	NA
2477.84	0.265783	0.356891	0.372871	0.64921	WP_168919118.1	WP_168919118.1	K01870	Genetic Information Processing	Translation	Aminoacyl-tRNA biosynthesis	IARS, ileS; isoleucyl-tRNA synthetase	NO	NA
33.6043	0.186149	0.678411	NA	NA	WP_168919119.1	WP_168919119.1	K02968	Genetic Information Processing	Translation	Ribosome	RP-S20, rpsT; small subunit ribosomal protein S20	NO	NA
64.631	0.0919923	0.626363	0.577154	0.805479	WP_168919120.1	WP_168919120.1	K15724	Not Included in Pathway or Brite	Poorly characterized	General function prediction only	erpA; iron-sulfur cluster insertion protein	NO	NA
2059.54	0.236686	0.329454	0.408376	0.679437	WP_168919121.1	WP_168919121.1	K01834	Metabolism	Carbohydrate metabolism	Glycolysis / Gluconeogenesis	PGAM, gpmA; 2,3-bisphosphoglycerate-dependent phosphoglycerate mutase	NO	NA
896.196	-0.284788	0.416289	0.375706	0.64921	WP_168919122.1	WP_168919122.1	K13788	Metabolism	Carbohydrate metabolism	Pyruvate metabolism	pta; phosphate acetyltransferase	NO	NA
561.318	0.155966	0.442321	0.630392	0.8517	WP_168919123.1	WP_168919123.1	K00925	Metabolism	Carbohydrate metabolism	Pyruvate metabolism	ackA; acetate kinase	NO	NA
213.311	-0.178018	0.627343	0.413405	0.684814	WP_168919124.1	WP_168919124.1	K06173	Brite Hierarchies	Protein families: genetic information processing	Transfer RNA biogenesis	truA, PUS1; tRNA pseudouridine38-40 synthase	NO	NA
1593.08	-0.0137563	0.424014	0.964074	0.990059	WP_168919125.1	WP_168919125.1	K07258	Metabolism	Glycan biosynthesis and metabolism	Peptidoglycan biosynthesis	dacC, dacA, dacD; serine-type D-Ala-D-Ala carboxypeptidase (penicillin-binding protein 5/6)	NO	NA
436.468	0.29858	0.503511	0.374233	0.64921	WP_168919126.1	WP_168919126.1	K03801	Metabolism	Metabolism of cofactors and vitamins	Lipoic acid metabolism	lipB; lipoyl(octanoyl) transferase	NO	NA
1687.5	-0.302317	0.312099	0.267693	0.512518	WP_168919127.1	WP_168919127.1	K03644	Metabolism	Metabolism of cofactors and vitamins	Lipoic acid metabolism	lipA, LIAS, LIP1, LIP5; lipoyl synthase	NO	NA
374.303	-0.0300198	0.47234	0.919762	0.962718	WP_168919128.1	WP_168919128.1	K00208	Metabolism	Lipid metabolism	Fatty acid biosynthesis	fabI; enoyl-[acyl-carrier protein] reductase I	NO	NA
5985.11	0.43127	0.229137	0.0430575	0.139843	WP_168919129.1	WP_168919129.1	K00324	Metabolism	Metabolism of cofactors and vitamins	Nicotinate and nicotinamide metabolism	pntA; proton-translocating NAD(P)+ transhydrogenase subunit alpha	NO	NA
3622.76	1.21482	0.230324	2.67304e-08	1.4549e-06	WP_168919130.1	WP_168919130.1	K00325	Metabolism	Metabolism of cofactors and vitamins	Nicotinate and nicotinamide metabolism	pntB; proton-translocating NAD(P)+ transhydrogenase subunit beta	UP	pntB; proton-translocating NAD(P)+ transhydrogenase subunit beta
33.5621	0.219792	0.694968	0.00899005	0.0422865	WP_168919132.1	WP_168919132.1	K02911	Genetic Information Processing	Translation	Ribosome	RP-L32, MRPL32, rpmF; large subunit ribosomal protein L32	NO	NA
305.598	0.168561	0.643872	0.354829	0.631728	WP_168919133.1	WP_168919133.1		NA NA NA	NA NA NA NA	NA NA NA NA NA	NA NA NA NA NA NA NA	NO	NA
29.2362	0.240242	0.697081	0.0753658	0.212699	WP_168919134.1	WP_168919134.1		NA NA NA	NA NA NA NA	NA NA NA NA NA	NA NA NA NA NA NA NA	NO	NA
296.671	0.554156	0.671662	0.135142	0.32383	WP_168919135.1	WP_168919135.1	K02078	Metabolism	Lipid metabolism	Fatty acid biosynthesis	acpP; acyl carrier protein	NO	NA
2942.31	0.204242	0.265628	0.39716	0.666599	WP_168919136.1	WP_168919136.1	K09458	Metabolism	Lipid metabolism	Fatty acid biosynthesis	fabF, OXSM, CEM1; 3-oxoacyl-[acyl-carrier-protein] synthase II	NO	NA
951.58	-0.0815815	0.420475	0.792813	0.919577	WP_168919137.1	WP_168919137.1	K00943	Metabolism	Nucleotide metabolism	Pyrimidine metabolism	tmk, DTYMK; dTMP kinase	NO	NA
421.663	0.0344467	0.541541	0.912175	0.960052	WP_168919138.1	WP_168919138.1	K02341	Genetic Information Processing	Replication and repair	DNA replication	holB; DNA polymerase III subunit delta'	NO	NA
2003.74	0.274078	0.282596	0.280833	0.52969	WP_168919139.1	WP_168919139.1	K02779	Metabolism	Carbohydrate metabolism	Glycolysis / Gluconeogenesis	ptsG; glucose PTS system EIICB or EIICBA component	NO	NA
210.825	0.203786	0.666539	0.220401	0.451467	WP_168919140.1	WP_168919140.1	K02503	Brite Hierarchies	Protein families: genetic information processing	Transfer RNA biogenesis	HINT1_2, hinT, hit; histidine triad (HIT) family protein	NO	NA
19406.1	-0.106041	0.292981	0.673362	0.872504	WP_168919141.1	WP_168919141.1	K00134	Metabolism	Carbohydrate metabolism	Glycolysis / Gluconeogenesis	GAPDH, gapA; glyceraldehyde 3-phosphate dehydrogenase (phosphorylating)	NO	NA
12779.4	0.0290579	0.32219	0.928246	0.968936	WP_168919142.1	WP_168919142.1	K04773	Brite Hierarchies	Protein families: metabolism	Peptidases and inhibitors	sppA; protease IV	NO	NA
2928.31	-0.0910201	0.423318	0.770354	0.913633	WP_168919143.1	WP_168919143.1	K01142	Genetic Information Processing	Replication and repair	Base excision repair	E3.1.11.2, xthA; exodeoxyribonuclease III	NO	NA
278.969	0.218153	0.630779	0.37828	0.64921	WP_168919144.1	WP_168919144.1	K06131	Metabolism	Lipid metabolism	Glycerophospholipid metabolism	clsA_B; cardiolipin synthase A/B	NO	NA
237.276	0.078423	0.589675	0.753734	0.905907	WP_168919145.1	WP_168919145.1	K01056	Brite Hierarchies	Protein families: genetic information processing	Translation factors	PTH1, PTRH1, pth, spoVC; peptidyl-tRNA hydrolase, PTH1 family	NO	NA
977.625	-0.197401	0.352934	0.503622	0.738991	WP_168919146.1	WP_168919146.1	K00948	Metabolism	Carbohydrate metabolism	Pentose phosphate pathway	PRPS, prsA; ribose-phosphate pyrophosphokinase	NO	NA
1763.28	0.123205	0.356297	0.685708	0.876694	WP_168919147.1	WP_168919147.1	K02835	Brite Hierarchies	Protein families: genetic information processing	Translation factors	prfA, MTRF1, MRF1; peptide chain release factor 1	NO	NA
153.755	0.0942502	0.531842	0.759077	0.906228	WP_168919148.1	WP_168919148.1	K02493	Brite Hierarchies	Protein families: genetic information processing	Translation factors	hemK, prmC, HEMK; release factor glutamine methyltransferase	NO	NA
2715.51	0.560191	0.229543	0.00798225	0.0391056	WP_168919149.1	WP_168919149.1	K01868	Genetic Information Processing	Translation	Aminoacyl-tRNA biosynthesis	TARS, thrS; threonyl-tRNA synthetase	NO	NA
1519.77	0.0657669	0.253631	0.774549	0.913633	WP_168919150.1	WP_168919150.1	K02916	Genetic Information Processing	Translation	Ribosome	RP-L35, MRPL35, rpmI; large subunit ribosomal protein L35	NO	NA
1730.57	0.56681	0.323729	0.0426052	0.139843	WP_168919151.1	WP_168919151.1	K02887	Genetic Information Processing	Translation	Ribosome	RP-L20, MRPL20, rplT; large subunit ribosomal protein L20	NO	NA
1389.84	0.508576	0.539825	0.1642	0.370179	WP_168919152.1	WP_168919152.1	K01889	Genetic Information Processing	Translation	Aminoacyl-tRNA biosynthesis	FARSA, pheS; phenylalanyl-tRNA synthetase alpha chain	NO	NA
137.374	0.100296	0.624445	0.57208	0.80397	WP_168919153.1	WP_168919153.1	K01890	Genetic Information Processing	Translation	Aminoacyl-tRNA biosynthesis	FARSB, pheT; phenylalanyl-tRNA synthetase beta chain	NO	NA
77.3318	0.0418838	0.617616	0.80939	0.927502	WP_168919154.1	WP_168919154.1	K00793	Metabolism	Metabolism of cofactors and vitamins	Riboflavin metabolism	ribE, RIB5; riboflavin synthase	NO	NA
739.671	0.390302	0.729465	0.155193	0.356195	WP_168919155.1	WP_168919155.1	K01866	Genetic Information Processing	Translation	Aminoacyl-tRNA biosynthesis	YARS, tyrS; tyrosyl-tRNA synthetase	NO	NA
147.609	9.64036	3.15481	6.90536e-08	2.92327e-06	WP_168919156.1	WP_168919156.1	K26939	Brite Hierarchies	Protein families: signaling and cellular processes	Transporters	norM, mdtK; MATE family, multidrug efflux pump	UP	norM, mdtK; MATE family, multidrug efflux pump
873.575	0.0136142	0.392825	0.963926	0.990059	WP_168919157.1	WP_168919157.1	K07390	Brite Hierarchies	Protein families: genetic information processing	Chaperones and folding catalysts	grxD, GLRX5; monothiol glutaredoxin	NO	NA
136.72	0.0700991	0.618165	0.695685	0.878997	WP_168919158.1	WP_168919158.1	K03683	Brite Hierarchies	Protein families: genetic information processing	Transfer RNA biogenesis	rnt; ribonuclease T	NO	NA
610.572	0.40029	0.459432	0.237699	0.466821	WP_168919159.1	WP_168919159.1	K03610	Brite Hierarchies	Protein families: genetic information processing	Chromosome and associated proteins	minC; septum site-determining protein MinC	NO	NA
2168.83	-0.511538	0.318761	0.0652867	0.18988	WP_168919160.1	WP_168919160.1	K03609	Brite Hierarchies	Protein families: genetic information processing	Chromosome and associated proteins	minD; septum site-determining protein MinD	NO	NA
80.3139	-0.0104107	0.601101	0.949269	0.982803	WP_168919161.1	WP_168919161.1	K03608	Brite Hierarchies	Protein families: genetic information processing	Chromosome and associated proteins	minE; cell division topological specificity factor	NO	NA
84.6954	8.14968	3.50128	8.5866e-05	0.00114247	WP_168919162.1	WP_168919162.1	K14742	Brite Hierarchies	Protein families: genetic information processing	Transfer RNA biogenesis	tsaB; tRNA threonylcarbamoyladenosine biosynthesis protein TsaB	UP	tsaB; tRNA threonylcarbamoyladenosine biosynthesis protein TsaB
5978.93	1.02305	0.282434	8.69595e-05	0.00114247	WP_168919163.1	WP_168919163.1	K01419	Brite Hierarchies	Protein families: metabolism	Peptidases and inhibitors	hslV, clpQ; ATP-dependent HslUV protease, peptidase subunit HslV	UP	hslV, clpQ; ATP-dependent HslUV protease, peptidase subunit HslV
8649.29	0.919022	0.434359	0.00936711	0.0433851	WP_168919164.1	WP_168919164.1	K03667	Brite Hierarchies	Protein families: genetic information processing	Chaperones and folding catalysts	hslU; ATP-dependent HslUV protease ATP-binding subunit HslU	NO	NA
463.098	0.0589475	0.48617	0.857374	0.950975	WP_168919165.1	WP_168919165.1	K11755	Metabolism	Amino acid metabolism	Histidine metabolism	hisIE; phosphoribosyl-AMP cyclohydrolase / phosphoribosyl-ATP pyrophosphohydrolase	NO	NA
2112.98	-0.595779	0.350072	0.0454507	0.145519	WP_168919166.1	WP_168919166.1	K02500	Metabolism	Amino acid metabolism	Histidine metabolism	hisF; imidazole glycerol-phosphate synthase subunit HisF	NO	NA
757.728	0.0172624	0.496315	0.960711	0.990059	WP_168919167.1	WP_168919167.1	K01814	Metabolism	Amino acid metabolism	Histidine metabolism	hisA; phosphoribosylformimino-5-aminoimidazole carboxamide ribotide isomerase	NO	NA
1055.8	-0.440584	0.459021	0.19477	0.416896	WP_168919168.1	WP_168919168.1	K02501	Metabolism	Amino acid metabolism	Histidine metabolism	hisH; imidazole glycerol-phosphate synthase subunit HisH	NO	NA
2105.24	-0.442889	0.359226	0.138624	0.330099	WP_168919169.1	WP_168919169.1	K01089	Metabolism	Amino acid metabolism	Histidine metabolism	hisB; imidazoleglycerol-phosphate dehydratase / histidinol-phosphatase	NO	NA
1318.36	-0.807418	0.619905	0.0467391	0.14717	WP_168919170.1	WP_168919170.1	K00765	Metabolism	Amino acid metabolism	Histidine metabolism	hisG; ATP phosphoribosyltransferase	NO	NA
19.9901	-0.0296223	0.611967	0.858907	NA	WP_168919171.1	WP_168919171.1	K03469	Genetic Information Processing	Replication and repair	DNA replication	rnhA, RNASEH1; ribonuclease HI	NO	NA
252.243	-0.301917	0.542091	0.359628	0.634077	WP_168919172.1	WP_168919172.1	K02342	Genetic Information Processing	Replication and repair	DNA replication	dnaQ; DNA polymerase III subunit epsilon	NO	NA
579.44	0.137936	0.522651	0.657473	0.867911	WP_168919173.1	WP_168919173.1	K03442	Brite Hierarchies	Protein families: signaling and cellular processes	Transporters	mscS; small conductance mechanosensitive channel	NO	NA
3905.94	-0.829746	0.406621	0.0123201	0.0524794	WP_168919174.1	WP_168919174.1	K01624	Metabolism	Carbohydrate metabolism	Glycolysis / Gluconeogenesis	FBA, fbaA; fructose-bisphosphate aldolase, class II	NO	NA
1155.8	-0.173263	0.393157	0.573963	0.80397	WP_168919175.1	WP_168919175.1	K00927	Metabolism	Carbohydrate metabolism	Glycolysis / Gluconeogenesis	PGK, pgk; phosphoglycerate kinase	NO	NA
4659.92	-1.29931	0.347791	3.29707e-05	0.000523411	WP_168919176.1	WP_168919176.1	K00615	Metabolism	Carbohydrate metabolism	Pentose phosphate pathway	E2.2.1.1, tktA, tktB; transketolase	DOWN	E2.2.1.1, tktA, tktB; transketolase
1964.87	-0.399071	0.433028	0.22743	0.460674	WP_168919177.1	WP_168919177.1	K00789	Metabolism	Amino acid metabolism	Cysteine and methionine metabolism	metK, MAT; S-adenosylmethionine synthetase	NO	NA
3718.3	0.500761	0.278394	0.0461929	0.146663	WP_168919178.1	WP_168919178.1	K02469	Brite Hierarchies	Protein families: genetic information processing	DNA replication proteins	gyrA; DNA gyrase subunit A	NO	NA
4211.16	1.00829	0.40831	0.00335034	0.0220083	WP_168919179.1	WP_168919179.1	K03555	Genetic Information Processing	Replication and repair	Mismatch repair	mutS; DNA mismatch repair protein MutS	UP	mutS; DNA mismatch repair protein MutS
1213.14	0.0394179	0.46878	0.905843	0.960052	WP_168919180.1	WP_168919180.1	K06890	Not Included in Pathway or Brite	Poorly characterized	Function unknown	K06890; uncharacterized protein	NO	NA
766.388	0.781904	0.603359	0.0526281	0.159137	WP_168919181.1	WP_168919181.1	K01928	Metabolism	Amino acid metabolism	Lysine biosynthesis	murE; UDP-N-acetylmuramoyl-L-alanyl-D-glutamate--2,6-diaminopimelate ligase	NO	NA
648.466	0.357772	0.531854	0.293392	0.54528	WP_168919182.1	WP_168919182.1	K01929	Metabolism	Amino acid metabolism	Lysine biosynthesis	murF; UDP-N-acetylmuramoyl-tripeptide--D-alanyl-D-alanine ligase	NO	NA
83.3393	8.34513	3.29293	1.98383e-05	0.000344071	WP_168919183.1	WP_168919183.1	K01000	Metabolism	Glycan biosynthesis and metabolism	Peptidoglycan biosynthesis	mraY; phospho-N-acetylmuramoyl-pentapeptide-transferase	UP	mraY; phospho-N-acetylmuramoyl-pentapeptide-transferase
178.934	0.370123	0.76813	0.0770313	0.214226	WP_168919184.1	WP_168919184.1	K01925	Metabolism	Metabolism of other amino acids	D-Amino acid metabolism	murD; UDP-N-acetylmuramoylalanine--D-glutamate ligase	NO	NA
864.294	-0.118072	0.397916	0.703242	0.878997	WP_168919185.1	WP_168919185.1	K02563	Metabolism	Glycan biosynthesis and metabolism	Peptidoglycan biosynthesis	murG; UDP-N-acetylglucosamine--N-acetylmuramyl-(pentapeptide) pyrophosphoryl-undecaprenol N-acetylglucosamine transferase	NO	NA
665.818	-0.00465272	0.423065	0.986107	0.99131	WP_168919186.1	WP_168919186.1	K01924	Metabolism	Glycan biosynthesis and metabolism	Peptidoglycan biosynthesis	murC; UDP-N-acetylmuramate--alanine ligase	NO	NA
777.875	0.39705	0.621036	0.235176	0.464259	WP_168919187.1	WP_168919187.1	K01921	Metabolism	Metabolism of other amino acids	D-Amino acid metabolism	ddl; D-alanine-D-alanine ligase	NO	NA
3.49709	0.0798246	0.643792	0.350016	NA	WP_168919188.1	WP_168919188.1		NA NA NA	NA NA NA NA	NA NA NA NA NA	NA NA NA NA NA NA NA	NO	NA
2565.02	-0.532441	0.260379	0.0252746	0.0912431	WP_168919189.1	WP_168919189.1	K03070	Genetic Information Processing	Folding, sorting and degradation	Protein export	secA; preprotein translocase subunit SecA	NO	NA
15357.1	-0.446588	0.212595	0.0258267	0.0919625	WP_168919190.1	WP_168919190.1	K03686	Brite Hierarchies	Protein families: genetic information processing	Chaperones and folding catalysts	dnaJ; molecular chaperone DnaJ	NO	NA
33754.6	0.0880152	0.245766	0.739122	0.901145	WP_168919191.1	WP_168919191.1	K04043	Genetic Information Processing	Folding, sorting and degradation	RNA degradation	dnaK, HSPA9; molecular chaperone DnaK	NO	NA
1325.8	-0.506122	0.287895	0.0493093	0.151507	WP_168919192.1	WP_168919192.1	K01255	Metabolism	Metabolism of other amino acids	Glutathione metabolism	CARP, pepA; leucyl aminopeptidase	NO	NA
2143.24	0.046807	0.265952	0.852746	0.950975	WP_168919193.1	WP_168919193.1	K01873	Genetic Information Processing	Translation	Aminoacyl-tRNA biosynthesis	VARS, valS; valyl-tRNA synthetase	NO	NA
1404.68	-0.499297	0.493198	0.154606	0.356195	WP_168919194.1	WP_168919194.1	K00611	Metabolism	Amino acid metabolism	Arginine biosynthesis	OTC, argF, argI; ornithine carbamoyltransferase	NO	NA
347.636	3.52264	2.22136	0.00178823	0.0126169	WP_168919195.1	WP_168919195.1	K11069	Environmental Information Processing	Membrane transport	ABC transporters	potD; spermidine/putrescine transport system substrate-binding protein	UP	potD; spermidine/putrescine transport system substrate-binding protein
2898.92	0.400563	0.297245	0.132481	0.319464	WP_168919196.1	WP_168919196.1	K07320	Brite Hierarchies	Protein families: genetic information processing	Ribosome biogenesis	prmB; ribosomal protein L3 glutamine methyltransferase	NO	NA
4379.18	0.190459	0.293491	0.468966	0.720469	WP_168919197.1	WP_168919197.1	K01736	Metabolism	Amino acid metabolism	Phenylalanine, tyrosine and tryptophan biosynthesis	aroC; chorismate synthase	NO	NA
7596.83	-0.813361	0.337342	0.00554495	0.0304456	WP_168919198.1	WP_168919198.1	K03386	Cellular Processes	Cell growth and death	Apoptosis - fly	PRDX2_4, ahpC; peroxiredoxin 2/4	NO	NA
21.7154	0.175951	0.67352	0.0286014	0.0999737	WP_168919199.1	WP_168919199.1	K00564	Brite Hierarchies	Protein families: genetic information processing	Ribosome biogenesis	rsmC; 16S rRNA (guanine1207-N2)-methyltransferase	NO	NA
536.842	-0.0073379	0.336235	0.977253	0.99131	WP_168919200.1	WP_168919200.1	K01525	Metabolism	Nucleotide metabolism	Purine metabolism	apaH; bis(5'-nucleosyl)-tetraphosphatase (symmetrical)	NO	NA
434.722	0.444306	0.561143	0.2119	0.438771	WP_168919201.1	WP_168919201.1	K06195	Not Included in Pathway or Brite	Unclassified: signaling and cellular processes	Others	apaG; ApaG protein	NO	NA
109.605	0.124986	0.612418	0.56893	0.802824	WP_168919202.1	WP_168919202.1	K02528	Brite Hierarchies	Protein families: genetic information processing	Ribosome biogenesis	ksgA; 16S rRNA (adenine1518-N6/adenine1519-N6)-dimethyltransferase	NO	NA
3.95681	0.0807134	0.644085	0.327039	NA	WP_168919203.1	WP_168919203.1	K03771	Brite Hierarchies	Protein families: genetic information processing	Chaperones and folding catalysts	surA; peptidyl-prolyl cis-trans isomerase SurA	NO	NA
3.70384	0.0802436	0.64393	0.339225	NA	WP_168919204.1	WP_168919204.1	K05801	Brite Hierarchies	Protein families: genetic information processing	Chaperones and folding catalysts	djlA; DnaJ like chaperone protein	NO	NA
40.736	0.251536	0.713813	0.00434923	0.0252367	WP_168919205.1	WP_168919205.1	K00997	Metabolism	Metabolism of cofactors and vitamins	Pantothenate and CoA biosynthesis	acpS; holo-[acyl-carrier protein] synthase	NO	NA
78.211	0.0246604	0.595908	0.916894	0.96236	WP_168919206.1	WP_168919206.1	K03595	Brite Hierarchies	Protein families: genetic information processing	Ribosome biogenesis	era, ERAL1; GTPase	NO	NA
927.34	0.368051	0.462266	0.277367	0.525756	WP_168919207.1	WP_168919207.1	K03685	Genetic Information Processing	Translation	Ribosome biogenesis in eukaryotes	rnc, DROSHA, RNT1; ribonuclease III	NO	NA
54.0315	0.106936	0.631445	0.504298	0.738991	WP_168919208.1	WP_168919208.1	K03100	Genetic Information Processing	Folding, sorting and degradation	Protein export	lepB; signal peptidase I	NO	NA
1109.21	0.448098	0.587	0.208768	0.434648	WP_168919209.1	WP_168919209.1	K03596	Human Diseases	Infectious disease: bacterial	Legionellosis	lepA; GTP-binding protein LepA	NO	NA
797.335	0.596383	0.735434	0.110037	0.282476	WP_168919210.1	WP_168919210.1	K01414	Brite Hierarchies	Protein families: metabolism	Peptidases and inhibitors	prlC; oligopeptidase A	NO	NA
187.791	9.97889	3.25463	1.07877e-07	4.11013e-06	WP_168919211.1	WP_168919211.1	K03218	Brite Hierarchies	Protein families: genetic information processing	Ribosome biogenesis	rlmB; 23S rRNA (guanosine2251-2'-O)-methyltransferase	UP	rlmB; 23S rRNA (guanosine2251-2'-O)-methyltransferase
150.211	9.54586	3.26384	5.8098e-07	1.5811e-05	WP_168919212.1	WP_168919212.1	K00791	Metabolism	Metabolism of terpenoids and polyketides	Zeatin biosynthesis	miaA, TRIT1; tRNA dimethylallyltransferase	UP	miaA, TRIT1; tRNA dimethylallyltransferase
2612.68	-0.137715	0.423732	0.660614	0.867911	WP_168919213.1	WP_168919213.1	K03572	Genetic Information Processing	Replication and repair	Mismatch repair	mutL; DNA mismatch repair protein MutL	NO	NA
243.6	0.183589	0.62488	0.431132	0.70399	WP_168919214.1	WP_168919214.1	K13288	Genetic Information Processing	Translation	Ribosome biogenesis in eukaryotes	orn, REX2, REXO2; oligoribonuclease	NO	NA
36.3216	0.27361	0.728266	0.00413789	0.0250244	WP_168919215.1	WP_168919215.1	K01613	Metabolism	Lipid metabolism	Glycerophospholipid metabolism	psd, PISD; phosphatidylserine decarboxylase	NO	NA
138.285	0.0781903	0.619422	0.663515	0.868726	WP_168919216.1	WP_168919216.1	K04568	Brite Hierarchies	Protein families: genetic information processing	Translation factors	epmA, poxA; elongation factor P--(R)-beta-lysine ligase	NO	NA
33.4393	0.233702	0.702724	0.00761719	0.0381862	WP_168919217.1	WP_168919217.1	K02356	Brite Hierarchies	Protein families: genetic information processing	Translation factors	efp; elongation factor P	NO	NA
81.9252	8.02364	3.55453	0.000126553	0.00150677	WP_168919218.1	WP_168919218.1	K19810	Brite Hierarchies	Protein families: genetic information processing	Translation factors	epmB; L-lysine 2,3-aminomutase	UP	epmB; L-lysine 2,3-aminomutase
216231	0.434603	0.172811	0.00887001	0.0422434	WP_168919219.1	WP_168919219.1	K04077	Genetic Information Processing	Folding, sorting and degradation	RNA degradation	groEL, HSPD1; chaperonin GroEL	NO	NA
17929.3	0.81249	0.206529	3.09756e-05	0.000513117	WP_168919220.1	WP_168919220.1	K04078	Brite Hierarchies	Protein families: genetic information processing	Chaperones and folding catalysts	groES, HSPE1; chaperonin GroES	NO	NA
1001.06	2.56276	0.651946	5.48636e-06	0.000116128	WP_168919221.1	WP_168919221.1	K03286	Brite Hierarchies	Protein families: signaling and cellular processes	Transporters	TC.OOP; OmpA-OmpF porin, OOP family	UP	TC.OOP; OmpA-OmpF porin, OOP family
265.263	0.533081	0.89904	0.0597066	0.174986	WP_168919222.1	WP_168919222.1	K06980	Brite Hierarchies	Protein families: genetic information processing	Transfer RNA biogenesis	ygfZ; tRNA-modifying protein YgfZ	NO	NA
3877.92	-0.754127	0.292451	0.00421905	0.0251165	WP_168919223.1	WP_168919223.1	K01955	Metabolism	Nucleotide metabolism	Pyrimidine metabolism	carB, CPA2; carbamoyl-phosphate synthase large subunit	NO	NA
12672.7	-1.15825	0.197045	8.74119e-10	6.66079e-08	WP_168919224.1	WP_168919224.1	K00053	Metabolism	Amino acid metabolism	Valine, leucine and isoleucine biosynthesis	ilvC; ketol-acid reductoisomerase	DOWN	ilvC; ketol-acid reductoisomerase
7376.73	-0.894424	0.352307	0.00354976	0.0220957	WP_168919225.1	WP_168919225.1	K01687	Metabolism	Amino acid metabolism	Valine, leucine and isoleucine biosynthesis	ilvD; dihydroxy-acid dehydratase	NO	NA
4069.28	-1.10723	0.274312	1.31847e-05	0.000251169	WP_168919226.1	WP_168919226.1	K00826	Metabolism	Amino acid metabolism	Cysteine and methionine metabolism	E2.6.1.42, ilvE; branched-chain amino acid aminotransferase	DOWN	E2.6.1.42, ilvE; branched-chain amino acid aminotransferase
118.272	-0.160014	0.624951	0.445693	0.706405	WP_168919227.1	WP_168919227.1	K11258	Metabolism	Carbohydrate metabolism	Butanoate metabolism	ilvM; acetolactate synthase II small subunit	NO	NA
2166.42	-0.264392	0.295909	0.315202	0.580155	WP_168919228.1	WP_168919228.1	K01652	Metabolism	Carbohydrate metabolism	Butanoate metabolism	E2.2.1.6L, ilvB, ilvG, ilvI; acetolactate synthase I/II/III large subunit	NO	NA
64.5689	7.56679	3.5377	0.000218433	0.00213392	WP_168919229.1	WP_168919229.1	K00528	Not Included in Pathway or Brite	Unclassified: metabolism	Enzymes with EC numbers	fpr; ferredoxin/flavodoxin---NADP+ reductase	UP	fpr; ferredoxin/flavodoxin---NADP+ reductase
387.054	0.315533	0.448026	0.342787	0.618966	WP_168919230.1	WP_168919230.1	K01803	Metabolism	Carbohydrate metabolism	Glycolysis / Gluconeogenesis	TPI, tpiA; triosephosphate isomerase (TIM)	NO	NA
848.983	0.383365	0.407609	0.23373	0.464259	WP_168919231.1	WP_168919231.1	K04567	Genetic Information Processing	Translation	Aminoacyl-tRNA biosynthesis	KARS, lysS; lysyl-tRNA synthetase, class II	NO	NA
15177.4	-0.594934	0.341819	0.0396735	0.132593	WP_168919233.1	WP_168919233.1	K04771	Environmental Information Processing	Signal transduction	Two-component system	degP, htrA; serine protease Do	NO	NA
488.214	0.0915415	0.402579	0.774091	0.913633	WP_168919234.1	WP_168919234.1	K01807	Metabolism	Carbohydrate metabolism	Pentose phosphate pathway	rpiA; ribose 5-phosphate isomerase A	NO	NA
573.754	0.0824808	0.420879	0.800281	0.923961	WP_168919235.1	WP_168919235.1	K03657	Genetic Information Processing	Replication and repair	Nucleotide excision repair	uvrD, pcrA; ATP-dependent DNA helicase UvrD/PcrA	NO	NA
944.215	-0.135128	0.344115	0.641928	0.861432	WP_168919236.1	WP_168919236.1	K03284	Brite Hierarchies	Protein families: signaling and cellular processes	Transporters	corA; magnesium transporter	NO	NA
1084.86	0.0335977	0.363778	0.908541	0.960052	WP_168919237.1	WP_168919237.1	K11738	Brite Hierarchies	Protein families: signaling and cellular processes	Transporters	ansP; L-asparagine permease	NO	NA
1347.19	0.0319979	0.342234	0.911559	0.960052	WP_168919238.1	WP_168919238.1	K00164	Metabolism	Carbohydrate metabolism	Citrate cycle (TCA cycle)	OGDH, sucA; 2-oxoglutarate dehydrogenase E1 component	NO	NA
365.391	0.42915	0.774539	0.113375	0.286066	WP_168919239.1	WP_168919239.1	K00658	Metabolism	Carbohydrate metabolism	Citrate cycle (TCA cycle)	DLST, sucB; 2-oxoglutarate dehydrogenase E2 component (dihydrolipoamide succinyltransferase)	NO	NA
755.165	0.47428	0.813905	0.091647	0.247642	WP_168919240.1	WP_168919240.1	K00425	Metabolism	Energy metabolism	Oxidative phosphorylation	cydA; cytochrome bd ubiquinol oxidase subunit I	NO	NA
228.393	0.194691	0.656113	0.282756	0.53069	WP_168919241.1	WP_168919241.1	K00426	Metabolism	Energy metabolism	Oxidative phosphorylation	cydB; cytochrome bd ubiquinol oxidase subunit II	NO	NA
2779.41	0.509878	0.389719	0.11022	0.282476	WP_168919242.1	WP_168919242.1	K02622	Brite Hierarchies	Protein families: genetic information processing	DNA replication proteins	parE; topoisomerase IV subunit B	NO	NA
5407.98	-0.049905	0.261378	0.829568	0.941937	WP_168919243.1	WP_168919243.1	K00163	Metabolism	Carbohydrate metabolism	Glycolysis / Gluconeogenesis	aceE; pyruvate dehydrogenase E1 component	NO	NA
1423.18	0.0374361	0.354414	0.91049	0.960052	WP_168919244.1	WP_168919244.1	K00627	Metabolism	Carbohydrate metabolism	Glycolysis / Gluconeogenesis	DLAT, aceF, pdhC; pyruvate dehydrogenase E2 component (dihydrolipoyllysine-residue acetyltransferase)	NO	NA
1854.21	-0.200078	0.313749	0.468638	0.720469	WP_168919245.1	WP_168919245.1	K00382	Metabolism	Carbohydrate metabolism	Glycolysis / Gluconeogenesis	DLD, lpd, pdhD; dihydrolipoyl dehydrogenase	NO	NA
1137.12	-0.111897	0.368867	0.712887	0.878997	WP_168919246.1	WP_168919246.1	K01439	Metabolism	Amino acid metabolism	Lysine biosynthesis	dapE; succinyl-diaminopimelate desuccinylase	NO	NA
6333.41	-0.228958	0.312152	0.40569	0.67793	WP_168919247.1	WP_168919247.1	K01338	Cellular Processes	Cell growth and death	Cell cycle - Caulobacter	lon; ATP-dependent Lon protease	NO	NA
2443.25	-0.479538	0.381771	0.126497	0.312958	WP_168919248.1	WP_168919248.1	K03544	Cellular Processes	Cell growth and death	Cell cycle - Caulobacter	clpX, CLPX; ATP-dependent Clp protease ATP-binding subunit ClpX	NO	NA
410.765	0.987551	0.559763	0.0165605	0.0685822	WP_168919249.1	WP_168919249.1	K01358	Cellular Processes	Cell growth and death	Cell cycle - Caulobacter	clpP, CLPP; ATP-dependent Clp protease, protease subunit	NO	NA
30.9448	0.111685	0.638486	0.420425	0.693428	WP_168919250.1	WP_168919250.1	K05527	Brite Hierarchies	Protein families: genetic information processing	Transcription factors	bolA; BolA family transcriptional regulator, general stress-responsive regulator	NO	NA
80.4121	7.93744	3.59842	0.000164437	0.00169325	WP_168919251.1	WP_168919251.1	K01092	Metabolism	Carbohydrate metabolism	Inositol phosphate metabolism	E3.1.3.25, IMPA, suhB; myo-inositol-1(or 4)-monophosphatase	UP	E3.1.3.25, IMPA, suhB; myo-inositol-1(or 4)-monophosphatase
20.4351	0.154973	0.665309	0.040545	NA	WP_168919252.1	WP_168919252.1	K07400	Not Included in Pathway or Brite	Unclassified: genetic information processing	Protein processing	nfuA; Fe/S biogenesis protein NfuA	NO	NA
57.0141	6.97275	3.88485	0.000788903	0.00613412	WP_168919253.1	WP_168919253.1	K00651	Metabolism	Energy metabolism	Sulfur metabolism	metA; homoserine O-succinyltransferase/O-acetyltransferase	UP	metA; homoserine O-succinyltransferase/O-acetyltransferase
428.54	0.0401118	0.496504	0.903902	0.960052	WP_168919254.1	WP_168919254.1	K01881	Genetic Information Processing	Translation	Aminoacyl-tRNA biosynthesis	PARS, proS; prolyl-tRNA synthetase	NO	NA
546.615	0.291822	0.380544	0.345668	0.621223	WP_168919255.1	WP_168919255.1	K04075	Brite Hierarchies	Protein families: genetic information processing	Transfer RNA biogenesis	tilS, mesJ; tRNA(Ile)-lysidine synthase	NO	NA
1880.12	0.759344	0.312938	0.00617606	0.0331419	WP_168919256.1	WP_168919256.1	K02337	Genetic Information Processing	Replication and repair	DNA replication	dnaE; DNA polymerase III subunit alpha	NO	NA
44.9533	0.25889	0.718728	0.00340953	0.0220175	WP_168919257.1	WP_168919257.1	K02372	Metabolism	Lipid metabolism	Fatty acid biosynthesis	fabZ; 3-hydroxyacyl-[acyl-carrier-protein] dehydratase	NO	NA
102.129	0.0310297	0.614057	0.867605	0.950975	WP_168919258.1	WP_168919258.1	K06142	Not Included in Pathway or Brite	Unclassified: signaling and cellular processes	Structural proteins	hlpA, ompH; outer membrane protein	NO	NA
611.819	2.08678	0.734585	0.000325548	0.00295319	WP_168919259.1	WP_168919259.1	K07277	Cellular Processes	Transport and catabolism	Mitophagy - animal	SAM50, TOB55, bamA; outer membrane protein insertion porin family	UP	SAM50, TOB55, bamA; outer membrane protein insertion porin family
29.7529	0.23246	0.701828	0.00945135	0.0433851	WP_168919260.1	WP_168919260.1	K11749	Cellular Processes	Cell growth and death	Cell cycle - Caulobacter	rseP; regulator of sigma E protease	NO	NA
394.8	0.0535713	0.590096	0.815744	0.930535	WP_168919261.1	WP_168919261.1	K00806	Metabolism	Glycan biosynthesis and metabolism	Peptidoglycan biosynthesis	uppS; undecaprenyl diphosphate synthase	NO	NA
55.7725	7.12953	3.67514	0.000493733	0.00427528	WP_168919262.1	WP_168919262.1	K02838	Brite Hierarchies	Protein families: genetic information processing	Translation factors	frr, MRRF, RRF; ribosome recycling factor	UP	frr, MRRF, RRF; ribosome recycling factor
1835.01	-0.0891783	0.29651	0.737365	0.901145	WP_168919263.1	WP_168919263.1	K09903	Metabolism	Nucleotide metabolism	Pyrimidine metabolism	pyrH; uridylate kinase	NO	NA
228.105	0.143793	0.622968	0.49293	0.738991	WP_168919264.1	WP_168919264.1	K02357	Brite Hierarchies	Protein families: genetic information processing	Translation factors	tsf, TSFM; elongation factor Ts	NO	NA
783.032	-0.241336	0.459676	0.460619	0.71631	WP_168919265.1	WP_168919265.1	K01265	Brite Hierarchies	Protein families: metabolism	Peptidases and inhibitors	map; methionyl aminopeptidase	NO	NA
302.997	1.16045	0.954195	0.0224533	0.0822569	WP_168919266.1	WP_168919266.1	K02316	Genetic Information Processing	Replication and repair	DNA replication	dnaG; DNA primase	NO	NA
869.74	-1.12403	0.430006	0.00175321	0.0126033	WP_168919267.1	WP_168919267.1	K25706	Brite Hierarchies	Protein families: genetic information processing	Transfer RNA biogenesis	tsaD; tRNA N6-adenosine threonylcarbamoyltransferase	DOWN	tsaD; tRNA N6-adenosine threonylcarbamoyltransferase
3.76726	0.0803686	0.643971	0.33603	NA	WP_168919268.1	WP_168919268.1	K06153	Metabolism	Glycan biosynthesis and metabolism	Peptidoglycan biosynthesis	bacA; undecaprenyl-diphosphatase	NO	NA
3525.47	-0.823747	0.364997	0.00823423	0.0397119	WP_168919269.1	WP_168919269.1	K02858	Metabolism	Metabolism of cofactors and vitamins	Riboflavin metabolism	ribB, RIB3; 3,4-dihydroxy 2-butanone 4-phosphate synthase	NO	NA
12642.5	0.10307	0.353218	0.743811	0.901145	WP_168919270.1	WP_168919270.1	K03628	Genetic Information Processing	Folding, sorting and degradation	RNA degradation	rho; transcription termination factor Rho	NO	NA
512.028	0.216565	0.628685	0.385992	0.656531	WP_168919271.1	WP_168919271.1	K06204	Cellular Processes	Cellular community - prokaryotes	Biofilm formation - Escherichia coli	dksA; RNA polymerase-binding transcription factor	NO	NA
37.6105	0.243113	0.708437	0.00534809	0.029965	WP_168919272.1	WP_168919272.1	K01992	Brite Hierarchies	Protein families: signaling and cellular processes	Transporters	ABC-2.P; ABC-2 type transport system permease protein	NO	NA
96.2562	0.126888	0.634352	0.451805	0.708386	WP_168919273.1	WP_168919273.1	K01990	Brite Hierarchies	Protein families: signaling and cellular processes	Transporters	ABC-2.A; ABC-2 type transport system ATP-binding protein	NO	NA
28.3517	0.221374	0.695562	0.011358	0.0491749	WP_168919274.1	WP_168919274.1	K04564	Environmental Information Processing	Signal transduction	MAPK signaling pathway - fly	SOD2; superoxide dismutase, Fe-Mn family	NO	NA
231.775	0.0809666	0.590597	0.742447	0.901145	WP_168919275.1	WP_168919275.1	K00014	Metabolism	Amino acid metabolism	Phenylalanine, tyrosine and tryptophan biosynthesis	aroE; shikimate dehydrogenase	NO	NA
111.478	0.217347	0.673645	0.188974	0.411423	WP_168919276.1	WP_168919276.1	K07566	Brite Hierarchies	Protein families: genetic information processing	Ribosome biogenesis	tsaC, rimN, SUA5, YRDC; L-threonylcarbamoyladenylate synthase	NO	NA
96.0563	8.20872	3.68255	0.000151611	0.00167003	WP_168919277.1	WP_168919277.1	K01462	Not Included in Pathway or Brite	Unclassified: metabolism	Enzymes with EC numbers	PDF, def; peptide deformylase	UP	PDF, def; peptide deformylase
1744.52	-1.3251	0.524197	0.00157669	0.0115523	WP_168919278.1	WP_168919278.1	K00604	Metabolism	Metabolism of cofactors and vitamins	One carbon pool by folate	MTFMT, fmt; methionyl-tRNA formyltransferase	DOWN	MTFMT, fmt; methionyl-tRNA formyltransferase
255.097	0.381764	0.800288	0.0319213	0.108589	WP_168919279.1	WP_168919279.1	K02879	Genetic Information Processing	Translation	Ribosome	RP-L17, MRPL17, rplQ; large subunit ribosomal protein L17	NO	NA
1984.26	0.889128	0.504221	0.0217742	0.0812471	WP_168919280.1	WP_168919280.1	K03040	Genetic Information Processing	Transcription	RNA polymerase	rpoA; DNA-directed RNA polymerase subunit alpha	NO	NA
1825.34	0.00566424	0.336284	0.987907	0.99131	WP_168919281.1	WP_168919281.1	K02986	Genetic Information Processing	Translation	Ribosome	RP-S4, rpsD; small subunit ribosomal protein S4	NO	NA
1597.64	0.437517	0.351215	0.139945	0.331175	WP_168919282.1	WP_168919282.1	K02948	Genetic Information Processing	Translation	Ribosome	RP-S11, MRPS11, rpsK; small subunit ribosomal protein S11	NO	NA
837.25	0.125922	0.387358	0.683345	0.876614	WP_168919283.1	WP_168919283.1	K02952	Genetic Information Processing	Translation	Ribosome	RP-S13, rpsM; small subunit ribosomal protein S13	NO	NA
1703.66	0.829954	0.33285	0.00437171	0.0252367	WP_168919284.1	WP_168919284.1	K03076	Genetic Information Processing	Folding, sorting and degradation	Protein export	secY; preprotein translocase subunit SecY	NO	NA
769.952	0.105436	0.323713	0.706798	0.878997	WP_168919285.1	WP_168919285.1	K02876	Genetic Information Processing	Translation	Ribosome	RP-L15, MRPL15, rplO; large subunit ribosomal protein L15	NO	NA
955.726	-0.278358	0.410544	0.384775	0.656531	WP_168919286.1	WP_168919286.1	K02907	Genetic Information Processing	Translation	Ribosome	RP-L30, MRPL30, rpmD; large subunit ribosomal protein L30	NO	NA
2836.68	-0.296119	0.328845	0.292056	0.54528	WP_168919287.1	WP_168919287.1	K02988	Genetic Information Processing	Translation	Ribosome	RP-S5, MRPS5, rpsE; small subunit ribosomal protein S5	NO	NA
1210.07	0.0878284	0.291507	0.735271	0.901145	WP_168919288.1	WP_168919288.1	K02881	Genetic Information Processing	Translation	Ribosome	RP-L18, MRPL18, rplR; large subunit ribosomal protein L18	NO	NA
1763.58	0.0770304	0.324407	0.786147	0.918779	WP_168919289.1	WP_168919289.1	K02933	Genetic Information Processing	Translation	Ribosome	RP-L6, MRPL6, rplF; large subunit ribosomal protein L6	NO	NA
1454.38	0.135958	0.26373	0.560496	0.795712	WP_168919290.1	WP_168919290.1	K02994	Genetic Information Processing	Translation	Ribosome	RP-S8, rpsH; small subunit ribosomal protein S8	NO	NA
1518.44	-0.146579	0.30315	0.582621	0.807277	WP_168919291.1	WP_168919291.1	K02954	Genetic Information Processing	Translation	Ribosome	RP-S14, MRPS14, rpsN; small subunit ribosomal protein S14	NO	NA
1383.89	-0.306561	0.383553	0.319705	0.585613	WP_168919292.1	WP_168919292.1	K02931	Genetic Information Processing	Translation	Ribosome	RP-L5, MRPL5, rplE; large subunit ribosomal protein L5	NO	NA
1530.94	-0.832553	0.33998	0.00483426	0.0274904	WP_168919293.1	WP_168919293.1	K02895	Genetic Information Processing	Translation	Ribosome	RP-L24, MRPL24, rplX; large subunit ribosomal protein L24	NO	NA
1670.11	-0.403454	0.29932	0.126381	0.312958	WP_168919294.1	WP_168919294.1	K02874	Genetic Information Processing	Translation	Ribosome	RP-L14, MRPL14, rplN; large subunit ribosomal protein L14	NO	NA
370.15	1.04211	0.759805	0.0253852	0.0912431	WP_168919295.1	WP_168919295.1	K02961	Genetic Information Processing	Translation	Ribosome	RP-S17, MRPS17, rpsQ; small subunit ribosomal protein S17	NO	NA
241.588	0.453558	0.62005	0.198852	0.418578	WP_168919296.1	WP_168919296.1	K02904	Genetic Information Processing	Translation	Ribosome	RP-L29, rpmC; large subunit ribosomal protein L29	NO	NA
2928.11	-0.360343	0.32169	0.193163	0.415791	WP_168919297.1	WP_168919297.1	K02878	Genetic Information Processing	Translation	Ribosome	RP-L16, MRPL16, rplP; large subunit ribosomal protein L16	NO	NA
6246.73	-0.676839	0.29276	0.00981194	0.0439806	WP_168919298.1	WP_168919298.1	K02982	Genetic Information Processing	Translation	Ribosome	RP-S3, rpsC; small subunit ribosomal protein S3	NO	NA
838.942	-0.733556	0.413896	0.0281861	0.0994344	WP_168919299.1	WP_168919299.1	K02890	Genetic Information Processing	Translation	Ribosome	RP-L22, MRPL22, rplV; large subunit ribosomal protein L22	NO	NA
3169.29	-1.24043	0.293593	4.58077e-06	0.000104928	WP_168919300.1	WP_168919300.1	K02965	Genetic Information Processing	Translation	Ribosome	RP-S19, rpsS; small subunit ribosomal protein S19	DOWN	RP-S19, rpsS; small subunit ribosomal protein S19
9349.34	-1.29699	0.281147	7.18646e-07	1.82536e-05	WP_168919301.1	WP_168919301.1	K02886	Genetic Information Processing	Translation	Ribosome	RP-L2, MRPL2, rplB; large subunit ribosomal protein L2	DOWN	RP-L2, MRPL2, rplB; large subunit ribosomal protein L2
250.956	-0.324039	0.505084	0.335369	0.608455	WP_168919302.1	WP_168919302.1	K02892	Genetic Information Processing	Translation	Ribosome	RP-L23, MRPL23, rplW; large subunit ribosomal protein L23	NO	NA
2417.35	-0.470848	0.376565	0.128221	0.31358	WP_168919303.1	WP_168919303.1	K02926	Genetic Information Processing	Translation	Ribosome	RP-L4, MRPL4, rplD; large subunit ribosomal protein L4	NO	NA
5964.04	-0.350973	0.310706	0.19847	0.418578	WP_168919304.1	WP_168919304.1	K02906	Genetic Information Processing	Translation	Ribosome	RP-L3, MRPL3, rplC; large subunit ribosomal protein L3	NO	NA
303.225	-0.0496214	0.592824	0.810651	0.927502	WP_168919305.1	WP_168919305.1	K07447	Brite Hierarchies	Protein families: genetic information processing	Ribosome biogenesis	ruvX; putative pre-16S rRNA nuclease	NO	NA
2.58181	0.0773624	0.642995	0.411003	NA	WP_168919306.1	WP_168919306.1	K02221	Brite Hierarchies	Protein families: signaling and cellular processes	Secretion system	yggT; YggT family protein	NO	NA
8.65819	0.0850291	0.645534	0.204192	NA	WP_168919307.1	WP_168919307.1		NA NA NA	NA NA NA NA	NA NA NA NA NA	NA NA NA NA NA NA NA	NO	NA
3.75948	0.0803501	0.643965	0.336462	NA	WP_168919308.1	WP_168919308.1	K03439	Brite Hierarchies	Protein families: genetic information processing	Transfer RNA biogenesis	trmB, METTL1, TRM8; tRNA (guanine-N7-)-methyltransferase	NO	NA
60.6461	0.124331	0.636268	0.435795	0.70399	WP_168919309.1	WP_168919309.1		NA NA NA	NA NA NA NA	NA NA NA NA NA	NA NA NA NA NA NA NA	NO	NA
82.5802	0.150704	0.643438	0.361141	0.634077	WP_168919310.1	WP_168919310.1	K09760	Not Included in Pathway or Brite	Unclassified: genetic information processing	Replication and repair	rmuC; DNA recombination protein RmuC	NO	NA
2741.51	0.801965	0.596765	0.0491112	0.151507	WP_168919311.1	WP_168919311.1	K01893	Genetic Information Processing	Translation	Aminoacyl-tRNA biosynthesis	NARS, asnS; asparaginyl-tRNA synthetase	NO	NA
3736.82	1.00249	0.578551	0.0173595	0.0711179	WP_168919312.1	WP_168919312.1	K09476	Environmental Information Processing	Signal transduction	Two-component system	ompF; outer membrane pore protein F	NO	NA
559.604	1.25841	0.750626	0.0109922	0.0481383	WP_168919313.1	WP_168919313.1	K01069	Metabolism	Carbohydrate metabolism	Pyruvate metabolism	gloB, gloC, HAGH; hydroxyacylglutathione hydrolase	UP	gloB, gloC, HAGH; hydroxyacylglutathione hydrolase
10110.5	-0.681174	0.251835	0.00346808	0.0220223	WP_168919314.1	WP_168919314.1	K02945	Genetic Information Processing	Translation	Ribosome	RP-S1, rpsA; small subunit ribosomal protein S1	NO	NA
3212.53	-0.32903	0.219626	0.109814	0.282476	WP_168919315.1	WP_168919315.1	K00800	Metabolism	Amino acid metabolism	Phenylalanine, tyrosine and tryptophan biosynthesis	aroA; 3-phosphoshikimate 1-carboxyvinyltransferase	NO	NA
2022.23	-0.0147109	0.316103	0.943849	0.981586	WP_168919316.1	WP_168919316.1	K00831	Metabolism	Energy metabolism	Methane metabolism	serC, PSAT1; phosphoserine aminotransferase	NO	NA
674.963	0.295846	0.665572	0.25669	0.496441	WP_168919317.1	WP_168919317.1	K05837	Brite Hierarchies	Protein families: genetic information processing	Chromosome and associated proteins	rodA, mrdB; rod shape determining protein RodA	NO	NA
2004.73	0.509801	0.398896	0.112309	0.285264	WP_168919318.1	WP_168919318.1	K05515	Metabolism	Glycan biosynthesis and metabolism	Peptidoglycan biosynthesis	mrdA; penicillin-binding protein 2	NO	NA
60.6259	-0.162692	0.663486	NA	NA	WP_168919319.1	WP_168919319.1		NA NA NA	NA NA NA NA	NA NA NA NA NA	NA NA NA NA NA NA NA	NO	NA
1925.82	0.740956	0.26737	0.00240596	0.0163691	WP_168919320.1	WP_168919320.1	K01869	Genetic Information Processing	Translation	Aminoacyl-tRNA biosynthesis	LARS, leuS; leucyl-tRNA synthetase	NO	NA
10.1976	-0.0655955	0.636168	0.502808	NA	WP_168919321.1	WP_168919321.1	K07042	Brite Hierarchies	Protein families: genetic information processing	Ribosome biogenesis	ybeY, yqfG; probable rRNA maturation factor	NO	NA
2852.19	0.564605	0.259803	0.0177315	0.0718692	WP_168919322.1	WP_168919322.1	K06168	Brite Hierarchies	Protein families: genetic information processing	Transfer RNA biogenesis	miaB; tRNA-2-methylthio-N6-dimethylallyladenosine synthase	NO	NA
716.098	-0.225661	0.455355	0.487336	0.733893	WP_168919323.1	WP_168919323.1	K01886	Genetic Information Processing	Translation	Aminoacyl-tRNA biosynthesis	QARS, glnS; glutaminyl-tRNA synthetase	NO	NA
3586.3	1.86765	0.234958	2.2909e-16	8.72834e-14	WP_168919324.1	WP_168919324.1	K03839	Not Included in Pathway or Brite	Unclassified: metabolism	Energy metabolism	fldA, nifF, isiB; flavodoxin I	UP	fldA, nifF, isiB; flavodoxin I
107.5	-0.688044	0.741172	0.0821993	0.225309	WP_168919325.1	WP_168919325.1	K01175	Not Included in Pathway or Brite	Unclassified: metabolism	Enzymes with EC numbers	ybfF; esterase	NO	NA
1356.11	0.51997	0.512346	0.148197	0.346399	WP_168919326.1	WP_168919326.1	K01810	Metabolism	Carbohydrate metabolism	Glycolysis / Gluconeogenesis	GPI, pgi; glucose-6-phosphate isomerase	NO	NA
1058.93	-0.0574055	0.426032	0.851786	0.950975	WP_168919327.1	WP_168919327.1	K05592	Genetic Information Processing	Folding, sorting and degradation	RNA degradation	deaD, cshA; ATP-dependent RNA helicase DeaD	NO	NA
4635.11	0.380486	0.32886	0.185054	0.405204	WP_168919328.1	WP_168919328.1	K00962	Genetic Information Processing	Folding, sorting and degradation	RNA degradation	pnp, PNPT1; polyribonucleotide nucleotidyltransferase	NO	NA
147.141	9.53708	3.23817	4.17502e-07	1.2236e-05	WP_168919329.1	WP_168919329.1	K02956	Genetic Information Processing	Translation	Ribosome	RP-S15, MRPS15, rpsO; small subunit ribosomal protein S15	UP	RP-S15, MRPS15, rpsO; small subunit ribosomal protein S15
9258.85	-0.0551439	0.206766	0.785326	0.918779	WP_168919331.1	WP_168919331.1	K02519	Brite Hierarchies	Protein families: genetic information processing	Translation factors	infB, MTIF2; translation initiation factor IF-2	NO	NA
7224.13	-0.694364	0.276174	0.00559368	0.0304456	WP_168919332.1	WP_168919332.1	K02600	Brite Hierarchies	Protein families: genetic information processing	Transcription machinery	nusA; transcription termination/antitermination protein NusA	NO	NA
4527.3	2.47799	0.525258	2.05357e-07	6.52007e-06	WP_168919333.1	WP_168919333.1	K03075	Genetic Information Processing	Folding, sorting and degradation	Protein export	secG; preprotein translocase subunit SecG	UP	secG; preprotein translocase subunit SecG
599.559	1.03329	0.657052	0.0198434	0.0763672	WP_168919334.1	WP_168919334.1	K02427	Brite Hierarchies	Protein families: genetic information processing	Ribosome biogenesis	rlmE, rrmJ, ftsJ; 23S rRNA (uridine2552-2'-O)-methyltransferase	NO	NA
20855.8	-0.0745854	0.183864	0.67167	0.872504	WP_168919335.1	WP_168919335.1	K03046	Genetic Information Processing	Transcription	RNA polymerase	rpoC; DNA-directed RNA polymerase subunit beta'	NO	NA
28841.3	-0.352715	0.237783	0.109858	0.282476	WP_168919336.1	WP_168919336.1	K03043	Genetic Information Processing	Transcription	RNA polymerase	rpoB; DNA-directed RNA polymerase subunit beta	NO	NA
1289.34	-0.00528548	0.403951	0.98291	0.99131	WP_168919337.1	WP_168919337.1	K02935	Genetic Information Processing	Translation	Ribosome	RP-L7, MRPL12, rplL; large subunit ribosomal protein L7/L12	NO	NA
967.629	0.506341	0.626596	0.165538	0.371001	WP_168919338.1	WP_168919338.1	K02864	Genetic Information Processing	Translation	Ribosome	RP-L10, MRPL10, rplJ; large subunit ribosomal protein L10	NO	NA
3220.25	-0.223269	0.337017	0.435314	0.70399	WP_168919339.1	WP_168919339.1	K02863	Genetic Information Processing	Translation	Ribosome	RP-L1, MRPL1, rplA; large subunit ribosomal protein L1	NO	NA
5864.34	-0.685819	0.254556	0.00359563	0.0220957	WP_168919340.1	WP_168919340.1	K02867	Genetic Information Processing	Translation	Ribosome	RP-L11, MRPL11, rplK; large subunit ribosomal protein L11	NO	NA
5750.45	-0.358556	0.216982	0.0778528	0.214941	WP_168919341.1	WP_168919341.1	K02601	Brite Hierarchies	Protein families: genetic information processing	Transcription machinery	nusG; transcription termination/antitermination protein NusG	NO	NA
412.646	1.64772	0.59968	0.000594798	0.00492648	WP_168919342.1	WP_168919342.1	K03073	Genetic Information Processing	Folding, sorting and degradation	Protein export	secE; preprotein translocase subunit SecE	UP	secE; preprotein translocase subunit SecE
20248.4	-0.441176	0.18531	0.0123967	0.0524794	WP_168919343.1	WP_168919343.1	K02358	Organismal Systems	Environmental adaptation	Plant-pathogen interaction	tuf, TUFM; elongation factor Tu	NO	NA
17819	-0.0795247	0.2183	0.709245	0.878997	WP_168919344.1	WP_168919344.1	K02355	Brite Hierarchies	Protein families: genetic information processing	Translation factors	fusA, GFM, EFG; elongation factor G	NO	NA
2556.41	0.137	0.253845	0.556502	0.794109	WP_168919345.1	WP_168919345.1	K02992	Genetic Information Processing	Translation	Ribosome	RP-S7, MRPS7, rpsG; small subunit ribosomal protein S7	NO	NA
2430.31	-0.102648	0.287636	0.695084	0.878997	WP_168919346.1	WP_168919346.1	K02950	Genetic Information Processing	Translation	Ribosome	RP-S12, MRPS12, rpsL; small subunit ribosomal protein S12	NO	NA
401.297	0.454873	0.602195	0.201565	0.421957	WP_168919347.1	WP_168919347.1	K07237	Genetic Information Processing	Folding, sorting and degradation	Sulfur relay system	tusB, dsrH; tRNA 2-thiouridine synthesizing protein B	NO	NA
257.316	0.649058	0.660203	0.0973972	0.259499	WP_168919348.1	WP_168919348.1	K07236	Genetic Information Processing	Folding, sorting and degradation	Sulfur relay system	tusC, dsrF; tRNA 2-thiouridine synthesizing protein C	NO	NA
1011.56	0.822248	0.63303	0.0471689	0.147306	WP_168919349.1	WP_168919349.1	K07235	Genetic Information Processing	Folding, sorting and degradation	Sulfur relay system	tusD, dsrE; tRNA 2-thiouridine synthesizing protein D	NO	NA
31187.2	1.38488	0.448019	0.000293627	0.00272858	WP_168919350.1	WP_168919350.1	K03772	Brite Hierarchies	Protein families: genetic information processing	Chaperones and folding catalysts	fkpA; FKBP-type peptidyl-prolyl cis-trans isomerase FkpA	UP	fkpA; FKBP-type peptidyl-prolyl cis-trans isomerase FkpA
1189.12	1.01816	0.624789	0.0197185	0.0763672	WP_168919351.1	WP_168919351.1	K00133	Metabolism	Amino acid metabolism	Glycine, serine and threonine metabolism	asd; aspartate-semialdehyde dehydrogenase	NO	NA
107.282	0.0938629	0.624796	0.586288	0.809333	WP_168919352.1	WP_168919352.1	K03648	Genetic Information Processing	Replication and repair	Base excision repair	UNG, UDG; uracil-DNA glycosylase	NO	NA
244.081	0.345789	0.776653	0.0198002	0.0763672	WP_168919353.1	WP_168919353.1	K02990	Genetic Information Processing	Translation	Ribosome	RP-S6, MRPS6, rpsF; small subunit ribosomal protein S6	NO	NA
777.566	0.765494	0.514868	0.043311	0.139843	WP_168919354.1	WP_168919354.1	K02963	Genetic Information Processing	Translation	Ribosome	RP-S18, MRPS18, rpsR; small subunit ribosomal protein S18	NO	NA
700.89	1.19713	1.00704	0.0215903	0.0812471	WP_168919355.1	WP_168919355.1	K02939	Genetic Information Processing	Translation	Ribosome	RP-L9, MRPL9, rplI; large subunit ribosomal protein L9	NO	NA
5657.37	2.08539	0.821461	0.000734166	0.00582744	WP_168919356.1	WP_168919356.1	K02343	Genetic Information Processing	Replication and repair	DNA replication	dnaX; DNA polymerase III subunit gamma/tau	UP	dnaX; DNA polymerase III subunit gamma/tau
2351.56	-0.0449687	0.299558	0.866726	0.950975	WP_168919357.1	WP_168919357.1	K00891	Metabolism	Amino acid metabolism	Phenylalanine, tyrosine and tryptophan biosynthesis	aroK, aroL; shikimate kinase	NO	NA
945.677	0.561923	0.555429	0.130088	0.315692	WP_168919358.1	WP_168919358.1	K01735	Metabolism	Amino acid metabolism	Phenylalanine, tyrosine and tryptophan biosynthesis	aroB; 3-dehydroquinate synthase	NO	NA
1159.26	-0.631116	0.473284	0.0736876	0.209515	WP_168919359.1	WP_168919359.1	K01783	Metabolism	Carbohydrate metabolism	Pentose phosphate pathway	rpe, RPE; ribulose-phosphate 3-epimerase	NO	NA
411.823	-0.0635846	0.40993	0.835629	0.941937	WP_168919360.1	WP_168919360.1	K01867	Genetic Information Processing	Translation	Aminoacyl-tRNA biosynthesis	WARS, trpS; tryptophanyl-tRNA synthetase	NO	NA
752.555	-0.0505512	0.467281	0.868607	0.950975	WP_168919361.1	WP_168919361.1	K10914	Environmental Information Processing	Signal transduction	Two-component system	crp; CRP/FNR family transcriptional regulator, cyclic AMP receptor protein	NO	NA
13.4049	0.115158	0.652559	0.102387	NA	WP_168919362.1	WP_168919362.1	K01776	Metabolism	Metabolism of other amino acids	D-Amino acid metabolism	murI; glutamate racemase	NO	NA
209.827	-0.113136	0.578106	0.659624	0.867911	WP_168919363.1	WP_168919363.1	K04487	Metabolism	Metabolism of cofactors and vitamins	Thiamine metabolism	iscS, NFS1; cysteine desulfurase	NO	NA
1273.71	0.335166	0.320405	0.228609	0.460674	WP_168919364.1	WP_168919364.1	K00873	Metabolism	Carbohydrate metabolism	Glycolysis / Gluconeogenesis	PK, pyk; pyruvate kinase	NO	NA
100.588	0.459933	0.71463	0.15965	0.362063	WP_168919365.1	WP_168919365.1	K02426	Not Included in Pathway or Brite	Poorly characterized	General function prediction only	sufE; cysteine desulfuration protein SufE	NO	NA
1576.74	0.975943	0.56536	0.0189444	0.0759769	WP_168919366.1	WP_168919366.1	K11717	Metabolism	Metabolism of other amino acids	Selenocompound metabolism	sufS; cysteine desulfurase / selenocysteine lyase	NO	NA
680.472	0.591571	0.756506	0.110469	0.282476	WP_168919367.1	WP_168919367.1	K09015	Not Included in Pathway or Brite	Poorly characterized	General function prediction only	sufD; Fe-S cluster assembly protein SufD	NO	NA
439.999	-0.164972	0.457979	0.606854	0.831846	WP_168919368.1	WP_168919368.1	K09013	Brite Hierarchies	Protein families: signaling and cellular processes	Transporters	sufC; Fe-S cluster assembly ATP-binding protein	NO	NA
1.75935	0.0734338	0.641814	0.4964	NA	WP_168919370.1	WP_168919370.1	K05997	Not Included in Pathway or Brite	Poorly characterized	General function prediction only	sufA; Fe-S cluster assembly protein SufA	NO	NA
460.96	0.00685976	0.408713	0.98811	0.99131	WP_168919371.1	WP_168919371.1	K03980	Brite Hierarchies	Protein families: metabolism	Peptidoglycan biosynthesis and degradation proteins	murJ, mviN; putative peptidoglycan lipid II flippase	NO	NA
161.378	-0.0290778	0.57084	0.901174	0.960052	WP_168919372.1	WP_168919372.1	K01497	Metabolism	Metabolism of cofactors and vitamins	Riboflavin metabolism	ribA, RIB1; GTP cyclohydrolase II	NO	NA
195.07	0.176696	0.590429	0.520438	0.756917	WP_168919373.1	WP_168919373.1	K01141	Genetic Information Processing	Replication and repair	Mismatch repair	sbcB, exoI; exodeoxyribonuclease I	NO	NA
27.8336	0.102381	0.634996	0.473548	0.723927	WP_168919374.1	WP_168919374.1		NA NA NA	NA NA NA NA	NA NA NA NA NA	NA NA NA NA NA NA NA	NO	NA
19.6243	0.151209	0.663923	0.044415	NA	WP_168919375.1	WP_168919375.1	K00343	Metabolism	Energy metabolism	Oxidative phosphorylation	nuoN; NADH-quinone oxidoreductase subunit N	NO	NA
698.084	0.202144	0.49265	0.554408	0.794109	WP_168919376.1	WP_168919376.1	K00342	Metabolism	Energy metabolism	Oxidative phosphorylation	nuoM; NADH-quinone oxidoreductase subunit M	NO	NA
645.505	0.147609	0.409216	0.642118	0.861432	WP_168919377.1	WP_168919377.1	K00341	Metabolism	Energy metabolism	Oxidative phosphorylation	nuoL; NADH-quinone oxidoreductase subunit L	NO	NA
52.9736	0.299031	0.747908	0.00152668	0.0114052	WP_168919378.1	WP_168919378.1	K00340	Metabolism	Energy metabolism	Oxidative phosphorylation	nuoK; NADH-quinone oxidoreductase subunit K	NO	NA
12.2244	0.108496	0.650807	0.119863	NA	WP_168919379.1	WP_168919379.1	K00339	Metabolism	Energy metabolism	Oxidative phosphorylation	nuoJ; NADH-quinone oxidoreductase subunit J	NO	NA
329.895	0.809943	0.501921	0.0317714	0.108589	WP_168919380.1	WP_168919380.1	K00338	Metabolism	Energy metabolism	Oxidative phosphorylation	nuoI; NADH-quinone oxidoreductase subunit I	NO	NA
421.056	0.325796	0.7421	0.0767434	0.214226	WP_168919381.1	WP_168919381.1	K00337	Metabolism	Energy metabolism	Oxidative phosphorylation	nuoH; NADH-quinone oxidoreductase subunit H	NO	NA
1590.81	0.246853	0.247229	0.276029	0.525756	WP_168919382.1	WP_168919382.1	K00336	Metabolism	Energy metabolism	Oxidative phosphorylation	nuoG; NADH-quinone oxidoreductase subunit G	NO	NA
2144.47	-0.381543	0.353094	0.195899	0.41697	WP_168919383.1	WP_168919383.1	K00335	Metabolism	Energy metabolism	Oxidative phosphorylation	nuoF; NADH-quinone oxidoreductase subunit F	NO	NA
114.768	0.328342	0.724543	0.128395	0.31358	WP_168919384.1	WP_168919384.1	K00334	Metabolism	Energy metabolism	Oxidative phosphorylation	nuoE; NADH-quinone oxidoreductase subunit E	NO	NA
2288.92	-0.0632661	0.272286	0.791365	0.919577	WP_168919385.1	WP_168919385.1	K13378	Metabolism	Energy metabolism	Oxidative phosphorylation	nuoCD; NADH-quinone oxidoreductase subunit C/D	NO	NA
1331.02	-0.200649	0.300526	0.446322	0.706405	WP_168919386.1	WP_168919386.1	K00331	Metabolism	Energy metabolism	Oxidative phosphorylation	nuoB; NADH-quinone oxidoreductase subunit B	NO	NA
30.8459	0.225021	0.697713	0.00980584	0.0439806	WP_168919387.1	WP_168919387.1	K00330	Metabolism	Energy metabolism	Oxidative phosphorylation	nuoA; NADH-quinone oxidoreductase subunit A	NO	NA
953.439	-0.334124	0.349648	0.25448	0.494679	WP_168919388.1	WP_168919388.1	K01733	Metabolism	Amino acid metabolism	Glycine, serine and threonine metabolism	thrC; threonine synthase	NO	NA
1364.83	-0.274516	0.393574	0.378158	0.64921	WP_168919389.1	WP_168919389.1	K00872	Metabolism	Amino acid metabolism	Glycine, serine and threonine metabolism	thrB; homoserine kinase	NO	NA
2720.55	-0.204173	0.257974	0.388492	0.657847	WP_168919390.1	WP_168919390.1	K12524	Metabolism	Amino acid metabolism	Glycine, serine and threonine metabolism	thrA; bifunctional aspartokinase / homoserine dehydrogenase 1	NO	NA
1577.48	-1.22939	0.368373	0.000153415	0.00167003	WP_168919391.1	WP_168919391.1	K02621	Brite Hierarchies	Protein families: genetic information processing	DNA replication proteins	parC; topoisomerase IV subunit A	DOWN	parC; topoisomerase IV subunit A
1945.99	-1.76867	0.663991	0.000630504	0.00511111	WP_168919392.1	WP_168919392.1	K01626	Metabolism	Amino acid metabolism	Phenylalanine, tyrosine and tryptophan biosynthesis	E2.5.1.54, aroF, aroG, aroH; 3-deoxy-7-phosphoheptulonate synthase	DOWN	E2.5.1.54, aroF, aroG, aroH; 3-deoxy-7-phosphoheptulonate synthase
131.821	0.126522	0.633432	0.464117	0.718815	WP_168919393.1	WP_168919393.1	K14187	Metabolism	Amino acid metabolism	Phenylalanine, tyrosine and tryptophan biosynthesis	tyrA; chorismate mutase / prephenate dehydrogenase	NO	NA
4.71641	0.0818503	0.644467	0.29597	NA	WP_168919394.1	WP_168919394.1		NA NA NA	NA NA NA NA	NA NA NA NA NA	NA NA NA NA NA NA NA	NO	NA
6165.14	1.40126	0.378197	3.56429e-05	0.000543198	WP_168919396.1	WP_168919396.1	K03673	Human Diseases	Drug resistance: antimicrobial	Cationic antimicrobial peptide (CAMP) resistance	dsbA; protein dithiol oxidoreductase (disulfide-forming)	UP	dsbA; protein dithiol oxidoreductase (disulfide-forming)
1977.14	3.50833	1.00049	1.98676e-05	0.000344071	WP_168919397.1	WP_168919397.1		NA NA NA	NA NA NA NA	NA NA NA NA NA	NA NA NA NA NA NA NA	UP	NA NA NA NA NA NA NA
1.46563	0.0712839	0.641208	0.539941	NA	WP_168919398.1	WP_168919398.1	K03978	Brite Hierarchies	Protein families: genetic information processing	Chromosome and associated proteins	engB; GTP-binding protein	NO	NA
1696.58	0.0961364	0.483462	0.761136	0.906228	WP_168919399.1	WP_168919399.1	K06207	Not Included in Pathway or Brite	Unclassified: signaling and cellular processes	Signaling proteins	typA, bipA; GTP-binding protein	NO	NA
935.635	-0.152599	0.29824	0.561802	0.795712	WP_168919400.1	WP_168919400.1	K02902	Genetic Information Processing	Translation	Ribosome	RP-L28, MRPL28, rpmB; large subunit ribosomal protein L28	NO	NA
314.911	0.0441576	0.4563	0.892581	0.960052	WP_168919401.1	WP_168919401.1	K02913	Genetic Information Processing	Translation	Ribosome	RP-L33, MRPL33, rpmG; large subunit ribosomal protein L33	NO	NA
27.294	0.185025	0.677701	0.019385	0.0763672	WP_168919402.1	WP_168919402.1	K02909	Genetic Information Processing	Translation	Ribosome	RP-L31, rpmE; large subunit ribosomal protein L31	NO	NA
9.44191	0.0879726	0.646145	0.186488	NA	WP_168919403.1	WP_168919403.1	K04066	Genetic Information Processing	Replication and repair	Homologous recombination	priA; primosomal protein N' (replication factor Y) (superfamily II helicase)	NO	NA
1439.25	0.0612653	0.39264	0.847551	0.950975	WP_168919404.1	WP_168919404.1	K03495	Brite Hierarchies	Protein families: genetic information processing	Transfer RNA biogenesis	gidA, mnmG, MTO1; tRNA uridine 5-carboxymethylaminomethyl modification enzyme	NO	NA
4949.8	-0.414057	0.301022	0.116525	0.29208	WP_168919405.1	WP_168919405.1	K00525	Metabolism	Nucleotide metabolism	Purine metabolism	E1.17.4.1A, nrdA, nrdE; ribonucleoside-diphosphate reductase alpha chain	NO	NA
5177.4	-0.331117	0.27063	0.175726	0.387004	WP_168919406.1	WP_168919406.1	K00526	Metabolism	Nucleotide metabolism	Purine metabolism	E1.17.4.1B, nrdB, nrdF; ribonucleoside-diphosphate reductase beta chain	NO	NA
664.115	0.17438	0.610395	0.482562	0.729587	WP_168919407.1	WP_168919407.1	K03758	Brite Hierarchies	Protein families: signaling and cellular processes	Transporters	arcD, lysl, lysP; arginine:ornithine antiporter / lysine permease	NO	NA
1644.35	0.00467509	0.254142	0.981523	0.99131	WP_168919408.1	WP_168919408.1	K03106	Genetic Information Processing	Folding, sorting and degradation	Protein export	SRP54, ffh; signal recognition particle subunit SRP54	NO	NA
189.282	0.0887637	0.608359	0.676423	0.872504	WP_168919409.1	WP_168919409.1	K02959	Genetic Information Processing	Translation	Ribosome	RP-S16, MRPS16, rpsP; small subunit ribosomal protein S16	NO	NA
65.5429	0.144723	0.619653	0.503359	0.738991	WP_168919410.1	WP_168919410.1	K02860	Brite Hierarchies	Protein families: genetic information processing	Ribosome biogenesis	rimM; 16S rRNA processing protein RimM	NO	NA
2550.24	-0.192173	0.277994	0.445276	0.706405	WP_168919411.1	WP_168919411.1	K00554	Brite Hierarchies	Protein families: genetic information processing	Transfer RNA biogenesis	trmD; tRNA (guanine37-N1)-methyltransferase	NO	NA
563.71	-0.779833	0.636833	0.0548447	0.163249	WP_168919412.1	WP_168919412.1	K02884	Genetic Information Processing	Translation	Ribosome	RP-L19, MRPL19, rplS; large subunit ribosomal protein L19	NO	NA
68.4648	7.89027	3.35439	6.711e-05	0.000983419	WP_168919413.1	WP_168919413.1	K03581	Genetic Information Processing	Replication and repair	Homologous recombination	recD; exodeoxyribonuclease V alpha subunit	UP	recD; exodeoxyribonuclease V alpha subunit
71.6738	7.78065	3.53428	0.000164011	0.00169325	WP_168919414.1	WP_168919414.1	K03582	Genetic Information Processing	Replication and repair	Homologous recombination	recB; exodeoxyribonuclease V beta subunit	UP	recB; exodeoxyribonuclease V beta subunit
140.732	0.0816046	0.620171	0.648642	0.864229	WP_168919415.1	WP_168919415.1	K03583	Genetic Information Processing	Replication and repair	Homologous recombination	recC; exodeoxyribonuclease V gamma subunit	NO	NA
31.1609	0.247004	0.710515	0.00725899	0.0370815	WP_168919416.1	WP_168919416.1	K13292	Not Included in Pathway or Brite	Unclassified: metabolism	Enzymes with EC numbers	lgt, umpA; phosphatidylglycerol---prolipoprotein diacylglyceryl transferase	NO	NA
13.0691	0.0868285	0.636134	0.479364	NA	WP_168919417.1	WP_168919417.1	K03573	Genetic Information Processing	Replication and repair	Mismatch repair	mutH; DNA mismatch repair protein MutH	NO	NA
2850.46	-0.717197	0.408024	0.0300386	0.104043	WP_168919418.1	WP_168919418.1	K01586	Metabolism	Amino acid metabolism	Lysine biosynthesis	lysA; diaminopimelate decarboxylase	NO	NA
80.8635	0.0713632	0.621207	0.677851	0.872504	WP_168919419.1	WP_168919419.1	K02784	Environmental Information Processing	Membrane transport	Phosphotransferase system (PTS)	ptsH; phosphocarrier protein HPr	NO	NA
2953.78	-0.641594	0.425167	0.0548197	0.163249	WP_168919420.1	WP_168919420.1	K08483	Environmental Information Processing	Membrane transport	Phosphotransferase system (PTS)	ptsI; phosphoenolpyruvate-protein phosphotransferase (PTS system enzyme I)	NO	NA
246.182	0.0351419	0.611158	0.859184	0.950975	WP_168919421.1	WP_168919421.1	K02777	Metabolism	Carbohydrate metabolism	Glycolysis / Gluconeogenesis	crr; sugar PTS system EIIA component	NO	NA
213.474	-0.145609	0.616175	0.500029	0.738991	WP_168919422.1	WP_168919422.1	K01159	Genetic Information Processing	Replication and repair	Homologous recombination	ruvC; crossover junction endodeoxyribonuclease RuvC	NO	NA
74.0559	0.409759	0.820169	0.0375311	0.126543	WP_168919423.1	WP_168919423.1		NA NA NA	NA NA NA NA	NA NA NA NA NA	NA NA NA NA NA NA NA	NO	NA
656.988	-0.0867719	0.482206	0.780698	0.918044	WP_168919424.1	WP_168919424.1	K01876	Genetic Information Processing	Translation	Aminoacyl-tRNA biosynthesis	DARS2, aspS; aspartyl-tRNA synthetase	NO	NA
1762.65	-0.321186	0.405694	0.313737	0.580155	WP_168919425.1	WP_168919425.1	K01887	Genetic Information Processing	Translation	Aminoacyl-tRNA biosynthesis	RARS, argS; arginyl-tRNA synthetase	NO	NA
1325.83	0.127846	0.463538	0.69421	0.878997	WP_168919426.1	WP_168919426.1	K00566	Genetic Information Processing	Folding, sorting and degradation	Sulfur relay system	mnmA, trmU; tRNA-uridine 2-sulfurtransferase	NO	NA
1436.43	-0.0630812	0.297242	0.810172	0.927502	WP_168919427.1	WP_168919427.1	K11072	Environmental Information Processing	Membrane transport	ABC transporters	potA; spermidine/putrescine transport system ATP-binding protein	NO	NA
275.361	0.265787	0.67155	0.240841	0.470566	WP_168919428.1	WP_168919428.1	K11071	Environmental Information Processing	Membrane transport	ABC transporters	potB; spermidine/putrescine transport system permease protein	NO	NA
106.447	8.86993	3.27192	4.68182e-06	0.000104928	WP_168919429.1	WP_168919429.1	K11070	Environmental Information Processing	Membrane transport	ABC transporters	potC; spermidine/putrescine transport system permease protein	UP	potC; spermidine/putrescine transport system permease protein
10.706	0.0955186	0.647754	0.155666	NA	WP_168919430.1	WP_168919430.1	K10563	Genetic Information Processing	Replication and repair	Base excision repair	mutM, fpg; formamidopyrimidine-DNA glycosylase	NO	NA
315.238	11.0936	3.12988	3.18021e-12	4.03887e-10	WP_168919431.1	WP_168919431.1	K03650	Brite Hierarchies	Protein families: genetic information processing	Transfer RNA biogenesis	mnmE, trmE, MSS1; tRNA modification GTPase	UP	mnmE, trmE, MSS1; tRNA modification GTPase
62.5007	7.66058	3.393	0.000115586	0.00142058	WP_168919432.1	WP_168919432.1	K03217	Genetic Information Processing	Folding, sorting and degradation	Protein export	yidC, spoIIIJ, OXA1, ccfA; YidC/Oxa1 family membrane protein insertase	UP	yidC, spoIIIJ, OXA1, ccfA; YidC/Oxa1 family membrane protein insertase
59.7547	-0.0220975	0.617909	0.875745	0.956043	WP_168919433.1	WP_168919433.1	K03536	Brite Hierarchies	Protein families: genetic information processing	Transfer RNA biogenesis	rnpA; ribonuclease P protein component	NO	NA
62.6891	0.0841521	0.607877	0.696865	0.878997	WP_168919434.1	WP_168919434.1	K02914	Genetic Information Processing	Translation	Ribosome	RP-L34, MRPL34, rpmH; large subunit ribosomal protein L34	NO	NA
31.6551	0.250752	0.71287	0.00678267	0.0354116	WP_168919435.1	WP_168919435.1	K02338	Genetic Information Processing	Replication and repair	DNA replication	dnaN; DNA polymerase III subunit beta	NO	NA
3998.49	0.131719	0.283698	0.609147	0.831846	WP_168919436.1	WP_168919436.1	K02470	Brite Hierarchies	Protein families: genetic information processing	DNA replication proteins	gyrB; DNA gyrase subunit B	NO	NA
108.995	-0.0232695	0.593969	0.904855	0.960052	WP_168919437.1	WP_168919437.1	K03060	Genetic Information Processing	Transcription	RNA polymerase	rpoZ; DNA-directed RNA polymerase subunit omega	NO	NA
530.62	-0.176497	0.457147	0.58268	0.807277	WP_168919438.1	WP_168919438.1	K01507	Metabolism	Energy metabolism	Oxidative phosphorylation	ppa; inorganic pyrophosphatase	NO	NA
5469.57	-1.31049	0.235742	4.93329e-09	3.13264e-07	WP_168919439.1	WP_168919439.1	K01689	Metabolism	Carbohydrate metabolism	Glycolysis / Gluconeogenesis	ENO, eno; enolase	DOWN	ENO, eno; enolase
33.0269	0.23122	0.701279	0.00800586	0.0391056	WP_168919440.1	WP_168919440.1	K16013	Environmental Information Processing	Membrane transport	ABC transporters	cydD; ATP-binding cassette, subfamily C, bacterial CydD	NO	NA
453.43	0.935886	1.55799	0.0219644	0.0812471	WP_168919441.1	WP_168919441.1	K16012	Environmental Information Processing	Membrane transport	ABC transporters	cydC; ATP-binding cassette, subfamily C, bacterial CydC	NO	NA
1608.34	0.257139	0.36352	0.394811	0.665588	WP_168919442.1	WP_168919442.1	K02518	Brite Hierarchies	Protein families: genetic information processing	Translation factors	infA; translation initiation factor IF-1	NO	NA
1126.76	-0.458752	0.566465	0.191597	0.414764	WP_168919443.1	WP_168919443.1	K00384	Metabolism	Metabolism of other amino acids	Selenocompound metabolism	trxB, TRR; thioredoxin reductase (NADPH)	NO	NA
1229.9	-0.377639	0.288168	0.142113	0.33423	WP_168919444.1	WP_168919444.1	K01875	Genetic Information Processing	Translation	Aminoacyl-tRNA biosynthesis	SARS, serS; seryl-tRNA synthetase	NO	NA
493.623	0.762102	0.591674	0.0560822	0.165638	WP_168919445.1	WP_168919445.1	K02871	Genetic Information Processing	Translation	Ribosome	RP-L13, MRPL13, rplM; large subunit ribosomal protein L13	NO	NA
1237.45	-0.18619	0.510633	0.554265	0.794109	WP_168919446.1	WP_168919446.1	K02996	Genetic Information Processing	Translation	Ribosome	RP-S9, MRPS9, rpsI; small subunit ribosomal protein S9	NO	NA
1708.05	-0.121328	0.328969	0.671078	0.872504	WP_168919447.1	WP_168919447.1	K00790	Metabolism	Carbohydrate metabolism	Amino sugar and nucleotide sugar metabolism	murA; UDP-N-acetylglucosamine 1-carboxyvinyltransferase	NO	NA
1430.54	0.317708	0.422529	0.329837	0.601281	WP_168919448.1	WP_168919448.1	K02888	Genetic Information Processing	Translation	Ribosome	RP-L21, MRPL21, rplU; large subunit ribosomal protein L21	NO	NA
736.687	0.230033	0.383594	0.45788	0.714969	WP_168919449.1	WP_168919449.1	K02899	Genetic Information Processing	Translation	Ribosome	RP-L27, MRPL27, rpmA; large subunit ribosomal protein L27	NO	NA
1858.05	0.154579	0.360007	0.607408	0.831846	WP_168919450.1	WP_168919450.1	K03979	Brite Hierarchies	Protein families: genetic information processing	Ribosome biogenesis	obgE, cgtA, MTG2; GTPase	NO	NA
2268.24	-0.0589344	0.324369	0.832902	0.941937	WP_168919452.1	WP_168919452.1	K01714	Metabolism	Amino acid metabolism	Lysine biosynthesis	dapA; 4-hydroxy-tetrahydrodipicolinate synthase	NO	NA
2854.16	-0.0974616	0.382776	0.745041	0.901145	WP_168919454.1	WP_168919454.1	K00059	Metabolism	Lipid metabolism	Fatty acid biosynthesis	fabG, OAR1; 3-oxoacyl-[acyl-carrier protein] reductase	NO	NA
9127.37	0.176752	0.243964	0.438941	0.705639	WP_168919456.1	WP_168919456.1	K02520	Brite Hierarchies	Protein families: genetic information processing	Translation factors	infC, MTIF3; translation initiation factor IF-3	NO	NA
443.552	-0.101215	0.595369	0.656555	0.867911	WP_168919457.1	WP_168919457.1	K00817	Metabolism	Amino acid metabolism	Histidine metabolism	hisC; histidinol-phosphate aminotransferase	NO	NA
2123.27	-0.898391	0.32816	0.0018969	0.0131403	WP_168919459.1	WP_168919459.1	K01956	Metabolism	Nucleotide metabolism	Pyrimidine metabolism	carA, CPA1; carbamoyl-phosphate synthase small subunit	NO	NA
459.256	-0.455337	0.42622	0.166621	0.371243	WP_168919460.1	WP_168919460.1	K01778	Metabolism	Amino acid metabolism	Lysine biosynthesis	dapF; diaminopimelate epimerase	NO	NA
4560.39	-0.784094	0.360237	0.00997639	0.0441977	WP_168919461.1	WP_168919461.1	K02967	Genetic Information Processing	Translation	Ribosome	RP-S2, MRPS2, rpsB; small subunit ribosomal protein S2	NO	NA
10852.9	0.394202	0.260103	0.0994889	0.263231	WP_168919462.1	WP_168919462.1	K03086	Cellular Processes	Cell motility	Flagellar assembly	rpoD; RNA polymerase primary sigma factor	NO	NA
511.33	0.235558	0.495196	0.475018	0.723927	WP_168919463.1	WP_168919463.1	K02970	Genetic Information Processing	Translation	Ribosome	RP-S21, MRPS21, rpsU; small subunit ribosomal protein S21	NO	NA
958.446	-0.188733	0.433594	0.554522	0.794109	WP_168919464.1	WP_168919464.1	K00974	Brite Hierarchies	Protein families: genetic information processing	Transfer RNA biogenesis	cca; tRNA nucleotidyltransferase (CCA-adding enzyme)	NO	NA
11943.9	0.152278	0.207316	0.479097	0.727235	WP_168919467.1	WP_168919467.1	K04079	Genetic Information Processing	Folding, sorting and degradation	Protein processing in endoplasmic reticulum	HSP90A, htpG; molecular chaperone HtpG	NO	NA
463.201	-0.103927	0.608438	0.614039	0.835532	WP_168919471.1	WP_168919471.1		NA NA NA	NA NA NA NA	NA NA NA NA NA	NA NA NA NA NA NA NA	NO	NA
1480.37	0.00430077	0.434967	0.99131	0.99131	WP_168919472.1	WP_168919472.1	K03402	Brite Hierarchies	Protein families: genetic information processing	Transcription factors	argR, ahrC; transcriptional regulator of arginine metabolism	NO	NA
50.6232	0.348032	0.790478	0.00101177	0.00770971	WP_168919473.1	WP_168919473.1		NA NA NA	NA NA NA NA	NA NA NA NA NA	NA NA NA NA NA NA NA	NO	NA
1213.52	-0.11444	0.471987	0.71045	0.878997	WP_168919474.1	WP_168919474.1		NA NA NA	NA NA NA NA	NA NA NA NA NA	NA NA NA NA NA NA NA	NO	NA
10.5102	0.0954383	0.647726	0.158059	NA	WP_211080495.1	WP_211080495.1	K02834	Brite Hierarchies	Protein families: genetic information processing	Ribosome biogenesis	rbfA; ribosome-binding factor A	NO	NA
2113.17	-1.061	0.309807	0.000148606	0.00167003	WP_211080496.1	WP_211080496.1	K09014	Not Included in Pathway or Brite	Poorly characterized	General function prediction only	sufB; Fe-S cluster assembly protein SufB	DOWN	sufB; Fe-S cluster assembly protein SufB
1410.32	-1.07818	0.352406	0.000530633	0.00449269	WP_211080497.1	WP_211080497.1	K02314	Genetic Information Processing	Replication and repair	DNA replication	dnaB; replicative DNA helicase	DOWN	dnaB; replicative DNA helicase
291.931	0.0944434	0.590188	0.704423	0.878997	WP_211080499.1	WP_211080499.1	K03438	Brite Hierarchies	Protein families: genetic information processing	Ribosome biogenesis	mraW, rsmH; 16S rRNA (cytosine1402-N4)-methyltransferase	NO	NA
2769.44	0.207553	0.373521	0.49745	0.738991	WP_211080500.1	WP_211080500.1		NA NA NA	NA NA NA NA	NA NA NA NA NA	NA NA NA NA NA NA NA	NO	NA
79.9434	0.00851839	0.598478	0.973771	0.99131	WP_246208769.1	WP_246208769.1	K03671	Organismal Systems	Immune system	NOD-like receptor signaling pathway	TXN, trxA; thioredoxin	NO	NA
135.786	0.255699	0.664724	0.260867	0.501972	WP_246208770.1	WP_246208770.1	K03687	Brite Hierarchies	Protein families: genetic information processing	Chaperones and folding catalysts	GRPE; molecular chaperone GrpE	NO	NA
2083.97	-0.331012	0.31848	0.234558	0.464259	WP_246208771.1	WP_246208771.1	K00600	Metabolism	Carbohydrate metabolism	Glyoxylate and dicarboxylate metabolism	glyA, SHMT; glycine hydroxymethyltransferase	NO	NA
222.778	-0.0231122	0.590418	0.906631	0.960052	WP_246208772.1	WP_246208772.1	K06179	Brite Hierarchies	Protein families: genetic information processing	Ribosome biogenesis	rluC; 23S rRNA pseudouridine955/2504/2580 synthase	NO	NA
1033.24	-0.499636	0.485989	0.152626	0.354576	WP_246208773.1	WP_246208773.1	K06942	Brite Hierarchies	Protein families: genetic information processing	Ribosome biogenesis	ychF; ribosome-binding ATPase	NO	NA
3832.69	0.00113403	0.267357	0.986091	0.99131	WP_246208774.1	WP_246208774.1	K02836	Brite Hierarchies	Protein families: genetic information processing	Translation factors	prfB; peptide chain release factor 2	NO	NA
64.3226	7.73433	3.38319	9.88427e-05	0.0012553	WP_246208775.1	WP_246208775.1	K06180	Brite Hierarchies	Protein families: genetic information processing	Ribosome biogenesis	rluD; 23S rRNA pseudouridine1911/1915/1917 synthase	UP	rluD; 23S rRNA pseudouridine1911/1915/1917 synthase

## Sheet: dver_DE
baseMean	log2FoldChange	lfcSE	pvalue	padj	X	V1	V2	lvl1	lvl2	lvl3	lvl4	DE	delabel
1586.11	0.323859	0.291725	0.129122	0.357366	GJT89_RS00365	no KEGG annot	no KEGG annot	no KEGG annot	no KEGG annot	no KEGG annot	no KEGG annot	NO	NA
3282.33	0.0527732	0.25788	0.780588	0.881212	GJT89_RS01440	no KEGG annot	no KEGG annot	no KEGG annot	no KEGG annot	no KEGG annot	no KEGG annot	NO	NA
37892.4	0.1372	0.233681	0.468014	0.696069	GJT89_RS01555	no KEGG annot	no KEGG annot	no KEGG annot	no KEGG annot	no KEGG annot	no KEGG annot	NO	NA
16433.3	0.41304	0.353745	0.0835726	0.285004	GJT89_RS01940	no KEGG annot	no KEGG annot	no KEGG annot	no KEGG annot	no KEGG annot	no KEGG annot	NO	NA
758.373	-1.9114	0.494297	7.59798e-06	0.000275599	GJT89_RS02070	no KEGG annot	no KEGG annot	no KEGG annot	no KEGG annot	no KEGG annot	no KEGG annot	DOWN	no KEGG annot
6507.87	-1.00047	0.278262	4.17386e-05	0.000925206	GJT89_RS02255	no KEGG annot	no KEGG annot	no KEGG annot	no KEGG annot	no KEGG annot	no KEGG annot	DOWN	no KEGG annot
132140	-0.113927	0.23939	0.523776	0.729502	WP_168820769.1	WP_168820769.1	K03704	Not Included in Pathway or Brite	Unclassified: genetic information processing	Transcription	cspA; cold shock protein	NO	NA
13519.4	0.248464	0.336559	0.237168	0.498053	WP_168868468.1	WP_168868468.1	K02946	Genetic Information Processing	Translation	Ribosome	RP-S10, MRPS10, rpsJ; small subunit ribosomal protein S10	NO	NA
375.015	0.273767	0.258732	0.171871	0.408753	WP_168894523.1	WP_168894523.1	K03624	Brite Hierarchies	Protein families: genetic information processing	Transcription machinery	greA; transcription elongation factor GreA	NO	NA
1187.96	1.37721	0.496156	0.000284732	0.00420771	WP_168894524.1	WP_168894524.1	K00075	Metabolism	Carbohydrate metabolism	Amino sugar and nucleotide sugar metabolism	murB; UDP-N-acetylmuramate dehydrogenase	UP	murB; UDP-N-acetylmuramate dehydrogenase
28.0187	-0.142494	0.379981	0.373077	0.636559	WP_168894525.1	WP_168894525.1	K03786	Metabolism	Amino acid metabolism	Phenylalanine, tyrosine and tryptophan biosynthesis	aroQ, qutE; 3-dehydroquinate dehydratase II	NO	NA
27977.7	-0.240069	0.279869	0.24607	0.508715	WP_168894526.1	WP_168894526.1	K03569	Brite Hierarchies	Protein families: genetic information processing	Chromosome and associated proteins	mreB; rod shape-determining protein MreB and related proteins	NO	NA
2427.93	0.0450491	0.263655	0.816117	0.89459	WP_168894527.1	WP_168894527.1	K03570	Brite Hierarchies	Protein families: genetic information processing	Chromosome and associated proteins	mreC; rod shape-determining protein MreC	NO	NA
128.536	0.068602	0.358622	0.659425	0.827392	WP_168894528.1	WP_168894528.1	K03571	Brite Hierarchies	Protein families: genetic information processing	Chromosome and associated proteins	mreD; rod shape-determining protein MreD	NO	NA
431.426	-0.203225	0.32601	0.32669	0.595203	WP_168894529.1	WP_168894529.1	K11179	Genetic Information Processing	Folding, sorting and degradation	Sulfur relay system	tusE, dsrC; tRNA 2-thiouridine synthesizing protein E	NO	NA
1774.05	-0.399271	0.43541	0.098273	0.303633	WP_168894530.1	WP_168894530.1	K07056	Brite Hierarchies	Protein families: genetic information processing	Ribosome biogenesis	rsmI; 16S rRNA (cytidine1402-2'-O)-methyltransferase	NO	NA
593.411	0.183577	0.246988	0.345338	0.615133	WP_168894531.1	WP_168894531.1	K01491	Metabolism	Energy metabolism	Carbon fixation pathways in prokaryotes	folD; methylenetetrahydrofolate dehydrogenase (NADP+) / methenyltetrahydrofolate cyclohydrolase	NO	NA
748.642	0.127074	0.261617	0.519595	0.729502	WP_168894532.1	WP_168894532.1	K01885	Metabolism	Metabolism of cofactors and vitamins	Porphyrin metabolism	EARS, gltX; glutamyl-tRNA synthetase	NO	NA
4758.35	-0.573492	0.401693	0.0324126	0.157715	WP_168894533.1	WP_168894533.1	K11940	Brite Hierarchies	Protein families: genetic information processing	Chromosome and associated proteins	hspQ; heat shock protein HspQ	NO	NA
140.361	-0.146279	0.303637	0.466793	0.696069	WP_168894534.1	WP_168894534.1	K01775	Metabolism	Metabolism of other amino acids	D-Amino acid metabolism	alr; alanine racemase	NO	NA
1793.93	0.230282	0.324977	0.273539	0.535009	WP_168894535.1	WP_168894535.1	K01874	Metabolism	Metabolism of other amino acids	Selenocompound metabolism	MARS, metG; methionyl-tRNA synthetase	NO	NA
65.6134	0.114409	0.339802	0.53677	0.735424	WP_168894536.1	WP_168894536.1	K07038	Not Included in Pathway or Brite	Poorly characterized	General function prediction only	K07038; inner membrane protein	NO	NA
1738.52	0.229967	0.318275	0.271912	0.534448	WP_168894537.1	WP_168894537.1	K01147	Brite Hierarchies	Protein families: genetic information processing	Transfer RNA biogenesis	rnb; exoribonuclease II	NO	NA
13897.7	-0.220434	0.260131	0.269961	0.534448	WP_168894538.1	WP_168894538.1	K03111	Genetic Information Processing	Replication and repair	DNA replication	ssb; single-strand DNA-binding protein	NO	NA
1907.49	0.279513	0.314301	0.193406	0.440966	WP_168894539.1	WP_168894539.1	K03089	Brite Hierarchies	Protein families: genetic information processing	Transcription machinery	rpoH; RNA polymerase sigma-32 factor	NO	NA
11.0693	-0.0389635	0.370192	0.746839	NA	WP_168894540.1	WP_168894540.1	K08316	Brite Hierarchies	Protein families: genetic information processing	Ribosome biogenesis	rsmD; 16S rRNA (guanine966-N2)-methyltransferase	NO	NA
3421.17	0.170535	0.309826	0.403485	0.654433	WP_168894542.1	WP_168894542.1	K03553	Genetic Information Processing	Replication and repair	Homologous recombination	recA; recombination protein RecA	NO	NA
3657.24	-0.885673	0.391762	0.00295881	0.0295142	WP_168894543.1	WP_168894543.1	K01872	Genetic Information Processing	Translation	Aminoacyl-tRNA biosynthesis	AARS, alaS; alanyl-tRNA synthetase	NO	NA
10226.8	-0.119522	0.279051	0.563684	0.753102	WP_168894544.1	WP_168894544.1	K03563	Environmental Information Processing	Signal transduction	Two-component system	csrA; carbon storage regulator	NO	NA
17346.2	-1.15672	0.576662	0.00335093	0.0326103	WP_168894545.1	WP_168894545.1	K00674	Metabolism	Amino acid metabolism	Lysine biosynthesis	dapD; 2,3,4,5-tetrahydropyridine-2,6-dicarboxylate N-succinyltransferase	DOWN	dapD; 2,3,4,5-tetrahydropyridine-2,6-dicarboxylate N-succinyltransferase
973.768	0.513174	0.334511	0.0319798	0.15753	WP_168894546.1	WP_168894546.1	K01972	Genetic Information Processing	Replication and repair	DNA replication	E6.5.1.2, ligA, ligB; DNA ligase (NAD+)	NO	NA
676.74	0.00545788	0.212623	0.977409	0.989812	WP_168894547.1	WP_168894547.1	K01883	Genetic Information Processing	Translation	Aminoacyl-tRNA biosynthesis	CARS, cysS; cysteinyl-tRNA synthetase	NO	NA
4293.78	0.187304	0.21572	0.30923	0.571216	WP_168894548.1	WP_168894548.1	K02314	Genetic Information Processing	Replication and repair	DNA replication	dnaB; replicative DNA helicase	NO	NA
398.092	0.448434	0.289015	0.0413067	0.185184	WP_168894549.1	WP_168894549.1	K05539	Brite Hierarchies	Protein families: genetic information processing	Transfer RNA biogenesis	dusA; tRNA-dihydrouridine synthase A	NO	NA
318.134	0.395927	0.352167	0.0892119	0.29351	WP_168894550.1	WP_168894550.1	K03977	Brite Hierarchies	Protein families: genetic information processing	Ribosome biogenesis	engA, der; GTPase	NO	NA
214.071	-0.00514892	0.298656	0.974384	0.989812	WP_168894551.1	WP_168894551.1	K17713	Brite Hierarchies	Protein families: signaling and cellular processes	Transporters	bamB; outer membrane protein assembly factor BamB	NO	NA
1616.01	-0.383118	0.268998	0.0687471	0.253982	WP_168894552.1	WP_168894552.1	K01892	Genetic Information Processing	Translation	Aminoacyl-tRNA biosynthesis	HARS, hisS; histidyl-tRNA synthetase	NO	NA
3225.24	-0.47251	0.426776	0.0655808	0.246856	WP_168894553.1	WP_168894553.1	K11991	Brite Hierarchies	Protein families: genetic information processing	Transfer RNA biogenesis	tadA; tRNA(adenine34) deaminase	NO	NA
680.817	-0.146459	0.28433	0.465576	0.696069	WP_168894554.1	WP_168894554.1	K03152	Brite Hierarchies	Protein families: metabolism	Peptidases and inhibitors	thiJ; protein deglycase	NO	NA
202.789	-0.849946	0.423501	0.00551707	0.048918	WP_168894555.1	WP_168894555.1	K03625	Brite Hierarchies	Protein families: genetic information processing	Transcription machinery	nusB; transcription antitermination protein NusB	NO	NA
1209.28	-1.20977	0.340795	3.78083e-05	0.000889264	WP_168894556.1	WP_168894556.1	K00794	Metabolism	Metabolism of cofactors and vitamins	Riboflavin metabolism	ribH, RIB4; 6,7-dimethyl-8-ribityllumazine synthase	DOWN	ribH, RIB4; 6,7-dimethyl-8-ribityllumazine synthase
3903.14	-1.85341	0.275965	1.17589e-12	4.69179e-10	WP_168894558.1	WP_168894558.1	K01649	Metabolism	Carbohydrate metabolism	Pyruvate metabolism	leuA, IMS; 2-isopropylmalate synthase	DOWN	leuA, IMS; 2-isopropylmalate synthase
8074.51	-1.50802	0.285576	1.1291e-08	2.25255e-06	WP_168894559.1	WP_168894559.1	K00052	Metabolism	Carbohydrate metabolism	C5-Branched dibasic acid metabolism	leuB, IMDH; 3-isopropylmalate dehydrogenase	DOWN	leuB, IMDH; 3-isopropylmalate dehydrogenase
7824.84	-1.21396	0.291727	3.5799e-06	0.000204054	WP_168894560.1	WP_168894560.1	K01703	Metabolism	Carbohydrate metabolism	C5-Branched dibasic acid metabolism	leuC, IPMI-L; 3-isopropylmalate/(R)-2-methylmalate dehydratase large subunit	DOWN	leuC, IPMI-L; 3-isopropylmalate/(R)-2-methylmalate dehydratase large subunit
235.371	-0.665977	0.439718	0.0207383	0.123501	WP_168894561.1	WP_168894561.1	K01704	Metabolism	Carbohydrate metabolism	C5-Branched dibasic acid metabolism	leuD, IPMI-S; 3-isopropylmalate/(R)-2-methylmalate dehydratase small subunit	NO	NA
253.843	-0.077102	0.308176	0.686355	0.845234	WP_168894562.1	WP_168894562.1	K00939	Metabolism	Nucleotide metabolism	Purine metabolism	adk, AK; adenylate kinase	NO	NA
18673.9	-0.00469986	0.302932	0.997871	0.998857	WP_168894563.1	WP_168894563.1	K01714	Metabolism	Amino acid metabolism	Lysine biosynthesis	dapA; 4-hydroxy-tetrahydrodipicolinate synthase	NO	NA
53.5522	-0.219313	0.35198	0.2899	0.553446	WP_168894564.1	WP_168894564.1	K01879	Genetic Information Processing	Translation	Aminoacyl-tRNA biosynthesis	glyS; glycyl-tRNA synthetase beta chain	NO	NA
1811.37	-0.460881	0.276977	0.0334647	0.160872	WP_168894565.1	WP_168894565.1	K01878	Genetic Information Processing	Translation	Aminoacyl-tRNA biosynthesis	glyQ; glycyl-tRNA synthetase alpha chain	NO	NA
1319.43	0.0645253	0.260075	0.743563	0.867683	WP_168894566.1	WP_168894566.1	K13283	Brite Hierarchies	Protein families: signaling and cellular processes	Transporters	fieF; ferrous-iron efflux pump FieF	NO	NA
5744.31	-0.222785	0.225399	0.229312	0.491925	WP_168894567.1	WP_168894567.1	K00850	Metabolism	Carbohydrate metabolism	Glycolysis / Gluconeogenesis	pfkA, PFK; 6-phosphofructokinase 1	NO	NA
321.747	-0.33782	0.308673	0.12658	0.355673	WP_168894568.1	WP_168894568.1	K02897	Genetic Information Processing	Translation	Ribosome	RP-L25, rplY; large subunit ribosomal protein L25	NO	NA
838.952	0.051344	0.258356	0.793154	0.883939	WP_168894569.1	WP_168894569.1	K00215	Metabolism	Amino acid metabolism	Lysine biosynthesis	dapB; 4-hydroxy-tetrahydrodipicolinate reductase	NO	NA
46.4889	0.385697	0.486996	0.091216	0.29351	WP_168894570.1	WP_168894570.1	K03101	Genetic Information Processing	Folding, sorting and degradation	Protein export	lspA; signal peptidase II	NO	NA
14946	0.195915	0.220674	0.282339	0.546861	WP_168894571.1	WP_168894571.1	K01870	Genetic Information Processing	Translation	Aminoacyl-tRNA biosynthesis	IARS, ileS; isoleucyl-tRNA synthetase	NO	NA
50.1384	-0.11209	0.350505	0.521077	0.729502	WP_168894572.1	WP_168894572.1	K02968	Genetic Information Processing	Translation	Ribosome	RP-S20, rpsT; small subunit ribosomal protein S20	NO	NA
372.632	-0.485587	0.440259	0.061547	0.236128	WP_168894573.1	WP_168894573.1	K15724	Not Included in Pathway or Brite	Poorly characterized	General function prediction only	erpA; iron-sulfur cluster insertion protein	NO	NA
5227.56	-0.635641	0.46519	0.0273442	0.147437	WP_168894574.1	WP_168894574.1	K01834	Metabolism	Carbohydrate metabolism	Glycolysis / Gluconeogenesis	PGAM, gpmA; 2,3-bisphosphoglycerate-dependent phosphoglycerate mutase	NO	NA
2309.03	0.143405	0.32415	0.474872	0.699166	WP_168894575.1	WP_168894575.1	K13788	Metabolism	Carbohydrate metabolism	Pyruvate metabolism	pta; phosphate acetyltransferase	NO	NA
5040.97	0.00188192	0.29205	0.998081	0.998857	WP_168894576.1	WP_168894576.1	K00925	Metabolism	Carbohydrate metabolism	Pyruvate metabolism	ackA; acetate kinase	NO	NA
152.103	0.133294	0.349311	0.46928	0.696069	WP_168894577.1	WP_168894577.1	K03558	Not Included in Pathway or Brite	Poorly characterized	General function prediction only	cvpA; membrane protein required for colicin V production	NO	NA
1330.93	-0.120626	0.286386	0.547254	0.745097	WP_168894578.1	WP_168894578.1	K07258	Metabolism	Glycan biosynthesis and metabolism	Peptidoglycan biosynthesis	dacC, dacA, dacD; serine-type D-Ala-D-Ala carboxypeptidase (penicillin-binding protein 5/6)	NO	NA
137.011	-0.0301447	0.31447	0.86802	0.934668	WP_168894579.1	WP_168894579.1	K03801	Metabolism	Metabolism of cofactors and vitamins	Lipoic acid metabolism	lipB; lipoyl(octanoyl) transferase	NO	NA
113.437	0.408812	0.76412	0.00765665	0.062347	WP_168894581.1	WP_168894581.1	K00208	Metabolism	Lipid metabolism	Fatty acid biosynthesis	fabI; enoyl-[acyl-carrier protein] reductase I	NO	NA
14497	-1.30387	0.351509	1.95992e-05	0.000605809	WP_168894582.1	WP_168894582.1	K00324	Metabolism	Metabolism of cofactors and vitamins	Nicotinate and nicotinamide metabolism	pntA; proton-translocating NAD(P)+ transhydrogenase subunit alpha	DOWN	pntA; proton-translocating NAD(P)+ transhydrogenase subunit alpha
8293.71	-0.117576	0.276009	0.551182	0.745498	WP_168894583.1	WP_168894583.1	K00325	Metabolism	Metabolism of cofactors and vitamins	Nicotinate and nicotinamide metabolism	pntB; proton-translocating NAD(P)+ transhydrogenase subunit beta	NO	NA
213.16	0.527799	0.77425	0.030145	0.152251	WP_168894584.1	WP_168894584.1	K01420	Brite Hierarchies	Protein families: genetic information processing	Transcription factors	fnr; CRP/FNR family transcriptional regulator, anaerobic regulatory protein	NO	NA
4321.98	-0.108173	0.308484	0.564355	0.753102	WP_168894585.1	WP_168894585.1		NA NA NA	NA NA NA NA	NA NA NA NA NA	NA NA NA NA NA NA NA	NO	NA
558.278	0.20067	0.293726	0.331365	0.598257	WP_168894586.1	WP_168894586.1	K06179	Brite Hierarchies	Protein families: genetic information processing	Ribosome biogenesis	rluC; 23S rRNA pseudouridine955/2504/2580 synthase	NO	NA
372.144	-0.0969372	0.336614	0.591962	0.76686	WP_168894587.1	WP_168894587.1	K02911	Genetic Information Processing	Translation	Ribosome	RP-L32, MRPL32, rpmF; large subunit ribosomal protein L32	NO	NA
209.718	-0.0170856	0.308544	0.922424	0.963474	WP_168894588.1	WP_168894588.1		NA NA NA	NA NA NA NA	NA NA NA NA NA	NA NA NA NA NA NA NA	NO	NA
207.765	0.209358	0.344328	0.305427	0.569465	WP_168894589.1	WP_168894589.1		NA NA NA	NA NA NA NA	NA NA NA NA NA	NA NA NA NA NA NA NA	NO	NA
95.9392	-0.0736882	0.303452	0.700127	0.846977	WP_168894590.1	WP_168894590.1	K02078	Metabolism	Lipid metabolism	Fatty acid biosynthesis	acpP; acyl carrier protein	NO	NA
4053.24	0.00357761	0.237972	0.988239	0.998247	WP_168894591.1	WP_168894591.1	K09458	Metabolism	Lipid metabolism	Fatty acid biosynthesis	fabF, OXSM, CEM1; 3-oxoacyl-[acyl-carrier-protein] synthase II	NO	NA
600.189	-0.458039	0.279417	0.0359824	0.166942	WP_168894592.1	WP_168894592.1	K00943	Metabolism	Nucleotide metabolism	Pyrimidine metabolism	tmk, DTYMK; dTMP kinase	NO	NA
36.9304	-0.00556174	0.337714	0.969804	0.989812	WP_168894593.1	WP_168894593.1	K02341	Genetic Information Processing	Replication and repair	DNA replication	holB; DNA polymerase III subunit delta'	NO	NA
5564.56	-0.164133	0.234119	0.386241	0.642126	WP_168894594.1	WP_168894594.1	K02779	Metabolism	Carbohydrate metabolism	Glycolysis / Gluconeogenesis	ptsG; glucose PTS system EIICB or EIICBA component	NO	NA
223.482	0.174757	0.314332	0.391339	0.642569	WP_168894595.1	WP_168894595.1	K02503	Brite Hierarchies	Protein families: genetic information processing	Transfer RNA biogenesis	HINT1_2, hinT, hit; histidine triad (HIT) family protein	NO	NA
40862.9	0.538095	0.348588	0.0343967	0.163384	WP_168894596.1	WP_168894596.1	K00134	Metabolism	Carbohydrate metabolism	Glycolysis / Gluconeogenesis	GAPDH, gapA; glyceraldehyde 3-phosphate dehydrogenase (phosphorylating)	NO	NA
43553.9	0.0495649	0.264936	0.804202	0.885496	WP_168894597.1	WP_168894597.1	K04773	Brite Hierarchies	Protein families: metabolism	Peptidases and inhibitors	sppA; protease IV	NO	NA
4954.73	-0.353078	0.256858	0.0852071	0.287893	WP_168894598.1	WP_168894598.1	K01142	Genetic Information Processing	Replication and repair	Base excision repair	E3.1.11.2, xthA; exodeoxyribonuclease III	NO	NA
768.357	1.43088	0.363508	5.15816e-06	0.000228679	WP_168894599.1	WP_168894599.1	K06131	Metabolism	Lipid metabolism	Glycerophospholipid metabolism	clsA_B; cardiolipin synthase A/B	UP	clsA_B; cardiolipin synthase A/B
562.247	0.141321	0.27977	0.482428	0.705087	WP_168894600.1	WP_168894600.1	K06942	Brite Hierarchies	Protein families: genetic information processing	Ribosome biogenesis	ychF; ribosome-binding ATPase	NO	NA
442.129	-0.243217	0.297435	0.249023	0.512167	WP_168894601.1	WP_168894601.1	K01056	Brite Hierarchies	Protein families: genetic information processing	Translation factors	PTH1, PTRH1, pth, spoVC; peptidyl-tRNA hydrolase, PTH1 family	NO	NA
5389.72	-0.525209	0.258762	0.0131907	0.0965009	WP_168894602.1	WP_168894602.1	K00948	Metabolism	Carbohydrate metabolism	Pentose phosphate pathway	PRPS, prsA; ribose-phosphate pyrophosphokinase	NO	NA
4748.7	-0.465034	0.285193	0.0350148	0.164363	WP_168894603.1	WP_168894603.1	K02835	Brite Hierarchies	Protein families: genetic information processing	Translation factors	prfA, MTRF1, MRF1; peptide chain release factor 1	NO	NA
122.591	0.06757	0.329385	0.711028	0.854519	WP_168894604.1	WP_168894604.1	K02493	Brite Hierarchies	Protein families: genetic information processing	Translation factors	hemK, prmC, HEMK; release factor glutamine methyltransferase	NO	NA
13912.9	0.0204869	0.264722	0.927761	0.966519	WP_168894605.1	WP_168894605.1	K01868	Genetic Information Processing	Translation	Aminoacyl-tRNA biosynthesis	TARS, thrS; threonyl-tRNA synthetase	NO	NA
969.35	-0.0295448	0.266472	0.880948	0.939834	WP_168894606.1	WP_168894606.1	K02916	Genetic Information Processing	Translation	Ribosome	RP-L35, MRPL35, rpmI; large subunit ribosomal protein L35	NO	NA
5325.43	-0.0716726	0.225903	0.694525	0.846977	WP_168894607.1	WP_168894607.1	K02887	Genetic Information Processing	Translation	Ribosome	RP-L20, MRPL20, rplT; large subunit ribosomal protein L20	NO	NA
5764.56	0.414124	0.262657	0.045002	0.197316	WP_168894608.1	WP_168894608.1	K01889	Genetic Information Processing	Translation	Aminoacyl-tRNA biosynthesis	FARSA, pheS; phenylalanyl-tRNA synthetase alpha chain	NO	NA
272.154	0.171637	0.27104	0.389909	0.642569	WP_168894609.1	WP_168894609.1	K01890	Genetic Information Processing	Translation	Aminoacyl-tRNA biosynthesis	FARSB, pheT; phenylalanyl-tRNA synthetase beta chain	NO	NA
66.8617	-0.144234	0.339406	0.451276	0.692535	WP_168894610.1	WP_168894610.1	K00793	Metabolism	Metabolism of cofactors and vitamins	Riboflavin metabolism	ribE, RIB5; riboflavin synthase	NO	NA
2860.22	-0.242524	0.330998	0.257084	0.520694	WP_168894611.1	WP_168894611.1	K01866	Genetic Information Processing	Translation	Aminoacyl-tRNA biosynthesis	YARS, tyrS; tyrosyl-tRNA synthetase	NO	NA
135.325	0.153709	0.370064	0.383158	0.642126	WP_168894612.1	WP_168894612.1	K26939	Brite Hierarchies	Protein families: signaling and cellular processes	Transporters	norM, mdtK; MATE family, multidrug efflux pump	NO	NA
482.203	-0.144382	0.351872	0.435309	0.683957	WP_168894613.1	WP_168894613.1	K07390	Brite Hierarchies	Protein families: genetic information processing	Chaperones and folding catalysts	grxD, GLRX5; monothiol glutaredoxin	NO	NA
1651.32	0.114529	0.293024	0.568224	0.753277	WP_168894614.1	WP_168894614.1	K03683	Brite Hierarchies	Protein families: genetic information processing	Transfer RNA biogenesis	rnt; ribonuclease T	NO	NA
181.314	0.148879	0.396347	0.299283	0.562991	WP_168894615.1	WP_168894615.1	K14742	Brite Hierarchies	Protein families: genetic information processing	Transfer RNA biogenesis	tsaB; tRNA threonylcarbamoyladenosine biosynthesis protein TsaB	NO	NA
20996.3	0.0916392	0.263363	0.643469	0.81506	WP_168894616.1	WP_168894616.1	K01419	Brite Hierarchies	Protein families: metabolism	Peptidases and inhibitors	hslV, clpQ; ATP-dependent HslUV protease, peptidase subunit HslV	NO	NA
31117.8	0.33866	0.308091	0.131818	0.357366	WP_168894617.1	WP_168894617.1	K03667	Brite Hierarchies	Protein families: genetic information processing	Chaperones and folding catalysts	hslU; ATP-dependent HslUV protease ATP-binding subunit HslU	NO	NA
2064.64	-0.00757408	0.280156	0.959677	0.988603	WP_168894618.1	WP_168894618.1	K11755	Metabolism	Amino acid metabolism	Histidine metabolism	hisIE; phosphoribosyl-AMP cyclohydrolase / phosphoribosyl-ATP pyrophosphohydrolase	NO	NA
9581.99	-0.337363	0.326083	0.132557	0.357366	WP_168894619.1	WP_168894619.1	K02500	Metabolism	Amino acid metabolism	Histidine metabolism	hisF; imidazole glycerol-phosphate synthase subunit HisF	NO	NA
3145.57	-0.106349	0.274586	0.598646	0.773009	WP_168894620.1	WP_168894620.1	K01814	Metabolism	Amino acid metabolism	Histidine metabolism	hisA; phosphoribosylformimino-5-aminoimidazole carboxamide ribotide isomerase	NO	NA
2314.66	-0.0700194	0.314437	0.708849	0.854474	WP_168894621.1	WP_168894621.1	K02501	Metabolism	Amino acid metabolism	Histidine metabolism	hisH; imidazole glycerol-phosphate synthase subunit HisH	NO	NA
7102.01	-0.825559	0.299913	0.00091434	0.0114007	WP_168894622.1	WP_168894622.1	K01089	Metabolism	Amino acid metabolism	Histidine metabolism	hisB; imidazoleglycerol-phosphate dehydratase / histidinol-phosphatase	NO	NA
6025.33	-1.22156	0.263456	4.10633e-07	4.09606e-05	WP_168894623.1	WP_168894623.1	K00765	Metabolism	Amino acid metabolism	Histidine metabolism	hisG; ATP phosphoribosyltransferase	DOWN	hisG; ATP phosphoribosyltransferase
413.511	-1.30379	0.39303	8.00412e-05	0.0014756	WP_168894624.1	WP_168894624.1	K03469	Genetic Information Processing	Replication and repair	DNA replication	rnhA, RNASEH1; ribonuclease HI	DOWN	rnhA, RNASEH1; ribonuclease HI
1038.58	-1.39168	0.350909	6.56471e-06	0.000261932	WP_168894625.1	WP_168894625.1	K02342	Genetic Information Processing	Replication and repair	DNA replication	dnaQ; DNA polymerase III subunit epsilon	DOWN	dnaQ; DNA polymerase III subunit epsilon
1808.81	-1.47844	0.403227	1.97381e-05	0.000605809	WP_168894626.1	WP_168894626.1	K03442	Brite Hierarchies	Protein families: signaling and cellular processes	Transporters	mscS; small conductance mechanosensitive channel	DOWN	mscS; small conductance mechanosensitive channel
4574.73	-1.20112	0.351765	6.30346e-05	0.00125754	WP_168894627.1	WP_168894627.1	K01624	Metabolism	Carbohydrate metabolism	Glycolysis / Gluconeogenesis	FBA, fbaA; fructose-bisphosphate aldolase, class II	DOWN	FBA, fbaA; fructose-bisphosphate aldolase, class II
3550.57	-1.1654	0.333586	4.9002e-05	0.00102904	WP_168894628.1	WP_168894628.1	K00927	Metabolism	Carbohydrate metabolism	Glycolysis / Gluconeogenesis	PGK, pgk; phosphoglycerate kinase	DOWN	PGK, pgk; phosphoglycerate kinase
10517.7	-1.85571	0.365462	3.00063e-08	3.99084e-06	WP_168894629.1	WP_168894629.1	K00615	Metabolism	Carbohydrate metabolism	Pentose phosphate pathway	E2.2.1.1, tktA, tktB; transketolase	DOWN	E2.2.1.1, tktA, tktB; transketolase
13965	-0.61827	0.447624	0.0290795	0.152251	WP_168894630.1	WP_168894630.1	K00789	Metabolism	Amino acid metabolism	Cysteine and methionine metabolism	metK, MAT; S-adenosylmethionine synthetase	NO	NA
10253.9	-0.139772	0.254147	0.468464	0.696069	WP_168894631.1	WP_168894631.1	K02469	Brite Hierarchies	Protein families: genetic information processing	DNA replication proteins	gyrA; DNA gyrase subunit A	NO	NA
17583.8	0.0163793	0.214916	0.93098	0.967346	WP_168894632.1	WP_168894632.1	K03555	Genetic Information Processing	Replication and repair	Mismatch repair	mutS; DNA mismatch repair protein MutS	NO	NA
942.461	0.0200494	0.250539	0.919983	0.963447	WP_168894633.1	WP_168894633.1	K06890	Not Included in Pathway or Brite	Poorly characterized	Function unknown	K06890; uncharacterized protein	NO	NA
308.664	-0.38148	0.313113	0.0906786	0.29351	WP_168894634.1	WP_168894634.1	K03438	Brite Hierarchies	Protein families: genetic information processing	Ribosome biogenesis	mraW, rsmH; 16S rRNA (cytosine1402-N4)-methyltransferase	NO	NA
3402.01	0.172154	0.230911	0.357797	0.626145	WP_168894635.1	WP_168894635.1	K01928	Metabolism	Amino acid metabolism	Lysine biosynthesis	murE; UDP-N-acetylmuramoyl-L-alanyl-D-glutamate--2,6-diaminopimelate ligase	NO	NA
1730.17	-0.137718	0.235974	0.44965	0.692535	WP_168894636.1	WP_168894636.1	K01929	Metabolism	Amino acid metabolism	Lysine biosynthesis	murF; UDP-N-acetylmuramoyl-tripeptide--D-alanyl-D-alanine ligase	NO	NA
782.281	0.464007	0.323342	0.04558	0.197678	WP_168894638.1	WP_168894638.1	K01925	Metabolism	Metabolism of other amino acids	D-Amino acid metabolism	murD; UDP-N-acetylmuramoylalanine--D-glutamate ligase	NO	NA
4242.59	0.768231	0.329017	0.00274751	0.0286084	WP_168894639.1	WP_168894639.1	K02563	Metabolism	Glycan biosynthesis and metabolism	Peptidoglycan biosynthesis	murG; UDP-N-acetylglucosamine--N-acetylmuramyl-(pentapeptide) pyrophosphoryl-undecaprenol N-acetylglucosamine transferase	NO	NA
1161.57	0.417383	0.489323	0.0788936	0.278571	WP_168894641.1	WP_168894641.1	K01921	Metabolism	Metabolism of other amino acids	D-Amino acid metabolism	ddl; D-alanine-D-alanine ligase	NO	NA
5.76237	0.0145073	0.377192	0.883875	NA	WP_168894642.1	WP_168894642.1		NA NA NA	NA NA NA NA	NA NA NA NA NA	NA NA NA NA NA NA NA	NO	NA
23748.4	0.139107	0.241855	0.468929	0.696069	WP_168894643.1	WP_168894643.1	K03070	Genetic Information Processing	Folding, sorting and degradation	Protein export	secA; preprotein translocase subunit SecA	NO	NA
16408.5	-0.0750497	0.26656	0.697205	0.846977	WP_168894644.1	WP_168894644.1	K03686	Brite Hierarchies	Protein families: genetic information processing	Chaperones and folding catalysts	dnaJ; molecular chaperone DnaJ	NO	NA
105546	-0.190472	0.305289	0.353751	0.624543	WP_168894645.1	WP_168894645.1	K04043	Genetic Information Processing	Folding, sorting and degradation	RNA degradation	dnaK, HSPA9; molecular chaperone DnaK	NO	NA
2546.47	-0.0701477	0.262955	0.722192	0.861832	WP_168894646.1	WP_168894646.1	K01255	Metabolism	Metabolism of other amino acids	Glutathione metabolism	CARP, pepA; leucyl aminopeptidase	NO	NA
3811.06	-0.000770307	0.303905	0.995803	0.998857	WP_168894647.1	WP_168894647.1	K01873	Genetic Information Processing	Translation	Aminoacyl-tRNA biosynthesis	VARS, valS; valyl-tRNA synthetase	NO	NA
814.013	0.128298	0.281641	0.526973	0.730077	WP_168894648.1	WP_168894648.1	K00611	Metabolism	Amino acid metabolism	Arginine biosynthesis	OTC, argF, argI; ornithine carbamoyltransferase	NO	NA
3271.28	0.193061	0.274626	0.341065	0.610246	WP_168894649.1	WP_168894649.1	K11069	Environmental Information Processing	Membrane transport	ABC transporters	potD; spermidine/putrescine transport system substrate-binding protein	NO	NA
3806.6	0.32711	0.285664	0.118752	0.337153	WP_168894650.1	WP_168894650.1	K07320	Brite Hierarchies	Protein families: genetic information processing	Ribosome biogenesis	prmB; ribosomal protein L3 glutamine methyltransferase	NO	NA
16547.6	-0.65674	0.320908	0.00839094	0.0656468	WP_168894651.1	WP_168894651.1	K01736	Metabolism	Amino acid metabolism	Phenylalanine, tyrosine and tryptophan biosynthesis	aroC; chorismate synthase	NO	NA
15639.3	-0.850474	0.539363	0.011478	0.0864099	WP_168894652.1	WP_168894652.1	K03386	Cellular Processes	Cell growth and death	Apoptosis - fly	PRDX2_4, ahpC; peroxiredoxin 2/4	NO	NA
140.148	-0.101839	0.293387	0.604627	0.775712	WP_168894653.1	WP_168894653.1	K00564	Brite Hierarchies	Protein families: genetic information processing	Ribosome biogenesis	rsmC; 16S rRNA (guanine1207-N2)-methyltransferase	NO	NA
2404.17	0.163165	0.269651	0.412887	0.658625	WP_168894654.1	WP_168894654.1	K01525	Metabolism	Nucleotide metabolism	Purine metabolism	apaH; bis(5'-nucleosyl)-tetraphosphatase (symmetrical)	NO	NA
3632.46	0.110962	0.245706	0.556134	0.749654	WP_168894655.1	WP_168894655.1	K06195	Not Included in Pathway or Brite	Unclassified: signaling and cellular processes	Others	apaG; ApaG protein	NO	NA
1685.66	-0.0751242	0.227361	0.681059	0.841309	WP_168894656.1	WP_168894656.1	K02528	Brite Hierarchies	Protein families: genetic information processing	Ribosome biogenesis	ksgA; 16S rRNA (adenine1518-N6/adenine1519-N6)-dimethyltransferase	NO	NA
54.2325	-0.240086	0.376721	0.244261	0.50843	WP_168894657.1	WP_168894657.1		NA NA NA	NA NA NA NA	NA NA NA NA NA	NA NA NA NA NA NA NA	NO	NA
19.574	-0.246653	0.451235	0.140745	0.364657	WP_168894658.1	WP_168894658.1	K05801	Brite Hierarchies	Protein families: genetic information processing	Chaperones and folding catalysts	djlA; DnaJ like chaperone protein	NO	NA
27.8468	0.192686	0.410685	0.230551	0.491925	WP_168894659.1	WP_168894659.1	K00997	Metabolism	Metabolism of cofactors and vitamins	Pantothenate and CoA biosynthesis	acpS; holo-[acyl-carrier protein] synthase	NO	NA
118.095	0.215915	0.337976	0.298888	0.562991	WP_168894660.1	WP_168894660.1	K03595	Brite Hierarchies	Protein families: genetic information processing	Ribosome biogenesis	era, ERAL1; GTPase	NO	NA
1285.58	0.496093	0.242824	0.0137858	0.0965009	WP_168894661.1	WP_168894661.1	K03685	Genetic Information Processing	Translation	Ribosome biogenesis in eukaryotes	rnc, DROSHA, RNT1; ribonuclease III	NO	NA
160.034	0.341872	0.387329	0.131896	0.357366	WP_168894662.1	WP_168894662.1	K03100	Genetic Information Processing	Folding, sorting and degradation	Protein export	lepB; signal peptidase I	NO	NA
6385.42	-0.368267	0.280294	0.083045	0.285004	WP_168894663.1	WP_168894663.1	K03596	Human Diseases	Infectious disease: bacterial	Legionellosis	lepA; GTP-binding protein LepA	NO	NA
2317.54	0.0602935	0.232711	0.758466	0.873198	WP_168894664.1	WP_168894664.1	K01414	Brite Hierarchies	Protein families: metabolism	Peptidases and inhibitors	prlC; oligopeptidase A	NO	NA
1733.37	-0.309589	0.265739	0.132061	0.357366	WP_168894665.1	WP_168894665.1	K03218	Brite Hierarchies	Protein families: genetic information processing	Ribosome biogenesis	rlmB; 23S rRNA (guanosine2251-2'-O)-methyltransferase	NO	NA
499.389	0.69158	0.452857	0.0160845	0.106962	WP_168894666.1	WP_168894666.1	K00791	Metabolism	Metabolism of terpenoids and polyketides	Zeatin biosynthesis	miaA, TRIT1; tRNA dimethylallyltransferase	NO	NA
2543.63	0.0322733	0.292773	0.868455	0.934668	WP_168894667.1	WP_168894667.1	K03572	Genetic Information Processing	Replication and repair	Mismatch repair	mutL; DNA mismatch repair protein MutL	NO	NA
62.7225	-0.0524168	0.329573	0.766317	0.876105	WP_168894668.1	WP_168894668.1	K13288	Genetic Information Processing	Translation	Ribosome biogenesis in eukaryotes	orn, REX2, REXO2; oligoribonuclease	NO	NA
425.235	-0.0635283	0.261482	0.741171	0.867683	WP_168894669.1	WP_168894669.1	K01613	Metabolism	Lipid metabolism	Glycerophospholipid metabolism	psd, PISD; phosphatidylserine decarboxylase	NO	NA
86.8288	-0.0514882	0.313286	0.781479	0.881212	WP_168894670.1	WP_168894670.1	K04568	Brite Hierarchies	Protein families: genetic information processing	Translation factors	epmA, poxA; elongation factor P--(R)-beta-lysine ligase	NO	NA
22.1273	-0.096447	0.35964	0.549019	0.745097	WP_168894671.1	WP_168894671.1	K02356	Brite Hierarchies	Protein families: genetic information processing	Translation factors	efp; elongation factor P	NO	NA
43.579	-0.192274	0.399306	0.261324	0.526608	WP_168894672.1	WP_168894672.1	K19810	Brite Hierarchies	Protein families: genetic information processing	Translation factors	epmB; L-lysine 2,3-aminomutase	NO	NA
92855.8	-0.183042	0.309897	0.370586	0.636559	WP_168894673.1	WP_168894673.1	K04078	Brite Hierarchies	Protein families: genetic information processing	Chaperones and folding catalysts	groES, HSPE1; chaperonin GroES	NO	NA
1799.39	0.0764322	0.289781	0.700508	0.846977	WP_168894674.1	WP_168894674.1	K03286	Brite Hierarchies	Protein families: signaling and cellular processes	Transporters	TC.OOP; OmpA-OmpF porin, OOP family	NO	NA
70.6634	0.0748763	0.34177	0.669358	0.834606	WP_168894675.1	WP_168894675.1	K06980	Brite Hierarchies	Protein families: genetic information processing	Transfer RNA biogenesis	ygfZ; tRNA-modifying protein YgfZ	NO	NA
17105.6	-0.417397	0.244193	0.0384726	0.176443	WP_168894676.1	WP_168894676.1	K01955	Metabolism	Nucleotide metabolism	Pyrimidine metabolism	carB, CPA2; carbamoyl-phosphate synthase large subunit	NO	NA
7682.25	-0.280961	0.293091	0.189238	0.433942	WP_168894677.1	WP_168894677.1	K01956	Metabolism	Nucleotide metabolism	Pyrimidine metabolism	carA, CPA1; carbamoyl-phosphate synthase small subunit	NO	NA
20768.8	-0.534195	0.278422	0.0164736	0.107754	WP_168894678.1	WP_168894678.1	K00053	Metabolism	Amino acid metabolism	Valine, leucine and isoleucine biosynthesis	ilvC; ketol-acid reductoisomerase	NO	NA
16743.5	-0.882485	0.439483	0.00492171	0.0446309	WP_168894679.1	WP_168894679.1	K01687	Metabolism	Amino acid metabolism	Valine, leucine and isoleucine biosynthesis	ilvD; dihydroxy-acid dehydratase	NO	NA
4679.76	-0.606266	0.283196	0.00791302	0.0631459	WP_168894680.1	WP_168894680.1	K00826	Metabolism	Amino acid metabolism	Cysteine and methionine metabolism	E2.6.1.42, ilvE; branched-chain amino acid aminotransferase	NO	NA
204.673	-1.1015	0.467432	0.00164753	0.0187819	WP_168894681.1	WP_168894681.1	K11258	Metabolism	Carbohydrate metabolism	Butanoate metabolism	ilvM; acetolactate synthase II small subunit	DOWN	ilvM; acetolactate synthase II small subunit
6463.78	-1.48275	0.331617	6.38711e-07	5.09691e-05	WP_168894682.1	WP_168894682.1	K01652	Metabolism	Carbohydrate metabolism	Butanoate metabolism	E2.2.1.6L, ilvB, ilvG, ilvI; acetolactate synthase I/II/III large subunit	DOWN	E2.2.1.6L, ilvB, ilvG, ilvI; acetolactate synthase I/II/III large subunit
213.871	-0.698328	0.45006	0.0176791	0.110218	WP_168894683.1	WP_168894683.1	K00528	Not Included in Pathway or Brite	Unclassified: metabolism	Enzymes with EC numbers	fpr; ferredoxin/flavodoxin---NADP+ reductase	NO	NA
1333.71	-0.350537	0.284455	0.102615	0.310178	WP_168894684.1	WP_168894684.1	K01803	Metabolism	Carbohydrate metabolism	Glycolysis / Gluconeogenesis	TPI, tpiA; triosephosphate isomerase (TIM)	NO	NA
1846.82	0.24261	0.321762	0.252595	0.516848	WP_168894685.1	WP_168894685.1	K04567	Genetic Information Processing	Translation	Aminoacyl-tRNA biosynthesis	KARS, lysS; lysyl-tRNA synthetase, class II	NO	NA
64564.9	-0.00769575	0.274145	0.962218	0.988603	WP_168894687.1	WP_168894687.1	K04771	Environmental Information Processing	Signal transduction	Two-component system	degP, htrA; serine protease Do	NO	NA
1545.38	-0.156657	0.26794	0.431277	0.682856	WP_168894688.1	WP_168894688.1	K01807	Metabolism	Carbohydrate metabolism	Pentose phosphate pathway	rpiA; ribose 5-phosphate isomerase A	NO	NA
3146.76	-0.274054	0.263299	0.177114	0.415563	WP_168894689.1	WP_168894689.1	K01778	Metabolism	Amino acid metabolism	Lysine biosynthesis	dapF; diaminopimelate epimerase	NO	NA
3273.1	-0.291649	0.241287	0.134268	0.359551	WP_168894690.1	WP_168894690.1	K03657	Genetic Information Processing	Replication and repair	Nucleotide excision repair	uvrD, pcrA; ATP-dependent DNA helicase UvrD/PcrA	NO	NA
3034.32	-0.22323	0.267032	0.269394	0.534448	WP_168894691.1	WP_168894691.1	K03284	Brite Hierarchies	Protein families: signaling and cellular processes	Transporters	corA; magnesium transporter	NO	NA
5095.89	-0.131273	0.25683	0.49926	0.711445	WP_168894692.1	WP_168894692.1	K00164	Metabolism	Carbohydrate metabolism	Citrate cycle (TCA cycle)	OGDH, sucA; 2-oxoglutarate dehydrogenase E1 component	NO	NA
1778.48	-0.00843721	0.263794	0.9762	0.989812	WP_168894693.1	WP_168894693.1	K00658	Metabolism	Carbohydrate metabolism	Citrate cycle (TCA cycle)	DLST, sucB; 2-oxoglutarate dehydrogenase E2 component (dihydrolipoamide succinyltransferase)	NO	NA
4017.8	0.0635936	0.275461	0.759397	0.873198	WP_168894694.1	WP_168894694.1	K00425	Metabolism	Energy metabolism	Oxidative phosphorylation	cydA; cytochrome bd ubiquinol oxidase subunit I	NO	NA
1092.69	-0.166398	0.241054	0.384336	0.642126	WP_168894695.1	WP_168894695.1	K00426	Metabolism	Energy metabolism	Oxidative phosphorylation	cydB; cytochrome bd ubiquinol oxidase subunit II	NO	NA
17303.3	0.362395	0.356827	0.117799	0.337153	WP_168894697.1	WP_168894697.1	K02622	Brite Hierarchies	Protein families: genetic information processing	DNA replication proteins	parE; topoisomerase IV subunit B	NO	NA
18733	1.12854	0.321792	3.56206e-05	0.000889264	WP_168894698.1	WP_168894698.1	K00163	Metabolism	Carbohydrate metabolism	Glycolysis / Gluconeogenesis	aceE; pyruvate dehydrogenase E1 component	UP	aceE; pyruvate dehydrogenase E1 component
3252.53	0.703353	0.23664	0.000555348	0.00762573	WP_168894699.1	WP_168894699.1	K00627	Metabolism	Carbohydrate metabolism	Glycolysis / Gluconeogenesis	DLAT, aceF, pdhC; pyruvate dehydrogenase E2 component (dihydrolipoyllysine-residue acetyltransferase)	NO	NA
4154.04	0.417154	0.286729	0.0545372	0.222044	WP_168894700.1	WP_168894700.1	K00382	Metabolism	Carbohydrate metabolism	Glycolysis / Gluconeogenesis	DLD, lpd, pdhD; dihydrolipoyl dehydrogenase	NO	NA
2314.66	-0.0854107	0.253686	0.656309	0.827392	WP_168894701.1	WP_168894701.1	K01439	Metabolism	Amino acid metabolism	Lysine biosynthesis	dapE; succinyl-diaminopimelate desuccinylase	NO	NA
29294.6	-0.123566	0.217262	0.510499	0.722302	WP_168894702.1	WP_168894702.1	K01338	Cellular Processes	Cell growth and death	Cell cycle - Caulobacter	lon; ATP-dependent Lon protease	NO	NA
7530.49	0.0182715	0.23009	0.898847	0.95523	WP_168894703.1	WP_168894703.1	K03544	Cellular Processes	Cell growth and death	Cell cycle - Caulobacter	clpX, CLPX; ATP-dependent Clp protease ATP-binding subunit ClpX	NO	NA
123.775	0.252089	0.396977	0.209743	0.464931	WP_168894704.1	WP_168894704.1	K05527	Brite Hierarchies	Protein families: genetic information processing	Transcription factors	bolA; BolA family transcriptional regulator, general stress-responsive regulator	NO	NA
77.0076	-0.135056	0.327457	0.485794	0.707415	WP_168894705.1	WP_168894705.1	K01092	Metabolism	Carbohydrate metabolism	Inositol phosphate metabolism	E3.1.3.25, IMPA, suhB; myo-inositol-1(or 4)-monophosphatase	NO	NA
46.6864	-0.150024	0.341713	0.436631	0.683957	WP_168894706.1	WP_168894706.1	K07400	Not Included in Pathway or Brite	Unclassified: genetic information processing	Protein processing	nfuA; Fe/S biogenesis protein NfuA	NO	NA
771.359	0.569118	0.398736	0.0298275	0.152251	WP_168894707.1	WP_168894707.1	K00651	Metabolism	Energy metabolism	Sulfur metabolism	metA; homoserine O-succinyltransferase/O-acetyltransferase	NO	NA
1260.65	-0.0532451	0.244201	0.779642	0.881212	WP_168894708.1	WP_168894708.1	K01881	Genetic Information Processing	Translation	Aminoacyl-tRNA biosynthesis	PARS, proS; prolyl-tRNA synthetase	NO	NA
1702.3	-0.12466	0.281019	0.529367	0.730856	WP_168894709.1	WP_168894709.1	K04075	Brite Hierarchies	Protein families: genetic information processing	Transfer RNA biogenesis	tilS, mesJ; tRNA(Ile)-lysidine synthase	NO	NA
2430.65	0.799108	0.341867	0.00248952	0.0270291	WP_168894710.1	WP_168894710.1	K02337	Genetic Information Processing	Replication and repair	DNA replication	dnaE; DNA polymerase III subunit alpha	NO	NA
24.9625	0.163946	0.392042	0.307816	0.571216	WP_168894711.1	WP_168894711.1	K02372	Metabolism	Lipid metabolism	Fatty acid biosynthesis	fabZ; 3-hydroxyacyl-[acyl-carrier-protein] dehydratase	NO	NA
119.041	0.526202	0.494086	0.0473106	0.202978	WP_168894712.1	WP_168894712.1	K06142	Not Included in Pathway or Brite	Unclassified: signaling and cellular processes	Structural proteins	hlpA, ompH; outer membrane protein	NO	NA
1963.72	0.29875	0.279425	0.152102	0.376949	WP_168894713.1	WP_168894713.1	K07277	Cellular Processes	Transport and catabolism	Mitophagy - animal	SAM50, TOB55, bamA; outer membrane protein insertion porin family	NO	NA
116.152	-0.046237	0.30658	0.805601	0.885496	WP_168894714.1	WP_168894714.1	K11749	Cellular Processes	Cell growth and death	Cell cycle - Caulobacter	rseP; regulator of sigma E protease	NO	NA
1686.39	-0.110439	0.26282	0.574187	0.754698	WP_168894715.1	WP_168894715.1	K00806	Metabolism	Glycan biosynthesis and metabolism	Peptidoglycan biosynthesis	uppS; undecaprenyl diphosphate synthase	NO	NA
168.745	0.168024	0.305371	0.40829	0.658102	WP_168894716.1	WP_168894716.1	K02838	Brite Hierarchies	Protein families: genetic information processing	Translation factors	frr, MRRF, RRF; ribosome recycling factor	NO	NA
109.135	-1.19323	0.511058	0.00149822	0.017582	WP_168894717.1	WP_168894717.1	K02357	Brite Hierarchies	Protein families: genetic information processing	Translation factors	tsf, TSFM; elongation factor Ts	DOWN	tsf, TSFM; elongation factor Ts
1701.49	-0.292744	0.309919	0.178098	0.415563	WP_168894718.1	WP_168894718.1	K01265	Brite Hierarchies	Protein families: metabolism	Peptidases and inhibitors	map; methionyl aminopeptidase	NO	NA
26034.4	0.025127	0.308429	0.901503	0.95523	WP_168894719.1	WP_168894719.1	K03086	Cellular Processes	Cell motility	Flagellar assembly	rpoD; RNA polymerase primary sigma factor	NO	NA
628.55	0.0463781	0.252183	0.801971	0.885496	WP_168894720.1	WP_168894720.1	K02316	Genetic Information Processing	Replication and repair	DNA replication	dnaG; DNA primase	NO	NA
1104.6	0.0313419	0.289227	0.880147	0.939834	WP_168894721.1	WP_168894721.1	K02970	Genetic Information Processing	Translation	Ribosome	RP-S21, MRPS21, rpsU; small subunit ribosomal protein S21	NO	NA
3464.18	0.108072	0.298356	0.581152	0.757777	WP_168894722.1	WP_168894722.1	K25706	Brite Hierarchies	Protein families: genetic information processing	Transfer RNA biogenesis	tsaD; tRNA N6-adenosine threonylcarbamoyltransferase	NO	NA
64.6892	-0.0603282	0.324962	0.738926	0.867683	WP_168894723.1	WP_168894723.1	K06153	Metabolism	Glycan biosynthesis and metabolism	Peptidoglycan biosynthesis	bacA; undecaprenyl-diphosphatase	NO	NA
2295.91	-0.170202	0.24358	0.374916	0.636559	WP_168894724.1	WP_168894724.1	K00974	Brite Hierarchies	Protein families: genetic information processing	Transfer RNA biogenesis	cca; tRNA nucleotidyltransferase (CCA-adding enzyme)	NO	NA
4966.48	-1.69806	0.551577	0.000138632	0.00212747	WP_168894725.1	WP_168894725.1	K02858	Metabolism	Metabolism of cofactors and vitamins	Riboflavin metabolism	ribB, RIB3; 3,4-dihydroxy 2-butanone 4-phosphate synthase	DOWN	ribB, RIB3; 3,4-dihydroxy 2-butanone 4-phosphate synthase
55026.1	0.00683322	0.252149	0.998857	0.998857	WP_168894726.1	WP_168894726.1	K03628	Genetic Information Processing	Folding, sorting and degradation	RNA degradation	rho; transcription termination factor Rho	NO	NA
204.575	-0.283865	0.354569	0.195913	0.444025	WP_168894727.1	WP_168894727.1	K03671	Organismal Systems	Immune system	NOD-like receptor signaling pathway	TXN, trxA; thioredoxin	NO	NA
1454.96	0.314183	0.416411	0.148742	0.371044	WP_168894728.1	WP_168894728.1	K06204	Cellular Processes	Cellular community - prokaryotes	Biofilm formation - Escherichia coli	dksA; RNA polymerase-binding transcription factor	NO	NA
606.419	-0.13204	0.332983	0.492314	0.709146	WP_168894729.1	WP_168894729.1	K04564	Environmental Information Processing	Signal transduction	MAPK signaling pathway - fly	SOD2; superoxide dismutase, Fe-Mn family	NO	NA
5256.81	0.170066	0.227506	0.368782	0.636559	WP_168894730.1	WP_168894730.1	K00014	Metabolism	Amino acid metabolism	Phenylalanine, tyrosine and tryptophan biosynthesis	aroE; shikimate dehydrogenase	NO	NA
3849.67	-0.368364	0.26084	0.0738847	0.265586	WP_168894731.1	WP_168894731.1	K07566	Brite Hierarchies	Protein families: genetic information processing	Ribosome biogenesis	tsaC, rimN, SUA5, YRDC; L-threonylcarbamoyladenylate synthase	NO	NA
20.9987	-0.0326427	0.352069	0.828442	0.900676	WP_168894732.1	WP_168894732.1	K01462	Not Included in Pathway or Brite	Unclassified: metabolism	Enzymes with EC numbers	PDF, def; peptide deformylase	NO	NA
2365.49	-0.165978	0.296387	0.414042	0.658625	WP_168894733.1	WP_168894733.1	K00604	Metabolism	Metabolism of cofactors and vitamins	One carbon pool by folate	MTFMT, fmt; methionyl-tRNA formyltransferase	NO	NA
366.266	0.22645	0.2822	0.271732	0.534448	WP_168894734.1	WP_168894734.1	K02879	Genetic Information Processing	Translation	Ribosome	RP-L17, MRPL17, rplQ; large subunit ribosomal protein L17	NO	NA
7132.67	0.276242	0.272741	0.180629	0.419018	WP_168894735.1	WP_168894735.1	K03040	Genetic Information Processing	Transcription	RNA polymerase	rpoA; DNA-directed RNA polymerase subunit alpha	NO	NA
4310.94	0.492494	0.304585	0.0306123	0.152679	WP_168894736.1	WP_168894736.1	K02986	Genetic Information Processing	Translation	Ribosome	RP-S4, rpsD; small subunit ribosomal protein S4	NO	NA
4680.53	0.421654	0.356077	0.0770266	0.274407	WP_168894737.1	WP_168894737.1	K02948	Genetic Information Processing	Translation	Ribosome	RP-S11, MRPS11, rpsK; small subunit ribosomal protein S11	NO	NA
1390.87	0.56553	0.387257	0.0282136	0.150096	WP_168894738.1	WP_168894738.1	K02952	Genetic Information Processing	Translation	Ribosome	RP-S13, rpsM; small subunit ribosomal protein S13	NO	NA
10408.8	0.513844	0.302984	0.0268719	0.147437	WP_168894739.1	WP_168894739.1	K03076	Genetic Information Processing	Folding, sorting and degradation	Protein export	secY; preprotein translocase subunit SecY	NO	NA
3061.74	-0.306448	0.22122	0.0976454	0.303633	WP_168894740.1	WP_168894740.1	K02876	Genetic Information Processing	Translation	Ribosome	RP-L15, MRPL15, rplO; large subunit ribosomal protein L15	NO	NA
2255.75	-0.0439098	0.214725	0.80409	0.885496	WP_168894741.1	WP_168894741.1	K02907	Genetic Information Processing	Translation	Ribosome	RP-L30, MRPL30, rpmD; large subunit ribosomal protein L30	NO	NA
6707.05	-0.193862	0.223036	0.292888	0.556488	WP_168894742.1	WP_168894742.1	K02988	Genetic Information Processing	Translation	Ribosome	RP-S5, MRPS5, rpsE; small subunit ribosomal protein S5	NO	NA
4231.34	-0.31656	0.268766	0.119144	0.337153	WP_168894743.1	WP_168894743.1	K02881	Genetic Information Processing	Translation	Ribosome	RP-L18, MRPL18, rplR; large subunit ribosomal protein L18	NO	NA
8532.46	-0.360596	0.255355	0.0734503	0.265586	WP_168894744.1	WP_168894744.1	K02933	Genetic Information Processing	Translation	Ribosome	RP-L6, MRPL6, rplF; large subunit ribosomal protein L6	NO	NA
6947.61	-0.265176	0.25717	0.187982	0.433554	WP_168894745.1	WP_168894745.1	K02994	Genetic Information Processing	Translation	Ribosome	RP-S8, rpsH; small subunit ribosomal protein S8	NO	NA
5969	0.02446	0.227455	0.903752	0.95523	WP_168894746.1	WP_168894746.1	K02954	Genetic Information Processing	Translation	Ribosome	RP-S14, MRPS14, rpsN; small subunit ribosomal protein S14	NO	NA
4124.3	0.0661345	0.243274	0.743728	0.867683	WP_168894747.1	WP_168894747.1	K02931	Genetic Information Processing	Translation	Ribosome	RP-L5, MRPL5, rplE; large subunit ribosomal protein L5	NO	NA
4712.8	0.0639551	0.236939	0.74776	0.869082	WP_168894748.1	WP_168894748.1	K02895	Genetic Information Processing	Translation	Ribosome	RP-L24, MRPL24, rplX; large subunit ribosomal protein L24	NO	NA
9422.02	-0.0209661	0.225114	0.904955	0.95523	WP_168894749.1	WP_168894749.1	K02874	Genetic Information Processing	Translation	Ribosome	RP-L14, MRPL14, rplN; large subunit ribosomal protein L14	NO	NA
2287.04	0.390245	0.454992	0.0946355	0.299679	WP_168894750.1	WP_168894750.1	K02961	Genetic Information Processing	Translation	Ribosome	RP-S17, MRPS17, rpsQ; small subunit ribosomal protein S17	NO	NA
894.457	0.167777	0.315862	0.402761	0.654433	WP_168894751.1	WP_168894751.1	K02904	Genetic Information Processing	Translation	Ribosome	RP-L29, rpmC; large subunit ribosomal protein L29	NO	NA
13136.8	-0.132433	0.231506	0.49214	0.709146	WP_168894752.1	WP_168894752.1	K02878	Genetic Information Processing	Translation	Ribosome	RP-L16, MRPL16, rplP; large subunit ribosomal protein L16	NO	NA
20990.5	0.222138	0.224889	0.231982	0.492344	WP_168894753.1	WP_168894753.1	K02982	Genetic Information Processing	Translation	Ribosome	RP-S3, rpsC; small subunit ribosomal protein S3	NO	NA
3128.38	0.481663	0.258657	0.0205234	0.123501	WP_168894754.1	WP_168894754.1	K02890	Genetic Information Processing	Translation	Ribosome	RP-L22, MRPL22, rplV; large subunit ribosomal protein L22	NO	NA
7349.86	0.114836	0.225121	0.538205	0.735424	WP_168894755.1	WP_168894755.1	K02965	Genetic Information Processing	Translation	Ribosome	RP-S19, rpsS; small subunit ribosomal protein S19	NO	NA
32186.9	0.11309	0.216979	0.517492	0.729502	WP_168894756.1	WP_168894756.1	K02886	Genetic Information Processing	Translation	Ribosome	RP-L2, MRPL2, rplB; large subunit ribosomal protein L2	NO	NA
1168.4	0.415569	0.249892	0.0389887	0.176778	WP_168894757.1	WP_168894757.1	K02892	Genetic Information Processing	Translation	Ribosome	RP-L23, MRPL23, rplW; large subunit ribosomal protein L23	NO	NA
9895.88	0.198058	0.260129	0.324809	0.59449	WP_168894758.1	WP_168894758.1	K02926	Genetic Information Processing	Translation	Ribosome	RP-L4, MRPL4, rplD; large subunit ribosomal protein L4	NO	NA
16462.8	0.34661	0.303327	0.112114	0.328924	WP_168894759.1	WP_168894759.1	K02906	Genetic Information Processing	Translation	Ribosome	RP-L3, MRPL3, rplC; large subunit ribosomal protein L3	NO	NA
1080.64	0.202345	0.249776	0.300544	0.562991	WP_168894760.1	WP_168894760.1	K07447	Brite Hierarchies	Protein families: genetic information processing	Ribosome biogenesis	ruvX; putative pre-16S rRNA nuclease	NO	NA
10.3744	0.0376559	0.369274	0.765854	NA	WP_168894761.1	WP_168894761.1	K02221	Brite Hierarchies	Protein families: signaling and cellular processes	Secretion system	yggT; YggT family protein	NO	NA
17.1044	-0.0390572	0.353285	0.79505	0.883939	WP_168894762.1	WP_168894762.1		NA NA NA	NA NA NA NA	NA NA NA NA NA	NA NA NA NA NA NA NA	NO	NA
12.2221	-0.28211	0.500926	0.0771441	NA	WP_168894763.1	WP_168894763.1	K03439	Brite Hierarchies	Protein families: genetic information processing	Transfer RNA biogenesis	trmB, METTL1, TRM8; tRNA (guanine-N7-)-methyltransferase	NO	NA
264.297	-0.31124	0.344169	0.164039	0.396676	WP_168894764.1	WP_168894764.1		NA NA NA	NA NA NA NA	NA NA NA NA NA	NA NA NA NA NA NA NA	NO	NA
114.04	0.126839	0.367236	0.44768	0.692342	WP_168894765.1	WP_168894765.1	K03424	Not Included in Pathway or Brite	Unclassified: metabolism	Enzymes with EC numbers	tatD; TatD DNase family protein	NO	NA
6325.13	0.00677517	0.214094	0.963826	0.988603	WP_168894766.1	WP_168894766.1	K01893	Genetic Information Processing	Translation	Aminoacyl-tRNA biosynthesis	NARS, asnS; asparaginyl-tRNA synthetase	NO	NA
25966.6	0.40514	0.285209	0.0604738	0.236128	WP_168894767.1	WP_168894767.1	K14062	Brite Hierarchies	Protein families: signaling and cellular processes	Transporters	ompN; outer membrane protein N	NO	NA
1058.25	-0.259765	0.257261	0.196974	0.444025	WP_168894768.1	WP_168894768.1	K01069	Metabolism	Carbohydrate metabolism	Pyruvate metabolism	gloB, gloC, HAGH; hydroxyacylglutathione hydrolase	NO	NA
12761.1	-0.525721	0.317362	0.0272357	0.147437	WP_168894769.1	WP_168894769.1	K02945	Genetic Information Processing	Translation	Ribosome	RP-S1, rpsA; small subunit ribosomal protein S1	NO	NA
2698.43	-0.297622	0.314237	0.177294	0.415563	WP_168894770.1	WP_168894770.1	K00800	Metabolism	Amino acid metabolism	Phenylalanine, tyrosine and tryptophan biosynthesis	aroA; 3-phosphoshikimate 1-carboxyvinyltransferase	NO	NA
3943.26	-0.0312608	0.262678	0.869077	0.934668	WP_168894771.1	WP_168894771.1	K00831	Metabolism	Energy metabolism	Methane metabolism	serC, PSAT1; phosphoserine aminotransferase	NO	NA
1941.28	0.196706	0.290477	0.338642	0.60864	WP_168894772.1	WP_168894772.1	K05837	Brite Hierarchies	Protein families: genetic information processing	Chromosome and associated proteins	rodA, mrdB; rod shape determining protein RodA	NO	NA
5.05409	0.0767277	0.390664	0.378801	NA	WP_168894773.1	WP_168894773.1		NA NA NA	NA NA NA NA	NA NA NA NA NA	NA NA NA NA NA NA NA	NO	NA
6.47021	0.0523882	0.380871	0.605325	NA	WP_168894774.1	WP_168894774.1	K02340	Genetic Information Processing	Replication and repair	DNA replication	holA; DNA polymerase III subunit delta	NO	NA
4571.78	1.62568	0.387096	1.41776e-06	9.42808e-05	WP_168894775.1	WP_168894775.1	K01869	Genetic Information Processing	Translation	Aminoacyl-tRNA biosynthesis	LARS, leuS; leucyl-tRNA synthetase	UP	LARS, leuS; leucyl-tRNA synthetase
25.3371	0.275298	0.505267	0.0593557	0.234484	WP_168894776.1	WP_168894776.1	K07042	Brite Hierarchies	Protein families: genetic information processing	Ribosome biogenesis	ybeY, yqfG; probable rRNA maturation factor	NO	NA
4810.62	1.1332	0.348812	9.47785e-05	0.00157569	WP_168894777.1	WP_168894777.1	K06168	Brite Hierarchies	Protein families: genetic information processing	Transfer RNA biogenesis	miaB; tRNA-2-methylthio-N6-dimethylallyladenosine synthase	UP	miaB; tRNA-2-methylthio-N6-dimethylallyladenosine synthase
1195.75	0.0104839	0.324177	0.958573	0.988603	WP_168894778.1	WP_168894778.1	K01886	Genetic Information Processing	Translation	Aminoacyl-tRNA biosynthesis	QARS, glnS; glutaminyl-tRNA synthetase	NO	NA
4551.69	0.108806	0.353701	0.52473	0.729502	WP_168894779.1	WP_168894779.1	K03839	Not Included in Pathway or Brite	Unclassified: metabolism	Energy metabolism	fldA, nifF, isiB; flavodoxin I	NO	NA
248.398	0.192361	0.405842	0.244658	0.50843	WP_168894780.1	WP_168894780.1	K01175	Not Included in Pathway or Brite	Unclassified: metabolism	Enzymes with EC numbers	ybfF; esterase	NO	NA
3856.04	-0.13226	0.227956	0.471814	0.697236	WP_168894781.1	WP_168894781.1	K05592	Genetic Information Processing	Folding, sorting and degradation	RNA degradation	deaD, cshA; ATP-dependent RNA helicase DeaD	NO	NA
15748.6	0.116046	0.279165	0.562381	0.753102	WP_168894782.1	WP_168894782.1	K00962	Genetic Information Processing	Folding, sorting and degradation	RNA degradation	pnp, PNPT1; polyribonucleotide nucleotidyltransferase	NO	NA
272.797	0.184454	0.346811	0.353616	0.624543	WP_168894783.1	WP_168894783.1	K02956	Genetic Information Processing	Translation	Ribosome	RP-S15, MRPS15, rpsO; small subunit ribosomal protein S15	NO	NA
1476.58	0.0600618	0.287357	0.782437	0.881212	WP_168894784.1	WP_168894784.1	K03177	Brite Hierarchies	Protein families: genetic information processing	Transfer RNA biogenesis	truB, PUS4, TRUB1; tRNA pseudouridine55 synthase	NO	NA
123.39	-0.109096	0.308373	0.5769	0.754698	WP_168894785.1	WP_168894785.1	K02834	Brite Hierarchies	Protein families: genetic information processing	Ribosome biogenesis	rbfA; ribosome-binding factor A	NO	NA
21125.6	0.301899	0.210719	0.0909837	0.29351	WP_168894786.1	WP_168894786.1	K02519	Brite Hierarchies	Protein families: genetic information processing	Translation factors	infB, MTIF2; translation initiation factor IF-2	NO	NA
13652.4	-0.387681	0.334072	0.0960327	0.301709	WP_168894787.1	WP_168894787.1	K02600	Brite Hierarchies	Protein families: genetic information processing	Transcription machinery	nusA; transcription termination/antitermination protein NusA	NO	NA
5057.63	1.1886	0.720324	0.00412885	0.0383119	WP_168894788.1	WP_168894788.1	K03075	Genetic Information Processing	Folding, sorting and degradation	Protein export	secG; preprotein translocase subunit SecG	UP	secG; preprotein translocase subunit SecG
5476.2	0.173357	0.248378	0.372516	0.636559	WP_168894789.1	WP_168894789.1	K02427	Brite Hierarchies	Protein families: genetic information processing	Ribosome biogenesis	rlmE, rrmJ, ftsJ; 23S rRNA (uridine2552-2'-O)-methyltransferase	NO	NA
63577.1	0.376421	0.251539	0.0610724	0.236128	WP_168894790.1	WP_168894790.1	K03046	Genetic Information Processing	Transcription	RNA polymerase	rpoC; DNA-directed RNA polymerase subunit beta'	NO	NA
54635.7	0.155315	0.212403	0.385741	0.642126	WP_168894791.1	WP_168894791.1	K03043	Genetic Information Processing	Transcription	RNA polymerase	rpoB; DNA-directed RNA polymerase subunit beta	NO	NA
5177.79	0.0335051	0.248737	0.84533	0.91654	WP_168894792.1	WP_168894792.1	K02935	Genetic Information Processing	Translation	Ribosome	RP-L7, MRPL12, rplL; large subunit ribosomal protein L7/L12	NO	NA
7692.27	0.165447	0.289285	0.414323	0.658625	WP_168894793.1	WP_168894793.1	K02864	Genetic Information Processing	Translation	Ribosome	RP-L10, MRPL10, rplJ; large subunit ribosomal protein L10	NO	NA
10771.8	-0.0572214	0.207316	0.749284	0.869082	WP_168894794.1	WP_168894794.1	K02863	Genetic Information Processing	Translation	Ribosome	RP-L1, MRPL1, rplA; large subunit ribosomal protein L1	NO	NA
8865.08	-0.0172274	0.222743	0.917874	0.963447	WP_168894795.1	WP_168894795.1	K02867	Genetic Information Processing	Translation	Ribosome	RP-L11, MRPL11, rplK; large subunit ribosomal protein L11	NO	NA
8691.67	0.09308	0.205448	0.58414	0.759191	WP_168894796.1	WP_168894796.1	K02601	Brite Hierarchies	Protein families: genetic information processing	Transcription machinery	nusG; transcription termination/antitermination protein NusG	NO	NA
503.8	0.374257	0.430631	0.105833	0.315131	WP_168894797.1	WP_168894797.1	K03073	Genetic Information Processing	Folding, sorting and degradation	Protein export	secE; preprotein translocase subunit SecE	NO	NA
39333.9	-0.0420423	0.297399	0.821101	0.897587	WP_168894798.1	WP_168894798.1	K02358	Organismal Systems	Environmental adaptation	Plant-pathogen interaction	tuf, TUFM; elongation factor Tu	NO	NA
51379	0.192611	0.238181	0.313784	0.576958	WP_168894799.1	WP_168894799.1	K02355	Brite Hierarchies	Protein families: genetic information processing	Translation factors	fusA, GFM, EFG; elongation factor G	NO	NA
6929.16	0.229665	0.236126	0.255368	0.519856	WP_168894800.1	WP_168894800.1	K02992	Genetic Information Processing	Translation	Ribosome	RP-S7, MRPS7, rpsG; small subunit ribosomal protein S7	NO	NA
6185.94	0.133375	0.210231	0.462873	0.696069	WP_168894801.1	WP_168894801.1	K02950	Genetic Information Processing	Translation	Ribosome	RP-S12, MRPS12, rpsL; small subunit ribosomal protein S12	NO	NA
339.788	0.314716	0.298594	0.143062	0.36591	WP_168894802.1	WP_168894802.1	K07237	Genetic Information Processing	Folding, sorting and degradation	Sulfur relay system	tusB, dsrH; tRNA 2-thiouridine synthesizing protein B	NO	NA
1308.29	0.407947	0.381159	0.085863	0.287893	WP_168894803.1	WP_168894803.1	K07236	Genetic Information Processing	Folding, sorting and degradation	Sulfur relay system	tusC, dsrF; tRNA 2-thiouridine synthesizing protein C	NO	NA
10986.4	0.161811	0.25983	0.409046	0.658102	WP_168894804.1	WP_168894804.1	K07235	Genetic Information Processing	Folding, sorting and degradation	Sulfur relay system	tusD, dsrE; tRNA 2-thiouridine synthesizing protein D	NO	NA
77935.3	0.219414	0.282043	0.286002	0.548629	WP_168894805.1	WP_168894805.1	K03772	Brite Hierarchies	Protein families: genetic information processing	Chaperones and folding catalysts	fkpA; FKBP-type peptidyl-prolyl cis-trans isomerase FkpA	NO	NA
5681.4	-0.528521	0.452638	0.0495097	0.203653	WP_168894806.1	WP_168894806.1	K00133	Metabolism	Amino acid metabolism	Glycine, serine and threonine metabolism	asd; aspartate-semialdehyde dehydrogenase	NO	NA
189.237	0.0774238	0.329568	0.674798	0.836162	WP_168894807.1	WP_168894807.1	K03648	Genetic Information Processing	Replication and repair	Base excision repair	UNG, UDG; uracil-DNA glycosylase	NO	NA
845.656	0.300525	0.414436	0.15819	0.384864	WP_168894808.1	WP_168894808.1	K02990	Genetic Information Processing	Translation	Ribosome	RP-S6, MRPS6, rpsF; small subunit ribosomal protein S6	NO	NA
6480.94	0.326012	0.248803	0.0998246	0.304046	WP_168894809.1	WP_168894809.1	K02963	Genetic Information Processing	Translation	Ribosome	RP-S18, MRPS18, rpsR; small subunit ribosomal protein S18	NO	NA
17428	0.589129	0.268684	0.00683169	0.0579967	WP_168894810.1	WP_168894810.1	K02939	Genetic Information Processing	Translation	Ribosome	RP-L9, MRPL9, rplI; large subunit ribosomal protein L9	NO	NA
2487.01	0.694827	0.349589	0.00717336	0.0596286	WP_168894811.1	WP_168894811.1	K02343	Genetic Information Processing	Replication and repair	DNA replication	dnaX; DNA polymerase III subunit gamma/tau	NO	NA
7239.81	-0.158859	0.213911	0.374905	0.636559	WP_168894812.1	WP_168894812.1	K00891	Metabolism	Amino acid metabolism	Phenylalanine, tyrosine and tryptophan biosynthesis	aroK, aroL; shikimate kinase	NO	NA
7698.91	-0.0720254	0.266483	0.719924	0.861832	WP_168894813.1	WP_168894813.1	K01735	Metabolism	Amino acid metabolism	Phenylalanine, tyrosine and tryptophan biosynthesis	aroB; 3-dehydroquinate synthase	NO	NA
1744.19	0.0695544	0.264247	0.723593	0.861832	WP_168894814.1	WP_168894814.1	K01783	Metabolism	Carbohydrate metabolism	Pentose phosphate pathway	rpe, RPE; ribulose-phosphate 3-epimerase	NO	NA
490.419	0.336089	0.392635	0.138976	0.364088	WP_168894815.1	WP_168894815.1	K01867	Genetic Information Processing	Translation	Aminoacyl-tRNA biosynthesis	WARS, trpS; tryptophanyl-tRNA synthetase	NO	NA
632.508	1.7084	0.511909	3.78884e-05	0.000889264	WP_168894816.1	WP_168894816.1	K10914	Environmental Information Processing	Signal transduction	Two-component system	crp; CRP/FNR family transcriptional regulator, cyclic AMP receptor protein	UP	crp; CRP/FNR family transcriptional regulator, cyclic AMP receptor protein
14.3621	-0.0289896	0.362036	0.827693	0.900676	WP_168894817.1	WP_168894817.1	K01776	Metabolism	Metabolism of other amino acids	D-Amino acid metabolism	murI; glutamate racemase	NO	NA
844.512	-0.0823301	0.259161	0.669346	0.834606	WP_168894818.1	WP_168894818.1	K04487	Metabolism	Metabolism of cofactors and vitamins	Thiamine metabolism	iscS, NFS1; cysteine desulfurase	NO	NA
7869.22	-0.223082	0.308094	0.285397	0.548629	WP_168894819.1	WP_168894819.1	K00873	Metabolism	Carbohydrate metabolism	Glycolysis / Gluconeogenesis	PK, pyk; pyruvate kinase	NO	NA
619.801	0.327003	0.363538	0.145446	0.367296	WP_168894820.1	WP_168894820.1	K02426	Not Included in Pathway or Brite	Poorly characterized	General function prediction only	sufE; cysteine desulfuration protein SufE	NO	NA
2970.72	0.124342	0.262552	0.535544	0.735424	WP_168894821.1	WP_168894821.1	K11717	Metabolism	Metabolism of other amino acids	Selenocompound metabolism	sufS; cysteine desulfurase / selenocysteine lyase	NO	NA
644.625	0.249292	0.409371	0.200652	0.447264	WP_168894822.1	WP_168894822.1	K09015	Not Included in Pathway or Brite	Poorly characterized	General function prediction only	sufD; Fe-S cluster assembly protein SufD	NO	NA
1403.39	0.0883285	0.231655	0.637267	0.812363	WP_168894823.1	WP_168894823.1	K09013	Brite Hierarchies	Protein families: signaling and cellular processes	Transporters	sufC; Fe-S cluster assembly ATP-binding protein	NO	NA
13377.4	-0.109159	0.25387	0.575713	0.754698	WP_168894824.1	WP_168894824.1	K09014	Not Included in Pathway or Brite	Poorly characterized	General function prediction only	sufB; Fe-S cluster assembly protein SufB	NO	NA
256.913	-0.55701	0.463713	0.0430843	0.191007	WP_168894825.1	WP_168894825.1	K05997	Not Included in Pathway or Brite	Poorly characterized	General function prediction only	sufA; Fe-S cluster assembly protein SufA	NO	NA
1157.46	-0.140267	0.311194	0.481632	0.705087	WP_168894826.1	WP_168894826.1	K03980	Brite Hierarchies	Protein families: metabolism	Peptidoglycan biosynthesis and degradation proteins	murJ, mviN; putative peptidoglycan lipid II flippase	NO	NA
1074.86	-0.679443	0.425371	0.0174601	0.110218	WP_168894827.1	WP_168894827.1	K01497	Metabolism	Metabolism of cofactors and vitamins	Riboflavin metabolism	ribA, RIB1; GTP cyclohydrolase II	NO	NA
213.816	-0.0940146	0.335515	0.602711	0.775712	WP_168894828.1	WP_168894828.1	K01141	Genetic Information Processing	Replication and repair	Mismatch repair	sbcB, exoI; exodeoxyribonuclease I	NO	NA
31.2331	-0.0256574	0.339267	0.875799	0.939366	WP_168894829.1	WP_168894829.1	K00343	Metabolism	Energy metabolism	Oxidative phosphorylation	nuoN; NADH-quinone oxidoreductase subunit N	NO	NA
2173.4	0.569301	0.368453	0.0248672	0.143797	WP_168894830.1	WP_168894830.1	K00342	Metabolism	Energy metabolism	Oxidative phosphorylation	nuoM; NADH-quinone oxidoreductase subunit M	NO	NA
655.819	0.0516169	0.236889	0.786245	0.881212	WP_168894831.1	WP_168894831.1	K00341	Metabolism	Energy metabolism	Oxidative phosphorylation	nuoL; NADH-quinone oxidoreductase subunit L	NO	NA
13.6617	-0.0820573	0.367961	0.568262	0.753277	WP_168894832.1	WP_168894832.1	K00340	Metabolism	Energy metabolism	Oxidative phosphorylation	nuoK; NADH-quinone oxidoreductase subunit K	NO	NA
22.3975	-0.130753	0.363609	0.446029	0.692342	WP_168894833.1	WP_168894833.1	K00339	Metabolism	Energy metabolism	Oxidative phosphorylation	nuoJ; NADH-quinone oxidoreductase subunit J	NO	NA
2672.72	-0.339141	0.287772	0.115611	0.336706	WP_168894834.1	WP_168894834.1	K00338	Metabolism	Energy metabolism	Oxidative phosphorylation	nuoI; NADH-quinone oxidoreductase subunit I	NO	NA
1745.73	0.553919	0.375293	0.0297033	0.152251	WP_168894835.1	WP_168894835.1	K00337	Metabolism	Energy metabolism	Oxidative phosphorylation	nuoH; NADH-quinone oxidoreductase subunit H	NO	NA
4903.98	0.119842	0.20279	0.497216	0.711073	WP_168894836.1	WP_168894836.1	K00336	Metabolism	Energy metabolism	Oxidative phosphorylation	nuoG; NADH-quinone oxidoreductase subunit G	NO	NA
7355.72	0.163424	0.218736	0.380357	0.642126	WP_168894837.1	WP_168894837.1	K00335	Metabolism	Energy metabolism	Oxidative phosphorylation	nuoF; NADH-quinone oxidoreductase subunit F	NO	NA
452.637	0.537017	0.289839	0.0168752	0.1086	WP_168894838.1	WP_168894838.1	K00334	Metabolism	Energy metabolism	Oxidative phosphorylation	nuoE; NADH-quinone oxidoreductase subunit E	NO	NA
8369.44	0.478761	0.262991	0.022239	0.130491	WP_168894839.1	WP_168894839.1	K13378	Metabolism	Energy metabolism	Oxidative phosphorylation	nuoCD; NADH-quinone oxidoreductase subunit C/D	NO	NA
4985.97	0.316795	0.288552	0.131499	0.357366	WP_168894840.1	WP_168894840.1	K00331	Metabolism	Energy metabolism	Oxidative phosphorylation	nuoB; NADH-quinone oxidoreductase subunit B	NO	NA
49.1556	0.0483707	0.323464	0.795324	0.883939	WP_168894841.1	WP_168894841.1	K00330	Metabolism	Energy metabolism	Oxidative phosphorylation	nuoA; NADH-quinone oxidoreductase subunit A	NO	NA
1607.21	-0.13419	0.289006	0.50575	0.718129	WP_168894842.1	WP_168894842.1	K01733	Metabolism	Amino acid metabolism	Glycine, serine and threonine metabolism	thrC; threonine synthase	NO	NA
1352.21	-0.332079	0.325374	0.138972	0.364088	WP_168894843.1	WP_168894843.1	K00872	Metabolism	Amino acid metabolism	Glycine, serine and threonine metabolism	thrB; homoserine kinase	NO	NA
2670.69	-0.833209	0.357906	0.00279631	0.0286084	WP_168894844.1	WP_168894844.1	K12524	Metabolism	Amino acid metabolism	Glycine, serine and threonine metabolism	thrA; bifunctional aspartokinase / homoserine dehydrogenase 1	NO	NA
3571.33	-0.893292	0.3113	0.000573363	0.00762573	WP_168894845.1	WP_168894845.1	K02621	Brite Hierarchies	Protein families: genetic information processing	DNA replication proteins	parC; topoisomerase IV subunit A	NO	NA
1571.49	-1.51509	0.645976	0.00116668	0.0141062	WP_168894846.1	WP_168894846.1	K01626	Metabolism	Amino acid metabolism	Phenylalanine, tyrosine and tryptophan biosynthesis	E2.5.1.54, aroF, aroG, aroH; 3-deoxy-7-phosphoheptulonate synthase	DOWN	E2.5.1.54, aroF, aroG, aroH; 3-deoxy-7-phosphoheptulonate synthase
159.261	-0.267993	0.444757	0.157117	0.384864	WP_168894847.1	WP_168894847.1	K14187	Metabolism	Amino acid metabolism	Phenylalanine, tyrosine and tryptophan biosynthesis	tyrA; chorismate mutase / prephenate dehydrogenase	NO	NA
53.6621	-0.0812256	0.366843	0.576351	0.754698	WP_168894848.1	WP_168894848.1	K05807	Brite Hierarchies	Protein families: signaling and cellular processes	Transporters	bamD; outer membrane protein assembly factor BamD	NO	NA
4.07534	-0.0223545	0.380532	0.790256	NA	WP_168894849.1	WP_168894849.1		NA NA NA	NA NA NA NA	NA NA NA NA NA	NA NA NA NA NA NA NA	NO	NA
15295	0.151085	0.257576	0.443565	0.691338	WP_168894850.1	WP_168894850.1	K03673	Human Diseases	Drug resistance: antimicrobial	Cationic antimicrobial peptide (CAMP) resistance	dsbA; protein dithiol oxidoreductase (disulfide-forming)	NO	NA
5187.44	0.327356	0.39386	0.141686	0.364728	WP_168894851.1	WP_168894851.1		NA NA NA	NA NA NA NA	NA NA NA NA NA	NA NA NA NA NA NA NA	NO	NA
7492.25	-0.280406	0.327774	0.199815	0.447264	WP_168894852.1	WP_168894852.1	K06207	Not Included in Pathway or Brite	Unclassified: signaling and cellular processes	Signaling proteins	typA, bipA; GTP-binding protein	NO	NA
2506.44	0.246157	0.383811	0.227494	0.491925	WP_168894853.1	WP_168894853.1	K03687	Brite Hierarchies	Protein families: genetic information processing	Chaperones and folding catalysts	GRPE; molecular chaperone GrpE	NO	NA
1101.25	-0.325852	0.410174	0.14879	0.371044	WP_168894854.1	WP_168894854.1	K02902	Genetic Information Processing	Translation	Ribosome	RP-L28, MRPL28, rpmB; large subunit ribosomal protein L28	NO	NA
348.67	-0.0595803	0.328302	0.739007	0.867683	WP_168894855.1	WP_168894855.1	K02913	Genetic Information Processing	Translation	Ribosome	RP-L33, MRPL33, rpmG; large subunit ribosomal protein L33	NO	NA
56.9436	0.375997	0.598528	0.0486745	0.203653	WP_168894856.1	WP_168894856.1	K02909	Genetic Information Processing	Translation	Ribosome	RP-L31, rpmE; large subunit ribosomal protein L31	NO	NA
71.7501	0.321216	0.430242	0.139613	0.364088	WP_168894857.1	WP_168894857.1	K04066	Genetic Information Processing	Replication and repair	Homologous recombination	priA; primosomal protein N' (replication factor Y) (superfamily II helicase)	NO	NA
10821.3	0.131993	0.236385	0.488557	0.708852	WP_168894858.1	WP_168894858.1	K03495	Brite Hierarchies	Protein families: genetic information processing	Transfer RNA biogenesis	gidA, mnmG, MTO1; tRNA uridine 5-carboxymethylaminomethyl modification enzyme	NO	NA
5518.89	0.302363	0.341401	0.170763	0.408753	WP_168894859.1	WP_168894859.1	K00525	Metabolism	Nucleotide metabolism	Purine metabolism	E1.17.4.1A, nrdA, nrdE; ribonucleoside-diphosphate reductase alpha chain	NO	NA
6757.3	0.30765	0.314492	0.157742	0.384864	WP_168894860.1	WP_168894860.1	K00526	Metabolism	Nucleotide metabolism	Purine metabolism	E1.17.4.1B, nrdB, nrdF; ribonucleoside-diphosphate reductase beta chain	NO	NA
7732.12	-0.338168	0.326382	0.135589	0.360666	WP_168894861.1	WP_168894861.1	K03758	Brite Hierarchies	Protein families: signaling and cellular processes	Transporters	arcD, lysl, lysP; arginine:ornithine antiporter / lysine permease	NO	NA
4213.43	-0.173923	0.241301	0.366677	0.636559	WP_168894862.1	WP_168894862.1	K03106	Genetic Information Processing	Folding, sorting and degradation	Protein export	SRP54, ffh; signal recognition particle subunit SRP54	NO	NA
51.7418	0.0808186	0.318282	0.671753	0.834982	WP_168894863.1	WP_168894863.1	K02959	Genetic Information Processing	Translation	Ribosome	RP-S16, MRPS16, rpsP; small subunit ribosomal protein S16	NO	NA
21.3879	-0.120393	0.369276	0.453227	0.692864	WP_168894864.1	WP_168894864.1	K02860	Brite Hierarchies	Protein families: genetic information processing	Ribosome biogenesis	rimM; 16S rRNA processing protein RimM	NO	NA
5169.34	0.0753414	0.214223	0.69157	0.846977	WP_168894865.1	WP_168894865.1	K00554	Brite Hierarchies	Protein families: genetic information processing	Transfer RNA biogenesis	trmD; tRNA (guanine37-N1)-methyltransferase	NO	NA
785.39	-0.201293	0.331545	0.328616	0.595989	WP_168894866.1	WP_168894866.1	K02884	Genetic Information Processing	Translation	Ribosome	RP-L19, MRPL19, rplS; large subunit ribosomal protein L19	NO	NA
982.36	-0.309305	0.286743	0.145244	0.367296	WP_168894867.1	WP_168894867.1	K03581	Genetic Information Processing	Replication and repair	Homologous recombination	recD; exodeoxyribonuclease V alpha subunit	NO	NA
199.068	0.652576	0.545765	0.0259993	0.147437	WP_168894869.1	WP_168894869.1		NA NA NA	NA NA NA NA	NA NA NA NA NA	NA NA NA NA NA NA NA	NO	NA
124.95	0.42878	0.546565	0.0670324	0.249962	WP_168894870.1	WP_168894870.1	K03583	Genetic Information Processing	Replication and repair	Homologous recombination	recC; exodeoxyribonuclease V gamma subunit	NO	NA
9.28572	-0.0955299	0.384551	0.426125	NA	WP_168894871.1	WP_168894871.1	K03573	Genetic Information Processing	Replication and repair	Mismatch repair	mutH; DNA mismatch repair protein MutH	NO	NA
2637.23	-0.800064	0.356791	0.00373316	0.035465	WP_168894872.1	WP_168894872.1	K01586	Metabolism	Amino acid metabolism	Lysine biosynthesis	lysA; diaminopimelate decarboxylase	NO	NA
377.577	-1.77083	0.549547	8.29083e-05	0.0014756	WP_168894873.1	WP_168894873.1	K02784	Environmental Information Processing	Membrane transport	Phosphotransferase system (PTS)	ptsH; phosphocarrier protein HPr	DOWN	ptsH; phosphocarrier protein HPr
6239.23	-1.17337	0.363776	0.000131463	0.00209815	WP_168894874.1	WP_168894874.1	K08483	Environmental Information Processing	Membrane transport	Phosphotransferase system (PTS)	ptsI; phosphoenolpyruvate-protein phosphotransferase (PTS system enzyme I)	DOWN	ptsI; phosphoenolpyruvate-protein phosphotransferase (PTS system enzyme I)
984.873	-0.660199	0.376777	0.014397	0.0990416	WP_168894875.1	WP_168894875.1	K02777	Metabolism	Carbohydrate metabolism	Glycolysis / Gluconeogenesis	crr; sugar PTS system EIIA component	NO	NA
84.0008	0.0126336	0.354133	0.937508	0.9716	WP_168894877.1	WP_168894877.1		NA NA NA	NA NA NA NA	NA NA NA NA NA	NA NA NA NA NA NA NA	NO	NA
2377.96	-0.671801	0.310937	0.00648011	0.0562079	WP_168894878.1	WP_168894878.1	K01876	Genetic Information Processing	Translation	Aminoacyl-tRNA biosynthesis	DARS2, aspS; aspartyl-tRNA synthetase	NO	NA
2978.25	-0.455447	0.311699	0.0481774	0.203653	WP_168894879.1	WP_168894879.1	K01887	Genetic Information Processing	Translation	Aminoacyl-tRNA biosynthesis	RARS, argS; arginyl-tRNA synthetase	NO	NA
9881.46	0.268395	0.337776	0.21348	0.468014	WP_168894881.1	WP_168894881.1	K11072	Environmental Information Processing	Membrane transport	ABC transporters	potA; spermidine/putrescine transport system ATP-binding protein	NO	NA
343.849	0.824238	0.6425	0.0137095	0.0965009	WP_168894882.1	WP_168894882.1	K11071	Environmental Information Processing	Membrane transport	ABC transporters	potB; spermidine/putrescine transport system permease protein	NO	NA
393.012	0.419713	0.4559	0.0812203	0.283547	WP_168894883.1	WP_168894883.1	K11070	Environmental Information Processing	Membrane transport	ABC transporters	potC; spermidine/putrescine transport system permease protein	NO	NA
38.2061	0.0718991	0.329563	0.695391	0.846977	WP_168894884.1	WP_168894884.1	K10563	Genetic Information Processing	Replication and repair	Base excision repair	mutM, fpg; formamidopyrimidine-DNA glycosylase	NO	NA
1560.53	0.351078	0.278783	0.093416	0.298184	WP_168894885.1	WP_168894885.1	K03650	Brite Hierarchies	Protein families: genetic information processing	Transfer RNA biogenesis	mnmE, trmE, MSS1; tRNA modification GTPase	NO	NA
1174.01	0.566559	0.371092	0.0269942	0.147437	WP_168894886.1	WP_168894886.1	K03217	Genetic Information Processing	Folding, sorting and degradation	Protein export	yidC, spoIIIJ, OXA1, ccfA; YidC/Oxa1 family membrane protein insertase	NO	NA
51.9677	-0.00409483	0.336817	0.977028	0.989812	WP_168894887.1	WP_168894887.1	K03536	Brite Hierarchies	Protein families: genetic information processing	Transfer RNA biogenesis	rnpA; ribonuclease P protein component	NO	NA
243.515	0.0508553	0.345703	0.763071	0.874901	WP_168894888.1	WP_168894888.1	K02914	Genetic Information Processing	Translation	Ribosome	RP-L34, MRPL34, rpmH; large subunit ribosomal protein L34	NO	NA
72.2247	-0.0667312	0.298678	0.729071	0.865772	WP_168894889.1	WP_168894889.1	K02338	Genetic Information Processing	Replication and repair	DNA replication	dnaN; DNA polymerase III subunit beta	NO	NA
9709.14	-0.442197	0.322299	0.057795	0.230602	WP_168894890.1	WP_168894890.1	K02470	Brite Hierarchies	Protein families: genetic information processing	DNA replication proteins	gyrB; DNA gyrase subunit B	NO	NA
664.341	0.0523699	0.308368	0.784984	0.881212	WP_168894891.1	WP_168894891.1	K03060	Genetic Information Processing	Transcription	RNA polymerase	rpoZ; DNA-directed RNA polymerase subunit omega	NO	NA
1055.63	0.377037	0.272415	0.0733216	0.265586	WP_168894892.1	WP_168894892.1	K01507	Metabolism	Energy metabolism	Oxidative phosphorylation	ppa; inorganic pyrophosphatase	NO	NA
5829.37	0.0217173	0.240419	0.917778	0.963447	WP_168894893.1	WP_168894893.1	K01689	Metabolism	Carbohydrate metabolism	Glycolysis / Gluconeogenesis	ENO, eno; enolase	NO	NA
53.1462	0.127806	0.363404	0.457861	0.696069	WP_168894894.1	WP_168894894.1	K16013	Environmental Information Processing	Membrane transport	ABC transporters	cydD; ATP-binding cassette, subfamily C, bacterial CydD	NO	NA
582.772	0.303474	0.240781	0.116574	0.337051	WP_168894895.1	WP_168894895.1	K16012	Environmental Information Processing	Membrane transport	ABC transporters	cydC; ATP-binding cassette, subfamily C, bacterial CydC	NO	NA
834.446	-0.39413	0.37552	0.0989281	0.303633	WP_168894896.1	WP_168894896.1	K02518	Brite Hierarchies	Protein families: genetic information processing	Translation factors	infA; translation initiation factor IF-1	NO	NA
2059.76	-0.632249	0.246415	0.00250646	0.0270291	WP_168894897.1	WP_168894897.1	K00384	Metabolism	Metabolism of other amino acids	Selenocompound metabolism	trxB, TRR; thioredoxin reductase (NADPH)	NO	NA
1848.75	-0.30566	0.229468	0.106689	0.315327	WP_168894898.1	WP_168894898.1	K01875	Genetic Information Processing	Translation	Aminoacyl-tRNA biosynthesis	SARS, serS; seryl-tRNA synthetase	NO	NA
807.374	0.188851	0.298191	0.356437	0.626145	WP_168894899.1	WP_168894899.1	K02871	Genetic Information Processing	Translation	Ribosome	RP-L13, MRPL13, rplM; large subunit ribosomal protein L13	NO	NA
3528.63	-0.0559569	0.237299	0.777848	0.881212	WP_168894900.1	WP_168894900.1	K02996	Genetic Information Processing	Translation	Ribosome	RP-S9, MRPS9, rpsI; small subunit ribosomal protein S9	NO	NA
4040.49	0.158041	0.226301	0.398316	0.651344	WP_168894901.1	WP_168894901.1	K00790	Metabolism	Carbohydrate metabolism	Amino sugar and nucleotide sugar metabolism	murA; UDP-N-acetylglucosamine 1-carboxyvinyltransferase	NO	NA
2409.48	-0.0980849	0.285863	0.622259	0.795774	WP_168894902.1	WP_168894902.1	K02888	Genetic Information Processing	Translation	Ribosome	RP-L21, MRPL21, rplU; large subunit ribosomal protein L21	NO	NA
4094.88	-0.0893766	0.277283	0.658182	0.827392	WP_168894903.1	WP_168894903.1	K02899	Genetic Information Processing	Translation	Ribosome	RP-L27, MRPL27, rpmA; large subunit ribosomal protein L27	NO	NA
4466.64	0.471801	0.232307	0.0146834	0.0992999	WP_168894904.1	WP_168894904.1	K03979	Brite Hierarchies	Protein families: genetic information processing	Ribosome biogenesis	obgE, cgtA, MTG2; GTPase	NO	NA
15338.8	-0.0592934	0.250435	0.752817	0.87065	WP_168894906.1	WP_168894906.1	K00600	Metabolism	Carbohydrate metabolism	Glyoxylate and dicarboxylate metabolism	glyA, SHMT; glycine hydroxymethyltransferase	NO	NA
649.676	-0.671513	0.37405	0.0136093	0.0965009	WP_168894907.1	WP_168894907.1	K06173	Brite Hierarchies	Protein families: genetic information processing	Transfer RNA biogenesis	truA, PUS1; tRNA pseudouridine38-40 synthase	NO	NA
2307.87	0.259629	0.280754	0.211776	0.466843	WP_168894908.1	WP_168894908.1	K00059	Metabolism	Lipid metabolism	Fatty acid biosynthesis	fabG, OAR1; 3-oxoacyl-[acyl-carrier protein] reductase	NO	NA
17870.9	-0.446558	0.301755	0.0493737	0.203653	WP_168894909.1	WP_168894909.1	K02520	Brite Hierarchies	Protein families: genetic information processing	Translation factors	infC, MTIF3; translation initiation factor IF-3	NO	NA
689058	-0.210509	0.321418	0.390555	0.642569	WP_168894911.1	WP_168894911.1	K04077	Genetic Information Processing	Folding, sorting and degradation	RNA degradation	groEL, HSPD1; chaperonin GroEL	NO	NA
4339.9	0.2914	0.297852	0.172106	0.408753	WP_168894912.1	WP_168894912.1	K01358	Cellular Processes	Cell growth and death	Cell cycle - Caulobacter	clpP, CLPP; ATP-dependent Clp protease, protease subunit	NO	NA
10924.3	-1.02452	0.387144	0.000893967	0.0114007	WP_168894913.1	WP_168894913.1	K02967	Genetic Information Processing	Translation	Ribosome	RP-S2, MRPS2, rpsB; small subunit ribosomal protein S2	DOWN	RP-S2, MRPS2, rpsB; small subunit ribosomal protein S2
51.4005	0.416199	0.768388	0.00950839	0.0729586	WP_168894914.1	WP_168894914.1	K02919	Genetic Information Processing	Translation	Ribosome	RP-L36, MRPL36, rpmJ; large subunit ribosomal protein L36	NO	NA
1900.89	-0.209259	0.242293	0.279613	0.544223	WP_168894916.1	WP_168894916.1	K01810	Metabolism	Carbohydrate metabolism	Glycolysis / Gluconeogenesis	GPI, pgi; glucose-6-phosphate isomerase	NO	NA
1177.43	-0.446074	0.35162	0.0646179	0.245548	WP_168894921.1	WP_168894921.1		NA NA NA	NA NA NA NA	NA NA NA NA NA	NA NA NA NA NA NA NA	NO	NA
1724.65	0.217616	0.244045	0.268407	0.534448	WP_168894922.1	WP_168894922.1	K03402	Brite Hierarchies	Protein families: genetic information processing	Transcription factors	argR, ahrC; transcriptional regulator of arginine metabolism	NO	NA
35963.1	1.71976	0.432735	4.19353e-06	0.000209152	WP_168894923.1	WP_168894923.1	K01184	Metabolism	Carbohydrate metabolism	Pentose and glucuronate interconversions	E3.2.1.15; polygalacturonase	UP	E3.2.1.15; polygalacturonase
137.184	-2.59928	0.747485	3.04116e-05	0.000866732	WP_168894924.1	WP_168894924.1		NA NA NA	NA NA NA NA	NA NA NA NA NA	NA NA NA NA NA NA NA	DOWN	NA NA NA NA NA NA NA
3434.89	-0.255822	0.330261	0.235507	0.497182	WP_168894925.1	WP_168894925.1		NA NA NA	NA NA NA NA	NA NA NA NA NA	NA NA NA NA NA NA NA	NO	NA
21516.5	0.422309	0.439746	0.0817241	0.283547	WP_211080458.1	WP_211080458.1	K04079	Genetic Information Processing	Folding, sorting and degradation	Protein processing in endoplasmic reticulum	HSP90A, htpG; molecular chaperone HtpG	NO	NA
36186.9	-1.03003	0.34672	0.000335911	0.00478674	WP_211080463.1	WP_211080463.1		NA NA NA	NA NA NA NA	NA NA NA NA NA	NA NA NA NA NA NA NA	DOWN	NA NA NA NA NA NA NA
100.122	-0.261219	0.331251	0.230394	0.491925	WP_246223067.1	WP_246223067.1		NA NA NA	NA NA NA NA	NA NA NA NA NA	NA NA NA NA NA NA NA	NO	NA
241.519	-0.157091	0.293921	0.437115	0.683957	WP_246223068.1	WP_246223068.1		NA NA NA	NA NA NA NA	NA NA NA NA NA	NA NA NA NA NA NA NA	NO	NA
4435.88	-1.59346	0.49122	8.50599e-05	0.0014756	WP_246223069.1	WP_246223069.1	K11752	Metabolism	Metabolism of cofactors and vitamins	Riboflavin metabolism	ribD; diaminohydroxyphosphoribosylaminopyrimidine deaminase / 5-amino-6-(5-phosphoribosylamino)uracil reductase	DOWN	ribD; diaminohydroxyphosphoribosylaminopyrimidine deaminase / 5-amino-6-(5-phosphoribosylamino)uracil reductase
151.398	0.477747	0.414423	0.0565233	0.227806	WP_246223070.1	WP_246223070.1	K01000	Metabolism	Glycan biosynthesis and metabolism	Peptidoglycan biosynthesis	mraY; phospho-N-acetylmuramoyl-pentapeptide-transferase	NO	NA
1140.16	0.494823	0.267241	0.0200579	0.123125	WP_246223071.1	WP_246223071.1	K01924	Metabolism	Glycan biosynthesis and metabolism	Peptidoglycan biosynthesis	murC; UDP-N-acetylmuramate--alanine ligase	NO	NA
7824.62	0.142275	0.29366	0.497114	0.711073	WP_246223073.1	WP_246223073.1	K02836	Brite Hierarchies	Protein families: genetic information processing	Translation factors	prfB; peptide chain release factor 2	NO	NA
930.149	-0.377997	0.302027	0.088416	0.29351	WP_246223075.1	WP_246223075.1	K00817	Metabolism	Amino acid metabolism	Histidine metabolism	hisC; histidinol-phosphate aminotransferase	NO	NA
66.7031	-0.0805145	0.344389	0.639752	0.812933	WP_246223079.1	WP_246223079.1	K03582	Genetic Information Processing	Replication and repair	Homologous recombination	recB; exodeoxyribonuclease V beta subunit	NO	NA
3688.13	0.320679	0.247205	0.105102	0.315131	WP_281351633.1	WP_281351633.1	K03110	Genetic Information Processing	Folding, sorting and degradation	Protein export	ftsY; fused signal recognition particle receptor	NO	NA
20.1776	-0.216632	0.415026	0.214788	0.468307	WP_281351634.1	WP_281351634.1	K06180	Brite Hierarchies	Protein families: genetic information processing	Ribosome biogenesis	rluD; 23S rRNA pseudouridine1911/1915/1917 synthase	NO	NA
2751.47	0.0587883	0.222456	0.741762	0.867683	WP_281351635.1	WP_281351635.1	K00566	Genetic Information Processing	Folding, sorting and degradation	Sulfur relay system	mnmA, trmU; tRNA-uridine 2-sulfurtransferase	NO	NA

## Sheet: mmut_DE
baseMean	log2FoldChange	lfcSE	pvalue	padj	X	V1	V2	lvl1	lvl2	lvl3	lvl4	DE	delabel
2239.61	0.276862	0.357368	0.301423	0.557923	GJT87_RS00150	no KEGG annot	no KEGG annot	no KEGG annot	no KEGG annot	no KEGG annot	no KEGG annot	NO	NA
1589.05	-0.620269	0.384579	0.0381337	0.159581	GJT87_RS01180	no KEGG annot	no KEGG annot	no KEGG annot	no KEGG annot	no KEGG annot	no KEGG annot	NO	NA
5309.43	0.224375	0.211517	0.256315	0.501717	GJT87_RS01600	no KEGG annot	no KEGG annot	no KEGG annot	no KEGG annot	no KEGG annot	no KEGG annot	NO	NA
93.0389	-0.0525283	0.496921	0.797709	0.87748	GJT87_RS01700	no KEGG annot	no KEGG annot	no KEGG annot	no KEGG annot	no KEGG annot	no KEGG annot	NO	NA
913.732	-1.53555	0.448811	4.57213e-05	0.00110017	GJT87_RS02290	no KEGG annot	no KEGG annot	no KEGG annot	no KEGG annot	no KEGG annot	no KEGG annot	DOWN	no KEGG annot
35464.2	0.360376	0.289405	0.148396	0.356521	WP_168893754.1	WP_168893754.1	K03704	Not Included in Pathway or Brite	Unclassified: genetic information processing	Transcription	cspA; cold shock protein	NO	NA
309.437	-0.0779859	0.452311	0.747804	0.854316	WP_168895396.1	WP_168895396.1	K03624	Brite Hierarchies	Protein families: genetic information processing	Transcription machinery	greA; transcription elongation factor GreA	NO	NA
1300.85	0.427147	0.325518	0.104835	0.284236	WP_168895397.1	WP_168895397.1	K00075	Metabolism	Carbohydrate metabolism	Amino sugar and nucleotide sugar metabolism	murB; UDP-N-acetylmuramate dehydrogenase	NO	NA
270.075	-0.235223	0.426187	0.403771	0.642362	WP_168895398.1	WP_168895398.1	K03786	Metabolism	Amino acid metabolism	Phenylalanine, tyrosine and tryptophan biosynthesis	aroQ, qutE; 3-dehydroquinate dehydratase II	NO	NA
3149.98	-0.120978	0.221854	0.533549	0.755175	WP_168895399.1	WP_168895399.1	K03569	Brite Hierarchies	Protein families: genetic information processing	Chromosome and associated proteins	mreB; rod shape-determining protein MreB and related proteins	NO	NA
219.361	0.332493	0.482044	0.229155	0.46928	WP_168895400.1	WP_168895400.1	K03570	Brite Hierarchies	Protein families: genetic information processing	Chromosome and associated proteins	mreC; rod shape-determining protein MreC	NO	NA
233.207	-0.4292	0.621994	0.121222	0.321866	WP_168895402.1	WP_168895402.1	K11179	Genetic Information Processing	Folding, sorting and degradation	Sulfur relay system	tusE, dsrC; tRNA 2-thiouridine synthesizing protein E	NO	NA
188.347	0.0957382	0.481234	0.689628	0.834926	WP_168895403.1	WP_168895403.1	K07056	Brite Hierarchies	Protein families: genetic information processing	Ribosome biogenesis	rsmI; 16S rRNA (cytidine1402-2'-O)-methyltransferase	NO	NA
254.635	-1.09922	2.49645	0.000136491	0.00276573	WP_168895404.1	WP_168895404.1	K01491	Metabolism	Energy metabolism	Carbon fixation pathways in prokaryotes	folD; methylenetetrahydrofolate dehydrogenase (NADP+) / methenyltetrahydrofolate cyclohydrolase	DOWN	folD; methylenetetrahydrofolate dehydrogenase (NADP+) / methenyltetrahydrofolate cyclohydrolase
728.093	0.365018	0.486742	0.216227	0.454628	WP_168895405.1	WP_168895405.1	K01885	Metabolism	Metabolism of cofactors and vitamins	Porphyrin metabolism	EARS, gltX; glutamyl-tRNA synthetase	NO	NA
670.968	-0.864348	0.511528	0.0159443	0.091425	WP_168895406.1	WP_168895406.1	K11940	Brite Hierarchies	Protein families: genetic information processing	Chromosome and associated proteins	hspQ; heat shock protein HspQ	NO	NA
70.2483	-0.144173	0.515641	0.490594	0.729583	WP_168895407.1	WP_168895407.1	K01775	Metabolism	Metabolism of other amino acids	D-Amino acid metabolism	alr; alanine racemase	NO	NA
327.491	0.368505	0.531197	0.193993	0.426785	WP_168895408.1	WP_168895408.1	K01874	Metabolism	Metabolism of other amino acids	Selenocompound metabolism	MARS, metG; methionyl-tRNA synthetase	NO	NA
17.1214	0.192435	0.563832	0.182221	0.407877	WP_168895409.1	WP_168895409.1	K07038	Not Included in Pathway or Brite	Poorly characterized	General function prediction only	K07038; inner membrane protein	NO	NA
299.902	0.581926	0.593976	0.0764733	0.237437	WP_168895410.1	WP_168895410.1	K01147	Brite Hierarchies	Protein families: genetic information processing	Transfer RNA biogenesis	rnb; exoribonuclease II	NO	NA
862.122	-0.00993555	0.250735	0.983687	0.994014	WP_168895411.1	WP_168895411.1	K03111	Genetic Information Processing	Replication and repair	DNA replication	ssb; single-strand DNA-binding protein	NO	NA
1017.34	-0.109278	0.234871	0.634375	0.809639	WP_168895412.1	WP_168895412.1	K03089	Brite Hierarchies	Protein families: genetic information processing	Transcription machinery	rpoH; RNA polymerase sigma-32 factor	NO	NA
1636.25	-0.936676	0.333725	0.00105258	0.0130724	WP_168895413.1	WP_168895413.1	K03110	Genetic Information Processing	Folding, sorting and degradation	Protein export	ftsY; fused signal recognition particle receptor	NO	NA
103.116	-0.0910221	0.504796	0.64159	0.81254	WP_168895414.1	WP_168895414.1	K08316	Brite Hierarchies	Protein families: genetic information processing	Ribosome biogenesis	rsmD; 16S rRNA (guanine966-N2)-methyltransferase	NO	NA
1484.16	0.345058	0.277617	0.153135	0.36262	WP_168895417.1	WP_168895417.1	K01872	Genetic Information Processing	Translation	Aminoacyl-tRNA biosynthesis	AARS, alaS; alanyl-tRNA synthetase	NO	NA
4414.71	-0.245107	0.38021	0.378187	0.627688	WP_168895418.1	WP_168895418.1	K03563	Environmental Information Processing	Signal transduction	Two-component system	csrA; carbon storage regulator	NO	NA
6232.45	-0.103576	0.303077	0.671039	0.822939	WP_168895419.1	WP_168895419.1	K00674	Metabolism	Amino acid metabolism	Lysine biosynthesis	dapD; 2,3,4,5-tetrahydropyridine-2,6-dicarboxylate N-succinyltransferase	NO	NA
539.654	-0.204627	0.377998	0.458369	0.697678	WP_168895420.1	WP_168895420.1	K01972	Genetic Information Processing	Replication and repair	DNA replication	E6.5.1.2, ligA, ligB; DNA ligase (NAD+)	NO	NA
243.615	-0.23063	0.484102	0.388184	0.63794	WP_168895421.1	WP_168895421.1	K01883	Genetic Information Processing	Translation	Aminoacyl-tRNA biosynthesis	CARS, cysS; cysteinyl-tRNA synthetase	NO	NA
516.535	-0.16596	0.33925	0.530019	0.755175	WP_168895422.1	WP_168895422.1	K02314	Genetic Information Processing	Replication and repair	DNA replication	dnaB; replicative DNA helicase	NO	NA
163.69	-0.124619	0.462502	0.616174	0.798061	WP_168895423.1	WP_168895423.1	K05539	Brite Hierarchies	Protein families: genetic information processing	Transfer RNA biogenesis	dusA; tRNA-dihydrouridine synthase A	NO	NA
130.845	0.647435	0.777692	0.061298	0.201707	WP_168895424.1	WP_168895424.1	K03977	Brite Hierarchies	Protein families: genetic information processing	Ribosome biogenesis	engA, der; GTPase	NO	NA
1252.75	0.409525	0.397707	0.162565	0.370496	WP_168895425.1	WP_168895425.1	K01892	Genetic Information Processing	Translation	Aminoacyl-tRNA biosynthesis	HARS, hisS; histidyl-tRNA synthetase	NO	NA
168.754	-0.151227	0.510816	NA	NA	WP_168895426.1	WP_168895426.1	K11991	Brite Hierarchies	Protein families: genetic information processing	Transfer RNA biogenesis	tadA; tRNA(adenine34) deaminase	NO	NA
969.777	-0.732206	0.312117	0.00578534	0.0510652	WP_168895427.1	WP_168895427.1	K00600	Metabolism	Carbohydrate metabolism	Glyoxylate and dicarboxylate metabolism	glyA, SHMT; glycine hydroxymethyltransferase	NO	NA
2749.63	-0.976999	0.513992	0.00835087	0.0684061	WP_168895428.1	WP_168895428.1	K03152	Brite Hierarchies	Protein families: metabolism	Peptidases and inhibitors	thiJ; protein deglycase	NO	NA
107.769	-0.556131	0.986441	NA	NA	WP_168895429.1	WP_168895429.1	K03625	Brite Hierarchies	Protein families: genetic information processing	Transcription machinery	nusB; transcription antitermination protein NusB	NO	NA
194.4	-0.681329	0.497977	0.040232	0.163045	WP_168895430.1	WP_168895430.1	K00794	Metabolism	Metabolism of cofactors and vitamins	Riboflavin metabolism	ribH, RIB4; 6,7-dimethyl-8-ribityllumazine synthase	NO	NA
781.457	-0.517701	0.224206	0.0103765	0.0742879	WP_168895431.1	WP_168895431.1	K11752	Metabolism	Metabolism of cofactors and vitamins	Riboflavin metabolism	ribD; diaminohydroxyphosphoribosylaminopyrimidine deaminase / 5-amino-6-(5-phosphoribosylamino)uracil reductase	NO	NA
1764.85	-0.0835572	0.447707	0.738849	0.854316	WP_168895432.1	WP_168895432.1	K00052	Metabolism	Carbohydrate metabolism	C5-Branched dibasic acid metabolism	leuB, IMDH; 3-isopropylmalate dehydrogenase	NO	NA
3888.62	-0.391625	0.263944	0.0889909	0.259557	WP_168895433.1	WP_168895433.1	K01703	Metabolism	Carbohydrate metabolism	C5-Branched dibasic acid metabolism	leuC, IPMI-L; 3-isopropylmalate/(R)-2-methylmalate dehydratase large subunit	NO	NA
251.556	0.0313096	0.386067	0.911051	0.958346	WP_168895434.1	WP_168895434.1	K01704	Metabolism	Carbohydrate metabolism	C5-Branched dibasic acid metabolism	leuD, IPMI-S; 3-isopropylmalate/(R)-2-methylmalate dehydratase small subunit	NO	NA
167.4	-0.0920072	0.520849	0.589084	0.780691	WP_168895435.1	WP_168895435.1	K00939	Metabolism	Nucleotide metabolism	Purine metabolism	adk, AK; adenylate kinase	NO	NA
5742.58	-0.473031	0.283233	0.0508261	0.181185	WP_168895436.1	WP_168895436.1	K01714	Metabolism	Amino acid metabolism	Lysine biosynthesis	dapA; 4-hydroxy-tetrahydrodipicolinate synthase	NO	NA
69.5104	-0.0994477	0.541099	0.0105015	0.0742879	WP_168895437.1	WP_168895437.1	K01879	Genetic Information Processing	Translation	Aminoacyl-tRNA biosynthesis	glyS; glycyl-tRNA synthetase beta chain	NO	NA
879.292	-0.267861	0.37106	0.334619	0.590504	WP_168895438.1	WP_168895438.1	K01878	Genetic Information Processing	Translation	Aminoacyl-tRNA biosynthesis	glyQ; glycyl-tRNA synthetase alpha chain	NO	NA
414.963	0.400776	0.648018	0.103813	0.283462	WP_168895439.1	WP_168895439.1	K13283	Brite Hierarchies	Protein families: signaling and cellular processes	Transporters	fieF; ferrous-iron efflux pump FieF	NO	NA
1636.44	0.0747265	0.333786	0.775212	0.865092	WP_168895440.1	WP_168895440.1	K00850	Metabolism	Carbohydrate metabolism	Glycolysis / Gluconeogenesis	pfkA, PFK; 6-phosphofructokinase 1	NO	NA
151.546	0.0552074	0.409691	NA	NA	WP_168895441.1	WP_168895441.1	K02897	Genetic Information Processing	Translation	Ribosome	RP-L25, rplY; large subunit ribosomal protein L25	NO	NA
489.694	0.0896166	0.359925	0.739294	0.854316	WP_168895442.1	WP_168895442.1	K00215	Metabolism	Amino acid metabolism	Lysine biosynthesis	dapB; 4-hydroxy-tetrahydrodipicolinate reductase	NO	NA
1248.56	-0.225195	0.238831	0.304237	0.557943	WP_168895443.1	WP_168895443.1	K01870	Genetic Information Processing	Translation	Aminoacyl-tRNA biosynthesis	IARS, ileS; isoleucyl-tRNA synthetase	NO	NA
15.8722	-0.0512119	0.535447	NA	NA	WP_168895444.1	WP_168895444.1	K02968	Genetic Information Processing	Translation	Ribosome	RP-S20, rpsT; small subunit ribosomal protein S20	NO	NA
300.787	-0.269785	0.517377	0.300656	0.557923	WP_168895445.1	WP_168895445.1	K15724	Not Included in Pathway or Brite	Poorly characterized	General function prediction only	erpA; iron-sulfur cluster insertion protein	NO	NA
2799.4	-0.553418	0.268577	0.0182655	0.0999714	WP_168895446.1	WP_168895446.1	K01834	Metabolism	Carbohydrate metabolism	Glycolysis / Gluconeogenesis	PGAM, gpmA; 2,3-bisphosphoglycerate-dependent phosphoglycerate mutase	NO	NA
4509.68	0.154109	0.32955	0.553499	0.763027	WP_168895447.1	WP_168895447.1	K13788	Metabolism	Carbohydrate metabolism	Pyruvate metabolism	pta; phosphate acetyltransferase	NO	NA
1193.76	-0.328858	0.334786	0.220957	0.454911	WP_168895448.1	WP_168895448.1	K00925	Metabolism	Carbohydrate metabolism	Pyruvate metabolism	ackA; acetate kinase	NO	NA
1674.35	-0.359585	0.545853	0.20794	0.451186	WP_168895449.1	WP_168895449.1	K06173	Brite Hierarchies	Protein families: genetic information processing	Transfer RNA biogenesis	truA, PUS1; tRNA pseudouridine38-40 synthase	NO	NA
21.5247	-0.0369156	0.51179	0.823165	0.897786	WP_168895450.1	WP_168895450.1		NA NA NA	NA NA NA NA	NA NA NA NA NA	NA NA NA NA NA NA NA	NO	NA
662.099	-0.0952487	0.453989	0.703224	0.841499	WP_168895451.1	WP_168895451.1	K03801	Metabolism	Metabolism of cofactors and vitamins	Lipoic acid metabolism	lipB; lipoyl(octanoyl) transferase	NO	NA
349.206	-0.0850024	0.413621	0.742692	0.854316	WP_168895452.1	WP_168895452.1	K03644	Metabolism	Metabolism of cofactors and vitamins	Lipoic acid metabolism	lipA, LIAS, LIP1, LIP5; lipoyl synthase	NO	NA
239.382	-0.548206	0.44391	0.0791025	0.243636	WP_168895453.1	WP_168895453.1	K00208	Metabolism	Lipid metabolism	Fatty acid biosynthesis	fabI; enoyl-[acyl-carrier protein] reductase I	NO	NA
3788.15	-2.48173	0.26847	6.85185e-22	2.63796e-19	WP_168895454.1	WP_168895454.1	K00324	Metabolism	Metabolism of cofactors and vitamins	Nicotinate and nicotinamide metabolism	pntA; proton-translocating NAD(P)+ transhydrogenase subunit alpha	DOWN	pntA; proton-translocating NAD(P)+ transhydrogenase subunit alpha
4310.96	-0.839232	0.429371	0.0106126	0.0742879	WP_168895455.1	WP_168895455.1	K00325	Metabolism	Metabolism of cofactors and vitamins	Nicotinate and nicotinamide metabolism	pntB; proton-translocating NAD(P)+ transhydrogenase subunit beta	NO	NA
18.6929	0.131154	0.537607	0.492101	0.729583	WP_168895456.1	WP_168895456.1	K01420	Brite Hierarchies	Protein families: genetic information processing	Transcription factors	fnr; CRP/FNR family transcriptional regulator, anaerobic regulatory protein	NO	NA
125.527	0.129008	0.510524	0.51144	0.738252	WP_168895457.1	WP_168895457.1		NA NA NA	NA NA NA NA	NA NA NA NA NA	NA NA NA NA NA NA NA	NO	NA
392.941	-0.428604	0.369419	0.130714	0.333611	WP_168895458.1	WP_168895458.1	K06179	Brite Hierarchies	Protein families: genetic information processing	Ribosome biogenesis	rluC; 23S rRNA pseudouridine955/2504/2580 synthase	NO	NA
900.222	-0.511956	0.440059	0.0989673	0.274118	WP_168895459.1	WP_168895459.1	K02911	Genetic Information Processing	Translation	Ribosome	RP-L32, MRPL32, rpmF; large subunit ribosomal protein L32	NO	NA
702.339	-0.362718	0.369588	0.196214	0.429218	WP_168895460.1	WP_168895460.1		NA NA NA	NA NA NA NA	NA NA NA NA NA	NA NA NA NA NA NA NA	NO	NA
304.564	-0.0399856	0.479322	0.834811	0.905358	WP_168895461.1	WP_168895461.1		NA NA NA	NA NA NA NA	NA NA NA NA NA	NA NA NA NA NA NA NA	NO	NA
1961.74	-0.534757	0.238127	0.0116732	0.0788455	WP_168895462.1	WP_168895462.1	K00059	Metabolism	Lipid metabolism	Fatty acid biosynthesis	fabG, OAR1; 3-oxoacyl-[acyl-carrier protein] reductase	NO	NA
501.178	-0.822409	0.433253	0.0118868	0.0789038	WP_168895463.1	WP_168895463.1	K02078	Metabolism	Lipid metabolism	Fatty acid biosynthesis	acpP; acyl carrier protein	NO	NA
3470.44	-0.831765	0.321332	0.00246496	0.0249739	WP_168895464.1	WP_168895464.1	K09458	Metabolism	Lipid metabolism	Fatty acid biosynthesis	fabF, OXSM, CEM1; 3-oxoacyl-[acyl-carrier-protein] synthase II	NO	NA
432.509	0.699538	0.833944	0.0340211	0.146846	WP_168895465.1	WP_168895465.1	K07082	Not Included in Pathway or Brite	Poorly characterized	General function prediction only	K07082; UPF0755 protein	NO	NA
184.804	1.02746	0.877689	0.0184363	0.0999714	WP_168895466.1	WP_168895466.1	K00943	Metabolism	Nucleotide metabolism	Pyrimidine metabolism	tmk, DTYMK; dTMP kinase	NO	NA
297.875	0.452674	0.550726	0.146094	0.356521	WP_168895467.1	WP_168895467.1	K02341	Genetic Information Processing	Replication and repair	DNA replication	holB; DNA polymerase III subunit delta'	NO	NA
1155.59	0.218128	0.290219	0.368752	0.622673	WP_168895468.1	WP_168895468.1	K02779	Metabolism	Carbohydrate metabolism	Glycolysis / Gluconeogenesis	ptsG; glucose PTS system EIICB or EIICBA component	NO	NA
235.285	-0.318121	0.597048	NA	NA	WP_168895469.1	WP_168895469.1	K02503	Brite Hierarchies	Protein families: genetic information processing	Transfer RNA biogenesis	HINT1_2, hinT, hit; histidine triad (HIT) family protein	NO	NA
141.691	0.185437	0.545979	0.293135	0.553035	WP_168895470.1	WP_168895470.1	K11105	Brite Hierarchies	Protein families: signaling and cellular processes	Transporters	cvrA, nhaP2; potassium/hydrogen antiporter	NO	NA
11499.6	-0.271006	0.270161	0.24505	0.491151	WP_168895471.1	WP_168895471.1	K00134	Metabolism	Carbohydrate metabolism	Glycolysis / Gluconeogenesis	GAPDH, gapA; glyceraldehyde 3-phosphate dehydrogenase (phosphorylating)	NO	NA
181.358	0.138554	0.454638	0.589338	0.780691	WP_168895473.1	WP_168895473.1	K01695	Metabolism	Amino acid metabolism	Glycine, serine and threonine metabolism	trpA; tryptophan synthase alpha chain	NO	NA
3310.57	-1.57833	0.327486	1.18825e-07	5.08305e-06	WP_168895474.1	WP_168895474.1	K01696	Metabolism	Amino acid metabolism	Glycine, serine and threonine metabolism	trpB; tryptophan synthase beta chain	DOWN	trpB; tryptophan synthase beta chain
479.799	-0.35737	0.604056	NA	NA	WP_168895475.1	WP_168895475.1	K13498	Metabolism	Amino acid metabolism	Phenylalanine, tyrosine and tryptophan biosynthesis	trpCF; indole-3-glycerol phosphate synthase / phosphoribosylanthranilate isomerase	NO	NA
689.541	-2.15693	0.343375	2.35631e-11	2.26795e-09	WP_168895476.1	WP_168895476.1	K00766	Metabolism	Amino acid metabolism	Phenylalanine, tyrosine and tryptophan biosynthesis	trpD; anthranilate phosphoribosyltransferase	DOWN	trpD; anthranilate phosphoribosyltransferase
734.183	-4.61813	2.58167	1.2328e-08	5.93285e-07	WP_168895477.1	WP_168895477.1	K01658	Metabolism	Amino acid metabolism	Phenylalanine, tyrosine and tryptophan biosynthesis	trpG; anthranilate synthase component II	DOWN	trpG; anthranilate synthase component II
1272.92	-5.42426	2.51006	7.55699e-10	4.84907e-08	WP_168895478.1	WP_168895478.1	K01657	Metabolism	Amino acid metabolism	Phenylalanine, tyrosine and tryptophan biosynthesis	trpE; anthranilate synthase component I	DOWN	trpE; anthranilate synthase component I
113.588	-0.056925	0.498879	0.764951	0.859859	WP_168895479.1	WP_168895479.1	K06942	Brite Hierarchies	Protein families: genetic information processing	Ribosome biogenesis	ychF; ribosome-binding ATPase	NO	NA
195.04	0.221311	0.499854	0.392861	0.63794	WP_168895480.1	WP_168895480.1	K01056	Brite Hierarchies	Protein families: genetic information processing	Translation factors	PTH1, PTRH1, pth, spoVC; peptidyl-tRNA hydrolase, PTH1 family	NO	NA
450.63	-0.024269	0.432095	0.923186	0.968465	WP_168895481.1	WP_168895481.1	K00948	Metabolism	Carbohydrate metabolism	Pentose phosphate pathway	PRPS, prsA; ribose-phosphate pyrophosphokinase	NO	NA
1538.38	-0.220547	0.34179	0.402209	0.642362	WP_168895482.1	WP_168895482.1	K02835	Brite Hierarchies	Protein families: genetic information processing	Translation factors	prfA, MTRF1, MRF1; peptide chain release factor 1	NO	NA
55.7227	0.0100898	0.516027	0.954015	0.980854	WP_168895483.1	WP_168895483.1	K02493	Brite Hierarchies	Protein families: genetic information processing	Translation factors	hemK, prmC, HEMK; release factor glutamine methyltransferase	NO	NA
1944.4	0.535777	0.380462	0.0649428	0.208358	WP_168895484.1	WP_168895484.1	K01868	Genetic Information Processing	Translation	Aminoacyl-tRNA biosynthesis	TARS, thrS; threonyl-tRNA synthetase	NO	NA
484.489	0.140356	0.410481	0.592273	0.780908	WP_168895485.1	WP_168895485.1	K02916	Genetic Information Processing	Translation	Ribosome	RP-L35, MRPL35, rpmI; large subunit ribosomal protein L35	NO	NA
1105.11	0.114223	0.290566	0.61772	0.798061	WP_168895486.1	WP_168895486.1	K02887	Genetic Information Processing	Translation	Ribosome	RP-L20, MRPL20, rplT; large subunit ribosomal protein L20	NO	NA
346.596	0.150584	0.519739	0.402845	0.642362	WP_168895488.1	WP_168895488.1	K01890	Genetic Information Processing	Translation	Aminoacyl-tRNA biosynthesis	FARSB, pheT; phenylalanyl-tRNA synthetase beta chain	NO	NA
133.69	0.741812	0.921405	NA	NA	WP_168895489.1	WP_168895489.1	K00793	Metabolism	Metabolism of cofactors and vitamins	Riboflavin metabolism	ribE, RIB5; riboflavin synthase	NO	NA
516.466	0.279082	0.42326	0.316817	0.569975	WP_168895490.1	WP_168895490.1	K01866	Genetic Information Processing	Translation	Aminoacyl-tRNA biosynthesis	YARS, tyrS; tyrosyl-tRNA synthetase	NO	NA
381.075	0.0205282	0.384755	0.936971	0.977598	WP_168895491.1	WP_168895491.1	K26939	Brite Hierarchies	Protein families: signaling and cellular processes	Transporters	norM, mdtK; MATE family, multidrug efflux pump	NO	NA
793.928	-0.634077	0.716075	0.0679387	0.214397	WP_168895492.1	WP_168895492.1	K07390	Brite Hierarchies	Protein families: genetic information processing	Chaperones and folding catalysts	grxD, GLRX5; monothiol glutaredoxin	NO	NA
240.367	-0.127952	0.553839	0.0161478	0.091425	WP_168895493.1	WP_168895493.1	K03683	Brite Hierarchies	Protein families: genetic information processing	Transfer RNA biogenesis	rnt; ribonuclease T	NO	NA
765.23	-1.61538	0.355997	4.14109e-07	1.44938e-05	WP_168895494.1	WP_168895494.1	K03610	Brite Hierarchies	Protein families: genetic information processing	Chromosome and associated proteins	minC; septum site-determining protein MinC	DOWN	minC; septum site-determining protein MinC
88.9611	-0.487697	0.700667	0.0801219	0.244817	WP_168895495.1	WP_168895495.1	K03608	Brite Hierarchies	Protein families: genetic information processing	Chromosome and associated proteins	minE; cell division topological specificity factor	NO	NA
72.0308	0.0270573	0.505395	0.963082	0.980854	WP_168895496.1	WP_168895496.1	K14742	Brite Hierarchies	Protein families: genetic information processing	Transfer RNA biogenesis	tsaB; tRNA threonylcarbamoyladenosine biosynthesis protein TsaB	NO	NA
5669.31	0.233691	0.330244	0.386644	0.63794	WP_168895497.1	WP_168895497.1	K01419	Brite Hierarchies	Protein families: metabolism	Peptidases and inhibitors	hslV, clpQ; ATP-dependent HslUV protease, peptidase subunit HslV	NO	NA
289.508	0.187728	0.413498	0.501063	0.733495	WP_168895498.1	WP_168895498.1	K11755	Metabolism	Amino acid metabolism	Histidine metabolism	hisIE; phosphoribosyl-AMP cyclohydrolase / phosphoribosyl-ATP pyrophosphohydrolase	NO	NA
978.658	-0.441749	0.299933	0.0763246	0.237437	WP_168895499.1	WP_168895499.1	K02500	Metabolism	Amino acid metabolism	Histidine metabolism	hisF; imidazole glycerol-phosphate synthase subunit HisF	NO	NA
192.165	-0.221628	0.552816	0.160867	0.370496	WP_168895500.1	WP_168895500.1	K01814	Metabolism	Amino acid metabolism	Histidine metabolism	hisA; phosphoribosylformimino-5-aminoimidazole carboxamide ribotide isomerase	NO	NA
133.312	0.061601	0.513505	0.660756	0.817977	WP_168895501.1	WP_168895501.1	K02501	Metabolism	Amino acid metabolism	Histidine metabolism	hisH; imidazole glycerol-phosphate synthase subunit HisH	NO	NA
842.238	-1.30259	0.330176	9.46684e-06	0.000260338	WP_168895502.1	WP_168895502.1	K01089	Metabolism	Amino acid metabolism	Histidine metabolism	hisB; imidazoleglycerol-phosphate dehydratase / histidinol-phosphatase	DOWN	hisB; imidazoleglycerol-phosphate dehydratase / histidinol-phosphatase
1405.19	-2.90147	0.475337	3.4667e-11	2.66936e-09	WP_168895503.1	WP_168895503.1	K00765	Metabolism	Amino acid metabolism	Histidine metabolism	hisG; ATP phosphoribosyltransferase	DOWN	hisG; ATP phosphoribosyltransferase
29.6083	-0.141808	0.55185	0.0528319	0.186608	WP_168895504.1	WP_168895504.1	K03469	Genetic Information Processing	Replication and repair	DNA replication	rnhA, RNASEH1; ribonuclease HI	NO	NA
61.0626	-0.2625	0.615535	0.00235918	0.0245482	WP_168895505.1	WP_168895505.1	K02342	Genetic Information Processing	Replication and repair	DNA replication	dnaQ; DNA polymerase III subunit epsilon	NO	NA
804.355	-0.258504	0.36968	0.346161	0.600325	WP_168895506.1	WP_168895506.1	K03442	Brite Hierarchies	Protein families: signaling and cellular processes	Transporters	mscS; small conductance mechanosensitive channel	NO	NA
1216.09	-0.301158	0.28089	0.2086	0.451186	WP_168895507.1	WP_168895507.1	K01624	Metabolism	Carbohydrate metabolism	Glycolysis / Gluconeogenesis	FBA, fbaA; fructose-bisphosphate aldolase, class II	NO	NA
1014.22	0.0233004	0.295234	0.89551	0.948446	WP_168895508.1	WP_168895508.1	K00927	Metabolism	Carbohydrate metabolism	Glycolysis / Gluconeogenesis	PGK, pgk; phosphoglycerate kinase	NO	NA
3594.2	-0.103501	0.217176	0.597895	0.783427	WP_168895509.1	WP_168895509.1	K00615	Metabolism	Carbohydrate metabolism	Pentose phosphate pathway	E2.2.1.1, tktA, tktB; transketolase	NO	NA
667.784	-0.310412	0.305237	0.217277	0.454628	WP_168895510.1	WP_168895510.1	K00789	Metabolism	Amino acid metabolism	Cysteine and methionine metabolism	metK, MAT; S-adenosylmethionine synthetase	NO	NA
2287.74	-0.366118	0.317517	0.157014	0.36416	WP_168895511.1	WP_168895511.1	K02469	Brite Hierarchies	Protein families: genetic information processing	DNA replication proteins	gyrA; DNA gyrase subunit A	NO	NA
1385.92	0.542042	0.475716	0.0841349	0.2511	WP_168895512.1	WP_168895512.1	K03555	Genetic Information Processing	Replication and repair	Mismatch repair	mutS; DNA mismatch repair protein MutS	NO	NA
169.028	0.564643	0.861738	0.034073	0.146846	WP_168895513.1	WP_168895513.1	K06890	Not Included in Pathway or Brite	Poorly characterized	Function unknown	K06890; uncharacterized protein	NO	NA
233.129	0.300752	0.392495	0.292924	0.553035	WP_168895514.1	WP_168895514.1	K03438	Brite Hierarchies	Protein families: genetic information processing	Ribosome biogenesis	mraW, rsmH; 16S rRNA (cytosine1402-N4)-methyltransferase	NO	NA
676.039	0.226109	0.378215	0.418538	0.655029	WP_168895515.1	WP_168895515.1	K01928	Metabolism	Amino acid metabolism	Lysine biosynthesis	murE; UDP-N-acetylmuramoyl-L-alanyl-D-glutamate--2,6-diaminopimelate ligase	NO	NA
319.812	0.463877	0.535829	0.129845	0.333611	WP_168895516.1	WP_168895516.1	K01929	Metabolism	Amino acid metabolism	Lysine biosynthesis	murF; UDP-N-acetylmuramoyl-tripeptide--D-alanyl-D-alanine ligase	NO	NA
91.9781	0.0971691	0.500411	0.653129	0.815569	WP_168895517.1	WP_168895517.1	K01000	Metabolism	Glycan biosynthesis and metabolism	Peptidoglycan biosynthesis	mraY; phospho-N-acetylmuramoyl-pentapeptide-transferase	NO	NA
99.5201	-0.108336	0.543692	0.00899783	0.0701624	WP_168895518.1	WP_168895518.1	K01925	Metabolism	Metabolism of other amino acids	D-Amino acid metabolism	murD; UDP-N-acetylmuramoylalanine--D-glutamate ligase	NO	NA
765.724	0.0202112	0.35191	0.944386	0.980854	WP_168895519.1	WP_168895519.1	K02563	Metabolism	Glycan biosynthesis and metabolism	Peptidoglycan biosynthesis	murG; UDP-N-acetylglucosamine--N-acetylmuramyl-(pentapeptide) pyrophosphoryl-undecaprenol N-acetylglucosamine transferase	NO	NA
610.232	0.645279	0.357973	0.0233631	0.121552	WP_168895520.1	WP_168895520.1	K01924	Metabolism	Glycan biosynthesis and metabolism	Peptidoglycan biosynthesis	murC; UDP-N-acetylmuramate--alanine ligase	NO	NA
533.162	-0.162031	0.339229	0.53249	0.755175	WP_168895521.1	WP_168895521.1	K01921	Metabolism	Metabolism of other amino acids	D-Amino acid metabolism	ddl; D-alanine-D-alanine ligase	NO	NA
648.337	0.0758028	0.293601	0.759539	0.859859	WP_168895523.1	WP_168895523.1	K03070	Genetic Information Processing	Folding, sorting and degradation	Protein export	secA; preprotein translocase subunit SecA	NO	NA
14536.2	0.137646	0.309533	0.604411	0.788807	WP_168895524.1	WP_168895524.1	K03686	Brite Hierarchies	Protein families: genetic information processing	Chaperones and folding catalysts	dnaJ; molecular chaperone DnaJ	NO	NA
25592.2	0.534376	0.335462	0.0435628	0.167167	WP_168895525.1	WP_168895525.1	K04043	Genetic Information Processing	Folding, sorting and degradation	RNA degradation	dnaK, HSPA9; molecular chaperone DnaK	NO	NA
2348.91	-0.208738	0.263057	0.361654	0.615242	WP_168895526.1	WP_168895526.1	K01255	Metabolism	Metabolism of other amino acids	Glutathione metabolism	CARP, pepA; leucyl aminopeptidase	NO	NA
1963.03	0.203174	0.238172	0.339826	0.594696	WP_168895527.1	WP_168895527.1	K01873	Genetic Information Processing	Translation	Aminoacyl-tRNA biosynthesis	VARS, valS; valyl-tRNA synthetase	NO	NA
371.69	0.000160095	0.474808	0.993461	0.997364	WP_168895528.1	WP_168895528.1	K00611	Metabolism	Amino acid metabolism	Arginine biosynthesis	OTC, argF, argI; ornithine carbamoyltransferase	NO	NA
71.1096	-0.0244043	0.500771	0.891676	0.948329	WP_168895529.1	WP_168895529.1	K09022	Not Included in Pathway or Brite	Unclassified: metabolism	Enzymes with EC numbers	ridA, tdcF, RIDA; 2-iminobutanoate/2-iminopropanoate deaminase	NO	NA
405.1	0.610693	0.671639	0.0563796	0.19209	WP_168895530.1	WP_168895530.1	K11069	Environmental Information Processing	Membrane transport	ABC transporters	potD; spermidine/putrescine transport system substrate-binding protein	NO	NA
926.38	-0.0394572	0.455554	0.860222	0.92769	WP_168895531.1	WP_168895531.1	K07146	Not Included in Pathway or Brite	Poorly characterized	General function prediction only	K07146; UPF0176 protein	NO	NA
2002.61	0.531311	0.351408	0.054789	0.1888	WP_168895532.1	WP_168895532.1	K07320	Brite Hierarchies	Protein families: genetic information processing	Ribosome biogenesis	prmB; ribosomal protein L3 glutamine methyltransferase	NO	NA
1241.59	-0.08019	0.291292	0.736102	0.854316	WP_168895533.1	WP_168895533.1	K01736	Metabolism	Amino acid metabolism	Phenylalanine, tyrosine and tryptophan biosynthesis	aroC; chorismate synthase	NO	NA
2927.01	0.124667	0.245916	0.590081	0.780691	WP_168895534.1	WP_168895534.1	K03386	Cellular Processes	Cell growth and death	Apoptosis - fly	PRDX2_4, ahpC; peroxiredoxin 2/4	NO	NA
387.921	0.225311	0.374433	0.417429	0.655029	WP_168895535.1	WP_168895535.1	K00564	Brite Hierarchies	Protein families: genetic information processing	Ribosome biogenesis	rsmC; 16S rRNA (guanine1207-N2)-methyltransferase	NO	NA
727.519	-0.0922324	0.257317	0.714244	0.841499	WP_168895536.1	WP_168895536.1	K01525	Metabolism	Nucleotide metabolism	Purine metabolism	apaH; bis(5'-nucleosyl)-tetraphosphatase (symmetrical)	NO	NA
595.588	-0.132738	0.234958	0.535488	0.755175	WP_168895537.1	WP_168895537.1	K06195	Not Included in Pathway or Brite	Unclassified: signaling and cellular processes	Others	apaG; ApaG protein	NO	NA
81.5314	0.0874391	0.439962	0.738505	0.854316	WP_168895538.1	WP_168895538.1	K02528	Brite Hierarchies	Protein families: genetic information processing	Ribosome biogenesis	ksgA; 16S rRNA (adenine1518-N6/adenine1519-N6)-dimethyltransferase	NO	NA
41.0524	0.213979	0.585814	0.009112	0.0701624	WP_168895539.1	WP_168895539.1	K05801	Brite Hierarchies	Protein families: genetic information processing	Chaperones and folding catalysts	djlA; DnaJ like chaperone protein	NO	NA
40.2107	-0.0399719	0.518523	0.777758	0.865424	WP_168895540.1	WP_168895540.1	K00997	Metabolism	Metabolism of cofactors and vitamins	Pantothenate and CoA biosynthesis	acpS; holo-[acyl-carrier protein] synthase	NO	NA
34.2798	-0.13209	0.545652	0.162633	0.370496	WP_168895541.1	WP_168895541.1	K03595	Brite Hierarchies	Protein families: genetic information processing	Ribosome biogenesis	era, ERAL1; GTPase	NO	NA
499.039	-0.159077	0.373235	0.558769	0.763027	WP_168895542.1	WP_168895542.1	K03685	Genetic Information Processing	Translation	Ribosome biogenesis in eukaryotes	rnc, DROSHA, RNT1; ribonuclease III	NO	NA
900.569	-0.100523	0.257946	0.656501	0.815569	WP_168895544.1	WP_168895544.1	K03596	Human Diseases	Infectious disease: bacterial	Legionellosis	lepA; GTP-binding protein LepA	NO	NA
457.161	-0.203419	0.399855	0.463911	0.697678	WP_168895545.1	WP_168895545.1	K01414	Brite Hierarchies	Protein families: metabolism	Peptidases and inhibitors	prlC; oligopeptidase A	NO	NA
436.988	-0.073747	0.459167	0.766339	0.859859	WP_168895546.1	WP_168895546.1	K03218	Brite Hierarchies	Protein families: genetic information processing	Ribosome biogenesis	rlmB; 23S rRNA (guanosine2251-2'-O)-methyltransferase	NO	NA
159.472	0.265538	0.539018	0.294473	0.553035	WP_168895547.1	WP_168895547.1	K00791	Metabolism	Metabolism of terpenoids and polyketides	Zeatin biosynthesis	miaA, TRIT1; tRNA dimethylallyltransferase	NO	NA
1334.74	-0.481384	0.405598	0.106476	0.286667	WP_168895548.1	WP_168895548.1	K03572	Genetic Information Processing	Replication and repair	Mismatch repair	mutL; DNA mismatch repair protein MutL	NO	NA
221.737	0.694248	0.854084	0.0491764	0.180538	WP_168895549.1	WP_168895549.1	K13288	Genetic Information Processing	Translation	Ribosome biogenesis in eukaryotes	orn, REX2, REXO2; oligoribonuclease	NO	NA
35.1489	-0.0876954	0.540701	0.0407639	0.16348	WP_168895550.1	WP_168895550.1	K02356	Brite Hierarchies	Protein families: genetic information processing	Translation factors	efp; elongation factor P	NO	NA
193388	0.291173	0.356118	0.282053	0.537576	WP_168895551.1	WP_168895551.1	K04077	Genetic Information Processing	Folding, sorting and degradation	RNA degradation	groEL, HSPD1; chaperonin GroEL	NO	NA
10366.5	0.452187	0.361365	0.0977843	0.272804	WP_168895552.1	WP_168895552.1	K04078	Brite Hierarchies	Protein families: genetic information processing	Chaperones and folding catalysts	groES, HSPE1; chaperonin GroES	NO	NA
161.085	-0.0177696	0.466914	0.934783	0.977598	WP_168895553.1	WP_168895553.1	K07791	Brite Hierarchies	Protein families: signaling and cellular processes	Transporters	dcuA; anaerobic C4-dicarboxylate transporter DcuA	NO	NA
81.2289	0.159179	0.559053	NA	NA	WP_168895554.1	WP_168895554.1		NA NA NA	NA NA NA NA	NA NA NA NA NA	NA NA NA NA NA NA NA	NO	NA
2166.79	0.522763	0.283448	0.0331273	0.146846	WP_168895555.1	WP_168895555.1	K01955	Metabolism	Nucleotide metabolism	Pyrimidine metabolism	carB, CPA2; carbamoyl-phosphate synthase large subunit	NO	NA
287.542	0.11346	0.466862	0.649147	0.815569	WP_168895556.1	WP_168895556.1	K01956	Metabolism	Nucleotide metabolism	Pyrimidine metabolism	carA, CPA1; carbamoyl-phosphate synthase small subunit	NO	NA
7026.31	-0.292828	0.221535	0.135894	0.344179	WP_168895557.1	WP_168895557.1	K00053	Metabolism	Amino acid metabolism	Valine, leucine and isoleucine biosynthesis	ilvC; ketol-acid reductoisomerase	NO	NA
6802.57	-0.00467078	0.303198	0.966483	0.980854	WP_168895558.1	WP_168895558.1	K01687	Metabolism	Amino acid metabolism	Valine, leucine and isoleucine biosynthesis	ilvD; dihydroxy-acid dehydratase	NO	NA
15.0278	-0.0186086	0.539325	NA	NA	WP_168895559.1	WP_168895559.1	K11258	Metabolism	Carbohydrate metabolism	Butanoate metabolism	ilvM; acetolactate synthase II small subunit	NO	NA
1191.16	-1.03178	0.291098	7.27032e-05	0.00164651	WP_168895560.1	WP_168895560.1	K01652	Metabolism	Carbohydrate metabolism	Butanoate metabolism	E2.2.1.6L, ilvB, ilvG, ilvI; acetolactate synthase I/II/III large subunit	DOWN	E2.2.1.6L, ilvB, ilvG, ilvI; acetolactate synthase I/II/III large subunit
902.063	0.724012	0.812155	0.0481263	0.17989	WP_168895561.1	WP_168895561.1	K00602	Metabolism	Nucleotide metabolism	Purine metabolism	purH; phosphoribosylaminoimidazolecarboxamide formyltransferase / IMP cyclohydrolase	NO	NA
596.53	-0.230446	0.44481	0.399184	0.642362	WP_168895562.1	WP_168895562.1	K00528	Not Included in Pathway or Brite	Unclassified: metabolism	Enzymes with EC numbers	fpr; ferredoxin/flavodoxin---NADP+ reductase	NO	NA
563.882	0.294248	0.457007	0.311373	0.56408	WP_168895563.1	WP_168895563.1	K01803	Metabolism	Carbohydrate metabolism	Glycolysis / Gluconeogenesis	TPI, tpiA; triosephosphate isomerase (TIM)	NO	NA
402.547	0.110914	0.412687	0.677405	0.824069	WP_168895564.1	WP_168895564.1	K04567	Genetic Information Processing	Translation	Aminoacyl-tRNA biosynthesis	KARS, lysS; lysyl-tRNA synthetase, class II	NO	NA
1212.23	0.338802	0.307471	0.192723	0.426428	WP_168895565.1	WP_168895565.1	K02836	Brite Hierarchies	Protein families: genetic information processing	Translation factors	prfB; peptide chain release factor 2	NO	NA
3566.56	-0.173263	0.329056	0.507073	0.738252	WP_168895566.1	WP_168895566.1	K04771	Environmental Information Processing	Signal transduction	Two-component system	degP, htrA; serine protease Do	NO	NA
418.854	-5.70082	1.22984	1.75685e-13	2.25463e-11	WP_168895567.1	WP_168895567.1	K01807	Metabolism	Carbohydrate metabolism	Pentose phosphate pathway	rpiA; ribose 5-phosphate isomerase A	DOWN	rpiA; ribose 5-phosphate isomerase A
497.904	-0.0329534	0.332472	0.896713	0.948446	WP_168895568.1	WP_168895568.1	K03657	Genetic Information Processing	Replication and repair	Nucleotide excision repair	uvrD, pcrA; ATP-dependent DNA helicase UvrD/PcrA	NO	NA
1028.08	0.0965303	0.358199	0.713017	0.841499	WP_168895569.1	WP_168895569.1	K03284	Brite Hierarchies	Protein families: signaling and cellular processes	Transporters	corA; magnesium transporter	NO	NA
1198.97	-0.190405	0.220164	0.352768	0.603626	WP_168895570.1	WP_168895570.1	K00164	Metabolism	Carbohydrate metabolism	Citrate cycle (TCA cycle)	OGDH, sucA; 2-oxoglutarate dehydrogenase E1 component	NO	NA
680.084	-0.104331	0.30887	0.678519	0.824069	WP_168895571.1	WP_168895571.1	K00658	Metabolism	Carbohydrate metabolism	Citrate cycle (TCA cycle)	DLST, sucB; 2-oxoglutarate dehydrogenase E2 component (dihydrolipoamide succinyltransferase)	NO	NA
1342.14	0.0430836	0.299869	0.86922	0.932172	WP_168895572.1	WP_168895572.1	K00425	Metabolism	Energy metabolism	Oxidative phosphorylation	cydA; cytochrome bd ubiquinol oxidase subunit I	NO	NA
171.659	-0.0645407	0.507009	0.70858	0.841499	WP_168895573.1	WP_168895573.1	K00426	Metabolism	Energy metabolism	Oxidative phosphorylation	cydB; cytochrome bd ubiquinol oxidase subunit II	NO	NA
1.53821	0.00683546	0.537208	0.971996	NA	WP_168895574.1	WP_168895574.1	K00424	Metabolism	Energy metabolism	Oxidative phosphorylation	cydX; cytochrome bd-I ubiquinol oxidase subunit X	NO	NA
5.24387	0.019605	0.535144	0.962634	0.980854	WP_168895575.1	WP_168895575.1	K03562	Brite Hierarchies	Protein families: signaling and cellular processes	Transporters	tolQ; biopolymer transport protein TolQ	NO	NA
1676.75	0.535182	0.211793	0.00585069	0.0510652	WP_168895576.1	WP_168895576.1	K02622	Brite Hierarchies	Protein families: genetic information processing	DNA replication proteins	parE; topoisomerase IV subunit B	NO	NA
2937.21	0.76667	0.26758	0.00129859	0.0147731	WP_168895577.1	WP_168895577.1	K00163	Metabolism	Carbohydrate metabolism	Glycolysis / Gluconeogenesis	aceE; pyruvate dehydrogenase E1 component	NO	NA
1112.55	0.432645	0.418222	0.140279	0.350696	WP_168895578.1	WP_168895578.1	K00627	Metabolism	Carbohydrate metabolism	Glycolysis / Gluconeogenesis	DLAT, aceF, pdhC; pyruvate dehydrogenase E2 component (dihydrolipoyllysine-residue acetyltransferase)	NO	NA
1766.04	0.545637	0.300443	0.0319847	0.146596	WP_168895579.1	WP_168895579.1	K00382	Metabolism	Carbohydrate metabolism	Glycolysis / Gluconeogenesis	DLD, lpd, pdhD; dihydrolipoyl dehydrogenase	NO	NA
3037.05	0.895063	0.271293	0.000232863	0.00389793	WP_168895580.1	WP_168895580.1		NA NA NA	NA NA NA NA	NA NA NA NA NA	NA NA NA NA NA NA NA	NO	NA
1038.43	-0.0906131	0.316344	0.706631	0.841499	WP_168895581.1	WP_168895581.1	K01439	Metabolism	Amino acid metabolism	Lysine biosynthesis	dapE; succinyl-diaminopimelate desuccinylase	NO	NA
3717.18	0.187524	0.211796	0.351938	0.603626	WP_168895582.1	WP_168895582.1	K01338	Cellular Processes	Cell growth and death	Cell cycle - Caulobacter	lon; ATP-dependent Lon protease	NO	NA
3518.25	-0.419467	0.353708	0.130845	0.333611	WP_168895583.1	WP_168895583.1	K03544	Cellular Processes	Cell growth and death	Cell cycle - Caulobacter	clpX, CLPX; ATP-dependent Clp protease ATP-binding subunit ClpX	NO	NA
904.695	-0.540854	0.378652	0.0586471	0.19634	WP_168895584.1	WP_168895584.1	K01358	Cellular Processes	Cell growth and death	Cell cycle - Caulobacter	clpP, CLPP; ATP-dependent Clp protease, protease subunit	NO	NA
1.00964	0.0176267	0.538133	0.937614	NA	WP_168895585.1	WP_168895585.1	K05527	Brite Hierarchies	Protein families: genetic information processing	Transcription factors	bolA; BolA family transcriptional regulator, general stress-responsive regulator	NO	NA
135.69	0.531803	0.78887	0.0654981	0.208403	WP_168895586.1	WP_168895586.1	K01092	Metabolism	Carbohydrate metabolism	Inositol phosphate metabolism	E3.1.3.25, IMPA, suhB; myo-inositol-1(or 4)-monophosphatase	NO	NA
27.0164	0.160668	0.566641	NA	NA	WP_168895587.1	WP_168895587.1		NA NA NA	NA NA NA NA	NA NA NA NA NA	NA NA NA NA NA NA NA	NO	NA
49.7615	-0.0573204	0.537209	0.0423642	0.16569	WP_168895588.1	WP_168895588.1	K00651	Metabolism	Energy metabolism	Sulfur metabolism	metA; homoserine O-succinyltransferase/O-acetyltransferase	NO	NA
156.474	-0.0686883	0.490903	0.745406	0.854316	WP_168895589.1	WP_168895589.1	K01881	Genetic Information Processing	Translation	Aminoacyl-tRNA biosynthesis	PARS, proS; prolyl-tRNA synthetase	NO	NA
279.963	-0.73225	0.849239	0.0308593	0.143142	WP_168895590.1	WP_168895590.1	K04075	Brite Hierarchies	Protein families: genetic information processing	Transfer RNA biogenesis	tilS, mesJ; tRNA(Ile)-lysidine synthase	NO	NA
512.55	-0.0718469	0.453399	0.768289	0.859859	WP_168895591.1	WP_168895591.1	K02337	Genetic Information Processing	Replication and repair	DNA replication	dnaE; DNA polymerase III subunit alpha	NO	NA
46.117	0.245076	0.60597	0.00516254	0.0484775	WP_168895592.1	WP_168895592.1		NA NA NA	NA NA NA NA	NA NA NA NA NA	NA NA NA NA NA NA NA	NO	NA
65.4516	0.14435	0.5341	0.429448	0.669382	WP_168895593.1	WP_168895593.1	K11749	Cellular Processes	Cell growth and death	Cell cycle - Caulobacter	rseP; regulator of sigma E protease	NO	NA
389.828	0.135621	0.412215	0.61414	0.798061	WP_168895594.1	WP_168895594.1	K00099	Metabolism	Metabolism of terpenoids and polyketides	Terpenoid backbone biosynthesis	dxr; 1-deoxy-D-xylulose-5-phosphate reductoisomerase	NO	NA
190.755	0.218202	0.56002	0.179718	0.404628	WP_168895595.1	WP_168895595.1	K02838	Brite Hierarchies	Protein families: genetic information processing	Translation factors	frr, MRRF, RRF; ribosome recycling factor	NO	NA
654.313	-0.132934	0.269019	0.554943	0.763027	WP_168895596.1	WP_168895596.1	K09903	Metabolism	Nucleotide metabolism	Pyrimidine metabolism	pyrH; uridylate kinase	NO	NA
479.768	0.271312	0.554641	0.167972	0.380407	WP_168895597.1	WP_168895597.1	K02357	Brite Hierarchies	Protein families: genetic information processing	Translation factors	tsf, TSFM; elongation factor Ts	NO	NA
2123.14	-0.114625	0.400283	0.65301	0.815569	WP_168895598.1	WP_168895598.1	K02967	Genetic Information Processing	Translation	Ribosome	RP-S2, MRPS2, rpsB; small subunit ribosomal protein S2	NO	NA
388.172	-0.225983	0.386226	0.394363	0.63794	WP_168895599.1	WP_168895599.1	K01265	Brite Hierarchies	Protein families: metabolism	Peptidases and inhibitors	map; methionyl aminopeptidase	NO	NA
167.701	-0.150204	0.457004	0.563083	0.763027	WP_168895600.1	WP_168895600.1	K02316	Genetic Information Processing	Replication and repair	DNA replication	dnaG; DNA primase	NO	NA
1422.38	-0.311914	0.383646	0.256723	0.501717	WP_168895601.1	WP_168895601.1	K02970	Genetic Information Processing	Translation	Ribosome	RP-S21, MRPS21, rpsU; small subunit ribosomal protein S21	NO	NA
547.585	-0.354045	0.420722	0.215014	0.454628	WP_168895602.1	WP_168895602.1	K25706	Brite Hierarchies	Protein families: genetic information processing	Transfer RNA biogenesis	tsaD; tRNA N6-adenosine threonylcarbamoyltransferase	NO	NA
4.24039	0.0350123	0.539554	0.812595	0.891308	WP_168895603.1	WP_168895603.1	K06153	Metabolism	Glycan biosynthesis and metabolism	Peptidoglycan biosynthesis	bacA; undecaprenyl-diphosphatase	NO	NA
858.122	-0.758101	0.380675	0.0126599	0.0812342	WP_168895604.1	WP_168895604.1	K00974	Brite Hierarchies	Protein families: genetic information processing	Transfer RNA biogenesis	cca; tRNA nucleotidyltransferase (CCA-adding enzyme)	NO	NA
4979.99	-1.58288	0.580988	0.000457877	0.00734512	WP_168895605.1	WP_168895605.1	K02858	Metabolism	Metabolism of cofactors and vitamins	Riboflavin metabolism	ribB, RIB3; 3,4-dihydroxy 2-butanone 4-phosphate synthase	DOWN	ribB, RIB3; 3,4-dihydroxy 2-butanone 4-phosphate synthase
6509.34	-0.14298	0.306922	0.561278	0.763027	WP_168895606.1	WP_168895606.1	K03628	Genetic Information Processing	Folding, sorting and degradation	RNA degradation	rho; transcription termination factor Rho	NO	NA
1229.21	-1.28888	0.402798	0.000151368	0.00277953	WP_168895607.1	WP_168895607.1	K03671	Organismal Systems	Immune system	NOD-like receptor signaling pathway	TXN, trxA; thioredoxin	DOWN	TXN, trxA; thioredoxin
306.987	-0.281186	0.465556	0.312076	0.56408	WP_168895608.1	WP_168895608.1	K06204	Cellular Processes	Cellular community - prokaryotes	Biofilm formation - Escherichia coli	dksA; RNA polymerase-binding transcription factor	NO	NA
110.321	0.000606938	0.497302	0.99562	0.997364	WP_168895609.1	WP_168895609.1	K01992	Brite Hierarchies	Protein families: signaling and cellular processes	Transporters	ABC-2.P; ABC-2 type transport system permease protein	NO	NA
317.352	-0.00995759	0.457216	0.966386	0.980854	WP_168895610.1	WP_168895610.1	K01990	Brite Hierarchies	Protein families: signaling and cellular processes	Transporters	ABC-2.A; ABC-2 type transport system ATP-binding protein	NO	NA
1997.06	-0.521908	0.268824	0.0262783	0.133121	WP_168895611.1	WP_168895611.1	K04564	Environmental Information Processing	Signal transduction	MAPK signaling pathway - fly	SOD2; superoxide dismutase, Fe-Mn family	NO	NA
2143.43	-0.77604	0.277766	0.00139879	0.0150877	WP_168895612.1	WP_168895612.1	K00014	Metabolism	Amino acid metabolism	Phenylalanine, tyrosine and tryptophan biosynthesis	aroE; shikimate dehydrogenase	NO	NA
683.101	-1.14416	0.43237	0.000884756	0.012616	WP_168895613.1	WP_168895613.1	K01462	Not Included in Pathway or Brite	Unclassified: metabolism	Enzymes with EC numbers	PDF, def; peptide deformylase	DOWN	PDF, def; peptide deformylase
1535.02	-0.698639	0.34862	0.013991	0.0868793	WP_168895614.1	WP_168895614.1	K00604	Metabolism	Metabolism of cofactors and vitamins	One carbon pool by folate	MTFMT, fmt; methionyl-tRNA formyltransferase	NO	NA
2053.05	0.0148776	0.21796	0.968116	0.980854	WP_168895615.1	WP_168895615.1	K03040	Genetic Information Processing	Transcription	RNA polymerase	rpoA; DNA-directed RNA polymerase subunit alpha	NO	NA
769.363	0.0475452	0.300293	0.843109	0.911789	WP_168895616.1	WP_168895616.1	K02986	Genetic Information Processing	Translation	Ribosome	RP-S4, rpsD; small subunit ribosomal protein S4	NO	NA
1066.34	0.139688	0.203349	0.460433	0.697678	WP_168895617.1	WP_168895617.1	K02948	Genetic Information Processing	Translation	Ribosome	RP-S11, MRPS11, rpsK; small subunit ribosomal protein S11	NO	NA
970.158	-0.0879867	0.286324	0.707997	0.841499	WP_168895618.1	WP_168895618.1	K02952	Genetic Information Processing	Translation	Ribosome	RP-S13, rpsM; small subunit ribosomal protein S13	NO	NA
1060.17	0.313382	0.336008	0.236045	0.480832	WP_168895619.1	WP_168895619.1	K03076	Genetic Information Processing	Folding, sorting and degradation	Protein export	secY; preprotein translocase subunit SecY	NO	NA
560.554	0.967651	0.35669	0.00130464	0.0147731	WP_168895620.1	WP_168895620.1	K02876	Genetic Information Processing	Translation	Ribosome	RP-L15, MRPL15, rplO; large subunit ribosomal protein L15	NO	NA
219.882	0.73055	0.492284	0.0343277	0.146846	WP_168895621.1	WP_168895621.1	K02907	Genetic Information Processing	Translation	Ribosome	RP-L30, MRPL30, rpmD; large subunit ribosomal protein L30	NO	NA
761.593	0.564882	0.367409	0.0502561	0.180828	WP_168895622.1	WP_168895622.1	K02988	Genetic Information Processing	Translation	Ribosome	RP-S5, MRPS5, rpsE; small subunit ribosomal protein S5	NO	NA
670.619	0.164511	0.35186	0.529645	0.755175	WP_168895623.1	WP_168895623.1	K02933	Genetic Information Processing	Translation	Ribosome	RP-L6, MRPL6, rplF; large subunit ribosomal protein L6	NO	NA
416.165	0.209265	0.432852	0.435616	0.675132	WP_168895624.1	WP_168895624.1	K02994	Genetic Information Processing	Translation	Ribosome	RP-S8, rpsH; small subunit ribosomal protein S8	NO	NA
723.722	0.0149526	0.302726	0.954345	0.980854	WP_168895625.1	WP_168895625.1	K02954	Genetic Information Processing	Translation	Ribosome	RP-S14, MRPS14, rpsN; small subunit ribosomal protein S14	NO	NA
579.723	1.02011	0.70519	0.0121963	0.0795863	WP_168895626.1	WP_168895626.1	K02931	Genetic Information Processing	Translation	Ribosome	RP-L5, MRPL5, rplE; large subunit ribosomal protein L5	NO	NA
459.222	1.13384	0.725117	0.0113715	0.0781792	WP_168895627.1	WP_168895627.1	K02895	Genetic Information Processing	Translation	Ribosome	RP-L24, MRPL24, rplX; large subunit ribosomal protein L24	NO	NA
797.086	0.760358	0.504624	0.0283723	0.140043	WP_168895628.1	WP_168895628.1	K02874	Genetic Information Processing	Translation	Ribosome	RP-L14, MRPL14, rplN; large subunit ribosomal protein L14	NO	NA
318.598	0.766411	0.78532	0.0304892	0.143142	WP_168895629.1	WP_168895629.1	K02961	Genetic Information Processing	Translation	Ribosome	RP-S17, MRPS17, rpsQ; small subunit ribosomal protein S17	NO	NA
238.028	0.358857	0.405505	0.220882	0.454911	WP_168895630.1	WP_168895630.1	K02904	Genetic Information Processing	Translation	Ribosome	RP-L29, rpmC; large subunit ribosomal protein L29	NO	NA
1201.44	0.117244	0.25547	0.598253	0.783427	WP_168895631.1	WP_168895631.1	K02878	Genetic Information Processing	Translation	Ribosome	RP-L16, MRPL16, rplP; large subunit ribosomal protein L16	NO	NA
1684.97	0.787888	0.227197	0.000158831	0.00277953	WP_168895632.1	WP_168895632.1	K02982	Genetic Information Processing	Translation	Ribosome	RP-S3, rpsC; small subunit ribosomal protein S3	NO	NA
337.212	0.417185	0.413843	0.147786	0.356521	WP_168895633.1	WP_168895633.1	K02890	Genetic Information Processing	Translation	Ribosome	RP-L22, MRPL22, rplV; large subunit ribosomal protein L22	NO	NA
474.26	0.672242	0.326842	0.0138628	0.0868793	WP_168895634.1	WP_168895634.1	K02965	Genetic Information Processing	Translation	Ribosome	RP-S19, rpsS; small subunit ribosomal protein S19	NO	NA
2448.43	0.426786	0.293318	0.0872846	0.258497	WP_168895635.1	WP_168895635.1	K02886	Genetic Information Processing	Translation	Ribosome	RP-L2, MRPL2, rplB; large subunit ribosomal protein L2	NO	NA
91.1087	0.0971088	0.49638	0.63196	0.809639	WP_168895636.1	WP_168895636.1	K02892	Genetic Information Processing	Translation	Ribosome	RP-L23, MRPL23, rplW; large subunit ribosomal protein L23	NO	NA
1219.47	1.0301	0.352388	0.000638458	0.00983226	WP_168895637.1	WP_168895637.1	K02926	Genetic Information Processing	Translation	Ribosome	RP-L4, MRPL4, rplD; large subunit ribosomal protein L4	UP	RP-L4, MRPL4, rplD; large subunit ribosomal protein L4
1196.64	1.04775	0.235332	1.60459e-06	5.14806e-05	WP_168895638.1	WP_168895638.1	K02906	Genetic Information Processing	Translation	Ribosome	RP-L3, MRPL3, rplC; large subunit ribosomal protein L3	UP	RP-L3, MRPL3, rplC; large subunit ribosomal protein L3
1651	0.452295	0.313761	0.0811089	0.245697	WP_168895639.1	WP_168895639.1	K02946	Genetic Information Processing	Translation	Ribosome	RP-S10, MRPS10, rpsJ; small subunit ribosomal protein S10	NO	NA
65.3826	0.142254	0.529866	0.414123	0.653431	WP_168895640.1	WP_168895640.1	K07447	Brite Hierarchies	Protein families: genetic information processing	Ribosome biogenesis	ruvX; putative pre-16S rRNA nuclease	NO	NA
6.41041	0.057616	0.540723	0.716913	0.841499	WP_168895641.1	WP_168895641.1	K02221	Brite Hierarchies	Protein families: signaling and cellular processes	Secretion system	yggT; YggT family protein	NO	NA
21.3974	0.144564	0.560744	0.411676	0.652244	WP_168895642.1	WP_168895642.1		NA NA NA	NA NA NA NA	NA NA NA NA NA	NA NA NA NA NA NA NA	NO	NA
3.1724	0.0102589	0.53724	0.996915	NA	WP_168895643.1	WP_168895643.1	K03439	Brite Hierarchies	Protein families: genetic information processing	Transfer RNA biogenesis	trmB, METTL1, TRM8; tRNA (guanine-N7-)-methyltransferase	NO	NA
389.483	0.013074	0.484786	0.959596	0.980854	WP_168895644.1	WP_168895644.1		NA NA NA	NA NA NA NA	NA NA NA NA NA	NA NA NA NA NA NA NA	NO	NA
5.86339	-0.0093505	0.539423	0.577042	0.771394	WP_168895645.1	WP_168895645.1	K09760	Not Included in Pathway or Brite	Unclassified: genetic information processing	Replication and repair	rmuC; DNA recombination protein RmuC	NO	NA
205.646	-0.140818	0.50922	0.511982	0.738252	WP_168895646.1	WP_168895646.1	K03424	Not Included in Pathway or Brite	Unclassified: metabolism	Enzymes with EC numbers	tatD; TatD DNase family protein	NO	NA
447.447	-0.0695204	0.257466	0.760417	0.859859	WP_168895647.1	WP_168895647.1	K01893	Genetic Information Processing	Translation	Aminoacyl-tRNA biosynthesis	NARS, asnS; asparaginyl-tRNA synthetase	NO	NA
220.258	-0.334637	0.428	0.248821	0.493794	WP_168895648.1	WP_168895648.1	K01069	Metabolism	Carbohydrate metabolism	Pyruvate metabolism	gloB, gloC, HAGH; hydroxyacylglutathione hydrolase	NO	NA
4238.28	0.0658147	0.213062	0.762635	0.859859	WP_168895649.1	WP_168895649.1	K02945	Genetic Information Processing	Translation	Ribosome	RP-S1, rpsA; small subunit ribosomal protein S1	NO	NA
1902.86	-0.108463	0.340745	0.669685	0.822939	WP_168895650.1	WP_168895650.1	K00800	Metabolism	Amino acid metabolism	Phenylalanine, tyrosine and tryptophan biosynthesis	aroA; 3-phosphoshikimate 1-carboxyvinyltransferase	NO	NA
251.326	0.598312	0.444377	0.0578429	0.195347	WP_168895651.1	WP_168895651.1	K00831	Metabolism	Energy metabolism	Methane metabolism	serC, PSAT1; phosphoserine aminotransferase	NO	NA
245.77	-0.00949411	0.489262	0.95321	0.980854	WP_168895652.1	WP_168895652.1	K05837	Brite Hierarchies	Protein families: genetic information processing	Chromosome and associated proteins	rodA, mrdB; rod shape determining protein RodA	NO	NA
29.1674	0.11414	0.549247	NA	NA	WP_168895654.1	WP_168895654.1	K02340	Genetic Information Processing	Replication and repair	DNA replication	holA; DNA polymerase III subunit delta	NO	NA
946.35	-0.146092	0.314857	0.561566	0.763027	WP_168895655.1	WP_168895655.1	K01869	Genetic Information Processing	Translation	Aminoacyl-tRNA biosynthesis	LARS, leuS; leucyl-tRNA synthetase	NO	NA
1.98459	0.0336339	0.540394	0.789428	NA	WP_168895656.1	WP_168895656.1	K07042	Brite Hierarchies	Protein families: genetic information processing	Ribosome biogenesis	ybeY, yqfG; probable rRNA maturation factor	NO	NA
3653.75	-0.139706	0.213764	0.460487	0.697678	WP_168895657.1	WP_168895657.1	K06168	Brite Hierarchies	Protein families: genetic information processing	Transfer RNA biogenesis	miaB; tRNA-2-methylthio-N6-dimethylallyladenosine synthase	NO	NA
73.4762	-0.0993045	0.518945	0.547558	0.763027	WP_168895658.1	WP_168895658.1	K01886	Genetic Information Processing	Translation	Aminoacyl-tRNA biosynthesis	QARS, glnS; glutaminyl-tRNA synthetase	NO	NA
285.592	0.11451	0.377135	0.673314	0.822939	WP_168895659.1	WP_168895659.1	K03839	Not Included in Pathway or Brite	Unclassified: metabolism	Energy metabolism	fldA, nifF, isiB; flavodoxin I	NO	NA
60.6375	0.0232437	0.51005	0.8999	0.94921	WP_168895660.1	WP_168895660.1	K01175	Not Included in Pathway or Brite	Unclassified: metabolism	Enzymes with EC numbers	ybfF; esterase	NO	NA
926.879	-0.0907436	0.264024	0.693431	0.836899	WP_168895661.1	WP_168895661.1	K01810	Metabolism	Carbohydrate metabolism	Glycolysis / Gluconeogenesis	GPI, pgi; glucose-6-phosphate isomerase	NO	NA
416	1.13554	0.423941	0.000919364	0.0126413	WP_168895662.1	WP_168895662.1	K05592	Genetic Information Processing	Folding, sorting and degradation	RNA degradation	deaD, cshA; ATP-dependent RNA helicase DeaD	UP	deaD, cshA; ATP-dependent RNA helicase DeaD
3558.52	0.570872	0.186587	0.00112299	0.0135109	WP_168895663.1	WP_168895663.1	K00962	Genetic Information Processing	Folding, sorting and degradation	RNA degradation	pnp, PNPT1; polyribonucleotide nucleotidyltransferase	NO	NA
10.8465	0.133438	0.558048	0.0922775	0.261227	WP_168895664.1	WP_168895664.1	K02956	Genetic Information Processing	Translation	Ribosome	RP-S15, MRPS15, rpsO; small subunit ribosomal protein S15	NO	NA
424.684	-0.113864	0.46973	0.63724	0.809694	WP_168895665.1	WP_168895665.1	K03177	Brite Hierarchies	Protein families: genetic information processing	Transfer RNA biogenesis	truB, PUS4, TRUB1; tRNA pseudouridine55 synthase	NO	NA
24.1176	-0.0743514	0.539556	0.0545834	0.1888	WP_168895666.1	WP_168895666.1	K02834	Brite Hierarchies	Protein families: genetic information processing	Ribosome biogenesis	rbfA; ribosome-binding factor A	NO	NA
1526.09	0.301422	0.349159	0.254673	0.501717	WP_168895667.1	WP_168895667.1	K02519	Brite Hierarchies	Protein families: genetic information processing	Translation factors	infB, MTIF2; translation initiation factor IF-2	NO	NA
1270.41	0.116494	0.221552	0.555776	0.763027	WP_168895668.1	WP_168895668.1	K02600	Brite Hierarchies	Protein families: genetic information processing	Transcription machinery	nusA; transcription termination/antitermination protein NusA	NO	NA
1331.27	0.247033	0.345649	0.362753	0.615242	WP_168895669.1	WP_168895669.1	K03075	Genetic Information Processing	Folding, sorting and degradation	Protein export	secG; preprotein translocase subunit SecG	NO	NA
1452.15	0.0737107	0.317738	0.782833	0.868562	WP_168895670.1	WP_168895670.1	K02427	Brite Hierarchies	Protein families: genetic information processing	Ribosome biogenesis	rlmE, rrmJ, ftsJ; 23S rRNA (uridine2552-2'-O)-methyltransferase	NO	NA
500.171	0.244068	0.365623	0.377298	0.627688	WP_168895671.1	WP_168895671.1	K01520	Metabolism	Nucleotide metabolism	Pyrimidine metabolism	dut, DUT; dUTP diphosphatase	NO	NA
7079.58	0.206942	0.200171	0.276987	0.530805	WP_168895672.1	WP_168895672.1	K03046	Genetic Information Processing	Transcription	RNA polymerase	rpoC; DNA-directed RNA polymerase subunit beta'	NO	NA
9871.47	0.787351	0.175084	2.46787e-06	7.30869e-05	WP_168895673.1	WP_168895673.1	K03043	Genetic Information Processing	Transcription	RNA polymerase	rpoB; DNA-directed RNA polymerase subunit beta	NO	NA
547.389	1.13364	0.754259	NA	NA	WP_168895674.1	WP_168895674.1	K02935	Genetic Information Processing	Translation	Ribosome	RP-L7, MRPL12, rplL; large subunit ribosomal protein L7/L12	NO	NA
44.2576	0.249017	0.593128	0.123161	0.322564	WP_168895675.1	WP_168895675.1	K02864	Genetic Information Processing	Translation	Ribosome	RP-L10, MRPL10, rplJ; large subunit ribosomal protein L10	NO	NA
2765.08	-0.131795	0.238188	0.535443	0.755175	WP_168895676.1	WP_168895676.1	K02863	Genetic Information Processing	Translation	Ribosome	RP-L1, MRPL1, rplA; large subunit ribosomal protein L1	NO	NA
1819.76	-0.0940285	0.320872	0.715025	0.841499	WP_168895677.1	WP_168895677.1	K02867	Genetic Information Processing	Translation	Ribosome	RP-L11, MRPL11, rplK; large subunit ribosomal protein L11	NO	NA
1827.8	0.352255	0.269448	0.136778	0.344179	WP_168895678.1	WP_168895678.1	K02601	Brite Hierarchies	Protein families: genetic information processing	Transcription machinery	nusG; transcription termination/antitermination protein NusG	NO	NA
198.933	-0.000416416	0.33508	0.997364	0.997364	WP_168895679.1	WP_168895679.1	K03073	Genetic Information Processing	Folding, sorting and degradation	Protein export	secE; preprotein translocase subunit SecE	NO	NA
6773.52	0.657974	0.184479	0.000153795	0.00277953	WP_168895680.1	WP_168895680.1	K02358	Organismal Systems	Environmental adaptation	Plant-pathogen interaction	tuf, TUFM; elongation factor Tu	NO	NA
4893.08	0.488697	0.278781	0.0438543	0.167167	WP_168895681.1	WP_168895681.1	K02355	Brite Hierarchies	Protein families: genetic information processing	Translation factors	fusA, GFM, EFG; elongation factor G	NO	NA
463.372	0.0912286	0.374436	0.732217	0.854316	WP_168895682.1	WP_168895682.1	K02992	Genetic Information Processing	Translation	Ribosome	RP-S7, MRPS7, rpsG; small subunit ribosomal protein S7	NO	NA
1356.87	0.276158	0.25107	0.211234	0.45433	WP_168895683.1	WP_168895683.1	K02950	Genetic Information Processing	Translation	Ribosome	RP-S12, MRPS12, rpsL; small subunit ribosomal protein S12	NO	NA
38.0949	0.224981	0.542745	0.311996	0.56408	WP_168895684.1	WP_168895684.1	K07237	Genetic Information Processing	Folding, sorting and degradation	Sulfur relay system	tusB, dsrH; tRNA 2-thiouridine synthesizing protein B	NO	NA
145.852	0.44403	0.502249	0.155351	0.36262	WP_168895685.1	WP_168895685.1	K07236	Genetic Information Processing	Folding, sorting and degradation	Sulfur relay system	tusC, dsrF; tRNA 2-thiouridine synthesizing protein C	NO	NA
3395.71	1.02385	0.716036	0.00985513	0.0729658	WP_168895686.1	WP_168895686.1	K07235	Genetic Information Processing	Folding, sorting and degradation	Sulfur relay system	tusD, dsrE; tRNA 2-thiouridine synthesizing protein D	NO	NA
42781.3	0.462258	0.21852	0.0206663	0.110507	WP_168895687.1	WP_168895687.1		NA NA NA	NA NA NA NA	NA NA NA NA NA	NA NA NA NA NA NA NA	NO	NA
781.263	-0.872937	0.214206	1.20919e-05	0.000310359	WP_168895689.1	WP_168895689.1	K02990	Genetic Information Processing	Translation	Ribosome	RP-S6, MRPS6, rpsF; small subunit ribosomal protein S6	NO	NA
945.584	-0.0377881	0.307304	0.878001	0.938973	WP_168895690.1	WP_168895690.1	K02963	Genetic Information Processing	Translation	Ribosome	RP-S18, MRPS18, rpsR; small subunit ribosomal protein S18	NO	NA
1285.62	-0.0967749	0.237742	0.629795	0.809639	WP_168895691.1	WP_168895691.1	K02939	Genetic Information Processing	Translation	Ribosome	RP-L9, MRPL9, rplI; large subunit ribosomal protein L9	NO	NA
1797.82	0.580611	0.307719	0.0256548	0.131695	WP_168895692.1	WP_168895692.1	K02343	Genetic Information Processing	Replication and repair	DNA replication	dnaX; DNA polymerase III subunit gamma/tau	NO	NA
9103.47	0.508372	0.307069	0.0492378	0.180538	WP_168895693.1	WP_168895693.1	K04079	Genetic Information Processing	Folding, sorting and degradation	Protein processing in endoplasmic reticulum	HSP90A, htpG; molecular chaperone HtpG	NO	NA
1307.49	0.0694891	0.255102	0.758171	0.859859	WP_168895694.1	WP_168895694.1	K00891	Metabolism	Amino acid metabolism	Phenylalanine, tyrosine and tryptophan biosynthesis	aroK, aroL; shikimate kinase	NO	NA
474.867	0.3425	0.367218	0.212586	0.454628	WP_168895695.1	WP_168895695.1	K01783	Metabolism	Carbohydrate metabolism	Pentose phosphate pathway	rpe, RPE; ribulose-phosphate 3-epimerase	NO	NA
673.58	0.281383	0.560555	0.220611	0.454911	WP_168895696.1	WP_168895696.1	K01867	Genetic Information Processing	Translation	Aminoacyl-tRNA biosynthesis	WARS, trpS; tryptophanyl-tRNA synthetase	NO	NA
87.6317	5.54192	1.58709	1.98941e-07	7.65923e-06	WP_168895697.1	WP_168895697.1	K01776	Metabolism	Metabolism of other amino acids	D-Amino acid metabolism	murI; glutamate racemase	UP	murI; glutamate racemase
32.0014	-0.105931	0.544923	NA	NA	WP_168895698.1	WP_168895698.1	K04487	Metabolism	Metabolism of cofactors and vitamins	Thiamine metabolism	iscS, NFS1; cysteine desulfurase	NO	NA
2900.46	-0.594399	0.334198	0.0300438	0.143142	WP_168895699.1	WP_168895699.1	K00873	Metabolism	Carbohydrate metabolism	Glycolysis / Gluconeogenesis	PK, pyk; pyruvate kinase	NO	NA
369.6	-0.654202	0.452375	0.042606	0.16569	WP_168895700.1	WP_168895700.1	K02426	Not Included in Pathway or Brite	Poorly characterized	General function prediction only	sufE; cysteine desulfuration protein SufE	NO	NA
638.337	-0.194936	0.31216	0.439188	0.67635	WP_168895701.1	WP_168895701.1	K11717	Metabolism	Metabolism of other amino acids	Selenocompound metabolism	sufS; cysteine desulfurase / selenocysteine lyase	NO	NA
73.9809	0.120844	0.494483	0.567012	0.763027	WP_168895702.1	WP_168895702.1	K09015	Not Included in Pathway or Brite	Poorly characterized	General function prediction only	sufD; Fe-S cluster assembly protein SufD	NO	NA
1404.96	-0.210976	0.198841	0.246214	0.491151	WP_168895703.1	WP_168895703.1	K09014	Not Included in Pathway or Brite	Poorly characterized	General function prediction only	sufB; Fe-S cluster assembly protein SufB	NO	NA
40.2987	0.0516027	0.49998	0.795565	0.87748	WP_168895704.1	WP_168895704.1	K05997	Not Included in Pathway or Brite	Poorly characterized	General function prediction only	sufA; Fe-S cluster assembly protein SufA	NO	NA
208.366	0.949769	1.1953	0.0154964	0.091425	WP_168895705.1	WP_168895705.1	K03980	Brite Hierarchies	Protein families: metabolism	Peptidoglycan biosynthesis and degradation proteins	murJ, mviN; putative peptidoglycan lipid II flippase	NO	NA
365.649	-1.19401	0.6017	0.00488145	0.0469839	WP_168895706.1	WP_168895706.1	K01497	Metabolism	Metabolism of cofactors and vitamins	Riboflavin metabolism	ribA, RIB1; GTP cyclohydrolase II	DOWN	ribA, RIB1; GTP cyclohydrolase II
313.556	-0.121638	0.500885	0.564198	0.763027	WP_168895707.1	WP_168895707.1	K01141	Genetic Information Processing	Replication and repair	Mismatch repair	sbcB, exoI; exodeoxyribonuclease I	NO	NA
213.63	-0.113351	0.499911	0.568802	0.763027	WP_168895708.1	WP_168895708.1		NA NA NA	NA NA NA NA	NA NA NA NA NA	NA NA NA NA NA NA NA	NO	NA
12.3258	0.0829233	0.540926	0.672245	0.822939	WP_168895709.1	WP_168895709.1	K00343	Metabolism	Energy metabolism	Oxidative phosphorylation	nuoN; NADH-quinone oxidoreductase subunit N	NO	NA
643.781	0.240816	0.541721	0.29903	0.557923	WP_168895710.1	WP_168895710.1	K00342	Metabolism	Energy metabolism	Oxidative phosphorylation	nuoM; NADH-quinone oxidoreductase subunit M	NO	NA
438.383	0.145946	0.492515	0.539387	0.757897	WP_168895711.1	WP_168895711.1	K00341	Metabolism	Energy metabolism	Oxidative phosphorylation	nuoL; NADH-quinone oxidoreductase subunit L	NO	NA
29.175	0.128793	0.551107	0.0882819	0.259454	WP_168895712.1	WP_168895712.1	K00340	Metabolism	Energy metabolism	Oxidative phosphorylation	nuoK; NADH-quinone oxidoreductase subunit K	NO	NA
6.36188	0.0872652	0.54004	0.436644	0.675132	WP_168895713.1	WP_168895713.1	K00339	Metabolism	Energy metabolism	Oxidative phosphorylation	nuoJ; NADH-quinone oxidoreductase subunit J	NO	NA
98.6031	0.257788	0.585248	NA	NA	WP_168895714.1	WP_168895714.1	K00338	Metabolism	Energy metabolism	Oxidative phosphorylation	nuoI; NADH-quinone oxidoreductase subunit I	NO	NA
205.221	0.273815	0.56324	0.245622	0.491151	WP_168895715.1	WP_168895715.1	K00337	Metabolism	Energy metabolism	Oxidative phosphorylation	nuoH; NADH-quinone oxidoreductase subunit H	NO	NA
1440.37	0.552159	0.298127	0.030472	0.143142	WP_168895716.1	WP_168895716.1	K00336	Metabolism	Energy metabolism	Oxidative phosphorylation	nuoG; NADH-quinone oxidoreductase subunit G	NO	NA
36.1015	0.330299	0.651752	0.0940736	0.264367	WP_168895717.1	WP_168895717.1	K00334	Metabolism	Energy metabolism	Oxidative phosphorylation	nuoE; NADH-quinone oxidoreductase subunit E	NO	NA
1303.02	0.356622	0.292168	0.155409	0.36262	WP_168895718.1	WP_168895718.1	K13378	Metabolism	Energy metabolism	Oxidative phosphorylation	nuoCD; NADH-quinone oxidoreductase subunit C/D	NO	NA
866.888	-0.0421813	0.33328	0.868905	0.932172	WP_168895719.1	WP_168895719.1	K00331	Metabolism	Energy metabolism	Oxidative phosphorylation	nuoB; NADH-quinone oxidoreductase subunit B	NO	NA
215.371	0.126583	0.507505	0.547803	0.763027	WP_168895720.1	WP_168895720.1	K00330	Metabolism	Energy metabolism	Oxidative phosphorylation	nuoA; NADH-quinone oxidoreductase subunit A	NO	NA
348.228	0.646893	0.50801	0.0549237	0.1888	WP_168895722.1	WP_168895722.1	K00872	Metabolism	Amino acid metabolism	Glycine, serine and threonine metabolism	thrB; homoserine kinase	NO	NA
644.977	0.0840395	0.453557	0.745604	0.854316	WP_168895723.1	WP_168895723.1	K12524	Metabolism	Amino acid metabolism	Glycine, serine and threonine metabolism	thrA; bifunctional aspartokinase / homoserine dehydrogenase 1	NO	NA
1101.18	-1.0184	0.448995	0.0037547	0.0370656	WP_168895724.1	WP_168895724.1	K02621	Brite Hierarchies	Protein families: genetic information processing	DNA replication proteins	parC; topoisomerase IV subunit A	DOWN	parC; topoisomerase IV subunit A
2474.39	-2.13245	0.38042	1.07372e-09	5.90547e-08	WP_168895725.1	WP_168895725.1	K01626	Metabolism	Amino acid metabolism	Phenylalanine, tyrosine and tryptophan biosynthesis	E2.5.1.54, aroF, aroG, aroH; 3-deoxy-7-phosphoheptulonate synthase	DOWN	E2.5.1.54, aroF, aroG, aroH; 3-deoxy-7-phosphoheptulonate synthase
987.773	-0.215496	0.495675	NA	NA	WP_168895726.1	WP_168895726.1	K14187	Metabolism	Amino acid metabolism	Phenylalanine, tyrosine and tryptophan biosynthesis	tyrA; chorismate mutase / prephenate dehydrogenase	NO	NA
9.39951	0.204236	0.585506	0.0374671	0.158515	WP_168895727.1	WP_168895727.1		NA NA NA	NA NA NA NA	NA NA NA NA NA	NA NA NA NA NA NA NA	NO	NA
6642.71	0.487423	0.453171	0.107485	0.287373	WP_168895728.1	WP_168895728.1		NA NA NA	NA NA NA NA	NA NA NA NA NA	NA NA NA NA NA NA NA	NO	NA
315.8	-0.385224	0.416804	0.185605	0.413051	WP_168895729.1	WP_168895729.1		NA NA NA	NA NA NA NA	NA NA NA NA NA	NA NA NA NA NA NA NA	NO	NA
803.057	-0.0027088	0.289569	0.989774	0.997364	WP_168895730.1	WP_168895730.1	K06207	Not Included in Pathway or Brite	Unclassified: signaling and cellular processes	Signaling proteins	typA, bipA; GTP-binding protein	NO	NA
871.761	-0.334808	0.404639	0.244583	0.491151	WP_168895731.1	WP_168895731.1	K03664	Not Included in Pathway or Brite	Unclassified: genetic information processing	Protein processing	smpB; SsrA-binding protein	NO	NA
4199.05	0.137048	0.282065	0.568557	0.763027	WP_168895732.1	WP_168895732.1	K03687	Brite Hierarchies	Protein families: genetic information processing	Chaperones and folding catalysts	GRPE; molecular chaperone GrpE	NO	NA
358.282	1.18329	0.857033	0.00971976	0.0729658	WP_168895733.1	WP_168895733.1	K02902	Genetic Information Processing	Translation	Ribosome	RP-L28, MRPL28, rpmB; large subunit ribosomal protein L28	NO	NA
421.277	0.531078	0.716119	0.0501814	0.180828	WP_168895734.1	WP_168895734.1	K02913	Genetic Information Processing	Translation	Ribosome	RP-L33, MRPL33, rpmG; large subunit ribosomal protein L33	NO	NA
1.88419	0.0316379	0.53999	0.812099	NA	WP_168895735.1	WP_168895735.1	K02909	Genetic Information Processing	Translation	Ribosome	RP-L31, rpmE; large subunit ribosomal protein L31	NO	NA
20.1012	0.126224	0.551514	0.0920014	0.261227	WP_168895736.1	WP_168895736.1	K04066	Genetic Information Processing	Replication and repair	Homologous recombination	priA; primosomal protein N' (replication factor Y) (superfamily II helicase)	NO	NA
687.465	0.0735489	0.359062	0.78943	0.873364	WP_168895737.1	WP_168895737.1	K03495	Brite Hierarchies	Protein families: genetic information processing	Transfer RNA biogenesis	gidA, mnmG, MTO1; tRNA uridine 5-carboxymethylaminomethyl modification enzyme	NO	NA
1591.18	0.625106	0.205614	0.00141079	0.0150877	WP_168895738.1	WP_168895738.1	K00525	Metabolism	Nucleotide metabolism	Purine metabolism	E1.17.4.1A, nrdA, nrdE; ribonucleoside-diphosphate reductase alpha chain	NO	NA
1761.82	-0.244964	0.282967	0.318728	0.570745	WP_168895739.1	WP_168895739.1	K00526	Metabolism	Nucleotide metabolism	Purine metabolism	E1.17.4.1B, nrdB, nrdF; ribonucleoside-diphosphate reductase beta chain	NO	NA
799.133	0.735135	0.786436	0.0307459	0.143142	WP_168895740.1	WP_168895740.1	K03758	Brite Hierarchies	Protein families: signaling and cellular processes	Transporters	arcD, lysl, lysP; arginine:ornithine antiporter / lysine permease	NO	NA
1339.15	0.259976	0.271987	0.25868	0.501808	WP_168895741.1	WP_168895741.1	K03106	Genetic Information Processing	Folding, sorting and degradation	Protein export	SRP54, ffh; signal recognition particle subunit SRP54	NO	NA
60.5887	0.661238	1.13504	0.0147802	0.0896007	WP_168895742.1	WP_168895742.1	K02860	Brite Hierarchies	Protein families: genetic information processing	Ribosome biogenesis	rimM; 16S rRNA processing protein RimM	NO	NA
1041.08	-0.442341	0.323891	0.0907945	0.260935	WP_168895743.1	WP_168895743.1	K00554	Brite Hierarchies	Protein families: genetic information processing	Transfer RNA biogenesis	trmD; tRNA (guanine37-N1)-methyltransferase	NO	NA
330.937	-0.627906	0.561897	0.0642546	0.207883	WP_168895744.1	WP_168895744.1	K02884	Genetic Information Processing	Translation	Ribosome	RP-L19, MRPL19, rplS; large subunit ribosomal protein L19	NO	NA
160.342	-0.0470912	0.470928	0.833342	0.905358	WP_168895745.1	WP_168895745.1	K03581	Genetic Information Processing	Replication and repair	Homologous recombination	recD; exodeoxyribonuclease V alpha subunit	NO	NA
161.005	0.421424	0.646347	0.126414	0.328847	WP_168895746.1	WP_168895746.1	K03582	Genetic Information Processing	Replication and repair	Homologous recombination	recB; exodeoxyribonuclease V beta subunit	NO	NA
212.78	0.256642	0.553052	0.259376	0.501808	WP_168895747.1	WP_168895747.1	K03583	Genetic Information Processing	Replication and repair	Homologous recombination	recC; exodeoxyribonuclease V gamma subunit	NO	NA
38.0441	0.112981	0.534332	0.453514	0.69563	WP_168895748.1	WP_168895748.1	K03573	Genetic Information Processing	Replication and repair	Mismatch repair	mutH; DNA mismatch repair protein MutH	NO	NA
517.881	-0.699028	0.497209	0.0391358	0.16029	WP_168895749.1	WP_168895749.1	K01586	Metabolism	Amino acid metabolism	Lysine biosynthesis	lysA; diaminopimelate decarboxylase	NO	NA
179.361	0.619346	0.85014	0.0388138	0.16029	WP_168895750.1	WP_168895750.1	K02784	Environmental Information Processing	Membrane transport	Phosphotransferase system (PTS)	ptsH; phosphocarrier protein HPr	NO	NA
1844.07	-0.172912	0.281131	0.467483	0.700314	WP_168895751.1	WP_168895751.1	K08483	Environmental Information Processing	Membrane transport	Phosphotransferase system (PTS)	ptsI; phosphoenolpyruvate-protein phosphotransferase (PTS system enzyme I)	NO	NA
521.481	-0.434617	0.44463	0.154027	0.36262	WP_168895752.1	WP_168895752.1	K02777	Metabolism	Carbohydrate metabolism	Glycolysis / Gluconeogenesis	crr; sugar PTS system EIIA component	NO	NA
91.2583	0.358607	0.659557	0.0148947	0.0896007	WP_168895753.1	WP_168895753.1	K01159	Genetic Information Processing	Replication and repair	Homologous recombination	ruvC; crossover junction endodeoxyribonuclease RuvC	NO	NA
16.4606	0.00472269	0.534723	NA	NA	WP_168895754.1	WP_168895754.1		NA NA NA	NA NA NA NA	NA NA NA NA NA	NA NA NA NA NA NA NA	NO	NA
286.897	0.360488	0.40094	0.215264	0.454628	WP_168895755.1	WP_168895755.1	K01876	Genetic Information Processing	Translation	Aminoacyl-tRNA biosynthesis	DARS2, aspS; aspartyl-tRNA synthetase	NO	NA
711.146	-0.62774	0.428129	0.0457858	0.172819	WP_168895756.1	WP_168895756.1	K01887	Genetic Information Processing	Translation	Aminoacyl-tRNA biosynthesis	RARS, argS; arginyl-tRNA synthetase	NO	NA
150.2	-0.220101	0.50611	0.378243	0.627688	WP_168895757.1	WP_168895757.1	K00566	Genetic Information Processing	Folding, sorting and degradation	Sulfur relay system	mnmA, trmU; tRNA-uridine 2-sulfurtransferase	NO	NA
340.66	0.809387	0.479451	0.0213142	0.11241	WP_168895758.1	WP_168895758.1	K11072	Environmental Information Processing	Membrane transport	ABC transporters	potA; spermidine/putrescine transport system ATP-binding protein	NO	NA
27.407	0.143557	0.557245	0.0604253	0.20055	WP_168895759.1	WP_168895759.1	K11071	Environmental Information Processing	Membrane transport	ABC transporters	potB; spermidine/putrescine transport system permease protein	NO	NA
4.1697	0.0269074	0.537606	0.893649	NA	WP_168895760.1	WP_168895760.1	K11070	Environmental Information Processing	Membrane transport	ABC transporters	potC; spermidine/putrescine transport system permease protein	NO	NA
121.391	0.143914	0.52748	0.389764	0.63794	WP_168895761.1	WP_168895761.1	K10563	Genetic Information Processing	Replication and repair	Base excision repair	mutM, fpg; formamidopyrimidine-DNA glycosylase	NO	NA
363.514	0.431634	0.607348	NA	NA	WP_168895762.1	WP_168895762.1	K03650	Brite Hierarchies	Protein families: genetic information processing	Transfer RNA biogenesis	mnmE, trmE, MSS1; tRNA modification GTPase	NO	NA
477.865	0.185044	0.4021	0.492706	0.729583	WP_168895763.1	WP_168895763.1	K03217	Genetic Information Processing	Folding, sorting and degradation	Protein export	yidC, spoIIIJ, OXA1, ccfA; YidC/Oxa1 family membrane protein insertase	NO	NA
125.181	-0.214484	0.517904	0.352635	0.603626	WP_168895764.1	WP_168895764.1	K03536	Brite Hierarchies	Protein families: genetic information processing	Transfer RNA biogenesis	rnpA; ribonuclease P protein component	NO	NA
203.085	-0.253242	0.519602	0.324922	0.576828	WP_168895765.1	WP_168895765.1	K02914	Genetic Information Processing	Translation	Ribosome	RP-L34, MRPL34, rpmH; large subunit ribosomal protein L34	NO	NA
51.2803	0.0252429	0.518766	NA	NA	WP_168895766.1	WP_168895766.1	K02338	Genetic Information Processing	Replication and repair	DNA replication	dnaN; DNA polymerase III subunit beta	NO	NA
511.166	-1.59531	0.680849	0.00101394	0.0130724	WP_168895767.1	WP_168895767.1	K03060	Genetic Information Processing	Transcription	RNA polymerase	rpoZ; DNA-directed RNA polymerase subunit omega	DOWN	rpoZ; DNA-directed RNA polymerase subunit omega
447.043	0.151145	0.486287	0.511924	0.738252	WP_168895768.1	WP_168895768.1	K01507	Metabolism	Energy metabolism	Oxidative phosphorylation	ppa; inorganic pyrophosphatase	NO	NA
2088.1	-0.334538	0.267627	0.149091	0.356521	WP_168895769.1	WP_168895769.1	K01689	Metabolism	Carbohydrate metabolism	Glycolysis / Gluconeogenesis	ENO, eno; enolase	NO	NA
507.532	-0.173699	0.469292	0.494875	0.729988	WP_168895770.1	WP_168895770.1	K16013	Environmental Information Processing	Membrane transport	ABC transporters	cydD; ATP-binding cassette, subfamily C, bacterial CydD	NO	NA
172.463	-0.0127895	0.452878	0.956221	0.980854	WP_168895771.1	WP_168895771.1	K16012	Environmental Information Processing	Membrane transport	ABC transporters	cydC; ATP-binding cassette, subfamily C, bacterial CydC	NO	NA
465.83	-0.561743	0.481643	0.0816863	0.245697	WP_168895772.1	WP_168895772.1	K02518	Brite Hierarchies	Protein families: genetic information processing	Translation factors	infA; translation initiation factor IF-1	NO	NA
1760.56	-0.582743	0.361955	0.0415338	0.164851	WP_168895773.1	WP_168895773.1	K00384	Metabolism	Metabolism of other amino acids	Selenocompound metabolism	trxB, TRR; thioredoxin reductase (NADPH)	NO	NA
696.592	0.416748	0.399709	0.143745	0.354756	WP_168895774.1	WP_168895774.1	K01875	Genetic Information Processing	Translation	Aminoacyl-tRNA biosynthesis	SARS, serS; seryl-tRNA synthetase	NO	NA
1346.2	1.23958	0.720015	0.00596866	0.0510652	WP_168895775.1	WP_168895775.1	K02871	Genetic Information Processing	Translation	Ribosome	RP-L13, MRPL13, rplM; large subunit ribosomal protein L13	NO	NA
2745.75	0.0810764	0.238044	0.70749	0.841499	WP_168895776.1	WP_168895776.1	K02996	Genetic Information Processing	Translation	Ribosome	RP-S9, MRPS9, rpsI; small subunit ribosomal protein S9	NO	NA
3643.96	0.751025	0.358979	0.00812217	0.067979	WP_168895777.1	WP_168895777.1	K00790	Metabolism	Carbohydrate metabolism	Amino sugar and nucleotide sugar metabolism	murA; UDP-N-acetylglucosamine 1-carboxyvinyltransferase	NO	NA
1256.94	-0.0581751	0.304793	0.815215	0.891641	WP_168895778.1	WP_168895778.1	K02888	Genetic Information Processing	Translation	Ribosome	RP-L21, MRPL21, rplU; large subunit ribosomal protein L21	NO	NA
1234.78	-0.123676	0.333724	0.635094	0.809639	WP_168895779.1	WP_168895779.1	K02899	Genetic Information Processing	Translation	Ribosome	RP-L27, MRPL27, rpmA; large subunit ribosomal protein L27	NO	NA
1301.72	0.746232	0.254204	0.001044	0.0130724	WP_168895780.1	WP_168895780.1	K03979	Brite Hierarchies	Protein families: genetic information processing	Ribosome biogenesis	obgE, cgtA, MTG2; GTPase	NO	NA
396.269	0.11985	0.43594	0.656692	0.815569	WP_168895782.1	WP_168895782.1	K01142	Genetic Information Processing	Replication and repair	Base excision repair	E3.1.11.2, xthA; exodeoxyribonuclease III	NO	NA
562.746	-0.448644	0.387617	0.123075	0.322564	WP_168895784.1	WP_168895784.1	K03609	Brite Hierarchies	Protein families: genetic information processing	Chromosome and associated proteins	minD; septum site-determining protein MinD	NO	NA
3820.88	0.531796	0.222839	0.00884496	0.0701624	WP_168895785.1	WP_168895785.1	K03667	Brite Hierarchies	Protein families: genetic information processing	Chaperones and folding catalysts	hslU; ATP-dependent HslUV protease ATP-binding subunit HslU	NO	NA
379.813	0.296047	0.338687	0.277122	0.530805	WP_168895789.1	WP_168895789.1	K02879	Genetic Information Processing	Translation	Ribosome	RP-L17, MRPL17, rplQ; large subunit ribosomal protein L17	NO	NA
76.845	0.60413	0.957729	0.0157351	0.091425	WP_168895790.1	WP_168895790.1	K02919	Genetic Information Processing	Translation	Ribosome	RP-L36, MRPL36, rpmJ; large subunit ribosomal protein L36	NO	NA
540.171	0.174449	0.326085	0.500137	0.733495	WP_168895791.1	WP_168895791.1	K02881	Genetic Information Processing	Translation	Ribosome	RP-L18, MRPL18, rplR; large subunit ribosomal protein L18	NO	NA
450.499	0.258021	0.487161	0.335897	0.590504	WP_168895795.1	WP_168895795.1	K10914	Environmental Information Processing	Signal transduction	Two-component system	crp; CRP/FNR family transcriptional regulator, cyclic AMP receptor protein	NO	NA
344.677	0.286236	0.365424	0.304332	0.557943	WP_168895796.1	WP_168895796.1	K09013	Brite Hierarchies	Protein families: signaling and cellular processes	Transporters	sufC; Fe-S cluster assembly ATP-binding protein	NO	NA
535.49	-0.203327	0.263495	0.373526	0.627688	WP_168895799.1	WP_168895799.1		NA NA NA	NA NA NA NA	NA NA NA NA NA	NA NA NA NA NA NA NA	NO	NA
981.789	0.243535	0.402299	0.392362	0.63794	WP_168895801.1	WP_168895801.1	K02470	Brite Hierarchies	Protein families: genetic information processing	DNA replication proteins	gyrB; DNA gyrase subunit B	NO	NA
488.699	2.17733	0.769777	0.000110996	0.00237407	WP_168895802.1	WP_168895802.1	K03402	Brite Hierarchies	Protein families: genetic information processing	Transcription factors	argR, ahrC; transcriptional regulator of arginine metabolism	UP	argR, ahrC; transcriptional regulator of arginine metabolism
5512.88	-0.467705	0.362604	0.100642	0.276766	WP_168895803.1	WP_168895803.1	K01184	Metabolism	Carbohydrate metabolism	Pentose and glucuronate interconversions	E3.2.1.15; polygalacturonase	NO	NA
125.397	-0.214787	0.579462	NA	NA	WP_168895804.1	WP_168895804.1		NA NA NA	NA NA NA NA	NA NA NA NA NA	NA NA NA NA NA NA NA	NO	NA
6693.98	-1.93778	0.239047	4.01717e-17	7.73305e-15	WP_168895805.1	WP_168895805.1		NA NA NA	NA NA NA NA	NA NA NA NA NA	NA NA NA NA NA NA NA	DOWN	NA NA NA NA NA NA NA
0.505018	0.016593	0.538108	0.942748	NA	WP_168895806.1	WP_168895806.1		NA NA NA	NA NA NA NA	NA NA NA NA NA	NA NA NA NA NA NA NA	NO	NA
418.838	-0.178499	0.483879	0.463679	0.697678	WP_211080589.1	WP_211080589.1	K00806	Metabolism	Glycan biosynthesis and metabolism	Peptidoglycan biosynthesis	uppS; undecaprenyl diphosphate synthase	NO	NA
386.05	0.106028	0.261001	0.644057	0.812989	WP_211080591.1	WP_211080591.1	K01733	Metabolism	Amino acid metabolism	Glycine, serine and threonine metabolism	thrC; threonine synthase	NO	NA
228.07	0.312774	0.626562	NA	NA	WP_211080592.1	WP_211080592.1	K02959	Genetic Information Processing	Translation	Ribosome	RP-S16, MRPS16, rpsP; small subunit ribosomal protein S16	NO	NA
473.018	-0.792169	0.774573	0.0341145	0.146846	WP_211080594.1	WP_211080594.1	K01778	Metabolism	Amino acid metabolism	Lysine biosynthesis	dapF; diaminopimelate epimerase	NO	NA
1062.41	-0.51059	0.27329	0.0329187	0.146846	WP_211080595.1	WP_211080595.1	K00133	Metabolism	Amino acid metabolism	Glycine, serine and threonine metabolism	asd; aspartate-semialdehyde dehydrogenase	NO	NA
2.23417	0.0208903	0.538177	NA	NA	WP_246213244.1	WP_246213244.1	K02372	Metabolism	Lipid metabolism	Fatty acid biosynthesis	fabZ; 3-hydroxyacyl-[acyl-carrier-protein] dehydratase	NO	NA
1112.22	0.4531	0.285	0.0624088	0.203622	WP_246213246.1	WP_246213246.1	K01735	Metabolism	Amino acid metabolism	Phenylalanine, tyrosine and tryptophan biosynthesis	aroB; 3-dehydroquinate synthase	NO	NA
2194.22	0.214514	0.245256	0.325121	0.576828	WP_246213247.1	WP_246213247.1	K00335	Metabolism	Energy metabolism	Oxidative phosphorylation	nuoF; NADH-quinone oxidoreductase subunit F	NO	NA
1259.93	-0.629045	0.351618	0.026676	0.13338	WP_246213248.1	WP_246213248.1	K01649	Metabolism	Carbohydrate metabolism	Pyruvate metabolism	leuA, IMS; 2-isopropylmalate synthase	NO	NA
285.32	0.268021	0.447193	0.344502	0.60015	WP_246213249.1	WP_246213249.1	K01889	Genetic Information Processing	Translation	Aminoacyl-tRNA biosynthesis	FARSA, pheS; phenylalanyl-tRNA synthetase alpha chain	NO	NA
966.837	-0.413216	0.360691	0.141487	0.351435	WP_246213250.1	WP_246213250.1	K11738	Brite Hierarchies	Protein families: signaling and cellular processes	Transporters	ansP; L-asparagine permease	NO	NA
6131.82	-0.527785	0.252625	0.0171015	0.0954216	WP_246213251.1	WP_246213251.1	K02520	Brite Hierarchies	Protein families: genetic information processing	Translation factors	infC, MTIF3; translation initiation factor IF-3	NO	NA
450.438	-1.9556	0.962102	0.000676803	0.0100219	WP_246213252.1	WP_246213252.1	K00817	Metabolism	Amino acid metabolism	Histidine metabolism	hisC; histidinol-phosphate aminotransferase	DOWN	hisC; histidinol-phosphate aminotransferase
110.851	1.79472	1.60982	0.00540834	0.0495764	WP_246213253.1	WP_246213253.1	K03100	Genetic Information Processing	Folding, sorting and degradation	Protein export	lepB; signal peptidase I	UP	lepB; signal peptidase I
345.988	0.232737	0.557786	0.147278	0.356521	WP_246213255.1	WP_246213255.1	K06180	Brite Hierarchies	Protein families: genetic information processing	Ribosome biogenesis	rluD; 23S rRNA pseudouridine1911/1915/1917 synthase	NO	NA
1961.65	-0.030448	0.261887	0.889026	0.94813	WP_281350643.1	WP_281350643.1	K05515	Metabolism	Glycan biosynthesis and metabolism	Peptidoglycan biosynthesis	mrdA; penicillin-binding protein 2	NO	NA
3235.47	0.425665	0.302918	0.0908191	0.260935	WP_281350646.1	WP_281350646.1	K04773	Brite Hierarchies	Protein families: metabolism	Peptidases and inhibitors	sppA; protease IV	NO	NA
