# Supplementary material for: Symbionts with eroded genomes adjust gene expression according to host life-stage and environment
Source: EMBO Rep. 2025 Aug 8;26(19):4656–74. doi: 10.1038/s44319-025-00525-2 (PMC12508126; doi:10.1038/s44319-025-00525-2)
Supplement: Supplementary file 7 — Dataset EV5 [file 44319_2025_525_MOESM7_ESM.xlsx]

## Sheet: Sheet1
Dataset EV5 – Cross-Life-Stages Symbiont Differential Expression and Putative Regulation. Differentially expressed genes across life-stages with putative regulators according to EcoCyc

## Sheet: Dataset_5
transcriptional_regulator	function	presence_in_genome	hierarchical_orthologue_ID	dmar_DE	dtha_DE	dver_DE	mmut_DE	protein_or_gene_ID	lvl2_KEGG_curated	gene name
SoxR;Nac;TyrR	activator;repressor;repressor	no putative regulator in the symbiont's genome	N0.HOG0000304	LARVAE	LARVAE	LARVAE	LARVAE	WP_168893206.1 WP_168919392.1 WP_168894846.1 WP_168895725.1	Amino acid metabolism	aroF_G_H
ArgP	activator	no putative regulator in the symbiont's genome	N0.HOG0000270	LARVAE	NO	NO	NO	WP_168893165.1 WP_168919351.1 WP_168894806.1 WP_211080595.1	Amino acid metabolism	asd
ArgP;MarA;Rob;SoxS	activator;activator;activator;activator	no putative regulator in the symbiont's genome	N0.HOG0000058	NO	LARVAE	LARVAE	NO	WP_168892903.1 WP_168919093.1 WP_168894545.1 WP_168895419.1	Amino acid metabolism	dapD
NA	NA	NA	N0.HOG0000358	LARVAE	NO	NO	NO	WP_168893276.1 WP_168919460.1 WP_168894689.1 WP_211080594.1	Amino acid metabolism	dapF
Cra;ppGpp-DksA;beta-D-fructofuranose 1-phosphate-Cra;attenuation	activator;activator;repressor;repressor	DksA present in the symbiont's genome; attenuation to be determined	N0.HOG0000117	NO	NO	NO	LARVAE	WP_168892979.1 WP_168919169.1 WP_168894622.1 WP_168895502.1	Amino acid metabolism	hisB
Cra;ppGpp-DksA;beta-D-fructofuranose 1-phosphate-Cra;attenuation	activator;activator;repressor;repressor	DksA present in the symbiont's genome; attenuation to be determined	N0.HOG0000374	LARVAE	NO	NO	LARVAE	WP_246208784.1 WP_168919457.1 WP_246223075.1 WP_246213252.1	Amino acid metabolism	hisC
Cra;ppGpp-DksA;beta-D-fructofuranose 1-phosphate-Cra;attenuation	activator;activator;repressor;repressor	DksA present in the symbiont's genome; attenuation to be determined	no_ortho.3	LARVAE	NO	LARVAE	LARVAE	GJU04_RS02285 NA GJT89_RS02255 GJT87_RS02290	Amino acid metabolism	hisD
Cra;ppGpp-DksA;beta-D-fructofuranose 1-phosphate-Cra;attenuation	activator;activator;repressor;repressor	DksA present in the symbiont's genome; attenuation to be determined	N0.HOG0000118	LARVAE	NO	LARVAE	LARVAE	WP_168892980.1 WP_168919170.1 WP_168894623.1 WP_168895503.1	Amino acid metabolism	hisG
cAMP-CRP;ppGpp;attenuation	activator;activator;repressor	CRP present in the symbiont's genome, attenuation to be determined	N0.HOG0000163	LARVAE	NO	LARVAE	LARVAE	WP_168893039.1 WP_168919228.1 WP_168894682.1 WP_168895560.1	Amino acid metabolism	ilvB_G_I
(S)-2acetolactate-ilvY	activator	no putative regulator in the symbiont's genome	N0.HOG0000160	LARVAE	LARVAE	NO	NO	WP_168893035.1 WP_168919224.1 WP_168894678.1 WP_168895557.1	Amino acid metabolism	ilvC
ppGpp;IhfA-IhfB;Lrp;leu-Lrp;attenuation	activator;mixed;repressor;repressor;repressor	attenuation to be determined	N0.HOG0000161	LARVAE	NO	NO	NO	WP_168893036.1 WP_168919225.1 WP_168894679.1 WP_168895558.1	Amino acid metabolism	ilvD
ppGpp;IhfA-IhfB;Lrp;leu-Lrp;attenuation	activator;mixed;repressor;repressor;repressor	attenuation to be determined	N0.HOG0000389	LARVAE	LARVAE	NO	NA	WP_168893037.1 WP_168919226.1 WP_168894680.1	Amino acid metabolism	ilvE
ppGpp;IhfA-IhfB;Lrp;leu-Lrp;attenuation	activator;mixed;repressor;repressor;repressor	attenuation to be determined	N0.HOG0000162	LARVAE	NO	LARVAE	NO	WP_168893038.1 WP_168919227.1 WP_168894681.1 WP_168895559.1	Amino acid metabolism	ilvM
LeuO;ppGpp;Lrp;attenuation	activator;activator;mixed;repressor	attenuation to be determined	N0.HOG0000067	LARVAE	LARVAE	LARVAE	NO	WP_168892914.1 WP_168919106.1 WP_168894558.1 WP_246213248.1	Amino acid metabolism	leuA
LeuO;ppGpp;attenuation	activator;activator;repressor	attenuation to be determined	N0.HOG0000068	LARVAE	LARVAE	LARVAE	NO	WP_168892915.1 WP_168919107.1 WP_168894559.1 WP_168895432.1	Amino acid metabolism	leuB
LeuO;ppGpp;attenuation	activator;activator;repressor	attenuation to be determined	N0.HOG0000069	LARVAE	LARVAE	LARVAE	NO	WP_168892916.1 WP_168919108.1 WP_168894560.1 WP_168895433.1	Amino acid metabolism	leuC
LeuO;ppGpp;Fe2+-Fur;attenuation	activator;activator;repressor;repressor	attenuation to be determined	N0.HOG0000070	LARVAE	NO	NO	NO	WP_168892917.1 WP_168919109.1 WP_168894561.1 WP_168895434.1	Amino acid metabolism	leuD
SAM-metJ;sigma32	repressor;alternative sigma	no putative regulator in the symbiont's genome	N0.HOG0000180	NO	ADULTS	NO	NO	WP_168893064.1 WP_168919253.1 WP_168894707.1 WP_168895588.1	Amino acid metabolism	metA
GadX;attenuation	repressor;repressor	attenuation to be determined	N0.HOG0000279	NO	NO	NO	ADULTS	WP_168893176.1 WP_168919362.1 WP_168894817.1 WP_168895697.1	Amino acid metabolism	murI
NA	NA	NA	N0.HOG0000363	LARVAE	NO	LARVAE	NO	WP_168893287.1 WP_168919473.1 WP_168894924.1 WP_168895804.1	Amino acid metabolism	pheA
trp-TrpR;attenuation	repressor;repressor	attenuation to be determined	no_ortho	NA	NA	NA	LARVAE	NA NA NA WP_168895474.1	Amino acid metabolism	trpB
trp-TrpR;attenuation	repressor;repressor	attenuation to be determined	no_ortho.1	NA	NA	NA	LARVAE	NA NA NA WP_168895476.1	Amino acid metabolism	trpD
trp-TrpR;attenuation	repressor;repressor	attenuation to be determined	no_ortho.2	NA	NA	NA	LARVAE	NA NA NA WP_168895478.1	Amino acid metabolism	trpE
trp-TrpR;attenuation	repressor;repressor	attenuation to be determined	N0.HOG0000034	NA	NA	NA	LARVAE	WP_168895477.1,	Amino acid metabolism	trpG
SoxR;tyr-TyrR	activator;repressor	no putative regulator in the symbiont's genome	N0.HOG0000305	LARVAE	NO	NO	NO	WP_168893207.1 WP_168919393.1 WP_168894847.1 WP_168895726.1	Amino acid metabolism	tyrA
cAMP-CRP;FNR;P-ArcA;Cra;NsrR;PdhR;P-BtsR;sigmaS	activator;mixed;repressor;repressor;repressor;repressor;repressor;alternative sigma factor	CRP present in the symbiont's genome, FNR present in symbDVER and symbMMUT	N0.HOG0000172	NO	NO	ADULTS	NO	WP_168893054.1 WP_168919243.1 WP_168894698.1 WP_168895577.1	Carbohydrate metabolism	aceE
Lrp;Cra;sigma S	activator;repressor;alternative sigma factor	no putative regulator in the symbiont's genome	N0.HOG0000343	NO	LARVAE	NO	NO	WP_168893253.1 WP_168919439.1 WP_168894893.1 WP_168895769.1	Carbohydrate metabolism	eno
cAMP-CRP;Cra;sigma S	activator;repressor;alternative sigma factor	CRP present in the symbiont's genome	N0.HOG0000122	NO	NO	LARVAE	NO	WP_168892984.1 WP_168919174.1 WP_168894627.1 WP_168895507.1	Carbohydrate metabolism	fbaA
cAMP-CRP;Cra;beta-D-fructofuranose phosphate-Cra;sigma S;sigma 32	activator;repressor;repressor;alternative sigma factor;alternative sigma factor	CRP and sigma 32 present in the symbiont's genome	N0.HOG0000097	ADULTS	NO	NO	NO	WP_168892950.1 WP_168919141.1 WP_168894596.1 WP_168895471.1	Carbohydrate metabolism	gapA
NA	NA	NA	N0.HOG0000402	NA	NA	ADULTS	NA	NA NA WP_168894923.1 WP_168895803.1, WP_168895580.1	Carbohydrate metabolism	GH28
NA	NA	NA	N0.HOG0000375	NO	ADULTS	NO	NO	WP_281351265.1 WP_168919313.1 WP_168894768.1 WP_168895648.1	Carbohydrate metabolism	gloB_C
NA	NA	NA	N0.HOG0000040	NO	NO	ADULTS	NO	WP_168892881.1 WP_168919071.1 WP_168894524.1 WP_168895397.1	Carbohydrate metabolism	murB
cAMP-CRP;Cra;sigma S	activator;repressor;alternative sigma factor	CRP present in the symbiont's genome	N0.HOG0000123	LARVAE	NO	LARVAE	NO	WP_168892985.1 WP_168919175.1 WP_168894628.1 WP_168895508.1	Carbohydrate metabolism	pgk
Lrp	repressor	no putative regulator in the symbiont's genome	N0.HOG0000166	NO	NO	NO	LARVAE	WP_168893046.1 WP_168919234.1 WP_168894688.1 WP_168895567.1	Carbohydrate metabolism	rpiA
NA	NA	NA	N0.HOG0000178	NO	ADULTS	NO	NO	WP_168893062.1 WP_168919251.1 WP_168894705.1 WP_168895586.1	Carbohydrate metabolism	suhB
DksA;P-PhoB;ppGpp;sigmaS	activator;activator;activator;only with alternative sigma factor	DksA present in the symbiont's genome	N0.HOG0000124	LARVAE	LARVAE	LARVAE	NO	WP_168892986.1 WP_168919176.1 WP_168894629.1 WP_168895509.1	Carbohydrate metabolism	tktA_B
SoxS	activator	no putative regulator in the symbiont's genome	N0.HOG0000246	NO	ADULTS	NO	NO	WP_168893139.1 WP_168919324.1 WP_168894779.1 WP_168895659.1	Energy metabolism	fldA
NA	NA	NA	N0.HOG0000046	NO	NO	NO	LARVAE	WP_168892888.1 WP_168919078.1 WP_168894531.1 WP_168895404.1	Energy metabolism	folD
MarA;SoxS	activator;activator	no putative regulator in the symbiont's genome	N0.HOG0000164	NO	ADULTS	NO	NO	WP_168893040.1 WP_168919229.1 WP_168894683.1 WP_168895562.1	Energy metabolism	fpr
Cra;Fis;P-NarL;P-ArcA;FNR;IhfA-IhfB	activator;activator;activator;repressor;repressor;repressor	FNR present in the symbiont's genome in symbDVER and symbMMUT	N0.HOG0000291	ADULTS	NO	NO	NO	WP_168893192.1 WP_168919378.1 WP_168894832.1 WP_168895712.1	Energy metabolism	nuoK
NA	NA	NA	N0.HOG0000367	NO	LARVAE	NO	NO	WP_211080566.1 WP_211080497.1 WP_168894548.1 WP_168895422.1	Genetic information processing	dnaB
NA	NA	NA	N0.HOG0000120	NO	NO	LARVAE	NO	WP_168892982.1 WP_168919172.1 WP_168894625.1 WP_168895505.1	Genetic information processing	dnaQ
NA	NA	NA	N0.HOG0000273	NO	ADULTS	NO	NO	WP_168893169.1 WP_168919356.1 WP_168894811.1 WP_168895692.1	Genetic information processing	dnaX
ppGpp;sigma 24	activator;only with alternative sigma factor	no putative regulator in the symbiont's genome	N0.HOG0000269	ADULTS	ADULTS	NO	NO	WP_168893164.1 WP_168919350.1 WP_168894805.1 WP_168895687.1	Genetic information processing	fkpA
cAMP-CRP;sigma 32	activator;alternative sigma factor	cAMP-CRP and sigma 32 present in symbiont's genome	N0.HOG0000310	ADULTS	NO	NO	NO	WP_168893213.1 WP_246208770.1 WP_168894853.1 WP_168895732.1	Genetic information processing	GRPE
NsrR	repressor	no putative regulator in the symbiont's genome	N0.HOG0000110	ADULTS	NO	NO	NO	WP_168892966.1 WP_168919157.1 WP_168894613.1 WP_168895492.1	Genetic information processing	grxD
Lrp;sigma 32	activator; only with alternative sigma factor	sigma 32 present in the symbiont's genome	N0.HOG0000048	ADULTS	NO	NO	NO	WP_168892890.1 WP_168919080.1 WP_168894533.1 WP_168895406.1	Genetic information processing	hspQ
NA	NA	NA	N0.HOG0000382	NO	NO	NA	LARVAE	WP_168892968.1 WP_168919159.1 WP_168895494.1	Genetic information processing	minC
sigma S	only with alternative sigma factor	no putative regulator in the symbiont's genome	N0.HOG0000126	NO	ADULTS	NO	NO	WP_168892989.1 WP_168919179.1 WP_168894632.1 WP_168895512.1	Genetic information processing	mutS
NA	NA	NA	N0.HOG0000018	NO	LARVAE	NO	LARVAE	WP_168893205.1 WP_168919391.1 WP_168894845.1 WP_168895724.1	Genetic information processing	parC
NA	NA	NA	N0.HOG0000324	NO	ADULTS	NO	NO	WP_168893229.1 WP_168919414.1 WP_246223079.1 WP_168895746.1	Genetic information processing	recB
LexA	repressor	no putative regulator in the symbiont's genome	N0.HOG0000323	NO	ADULTS	NO	NO	WP_168893228.1 WP_168919413.1 WP_168894867.1 WP_168895745.1	Genetic information processing	recD
Fe2+-Fur	repressor	no putative regulator in the symbiont's genome	N0.HOG0000393	ADULTS	NO	NA	NO	WP_168893124.1 WP_168919310.1 WP_168895645.1	Genetic information processing	rmuC
NA	NA	NA	N0.HOG0000119	NO	NO	LARVAE	NO	WP_168892981.1 WP_168919171.1 WP_168894624.1 WP_168895504.1	Genetic information processing	rnhA
NA	NA	NA	no_ortho.6	NA	NA	LARVAE	NA	NA NA GJT89_RS02070 NA	Genetic information processing	ruvC
NA	NA	NA	N0.HOG0000287	ADULTS	NO	NO	NO	WP_168893187.1 WP_168919373.1 WP_168894828.1 WP_168895707.1	Genetic information processing	sbcB
P-ArcA;LexA	repressor;repressor	no putative regulator in the symbiont's genome	N0.HOG0000053	NO	LARVAE	NO	NO	WP_168892895.1 WP_168919085.1 WP_168894538.1 WP_168895411.1	Genetic information processing	ssb
OxyR;P-Arca	activator;repressor	no putative regulator in the symbiont's genome	N0.HOG0000099	ADULTS	NO	NO	NO	WP_168892952.1 WP_168919143.1 WP_168894598.1 WP_168895782.1	Genetic information processing	xthA
P-ArcA;Lrp;Fe2+-Fur;arg-ArgR	activator;mixed;repressor;repressor	ArgR is present in the symbiont's genome	N0.HOG0000347	NO	NO	NO	ADULTS	WP_168893259.1 WP_168919472.1 WP_168894922.1 WP_168895802.1	Genetic information processing - transcription	argR
Cra;cAMP-CRP;Fis;ppGpp	activator;mixed;repressor;repressor	CRP is present in the symbiont's genome	no_ortho.8	NA	NA	ADULTS	NA	WP_168919361.1 WP_168894816.1 WP_168895795.1 NA	Genetic information processing - transcription	crp
P-CpxR;YdiP;Fis;P-ZraR;H-NS;ppGpp	activator;activator;activator;repressor;repressor;repressor	no putative regulator in the symbiont's genome	N0.HOG0000038	ADULTS	ADULTS	NO	NO	WP_168820769.1 WP_168820769.1 WP_168820769.1 WP_168893754.1	Genetic information processing - transcription	cspA
sigma 24	alternative sigma factor	no putative regulator in the symbiont's genome	N0.HOG0000039	ADULTS	NO	NO	NO	WP_168892880.1 WP_168919070.1 WP_168894523.1 WP_168895396.1	Genetic information processing - transcription	greA
Nac;Lrp;sigma 32	repressor;repressor;alternative sigma factor	sigma 32 present in the symbiont's genome	N0.HOG0000065	ADULTS	NO	NO	NO	WP_168892911.1 WP_168919103.1 WP_168894555.1 WP_168895429.1	Genetic information processing - transcription	nusB
Nac;ppGpp-DksA	repressor;repressor	DksA is present in the symbiont's genome	N0.HOG0000341	NO	NO	NO	LARVAE	WP_168893251.1 WP_168919437.1 WP_168894891.1 WP_168895767.1	Genetic information processing - transcription	rpoZ
ppGpp	prepressor	no putative regulator in the symbiont's genome	N0.HOG0000187	NO	ADULTS	NO	NO	WP_168893072.1 WP_168919262.1 WP_168894716.1 WP_168895595.1	Genetic information processing - translation	frr
NA	NA	NA	N0.HOG0000073	NO	ADULTS	NO	NO	WP_168892920.1 WP_168919111.1 WP_168894564.1 WP_168895437.1	Genetic information processing - translation	glyS
NA	NA	NA	N0.HOG0000242	NO	NO	ADULTS	NO	WP_168893135.1 WP_168919320.1 WP_168894775.1 WP_168895655.1	Genetic information processing - translation	leuS
NA	NA	NA	N0.HOG0000050	NO	ADULTS	NO	NO	WP_168892892.1 WP_168919082.1 WP_168894535.1 WP_168895408.1	Genetic information processing - translation	metG
sigma 32	alternative sigma factor	sigma 32 present in the symbiont's genome	N0.HOG0000152	ADULTS	ADULTS	NO	NO	WP_168893022.1 WP_168919212.1 WP_168894666.1 WP_168895547.1	Genetic information processing - translation	miaA
NA	NA	NA	N0.HOG0000244	NO	NO	ADULTS	NO	WP_168893137.1 WP_168919322.1 WP_168894777.1 WP_168895657.1	Genetic information processing - translation	miaB
NA	NA	NA	N0.HOG0000336	NO	ADULTS	NO	NO	WP_168893245.1 WP_168919431.1 WP_168894885.1 WP_168895762.1	Genetic information processing - translation	mnmE
Nac	repressor	no putative regulator in the symbiont's genome	N0.HOG0000016	ADULTS	NO	NO	NO	WP_168893006.1 WP_168919196.1 WP_168894650.1 WP_168895532.1	Genetic information processing - translation	prmB
NA	NA	NA	N0.HOG0000151	NO	ADULTS	NO	NO	WP_168893021.1 WP_168919211.1 WP_168894665.1 WP_168895546.1	Genetic information processing - translation	rlmB
NA	NA	NA	N0.HOG0000012	ADULTS	ADULTS	NO	NO	WP_281351278.1 WP_246208775.1 WP_281351634.1 WP_246213255.1	Genetic information processing - translation	rluD
NA	NA	NA	N0.HOG0000052	ADULTS	NO	NO	NO	WP_168892894.1 WP_168919084.1 WP_168894537.1 WP_168895410.1	Genetic information processing - translation	rnb
FNR;P-ArcA;ppGpp-DksA;attenuation	activator;repressor;repressor;repressor	FNR present in the symbiont's genome in symbDVER and symbMMUT, DksA present in the symbiont's genome	N0.HOG0000224	NO	LARVAE	NO	NO	WP_168893114.1 WP_168919301.1 WP_168894756.1 WP_168895635.1	Genetic information processing - translation	rplB
FNR;P-ArcA;ppGpp-DksA;attenuation	activator;repressor;repressor;repressor	FNR present in the symbiont's genome in symbDVER and symbMMUT, DksA present in the symbiont's genome	N0.HOG0000227	NO	NO	NO	ADULTS	WP_168893117.1 WP_168919304.1 WP_168894759.1 WP_168895638.1	Genetic information processing - translation	rplC
FNR;P-ArcA;ppGpp-DksA;attenuation	activator;repressor;repressor;repressor	FNR present in the symbiont's genome in symbDVER and symbMMUT, DksA present in the symbiont's genome	N0.HOG0000226	NO	NO	NO	ADULTS	WP_168893116.1 WP_168919303.1 WP_168894758.1 WP_168895637.1	Genetic information processing - translation	rplD
cAMP-CRP;ppGpp	activator;repressor	CRP is present in the symbiont's genome	N0.HOG0000272	ADULTS	NO	NO	NO	WP_168893168.1 WP_168919355.1 WP_168894810.1 WP_168895691.1	Genetic information processing - translation	rplI
SrmB;cAMP-CRP;ppGpp-DksA;Fis;FNR	activator;repressor;repressor;repressor;repressor	CRP and DksA are present in the symbiont's genome, FNR is present in symbDVER and symbMMUT	N0.HOG0000348	ADULTS	NO	NO	NO	WP_168893260.1 WP_168919445.1 WP_168894899.1 WP_168895775.1	Genetic information processing - translation	rplM
ppGpp	repressor	no putative regulator in the symbiont's genome	N0.HOG0000359	NO	NO	LARVAE	NO	WP_168893278.1 WP_168919461.1 WP_168894913.1 WP_168895598.1	Genetic information processing - translation	rpsB
Fis;arg-ArgR;cAMP-CRP;ppGpp	activator;repressor;repressor;repressor	ArgR and CRP are present in the symbiont's genome	N0.HOG0000251	NO	ADULTS	NO	NO	WP_168893144.1 WP_168919329.1 WP_168894783.1 WP_168895664.1	Genetic information processing - translation	rpsO
FNR;P-ArcA;ppGpp-DksA;attenuation	activator;repressor;repressor;repressor	FNR is present in symbDVER and symbMMUT, DksA is present in the symbiont's genome	N0.HOG0000223	NO	LARVAE	NO	NO	WP_168893113.1 WP_168919300.1 WP_168894755.1 WP_168895634.1	Genetic information processing - translation	rpsS
NA	NA	NA	N0.HOG0000112	NO	ADULTS	NO	NO	WP_168892971.1 WP_168919162.1 WP_168894615.1 WP_168895496.1	Genetic information processing - translation	tsaB
NA	NA	NA	N0.HOG0000370	NO	LARVAE	NO	NO	WP_246208778.1 WP_168919267.1 WP_168894722.1 WP_168895602.1	Genetic information processing - translation	tsaD
ppGpp	repressor	no putative regulator in the symbiont's genome	N0.HOG0000188	NO	NO	LARVAE	NO	WP_168893074.1 WP_168919264.1 WP_168894717.1 WP_168895597.1	Genetic information processing - translation	tsf
ppGpp	activator	no putative regulator in the symbiont's genome	N0.HOG0000381	ADULTS	NO	ADULTS	NA	WP_168892953.1 WP_168919144.1 WP_168894599.1	Lipid metabolism	clsA_B
P-CpxR;sigma 24	repressor;alternative sigma	no putative regulator in the symbiont's genome	N0.HOG0000386	ADULTS	NO	NO	NA	WP_168893025.1 WP_168919215.1 WP_168894669.1	Lipid metabolism	psd
NA	NA	NA	N0.HOG0000200	NO	LARVAE	NO	NO	WP_168893090.1 WP_168919278.1 WP_168894733.1 WP_168895614.1	Metabolism of cofactors and vitamins	fmt
P-ArcA;Lrp;Nac	activator;activator;repressor	no putative regulator in the symbiont's genome	N0.HOG0000086	NO	NO	LARVAE	LARVAE	WP_168892937.1 WP_168919129.1 WP_168894582.1 WP_168895454.1	Metabolism of cofactors and vitamins	pntA
Nac	repressor	no putative regulator in the symbiont's genome	N0.HOG0000087	NO	ADULTS	NO	NO	WP_168892938.1 WP_168919130.1 WP_168894583.1 WP_168895455.1	Metabolism of cofactors and vitamins	pntB
SoxS	activator	no putative regulator in the symbiont's genome	N0.HOG0000286	NO	NO	NO	LARVAE	WP_168893186.1 WP_168919372.1 WP_168894827.1 WP_168895706.1	Metabolism of cofactors and vitamins	ribA
attenuation	repressor	attenuation to be determined	N0.HOG0000193	NO	NO	LARVAE	LARVAE	WP_168893082.1 WP_168919269.1 WP_168894725.1 WP_168895605.1	Metabolism of cofactors and vitamins	ribB
NA	NA	NA	N0.HOG0000007	NO	LARVAE	LARVAE	NO	WP_168892913.1 WP_168919105.1 WP_246223069.1 WP_168895431.1	Metabolism of cofactors and vitamins	ribD
Lrp;sigma 32	repressor;alternative sigma	sigma 32 present in the symbiont's genome	N0.HOG0000066	NO	NO	LARVAE	NO	WP_168892912.1 WP_168919104.1 WP_168894556.1 WP_168895430.1	Metabolism of cofactors and vitamins	ribH
P-ArcA;P-CpxR;Fis;RutR;IhfB-IhfA;arg-ArgR;PepA;hypoxanthine-PurR	activator;activator;activator;activator;mixed;repressor;repressor;repressor	ArgR is present in the symbiont's genome	N0.HOG0000373	LARVAE	NO	NO	NO	WP_246208783.1 WP_168919459.1 WP_168894677.1 WP_168895556.1	Nucleotide metabolism	carA
P-CpxR;Fis;RutR;IhfB-IhfA;arg-ArgR;PepA;hypoxanthine-PurR	activator;activator;activator;mixed;repressor;repressor;repressor	ArgR is present in the symbiont's genome	N0.HOG0000159	LARVAE	NO	NO	NO	WP_168893033.1 WP_168919223.1 WP_168894676.1 WP_168895555.1	Nucleotide metabolism	carB
NA	NA	NA	N0.HOG0000308	ADULTS	ADULTS	NO	NO	WP_168893211.1 WP_168919397.1 WP_168894851.1 WP_168895729.1	Other	5'-3' H3TH domain
Lrp	repressor	no putative regulator in the symbiont's genome	N0.HOG0000249	NO	NO	NO	ADULTS	WP_168893142.1 WP_168919327.1 WP_168894781.1 WP_168895662.1	Other	deaD
Lrp	repressor	no putative regulator in the symbiont's genome	N0.HOG0000396	ADULTS	NO	NA	NO	WP_168893188.1 WP_168919374.1 WP_168895708.1	Other	dedA
NA	NA	NA	N0.HOG0000199	NO	ADULTS	NO	LARVAE	WP_168893089.1 WP_168919277.1 WP_168894732.1 WP_168895613.1	Other	def
P-CpxR;Nac	activator;repressor	no putative regulator in the symbiont's genome	N0.HOG0000307	NO	ADULTS	NO	NO	WP_168893210.1 WP_168919396.1 WP_168894850.1 WP_168895728.1	Other	dsbA
P-CpxR	activator	no putative regulator in the symbiont's genome	N0.HOG0000387	NO	ADULTS	NO	NA	WP_168893028.1 WP_168919218.1 WP_168894672.1	Other	epmB
sigma 32	alternative sigma factor	sigma 32 present in the symbiont's genome	N0.HOG0000113	NO	ADULTS	NO	NO	WP_168892972.1 WP_168919163.1 WP_168894616.1 WP_168895497.1	Other	hslV
NA	NA	NA	N0.HOG0000365	LARVAE	NO	LARVAE	NO	WP_168893289.1 WP_211080500.1 WP_211080463.1 WP_168895806.1	Other	IAT
NA	NA	NA	N0.HOG0000127	ADULTS	NO	NO	NO	WP_168892990.1 WP_168919180.1 WP_168894633.1 WP_168895513.1	Other	K06890
NA	NA	NA	N0.HOG0000051	ADULTS	NO	NO	NO	WP_168892893.1 WP_168919083.1 WP_168894536.1 WP_168895409.1	Other	K07038
Nac	repressor	no putative regulator in the symbiont's genome	N0.HOG0000148	NO	NO	NO	ADULTS	WP_168893018.1 WP_168919208.1 WP_168894662.1 WP_246213253.1	Other	lepB
NA	NA	NA	N0.HOG0000128	ADULTS	ADULTS	NO	NO	WP_168892993.1 WP_168919183.1 WP_246223070.1 WP_168895517.1	Other	mraY
P-ZraR;Fis;arg-ArgR;cAMP-CRP;ppGpp	activator;activator;repressor;repressor;repressor	ArgR and CRP are present in the symbiont's genome	N0.HOG0000250	LARVAE	NO	NO	NO	WP_168893143.1 WP_168919328.1 WP_168894782.1 WP_168895663.1	Other	pnp
P-ArcA;attenuation	activator;repressor	attenuation to be determined	N0.HOG0000194	LARVAE	NO	NO	NO	WP_168893083.1 WP_168919270.1 WP_168894726.1 WP_168895606.1	Other	rho
IhfB-IhfA;IscR;OxyR;ppGpp;Fe2+-Fur;NsrR	activator;activator;activator;activator;repressor;repressor	no putative regulator in the symbiont's genome	N0.HOG0000284	NO	LARVAE	NO	NO	WP_168893183.1 WP_211080496.1 WP_168894824.1 WP_168895703.1	Other	sufB
NA	NA	NA	N0.HOG0000364	LARVAE	NO	NO	LARVAE	WP_168893288.1 WP_168919474.1 WP_168894925.1 WP_168895805.1	Other	trfA
ppGpp;cAMP-CRP	activator;repressor	CRP is present in the symbiont's genome	N0.HOG0000195	NO	NO	NO	LARVAE	WP_168893084.1 WP_246208769.1 WP_168894727.1 WP_168895607.1	Other	trxA
NA	NA	NA	N0.HOG0000267	ADULTS	NO	NO	NO	WP_168893162.1 WP_168919348.1 WP_168894803.1 WP_168895685.1	Other	tusC
NA	NA	NA	N0.HOG0000268	ADULTS	NO	NO	NO	WP_168893163.1 WP_168919349.1 WP_168894804.1 WP_168895686.1	Other	tusD
NA	NA	NA	N0.HOG0000044	NO	ADULTS	NO	NO	WP_168892886.1 WP_168919076.1 WP_168894529.1 WP_168895402.1	Other	tusE
NA	NA	NA	N0.HOG0000233	LARVAE	NO	NO	NO	WP_168893123.1 WP_168919309.1 WP_168894764.1 WP_168895644.1	Other	unc
NA	NA	NA	N0.HOG0000337	NO	ADULTS	NO	NO	WP_168893246.1 WP_168919432.1 WP_168894886.1 WP_168895763.1	Other	yidC
sigma 24	alternative sigma factor	no putative regulator in the symbiont's genome	N0.HOG0000184	NO	ADULTS	NO	NO	WP_168893069.1 WP_168919259.1 WP_168894713.1 WP_168895592.1	Transport	bamA
Lrp	repressor	no putative regulator in the symbiont's genome	N0.HOG0000121	NO	NO	LARVAE	NO	WP_168892983.1 WP_168919173.1 WP_168894626.1 WP_168895506.1	Transport	mscS
NA	NA	NA	N0.HOG0000109	NO	ADULTS	NO	NO	WP_168892965.1 WP_168919156.1 WP_168894612.1 WP_168895491.1	Transport	norM
NA	NA	NA	N0.HOG0000388	ADULTS	ADULTS	NO	NA	WP_168893031.1 WP_168919221.1 WP_168894674.1	Transport	OmpA family
NA	NA	NA	N0.HOG0000334	ADULTS	ADULTS	NO	NO	WP_168893243.1 WP_168919429.1 WP_168894883.1 WP_168895760.1	Transport	potC
NA	NA	NA	no_ortho.5	NA	ADULTS	NA	NA	NA WP_168919195.1 NA NA	Transport	potD
FhC-FhD;Cra;cAMP-CRP;Mlc;NagC	activator;mixed;mixed;repressor	CRP is present in the symbiont's genome	N0.HOG0000327	LARVAE	NO	LARVAE	NO	WP_168893233.1 WP_168919419.1 WP_168894873.1 WP_168895750.1	Transport	ptsH
Cra;cAMP-CRP;Mlc;NagC	mixed;mixed;repressor	CRP is present in the symbiont's genome	N0.HOG0000328	LARVAE	NO	LARVAE	NO	WP_168893234.1 WP_168919420.1 WP_168894874.1 WP_168895751.1	Transport	ptsI
NA	NA	NA	N0.HOG0000262	NO	ADULTS	NO	NO	WP_168893157.1 WP_168919342.1 WP_168894797.1 WP_168895679.1	Transport	secE
Nac	repressor	no putative regulator in the symbiont's genome	N0.HOG0000254	NO	ADULTS	ADULTS	NO	WP_168893147.1 WP_168919333.1 WP_168894788.1 WP_168895669.1	Transport	secG
