# Supplementary material for: Symbionts with eroded genomes adjust gene expression according to host life-stage and environment
Source: EMBO Rep. 2025 Aug 8;26(19):4656–74. doi: 10.1038/s44319-025-00525-2 (PMC12508126; doi:10.1038/s44319-025-00525-2)
Supplement: Supplementary file 8 — Dataset EV6 [file 44319_2025_525_MOESM8_ESM.xlsx]

## Sheet: Sheet1
Dataset EV6 - Symbiont gene annotation. Results from Hierchical Orthologues and respective KEGG annotations. InterProScan annotation of each genome

## Sheet: HOG_Kegg_annotation
Hierarchical_orthogroups	dmar_accession	dtha_accession	dver_accession	mmut_accession	dmar_V2	dmar_lvl1	dmar_lvl2	dmar_lvl3	dmar_lvl4	dtha_V2	dtha_lvl1	dtha_lvl2	dtha_lvl3	dtha_lvl4	dver_V2	dver_lvl1	dver_lvl2	dver_lvl3	dver_lvl4	mmut_V2	mmut_lvl1	mmut_lvl2	mmut_lvl3	mmut_lvl4
N0.HOG0000000	WP_168893042.1	WP_168919231.1	WP_168894685.1	WP_168895564.1	K04567	Genetic Information Processing	Translation	Aminoacyl-tRNA biosynthesis	KARS, lysS; lysyl-tRNA synthetase, class II	K04567	Genetic Information Processing	Translation	Aminoacyl-tRNA biosynthesis	KARS, lysS; lysyl-tRNA synthetase, class II	K04567	Genetic Information Processing	Translation	Aminoacyl-tRNA biosynthesis	KARS, lysS; lysyl-tRNA synthetase, class II	K04567	Genetic Information Processing	Translation	Aminoacyl-tRNA biosynthesis	KARS, lysS; lysyl-tRNA synthetase, class II
N0.HOG0000001	WP_168893026.1	WP_168919216.1	WP_168894670.1		K04568	Brite Hierarchies	Protein families: genetic information processing	Translation factors	epmA, poxA; elongation factor P--(R)-beta-lysine ligase	K04568	Brite Hierarchies	Protein families: genetic information processing	Translation factors	epmA, poxA; elongation factor P--(R)-beta-lysine ligase	K04568	Brite Hierarchies	Protein families: genetic information processing	Translation factors	epmA, poxA; elongation factor P--(R)-beta-lysine ligase	NA	NA	NA	NA	NA
N0.HOG0000002	WP_168893238.1	WP_168919424.1	WP_168894878.1		K01876	Genetic Information Processing	Translation	Aminoacyl-tRNA biosynthesis	DARS2, aspS; aspartyl-tRNA synthetase	K01876	Genetic Information Processing	Translation	Aminoacyl-tRNA biosynthesis	DARS2, aspS; aspartyl-tRNA synthetase	K01876	Genetic Information Processing	Translation	Aminoacyl-tRNA biosynthesis	DARS2, aspS; aspartyl-tRNA synthetase	NA	NA	NA	NA	NA
N0.HOG0000003	WP_168893059.1	WP_168919248.1	WP_168894703.1	WP_168895583.1	K03544	Cellular Processes	Cell growth and death	Cell cycle - Caulobacter	clpX, CLPX; ATP-dependent Clp protease ATP-binding subunit ClpX	K03544	Cellular Processes	Cell growth and death	Cell cycle - Caulobacter	clpX, CLPX; ATP-dependent Clp protease ATP-binding subunit ClpX	K03544	Cellular Processes	Cell growth and death	Cell cycle - Caulobacter	clpX, CLPX; ATP-dependent Clp protease ATP-binding subunit ClpX	K03544	Cellular Processes	Cell growth and death	Cell cycle - Caulobacter	clpX, CLPX; ATP-dependent Clp protease ATP-binding subunit ClpX
N0.HOG0000004	WP_168892974.1	WP_168919164.1	WP_168894617.1	WP_168895785.1		NA NA NA	NA NA NA NA	NA NA NA NA NA	NA NA NA NA NA NA NA	K03667	Brite Hierarchies	Protein families: genetic information processing	Chaperones and folding catalysts	hslU; ATP-dependent HslUV protease ATP-binding subunit HslU	K03667	Brite Hierarchies	Protein families: genetic information processing	Chaperones and folding catalysts	hslU; ATP-dependent HslUV protease ATP-binding subunit HslU	K03667	Brite Hierarchies	Protein families: genetic information processing	Chaperones and folding catalysts	hslU; ATP-dependent HslUV protease ATP-binding subunit HslU
N0.HOG0000004.1	WP_168892973.1	WP_168919164.1	WP_168894617.1	WP_168895785.1	K03667	Brite Hierarchies	Protein families: genetic information processing	Chaperones and folding catalysts	hslU; ATP-dependent HslUV protease ATP-binding subunit HslU	K03667	Brite Hierarchies	Protein families: genetic information processing	Chaperones and folding catalysts	hslU; ATP-dependent HslUV protease ATP-binding subunit HslU	K03667	Brite Hierarchies	Protein families: genetic information processing	Chaperones and folding catalysts	hslU; ATP-dependent HslUV protease ATP-binding subunit HslU	K03667	Brite Hierarchies	Protein families: genetic information processing	Chaperones and folding catalysts	hslU; ATP-dependent HslUV protease ATP-binding subunit HslU
N0.HOG0000005	WP_168892897.1	WP_168919087.1	WP_281351633.1	WP_168895413.1	K03110	Genetic Information Processing	Folding, sorting and degradation	Protein export	ftsY; fused signal recognition particle receptor	K03110	Genetic Information Processing	Folding, sorting and degradation	Protein export	ftsY; fused signal recognition particle receptor	K03110	Genetic Information Processing	Folding, sorting and degradation	Protein export	ftsY; fused signal recognition particle receptor	K03110	Genetic Information Processing	Folding, sorting and degradation	Protein export	ftsY; fused signal recognition particle receptor
N0.HOG0000006	WP_168893223.1	WP_168919408.1	WP_168894862.1	WP_168895741.1	K03106	Genetic Information Processing	Folding, sorting and degradation	Protein export	SRP54, ffh; signal recognition particle subunit SRP54	K03106	Genetic Information Processing	Folding, sorting and degradation	Protein export	SRP54, ffh; signal recognition particle subunit SRP54	K03106	Genetic Information Processing	Folding, sorting and degradation	Protein export	SRP54, ffh; signal recognition particle subunit SRP54	K03106	Genetic Information Processing	Folding, sorting and degradation	Protein export	SRP54, ffh; signal recognition particle subunit SRP54
N0.HOG0000007	WP_168892913.1	WP_168919105.1	WP_246223069.1	WP_168895431.1	K11752	Metabolism	Metabolism of cofactors and vitamins	Riboflavin metabolism	ribD; diaminohydroxyphosphoribosylaminopyrimidine deaminase / 5-amino-6-(5-phosphoribosylamino)uracil reductase	K11752	Metabolism	Metabolism of cofactors and vitamins	Riboflavin metabolism	ribD; diaminohydroxyphosphoribosylaminopyrimidine deaminase / 5-amino-6-(5-phosphoribosylamino)uracil reductase	K11752	Metabolism	Metabolism of cofactors and vitamins	Riboflavin metabolism	ribD; diaminohydroxyphosphoribosylaminopyrimidine deaminase / 5-amino-6-(5-phosphoribosylamino)uracil reductase	K11752	Metabolism	Metabolism of cofactors and vitamins	Riboflavin metabolism	ribD; diaminohydroxyphosphoribosylaminopyrimidine deaminase / 5-amino-6-(5-phosphoribosylamino)uracil reductase
N0.HOG0000008	WP_168893267.1	WP_168919100.1	WP_168894553.1	WP_168895426.1	K11991	Brite Hierarchies	Protein families: genetic information processing	Transfer RNA biogenesis	tadA; tRNA(adenine34) deaminase	K11991	Brite Hierarchies	Protein families: genetic information processing	Transfer RNA biogenesis	tadA; tRNA(adenine34) deaminase	K11991	Brite Hierarchies	Protein families: genetic information processing	Transfer RNA biogenesis	tadA; tRNA(adenine34) deaminase	K11991	Brite Hierarchies	Protein families: genetic information processing	Transfer RNA biogenesis	tadA; tRNA(adenine34) deaminase
N0.HOG0000009	WP_168892926.1	WP_168919118.1	WP_168894571.1	WP_168895443.1	K01870	Genetic Information Processing	Translation	Aminoacyl-tRNA biosynthesis	IARS, ileS; isoleucyl-tRNA synthetase	K01870	Genetic Information Processing	Translation	Aminoacyl-tRNA biosynthesis	IARS, ileS; isoleucyl-tRNA synthetase	K01870	Genetic Information Processing	Translation	Aminoacyl-tRNA biosynthesis	IARS, ileS; isoleucyl-tRNA synthetase	K01870	Genetic Information Processing	Translation	Aminoacyl-tRNA biosynthesis	IARS, ileS; isoleucyl-tRNA synthetase
N0.HOG0000010	WP_168893003.1	WP_168919193.1	WP_168894647.1	WP_168895527.1	K01873	Genetic Information Processing	Translation	Aminoacyl-tRNA biosynthesis	VARS, valS; valyl-tRNA synthetase	K01873	Genetic Information Processing	Translation	Aminoacyl-tRNA biosynthesis	VARS, valS; valyl-tRNA synthetase	K01873	Genetic Information Processing	Translation	Aminoacyl-tRNA biosynthesis	VARS, valS; valyl-tRNA synthetase	K01873	Genetic Information Processing	Translation	Aminoacyl-tRNA biosynthesis	VARS, valS; valyl-tRNA synthetase
N0.HOG0000011	WP_168892940.1	WP_246208772.1	WP_168894586.1	WP_168895458.1	K06179	Brite Hierarchies	Protein families: genetic information processing	Ribosome biogenesis	rluC; 23S rRNA pseudouridine955/2504/2580 synthase	K06179	Brite Hierarchies	Protein families: genetic information processing	Ribosome biogenesis	rluC; 23S rRNA pseudouridine955/2504/2580 synthase	K06179	Brite Hierarchies	Protein families: genetic information processing	Ribosome biogenesis	rluC; 23S rRNA pseudouridine955/2504/2580 synthase	K06179	Brite Hierarchies	Protein families: genetic information processing	Ribosome biogenesis	rluC; 23S rRNA pseudouridine955/2504/2580 synthase
N0.HOG0000012	WP_281351278.1	WP_246208775.1	WP_281351634.1	WP_246213255.1	K06180	Brite Hierarchies	Protein families: genetic information processing	Ribosome biogenesis	rluD; 23S rRNA pseudouridine1911/1915/1917 synthase	K06180	Brite Hierarchies	Protein families: genetic information processing	Ribosome biogenesis	rluD; 23S rRNA pseudouridine1911/1915/1917 synthase	K06180	Brite Hierarchies	Protein families: genetic information processing	Ribosome biogenesis	rluD; 23S rRNA pseudouridine1911/1915/1917 synthase	K06180	Brite Hierarchies	Protein families: genetic information processing	Ribosome biogenesis	rluD; 23S rRNA pseudouridine1911/1915/1917 synthase
N0.HOG0000013	WP_168893043.1	WP_246208774.1	WP_246223073.1	WP_168895565.1	K02836	Brite Hierarchies	Protein families: genetic information processing	Translation factors	prfB; peptide chain release factor 2	K02836	Brite Hierarchies	Protein families: genetic information processing	Translation factors	prfB; peptide chain release factor 2	K02836	Brite Hierarchies	Protein families: genetic information processing	Translation factors	prfB; peptide chain release factor 2	K02836	Brite Hierarchies	Protein families: genetic information processing	Translation factors	prfB; peptide chain release factor 2
N0.HOG0000014	WP_168892957.1	WP_168919147.1	WP_168894603.1	WP_168895482.1	K02835	Brite Hierarchies	Protein families: genetic information processing	Translation factors	prfA, MTRF1, MRF1; peptide chain release factor 1	K02835	Brite Hierarchies	Protein families: genetic information processing	Translation factors	prfA, MTRF1, MRF1; peptide chain release factor 1	K02835	Brite Hierarchies	Protein families: genetic information processing	Translation factors	prfA, MTRF1, MRF1; peptide chain release factor 1	K02835	Brite Hierarchies	Protein families: genetic information processing	Translation factors	prfA, MTRF1, MRF1; peptide chain release factor 1
N0.HOG0000015	WP_168892958.1	WP_168919148.1	WP_168894604.1	WP_168895483.1	K02493	Brite Hierarchies	Protein families: genetic information processing	Translation factors	hemK, prmC, HEMK; release factor glutamine methyltransferase	K02493	Brite Hierarchies	Protein families: genetic information processing	Translation factors	hemK, prmC, HEMK; release factor glutamine methyltransferase	K02493	Brite Hierarchies	Protein families: genetic information processing	Translation factors	hemK, prmC, HEMK; release factor glutamine methyltransferase	K02493	Brite Hierarchies	Protein families: genetic information processing	Translation factors	hemK, prmC, HEMK; release factor glutamine methyltransferase
N0.HOG0000016	WP_168893006.1	WP_168919196.1	WP_168894650.1	WP_168895532.1	K07320	Brite Hierarchies	Protein families: genetic information processing	Ribosome biogenesis	prmB; ribosomal protein L3 glutamine methyltransferase	K07320	Brite Hierarchies	Protein families: genetic information processing	Ribosome biogenesis	prmB; ribosomal protein L3 glutamine methyltransferase	K07320	Brite Hierarchies	Protein families: genetic information processing	Ribosome biogenesis	prmB; ribosomal protein L3 glutamine methyltransferase	K07320	Brite Hierarchies	Protein families: genetic information processing	Ribosome biogenesis	prmB; ribosomal protein L3 glutamine methyltransferase
N0.HOG0000017	WP_168892988.1	WP_168919178.1	WP_168894631.1	WP_168895511.1	K02469	Brite Hierarchies	Protein families: genetic information processing	DNA replication proteins	gyrA; DNA gyrase subunit A	K02469	Brite Hierarchies	Protein families: genetic information processing	DNA replication proteins	gyrA; DNA gyrase subunit A	K02469	Brite Hierarchies	Protein families: genetic information processing	DNA replication proteins	gyrA; DNA gyrase subunit A	K02469	Brite Hierarchies	Protein families: genetic information processing	DNA replication proteins	gyrA; DNA gyrase subunit A
N0.HOG0000018	WP_168893205.1	WP_168919391.1	WP_168894845.1	WP_168895724.1	K02621	Brite Hierarchies	Protein families: genetic information processing	DNA replication proteins	parC; topoisomerase IV subunit A	K02621	Brite Hierarchies	Protein families: genetic information processing	DNA replication proteins	parC; topoisomerase IV subunit A	K02621	Brite Hierarchies	Protein families: genetic information processing	DNA replication proteins	parC; topoisomerase IV subunit A	K02621	Brite Hierarchies	Protein families: genetic information processing	DNA replication proteins	parC; topoisomerase IV subunit A
N0.HOG0000019	WP_168892992.1	WP_168919182.1	WP_168894636.1	WP_168895516.1	K01929	Metabolism	Amino acid metabolism	Lysine biosynthesis	murF; UDP-N-acetylmuramoyl-tripeptide--D-alanyl-D-alanine ligase	K01929	Metabolism	Amino acid metabolism	Lysine biosynthesis	murF; UDP-N-acetylmuramoyl-tripeptide--D-alanyl-D-alanine ligase	K01929	Metabolism	Amino acid metabolism	Lysine biosynthesis	murF; UDP-N-acetylmuramoyl-tripeptide--D-alanyl-D-alanine ligase	K01929	Metabolism	Amino acid metabolism	Lysine biosynthesis	murF; UDP-N-acetylmuramoyl-tripeptide--D-alanyl-D-alanine ligase
N0.HOG0000020	WP_168892991.1	WP_168919181.1	WP_168894635.1	WP_168895515.1	K01928	Metabolism	Amino acid metabolism	Lysine biosynthesis	murE; UDP-N-acetylmuramoyl-L-alanyl-D-glutamate--2,6-diaminopimelate ligase	K01928	Metabolism	Amino acid metabolism	Lysine biosynthesis	murE; UDP-N-acetylmuramoyl-L-alanyl-D-glutamate--2,6-diaminopimelate ligase	K01928	Metabolism	Amino acid metabolism	Lysine biosynthesis	murE; UDP-N-acetylmuramoyl-L-alanyl-D-glutamate--2,6-diaminopimelate ligase	K01928	Metabolism	Amino acid metabolism	Lysine biosynthesis	murE; UDP-N-acetylmuramoyl-L-alanyl-D-glutamate--2,6-diaminopimelate ligase
N0.HOG0000021	WP_168893050.1	WP_168919239.1	WP_168894693.1	WP_168895571.1	K00658	Metabolism	Carbohydrate metabolism	Citrate cycle (TCA cycle)	DLST, sucB; 2-oxoglutarate dehydrogenase E2 component (dihydrolipoamide succinyltransferase)	K00658	Metabolism	Carbohydrate metabolism	Citrate cycle (TCA cycle)	DLST, sucB; 2-oxoglutarate dehydrogenase E2 component (dihydrolipoamide succinyltransferase)	K00658	Metabolism	Carbohydrate metabolism	Citrate cycle (TCA cycle)	DLST, sucB; 2-oxoglutarate dehydrogenase E2 component (dihydrolipoamide succinyltransferase)	K00658	Metabolism	Carbohydrate metabolism	Citrate cycle (TCA cycle)	DLST, sucB; 2-oxoglutarate dehydrogenase E2 component (dihydrolipoamide succinyltransferase)
N0.HOG0000022	WP_168893055.1	WP_168919244.1	WP_168894699.1	WP_168895578.1	K00627	Metabolism	Carbohydrate metabolism	Glycolysis / Gluconeogenesis	DLAT, aceF, pdhC; pyruvate dehydrogenase E2 component (dihydrolipoyllysine-residue acetyltransferase)	K00627	Metabolism	Carbohydrate metabolism	Glycolysis / Gluconeogenesis	DLAT, aceF, pdhC; pyruvate dehydrogenase E2 component (dihydrolipoyllysine-residue acetyltransferase)	K00627	Metabolism	Carbohydrate metabolism	Glycolysis / Gluconeogenesis	DLAT, aceF, pdhC; pyruvate dehydrogenase E2 component (dihydrolipoyllysine-residue acetyltransferase)	K00627	Metabolism	Carbohydrate metabolism	Glycolysis / Gluconeogenesis	DLAT, aceF, pdhC; pyruvate dehydrogenase E2 component (dihydrolipoyllysine-residue acetyltransferase)
N0.HOG0000023	WP_168893250.1	WP_168919436.1	WP_168894890.1	WP_168895801.1	K02470	Brite Hierarchies	Protein families: genetic information processing	DNA replication proteins	gyrB; DNA gyrase subunit B	K02470	Brite Hierarchies	Protein families: genetic information processing	DNA replication proteins	gyrB; DNA gyrase subunit B	K02470	Brite Hierarchies	Protein families: genetic information processing	DNA replication proteins	gyrB; DNA gyrase subunit B	K02470	Brite Hierarchies	Protein families: genetic information processing	DNA replication proteins	gyrB; DNA gyrase subunit B
N0.HOG0000024	WP_168893053.1	WP_168919242.1	WP_168894697.1	WP_168895576.1	K02622	Brite Hierarchies	Protein families: genetic information processing	DNA replication proteins	parE; topoisomerase IV subunit B	K02622	Brite Hierarchies	Protein families: genetic information processing	DNA replication proteins	parE; topoisomerase IV subunit B	K02622	Brite Hierarchies	Protein families: genetic information processing	DNA replication proteins	parE; topoisomerase IV subunit B	K02622	Brite Hierarchies	Protein families: genetic information processing	DNA replication proteins	parE; topoisomerase IV subunit B
N0.HOG0000025	WP_168893177.1	WP_168919363.1	WP_168894818.1	WP_168895698.1	K04487	Metabolism	Metabolism of cofactors and vitamins	Thiamine metabolism	iscS, NFS1; cysteine desulfurase	K04487	Metabolism	Metabolism of cofactors and vitamins	Thiamine metabolism	iscS, NFS1; cysteine desulfurase	K04487	Metabolism	Metabolism of cofactors and vitamins	Thiamine metabolism	iscS, NFS1; cysteine desulfurase	K04487	Metabolism	Metabolism of cofactors and vitamins	Thiamine metabolism	iscS, NFS1; cysteine desulfurase
N0.HOG0000026	WP_168893180.1	WP_168919366.1	WP_168894821.1	WP_168895701.1	K11717	Metabolism	Metabolism of other amino acids	Selenocompound metabolism	sufS; cysteine desulfurase / selenocysteine lyase	K11717	Metabolism	Metabolism of other amino acids	Selenocompound metabolism	sufS; cysteine desulfurase / selenocysteine lyase	K11717	Metabolism	Metabolism of other amino acids	Selenocompound metabolism	sufS; cysteine desulfurase / selenocysteine lyase	K11717	Metabolism	Metabolism of other amino acids	Selenocompound metabolism	sufS; cysteine desulfurase / selenocysteine lyase
N0.HOG0000027	WP_168893184.1	WP_168919370.1	WP_168894825.1	WP_168895704.1	K05997	Not Included in Pathway or Brite	Poorly characterized	General function prediction only	sufA; Fe-S cluster assembly protein SufA	K05997	Not Included in Pathway or Brite	Poorly characterized	General function prediction only	sufA; Fe-S cluster assembly protein SufA	K05997	Not Included in Pathway or Brite	Poorly characterized	General function prediction only	sufA; Fe-S cluster assembly protein SufA	K05997	Not Included in Pathway or Brite	Poorly characterized	General function prediction only	sufA; Fe-S cluster assembly protein SufA
N0.HOG0000028	WP_246208782.1	WP_168919120.1	WP_168894573.1	WP_168895445.1	K15724	Not Included in Pathway or Brite	Poorly characterized	General function prediction only	erpA; iron-sulfur cluster insertion protein	K15724	Not Included in Pathway or Brite	Poorly characterized	General function prediction only	erpA; iron-sulfur cluster insertion protein	K15724	Not Included in Pathway or Brite	Poorly characterized	General function prediction only	erpA; iron-sulfur cluster insertion protein	K15724	Not Included in Pathway or Brite	Poorly characterized	General function prediction only	erpA; iron-sulfur cluster insertion protein
N0.HOG0000029	WP_168893255.1	WP_168919441.1	WP_168894895.1	WP_168895771.1	K16012	Environmental Information Processing	Membrane transport	ABC transporters	cydC; ATP-binding cassette, subfamily C, bacterial CydC	K16012	Environmental Information Processing	Membrane transport	ABC transporters	cydC; ATP-binding cassette, subfamily C, bacterial CydC	K16012	Environmental Information Processing	Membrane transport	ABC transporters	cydC; ATP-binding cassette, subfamily C, bacterial CydC	K16012	Environmental Information Processing	Membrane transport	ABC transporters	cydC; ATP-binding cassette, subfamily C, bacterial CydC
N0.HOG0000030	WP_168893254.1	WP_168919440.1	WP_168894894.1	WP_168895770.1	K16013	Environmental Information Processing	Membrane transport	ABC transporters	cydD; ATP-binding cassette, subfamily C, bacterial CydD	K16013	Environmental Information Processing	Membrane transport	ABC transporters	cydD; ATP-binding cassette, subfamily C, bacterial CydD	K16013	Environmental Information Processing	Membrane transport	ABC transporters	cydD; ATP-binding cassette, subfamily C, bacterial CydD	K16013	Environmental Information Processing	Membrane transport	ABC transporters	cydD; ATP-binding cassette, subfamily C, bacterial CydD
N0.HOG0000033	WP_168893241.1	WP_168919273.1	WP_168894881.1	WP_168895610.1	K11072	Environmental Information Processing	Membrane transport	ABC transporters	potA; spermidine/putrescine transport system ATP-binding protein	K01990	Brite Hierarchies	Protein families: signaling and cellular processes	Transporters	ABC-2.A; ABC-2 type transport system ATP-binding protein	K11072	Environmental Information Processing	Membrane transport	ABC transporters	potA; spermidine/putrescine transport system ATP-binding protein	K01990	Brite Hierarchies	Protein families: signaling and cellular processes	Transporters	ABC-2.A; ABC-2 type transport system ATP-binding protein
N0.HOG0000033.1	WP_168893241.1	WP_168919427.1	WP_168894881.1	WP_168895610.1	K11072	Environmental Information Processing	Membrane transport	ABC transporters	potA; spermidine/putrescine transport system ATP-binding protein	K11072	Environmental Information Processing	Membrane transport	ABC transporters	potA; spermidine/putrescine transport system ATP-binding protein	K11072	Environmental Information Processing	Membrane transport	ABC transporters	potA; spermidine/putrescine transport system ATP-binding protein	K01990	Brite Hierarchies	Protein families: signaling and cellular processes	Transporters	ABC-2.A; ABC-2 type transport system ATP-binding protein
N0.HOG0000033.2	WP_168893241.1	WP_168919427.1	WP_168894881.1	WP_168895758.1	K11072	Environmental Information Processing	Membrane transport	ABC transporters	potA; spermidine/putrescine transport system ATP-binding protein	NA	NA	NA	NA	NA	K11072	Environmental Information Processing	Membrane transport	ABC transporters	potA; spermidine/putrescine transport system ATP-binding protein	K11072	Environmental Information Processing	Membrane transport	ABC transporters	potA; spermidine/putrescine transport system ATP-binding protein
N0.HOG0000034	WP_168892978.1	WP_168919168.1	WP_168894621.1	WP_168895477.1	K02501	Metabolism	Amino acid metabolism	Histidine metabolism	hisH; imidazole glycerol-phosphate synthase subunit HisH	K02501	Metabolism	Amino acid metabolism	Histidine metabolism	hisH; imidazole glycerol-phosphate synthase subunit HisH	K02501	Metabolism	Amino acid metabolism	Histidine metabolism	hisH; imidazole glycerol-phosphate synthase subunit HisH	K01658	Metabolism	Amino acid metabolism	Phenylalanine, tyrosine and tryptophan biosynthesis	trpG; anthranilate synthase component II
N0.HOG0000034.1	WP_168892978.1	WP_168919168.1	WP_168894621.1	WP_168895501.1	K02501	Metabolism	Amino acid metabolism	Histidine metabolism	hisH; imidazole glycerol-phosphate synthase subunit HisH	K02501	Metabolism	Amino acid metabolism	Histidine metabolism	hisH; imidazole glycerol-phosphate synthase subunit HisH	K02501	Metabolism	Amino acid metabolism	Histidine metabolism	hisH; imidazole glycerol-phosphate synthase subunit HisH	NA	NA	NA	NA	NA
N0.HOG0000035	WP_168893016.1	WP_168919398.1	WP_168894660.1	WP_168895541.1	K03595	Brite Hierarchies	Protein families: genetic information processing	Ribosome biogenesis	era, ERAL1; GTPase	K03978	Brite Hierarchies	Protein families: genetic information processing	Chromosome and associated proteins	engB; GTP-binding protein	K03595	Brite Hierarchies	Protein families: genetic information processing	Ribosome biogenesis	era, ERAL1; GTPase	K03595	Brite Hierarchies	Protein families: genetic information processing	Ribosome biogenesis	era, ERAL1; GTPase
N0.HOG0000035.1	WP_168893016.1	WP_168919206.1	WP_168894660.1	WP_168895541.1	K03595	Brite Hierarchies	Protein families: genetic information processing	Ribosome biogenesis	era, ERAL1; GTPase	NA	NA	NA	NA	NA	K03595	Brite Hierarchies	Protein families: genetic information processing	Ribosome biogenesis	era, ERAL1; GTPase	K03595	Brite Hierarchies	Protein families: genetic information processing	Ribosome biogenesis	era, ERAL1; GTPase
N0.HOG0000036	WP_168893044.1	WP_168919233.1	WP_168894687.1	WP_168895566.1	K04771	Environmental Information Processing	Signal transduction	Two-component system	degP, htrA; serine protease Do	K04771	Environmental Information Processing	Signal transduction	Two-component system	degP, htrA; serine protease Do	K04771	Environmental Information Processing	Signal transduction	Two-component system	degP, htrA; serine protease Do	K04771	Environmental Information Processing	Signal transduction	Two-component system	degP, htrA; serine protease Do
N0.HOG0000036.1	WP_168893045.1	WP_168919233.1	WP_168894687.1	WP_168895566.1		NA NA NA	NA NA NA NA	NA NA NA NA NA	NA NA NA NA NA NA NA	K04771	Environmental Information Processing	Signal transduction	Two-component system	degP, htrA; serine protease Do	K04771	Environmental Information Processing	Signal transduction	Two-component system	degP, htrA; serine protease Do	K04771	Environmental Information Processing	Signal transduction	Two-component system	degP, htrA; serine protease Do
N0.HOG0000037	WP_168893075.1	WP_168919265.1	WP_168894718.1	WP_168895599.1	K01265	Brite Hierarchies	Protein families: metabolism	Peptidases and inhibitors	map; methionyl aminopeptidase	K01265	Brite Hierarchies	Protein families: metabolism	Peptidases and inhibitors	map; methionyl aminopeptidase	K01265	Brite Hierarchies	Protein families: metabolism	Peptidases and inhibitors	map; methionyl aminopeptidase	K01265	Brite Hierarchies	Protein families: metabolism	Peptidases and inhibitors	map; methionyl aminopeptidase
N0.HOG0000037.1	WP_168893076.1	WP_168919265.1	WP_168894718.1	WP_168895599.1		NA NA NA	NA NA NA NA	NA NA NA NA NA	NA NA NA NA NA NA NA	K01265	Brite Hierarchies	Protein families: metabolism	Peptidases and inhibitors	map; methionyl aminopeptidase	K01265	Brite Hierarchies	Protein families: metabolism	Peptidases and inhibitors	map; methionyl aminopeptidase	K01265	Brite Hierarchies	Protein families: metabolism	Peptidases and inhibitors	map; methionyl aminopeptidase
N0.HOG0000038	WP_168820769.1	WP_168820769.1	WP_168820769.1	WP_168893754.1	K03704	Not Included in Pathway or Brite	Unclassified: genetic information processing	Transcription	cspA; cold shock protein	K03704	Not Included in Pathway or Brite	Unclassified: genetic information processing	Transcription	cspA; cold shock protein	K03704	Not Included in Pathway or Brite	Unclassified: genetic information processing	Transcription	cspA; cold shock protein	K03704	Not Included in Pathway or Brite	Unclassified: genetic information processing	Transcription	cspA; cold shock protein
N0.HOG0000039	WP_168892880.1	WP_168919070.1	WP_168894523.1	WP_168895396.1	K03624	Brite Hierarchies	Protein families: genetic information processing	Transcription machinery	greA; transcription elongation factor GreA	K03624	Brite Hierarchies	Protein families: genetic information processing	Transcription machinery	greA; transcription elongation factor GreA	K03624	Brite Hierarchies	Protein families: genetic information processing	Transcription machinery	greA; transcription elongation factor GreA	K03624	Brite Hierarchies	Protein families: genetic information processing	Transcription machinery	greA; transcription elongation factor GreA
N0.HOG0000040	WP_168892881.1	WP_168919071.1	WP_168894524.1	WP_168895397.1	K00075	Metabolism	Carbohydrate metabolism	Amino sugar and nucleotide sugar metabolism	murB; UDP-N-acetylmuramate dehydrogenase	K00075	Metabolism	Carbohydrate metabolism	Amino sugar and nucleotide sugar metabolism	murB; UDP-N-acetylmuramate dehydrogenase	K00075	Metabolism	Carbohydrate metabolism	Amino sugar and nucleotide sugar metabolism	murB; UDP-N-acetylmuramate dehydrogenase	K00075	Metabolism	Carbohydrate metabolism	Amino sugar and nucleotide sugar metabolism	murB; UDP-N-acetylmuramate dehydrogenase
N0.HOG0000041	WP_168892882.1	WP_168919072.1	WP_168894525.1	WP_168895398.1	K03786	Metabolism	Amino acid metabolism	Phenylalanine, tyrosine and tryptophan biosynthesis	aroQ, qutE; 3-dehydroquinate dehydratase II	K03786	Metabolism	Amino acid metabolism	Phenylalanine, tyrosine and tryptophan biosynthesis	aroQ, qutE; 3-dehydroquinate dehydratase II	K03786	Metabolism	Amino acid metabolism	Phenylalanine, tyrosine and tryptophan biosynthesis	aroQ, qutE; 3-dehydroquinate dehydratase II	K03786	Metabolism	Amino acid metabolism	Phenylalanine, tyrosine and tryptophan biosynthesis	aroQ, qutE; 3-dehydroquinate dehydratase II
N0.HOG0000042	WP_168892883.1	WP_168919073.1	WP_168894526.1	WP_168895399.1	K03569	Brite Hierarchies	Protein families: genetic information processing	Chromosome and associated proteins	mreB; rod shape-determining protein MreB and related proteins	K03569	Brite Hierarchies	Protein families: genetic information processing	Chromosome and associated proteins	mreB; rod shape-determining protein MreB and related proteins	K03569	Brite Hierarchies	Protein families: genetic information processing	Chromosome and associated proteins	mreB; rod shape-determining protein MreB and related proteins	K03569	Brite Hierarchies	Protein families: genetic information processing	Chromosome and associated proteins	mreB; rod shape-determining protein MreB and related proteins
N0.HOG0000043	WP_168892884.1	WP_168919074.1	WP_168894527.1	WP_168895400.1	K03570	Brite Hierarchies	Protein families: genetic information processing	Chromosome and associated proteins	mreC; rod shape-determining protein MreC	K03570	Brite Hierarchies	Protein families: genetic information processing	Chromosome and associated proteins	mreC; rod shape-determining protein MreC	K03570	Brite Hierarchies	Protein families: genetic information processing	Chromosome and associated proteins	mreC; rod shape-determining protein MreC	K03570	Brite Hierarchies	Protein families: genetic information processing	Chromosome and associated proteins	mreC; rod shape-determining protein MreC
N0.HOG0000044	WP_168892886.1	WP_168919076.1	WP_168894529.1	WP_168895402.1	K11179	Genetic Information Processing	Folding, sorting and degradation	Sulfur relay system	tusE, dsrC; tRNA 2-thiouridine synthesizing protein E	K11179	Genetic Information Processing	Folding, sorting and degradation	Sulfur relay system	tusE, dsrC; tRNA 2-thiouridine synthesizing protein E	K11179	Genetic Information Processing	Folding, sorting and degradation	Sulfur relay system	tusE, dsrC; tRNA 2-thiouridine synthesizing protein E	K11179	Genetic Information Processing	Folding, sorting and degradation	Sulfur relay system	tusE, dsrC; tRNA 2-thiouridine synthesizing protein E
N0.HOG0000045	WP_168892887.1	WP_168919077.1	WP_168894530.1	WP_168895403.1	K07056	Brite Hierarchies	Protein families: genetic information processing	Ribosome biogenesis	rsmI; 16S rRNA (cytidine1402-2'-O)-methyltransferase	K07056	Brite Hierarchies	Protein families: genetic information processing	Ribosome biogenesis	rsmI; 16S rRNA (cytidine1402-2'-O)-methyltransferase	K07056	Brite Hierarchies	Protein families: genetic information processing	Ribosome biogenesis	rsmI; 16S rRNA (cytidine1402-2'-O)-methyltransferase	K07056	Brite Hierarchies	Protein families: genetic information processing	Ribosome biogenesis	rsmI; 16S rRNA (cytidine1402-2'-O)-methyltransferase
N0.HOG0000046	WP_168892888.1	WP_168919078.1	WP_168894531.1	WP_168895404.1	K01491	Metabolism	Energy metabolism	Carbon fixation pathways in prokaryotes	folD; methylenetetrahydrofolate dehydrogenase (NADP+) / methenyltetrahydrofolate cyclohydrolase	K01491	Metabolism	Energy metabolism	Carbon fixation pathways in prokaryotes	folD; methylenetetrahydrofolate dehydrogenase (NADP+) / methenyltetrahydrofolate cyclohydrolase	K01491	Metabolism	Energy metabolism	Carbon fixation pathways in prokaryotes	folD; methylenetetrahydrofolate dehydrogenase (NADP+) / methenyltetrahydrofolate cyclohydrolase	K01491	Metabolism	Energy metabolism	Carbon fixation pathways in prokaryotes	folD; methylenetetrahydrofolate dehydrogenase (NADP+) / methenyltetrahydrofolate cyclohydrolase
N0.HOG0000047	WP_168892889.1	WP_168919079.1	WP_168894532.1	WP_168895405.1	K01885	Metabolism	Metabolism of cofactors and vitamins	Porphyrin metabolism	EARS, gltX; glutamyl-tRNA synthetase	K01885	Metabolism	Metabolism of cofactors and vitamins	Porphyrin metabolism	EARS, gltX; glutamyl-tRNA synthetase	K01885	Metabolism	Metabolism of cofactors and vitamins	Porphyrin metabolism	EARS, gltX; glutamyl-tRNA synthetase	K01885	Metabolism	Metabolism of cofactors and vitamins	Porphyrin metabolism	EARS, gltX; glutamyl-tRNA synthetase
N0.HOG0000048	WP_168892890.1	WP_168919080.1	WP_168894533.1	WP_168895406.1	K11940	Brite Hierarchies	Protein families: genetic information processing	Chromosome and associated proteins	hspQ; heat shock protein HspQ	K11940	Brite Hierarchies	Protein families: genetic information processing	Chromosome and associated proteins	hspQ; heat shock protein HspQ	K11940	Brite Hierarchies	Protein families: genetic information processing	Chromosome and associated proteins	hspQ; heat shock protein HspQ	K11940	Brite Hierarchies	Protein families: genetic information processing	Chromosome and associated proteins	hspQ; heat shock protein HspQ
N0.HOG0000049	WP_168892891.1	WP_168919081.1	WP_168894534.1	WP_168895407.1	K01775	Metabolism	Metabolism of other amino acids	D-Amino acid metabolism	alr; alanine racemase	K01775	Metabolism	Metabolism of other amino acids	D-Amino acid metabolism	alr; alanine racemase	K01775	Metabolism	Metabolism of other amino acids	D-Amino acid metabolism	alr; alanine racemase	K01775	Metabolism	Metabolism of other amino acids	D-Amino acid metabolism	alr; alanine racemase
N0.HOG0000050	WP_168892892.1	WP_168919082.1	WP_168894535.1	WP_168895408.1	K01874	Metabolism	Metabolism of other amino acids	Selenocompound metabolism	MARS, metG; methionyl-tRNA synthetase	K01874	Metabolism	Metabolism of other amino acids	Selenocompound metabolism	MARS, metG; methionyl-tRNA synthetase	K01874	Metabolism	Metabolism of other amino acids	Selenocompound metabolism	MARS, metG; methionyl-tRNA synthetase	K01874	Metabolism	Metabolism of other amino acids	Selenocompound metabolism	MARS, metG; methionyl-tRNA synthetase
N0.HOG0000051	WP_168892893.1	WP_168919083.1	WP_168894536.1	WP_168895409.1	K07038	Not Included in Pathway or Brite	Poorly characterized	General function prediction only	K07038; inner membrane protein	K07038	Not Included in Pathway or Brite	Poorly characterized	General function prediction only	K07038; inner membrane protein	K07038	Not Included in Pathway or Brite	Poorly characterized	General function prediction only	K07038; inner membrane protein	K07038	Not Included in Pathway or Brite	Poorly characterized	General function prediction only	K07038; inner membrane protein
N0.HOG0000052	WP_168892894.1	WP_168919084.1	WP_168894537.1	WP_168895410.1	K01147	Brite Hierarchies	Protein families: genetic information processing	Transfer RNA biogenesis	rnb; exoribonuclease II	K01147	Brite Hierarchies	Protein families: genetic information processing	Transfer RNA biogenesis	rnb; exoribonuclease II	K01147	Brite Hierarchies	Protein families: genetic information processing	Transfer RNA biogenesis	rnb; exoribonuclease II	K01147	Brite Hierarchies	Protein families: genetic information processing	Transfer RNA biogenesis	rnb; exoribonuclease II
N0.HOG0000053	WP_168892895.1	WP_168919085.1	WP_168894538.1	WP_168895411.1	K03111	Genetic Information Processing	Replication and repair	DNA replication	ssb; single-strand DNA-binding protein	K03111	Genetic Information Processing	Replication and repair	DNA replication	ssb; single-strand DNA-binding protein	K03111	Genetic Information Processing	Replication and repair	DNA replication	ssb; single-strand DNA-binding protein	K03111	Genetic Information Processing	Replication and repair	DNA replication	ssb; single-strand DNA-binding protein
N0.HOG0000054	WP_168892896.1	WP_168919086.1	WP_168894539.1	WP_168895412.1	K03089	Brite Hierarchies	Protein families: genetic information processing	Transcription machinery	rpoH; RNA polymerase sigma-32 factor	K03089	Brite Hierarchies	Protein families: genetic information processing	Transcription machinery	rpoH; RNA polymerase sigma-32 factor	K03089	Brite Hierarchies	Protein families: genetic information processing	Transcription machinery	rpoH; RNA polymerase sigma-32 factor	K03089	Brite Hierarchies	Protein families: genetic information processing	Transcription machinery	rpoH; RNA polymerase sigma-32 factor
N0.HOG0000055	WP_168892898.1	WP_168919088.1	WP_168894540.1	WP_168895414.1	K08316	Brite Hierarchies	Protein families: genetic information processing	Ribosome biogenesis	rsmD; 16S rRNA (guanine966-N2)-methyltransferase	K08316	Brite Hierarchies	Protein families: genetic information processing	Ribosome biogenesis	rsmD; 16S rRNA (guanine966-N2)-methyltransferase	K08316	Brite Hierarchies	Protein families: genetic information processing	Ribosome biogenesis	rsmD; 16S rRNA (guanine966-N2)-methyltransferase	K08316	Brite Hierarchies	Protein families: genetic information processing	Ribosome biogenesis	rsmD; 16S rRNA (guanine966-N2)-methyltransferase
N0.HOG0000056	WP_168892901.1	WP_168919091.1	WP_168894543.1	WP_168895417.1	K01872	Genetic Information Processing	Translation	Aminoacyl-tRNA biosynthesis	AARS, alaS; alanyl-tRNA synthetase	K01872	Genetic Information Processing	Translation	Aminoacyl-tRNA biosynthesis	AARS, alaS; alanyl-tRNA synthetase	K01872	Genetic Information Processing	Translation	Aminoacyl-tRNA biosynthesis	AARS, alaS; alanyl-tRNA synthetase	K01872	Genetic Information Processing	Translation	Aminoacyl-tRNA biosynthesis	AARS, alaS; alanyl-tRNA synthetase
N0.HOG0000057	WP_168892902.1	WP_168919092.1	WP_168894544.1	WP_168895418.1	K03563	Environmental Information Processing	Signal transduction	Two-component system	csrA; carbon storage regulator	K03563	Environmental Information Processing	Signal transduction	Two-component system	csrA; carbon storage regulator	K03563	Environmental Information Processing	Signal transduction	Two-component system	csrA; carbon storage regulator	K03563	Environmental Information Processing	Signal transduction	Two-component system	csrA; carbon storage regulator
N0.HOG0000058	WP_168892903.1	WP_168919093.1	WP_168894545.1	WP_168895419.1	K00674	Metabolism	Amino acid metabolism	Lysine biosynthesis	dapD; 2,3,4,5-tetrahydropyridine-2,6-dicarboxylate N-succinyltransferase	K00674	Metabolism	Amino acid metabolism	Lysine biosynthesis	dapD; 2,3,4,5-tetrahydropyridine-2,6-dicarboxylate N-succinyltransferase	K00674	Metabolism	Amino acid metabolism	Lysine biosynthesis	dapD; 2,3,4,5-tetrahydropyridine-2,6-dicarboxylate N-succinyltransferase	K00674	Metabolism	Amino acid metabolism	Lysine biosynthesis	dapD; 2,3,4,5-tetrahydropyridine-2,6-dicarboxylate N-succinyltransferase
N0.HOG0000059	WP_168892904.1	WP_168919094.1	WP_168894546.1	WP_168895420.1	K01972	Genetic Information Processing	Replication and repair	DNA replication	E6.5.1.2, ligA, ligB; DNA ligase (NAD+)	K01972	Genetic Information Processing	Replication and repair	DNA replication	E6.5.1.2, ligA, ligB; DNA ligase (NAD+)	K01972	Genetic Information Processing	Replication and repair	DNA replication	E6.5.1.2, ligA, ligB; DNA ligase (NAD+)	K01972	Genetic Information Processing	Replication and repair	DNA replication	E6.5.1.2, ligA, ligB; DNA ligase (NAD+)
N0.HOG0000060	WP_168892905.1	WP_168919095.1	WP_168894547.1	WP_168895421.1	K01883	Genetic Information Processing	Translation	Aminoacyl-tRNA biosynthesis	CARS, cysS; cysteinyl-tRNA synthetase	K01883	Genetic Information Processing	Translation	Aminoacyl-tRNA biosynthesis	CARS, cysS; cysteinyl-tRNA synthetase	K01883	Genetic Information Processing	Translation	Aminoacyl-tRNA biosynthesis	CARS, cysS; cysteinyl-tRNA synthetase	K01883	Genetic Information Processing	Translation	Aminoacyl-tRNA biosynthesis	CARS, cysS; cysteinyl-tRNA synthetase
N0.HOG0000061	WP_168892906.1	WP_168919096.1	WP_168894549.1	WP_168895423.1	K05539	Brite Hierarchies	Protein families: genetic information processing	Transfer RNA biogenesis	dusA; tRNA-dihydrouridine synthase A	K05539	Brite Hierarchies	Protein families: genetic information processing	Transfer RNA biogenesis	dusA; tRNA-dihydrouridine synthase A	K05539	Brite Hierarchies	Protein families: genetic information processing	Transfer RNA biogenesis	dusA; tRNA-dihydrouridine synthase A	K05539	Brite Hierarchies	Protein families: genetic information processing	Transfer RNA biogenesis	dusA; tRNA-dihydrouridine synthase A
N0.HOG0000062	WP_168892907.1	WP_168919097.1	WP_168894550.1	WP_168895424.1	K03977	Brite Hierarchies	Protein families: genetic information processing	Ribosome biogenesis	engA, der; GTPase	K03977	Brite Hierarchies	Protein families: genetic information processing	Ribosome biogenesis	engA, der; GTPase	K03977	Brite Hierarchies	Protein families: genetic information processing	Ribosome biogenesis	engA, der; GTPase	K03977	Brite Hierarchies	Protein families: genetic information processing	Ribosome biogenesis	engA, der; GTPase
N0.HOG0000063	WP_168892909.1	WP_168919099.1	WP_168894552.1	WP_168895425.1	K01892	Genetic Information Processing	Translation	Aminoacyl-tRNA biosynthesis	HARS, hisS; histidyl-tRNA synthetase	K01892	Genetic Information Processing	Translation	Aminoacyl-tRNA biosynthesis	HARS, hisS; histidyl-tRNA synthetase	K01892	Genetic Information Processing	Translation	Aminoacyl-tRNA biosynthesis	HARS, hisS; histidyl-tRNA synthetase	K01892	Genetic Information Processing	Translation	Aminoacyl-tRNA biosynthesis	HARS, hisS; histidyl-tRNA synthetase
N0.HOG0000064	WP_168892910.1	WP_168919102.1	WP_168894554.1	WP_168895428.1	K03152	Brite Hierarchies	Protein families: metabolism	Peptidases and inhibitors	thiJ; protein deglycase	K03152	Brite Hierarchies	Protein families: metabolism	Peptidases and inhibitors	thiJ; protein deglycase	K03152	Brite Hierarchies	Protein families: metabolism	Peptidases and inhibitors	thiJ; protein deglycase	K03152	Brite Hierarchies	Protein families: metabolism	Peptidases and inhibitors	thiJ; protein deglycase
N0.HOG0000065	WP_168892911.1	WP_168919103.1	WP_168894555.1	WP_168895429.1	K03625	Brite Hierarchies	Protein families: genetic information processing	Transcription machinery	nusB; transcription antitermination protein NusB	K03625	Brite Hierarchies	Protein families: genetic information processing	Transcription machinery	nusB; transcription antitermination protein NusB	K03625	Brite Hierarchies	Protein families: genetic information processing	Transcription machinery	nusB; transcription antitermination protein NusB	K03625	Brite Hierarchies	Protein families: genetic information processing	Transcription machinery	nusB; transcription antitermination protein NusB
N0.HOG0000066	WP_168892912.1	WP_168919104.1	WP_168894556.1	WP_168895430.1	K00794	Metabolism	Metabolism of cofactors and vitamins	Riboflavin metabolism	ribH, RIB4; 6,7-dimethyl-8-ribityllumazine synthase	K00794	Metabolism	Metabolism of cofactors and vitamins	Riboflavin metabolism	ribH, RIB4; 6,7-dimethyl-8-ribityllumazine synthase	K00794	Metabolism	Metabolism of cofactors and vitamins	Riboflavin metabolism	ribH, RIB4; 6,7-dimethyl-8-ribityllumazine synthase	K00794	Metabolism	Metabolism of cofactors and vitamins	Riboflavin metabolism	ribH, RIB4; 6,7-dimethyl-8-ribityllumazine synthase
N0.HOG0000067	WP_168892914.1	WP_168919106.1	WP_168894558.1	WP_246213248.1	K01649	Metabolism	Carbohydrate metabolism	Pyruvate metabolism	leuA, IMS; 2-isopropylmalate synthase	K01649	Metabolism	Carbohydrate metabolism	Pyruvate metabolism	leuA, IMS; 2-isopropylmalate synthase	K01649	Metabolism	Carbohydrate metabolism	Pyruvate metabolism	leuA, IMS; 2-isopropylmalate synthase	K01649	Metabolism	Carbohydrate metabolism	Pyruvate metabolism	leuA, IMS; 2-isopropylmalate synthase
N0.HOG0000068	WP_168892915.1	WP_168919107.1	WP_168894559.1	WP_168895432.1	K00052	Metabolism	Carbohydrate metabolism	C5-Branched dibasic acid metabolism	leuB, IMDH; 3-isopropylmalate dehydrogenase	K00052	Metabolism	Carbohydrate metabolism	C5-Branched dibasic acid metabolism	leuB, IMDH; 3-isopropylmalate dehydrogenase	K00052	Metabolism	Carbohydrate metabolism	C5-Branched dibasic acid metabolism	leuB, IMDH; 3-isopropylmalate dehydrogenase	K00052	Metabolism	Carbohydrate metabolism	C5-Branched dibasic acid metabolism	leuB, IMDH; 3-isopropylmalate dehydrogenase
N0.HOG0000069	WP_168892916.1	WP_168919108.1	WP_168894560.1	WP_168895433.1	K01703	Metabolism	Carbohydrate metabolism	C5-Branched dibasic acid metabolism	leuC, IPMI-L; 3-isopropylmalate/(R)-2-methylmalate dehydratase large subunit	K01703	Metabolism	Carbohydrate metabolism	C5-Branched dibasic acid metabolism	leuC, IPMI-L; 3-isopropylmalate/(R)-2-methylmalate dehydratase large subunit	K01703	Metabolism	Carbohydrate metabolism	C5-Branched dibasic acid metabolism	leuC, IPMI-L; 3-isopropylmalate/(R)-2-methylmalate dehydratase large subunit	K01703	Metabolism	Carbohydrate metabolism	C5-Branched dibasic acid metabolism	leuC, IPMI-L; 3-isopropylmalate/(R)-2-methylmalate dehydratase large subunit
N0.HOG0000070	WP_168892917.1	WP_168919109.1	WP_168894561.1	WP_168895434.1	K01704	Metabolism	Carbohydrate metabolism	C5-Branched dibasic acid metabolism	leuD, IPMI-S; 3-isopropylmalate/(R)-2-methylmalate dehydratase small subunit	K01704	Metabolism	Carbohydrate metabolism	C5-Branched dibasic acid metabolism	leuD, IPMI-S; 3-isopropylmalate/(R)-2-methylmalate dehydratase small subunit	K01704	Metabolism	Carbohydrate metabolism	C5-Branched dibasic acid metabolism	leuD, IPMI-S; 3-isopropylmalate/(R)-2-methylmalate dehydratase small subunit	K01704	Metabolism	Carbohydrate metabolism	C5-Branched dibasic acid metabolism	leuD, IPMI-S; 3-isopropylmalate/(R)-2-methylmalate dehydratase small subunit
N0.HOG0000071	WP_168892918.1	WP_168919110.1	WP_168894562.1	WP_168895435.1	K00939	Metabolism	Nucleotide metabolism	Purine metabolism	adk, AK; adenylate kinase	K00939	Metabolism	Nucleotide metabolism	Purine metabolism	adk, AK; adenylate kinase	K00939	Metabolism	Nucleotide metabolism	Purine metabolism	adk, AK; adenylate kinase	K00939	Metabolism	Nucleotide metabolism	Purine metabolism	adk, AK; adenylate kinase
N0.HOG0000072	WP_168892919.1	WP_168919452.1	WP_168894563.1	WP_168895436.1	K01714	Metabolism	Amino acid metabolism	Lysine biosynthesis	dapA; 4-hydroxy-tetrahydrodipicolinate synthase	K01714	Metabolism	Amino acid metabolism	Lysine biosynthesis	dapA; 4-hydroxy-tetrahydrodipicolinate synthase	K01714	Metabolism	Amino acid metabolism	Lysine biosynthesis	dapA; 4-hydroxy-tetrahydrodipicolinate synthase	K01714	Metabolism	Amino acid metabolism	Lysine biosynthesis	dapA; 4-hydroxy-tetrahydrodipicolinate synthase
N0.HOG0000073	WP_168892920.1	WP_168919111.1	WP_168894564.1	WP_168895437.1	K01879	Genetic Information Processing	Translation	Aminoacyl-tRNA biosynthesis	glyS; glycyl-tRNA synthetase beta chain	K01879	Genetic Information Processing	Translation	Aminoacyl-tRNA biosynthesis	glyS; glycyl-tRNA synthetase beta chain	K01879	Genetic Information Processing	Translation	Aminoacyl-tRNA biosynthesis	glyS; glycyl-tRNA synthetase beta chain	K01879	Genetic Information Processing	Translation	Aminoacyl-tRNA biosynthesis	glyS; glycyl-tRNA synthetase beta chain
N0.HOG0000074	WP_168892921.1	WP_168919113.1	WP_168894566.1	WP_168895439.1	K13283	Brite Hierarchies	Protein families: signaling and cellular processes	Transporters	fieF; ferrous-iron efflux pump FieF	K13283	Brite Hierarchies	Protein families: signaling and cellular processes	Transporters	fieF; ferrous-iron efflux pump FieF	K13283	Brite Hierarchies	Protein families: signaling and cellular processes	Transporters	fieF; ferrous-iron efflux pump FieF	K13283	Brite Hierarchies	Protein families: signaling and cellular processes	Transporters	fieF; ferrous-iron efflux pump FieF
N0.HOG0000075	WP_168892922.1	WP_168919114.1	WP_168894567.1	WP_168895440.1	K00850	Metabolism	Carbohydrate metabolism	Glycolysis / Gluconeogenesis	pfkA, PFK; 6-phosphofructokinase 1	K00850	Metabolism	Carbohydrate metabolism	Glycolysis / Gluconeogenesis	pfkA, PFK; 6-phosphofructokinase 1	K00850	Metabolism	Carbohydrate metabolism	Glycolysis / Gluconeogenesis	pfkA, PFK; 6-phosphofructokinase 1	K00850	Metabolism	Carbohydrate metabolism	Glycolysis / Gluconeogenesis	pfkA, PFK; 6-phosphofructokinase 1
N0.HOG0000076	WP_168892923.1	WP_168919115.1	WP_168894568.1	WP_168895441.1	K02897	Genetic Information Processing	Translation	Ribosome	RP-L25, rplY; large subunit ribosomal protein L25	K02897	Genetic Information Processing	Translation	Ribosome	RP-L25, rplY; large subunit ribosomal protein L25	K02897	Genetic Information Processing	Translation	Ribosome	RP-L25, rplY; large subunit ribosomal protein L25	K02897	Genetic Information Processing	Translation	Ribosome	RP-L25, rplY; large subunit ribosomal protein L25
N0.HOG0000077	WP_168892924.1	WP_168919116.1	WP_168894569.1	WP_168895442.1	K00215	Metabolism	Amino acid metabolism	Lysine biosynthesis	dapB; 4-hydroxy-tetrahydrodipicolinate reductase	K00215	Metabolism	Amino acid metabolism	Lysine biosynthesis	dapB; 4-hydroxy-tetrahydrodipicolinate reductase	K00215	Metabolism	Amino acid metabolism	Lysine biosynthesis	dapB; 4-hydroxy-tetrahydrodipicolinate reductase	K00215	Metabolism	Amino acid metabolism	Lysine biosynthesis	dapB; 4-hydroxy-tetrahydrodipicolinate reductase
N0.HOG0000078	WP_168892927.1	WP_168919119.1	WP_168894572.1	WP_168895444.1	K02968	Genetic Information Processing	Translation	Ribosome	RP-S20, rpsT; small subunit ribosomal protein S20	K02968	Genetic Information Processing	Translation	Ribosome	RP-S20, rpsT; small subunit ribosomal protein S20	K02968	Genetic Information Processing	Translation	Ribosome	RP-S20, rpsT; small subunit ribosomal protein S20	K02968	Genetic Information Processing	Translation	Ribosome	RP-S20, rpsT; small subunit ribosomal protein S20
N0.HOG0000079	WP_168892928.1	WP_168919121.1	WP_168894574.1	WP_168895446.1	K01834	Metabolism	Carbohydrate metabolism	Glycolysis / Gluconeogenesis	PGAM, gpmA; 2,3-bisphosphoglycerate-dependent phosphoglycerate mutase	K01834	Metabolism	Carbohydrate metabolism	Glycolysis / Gluconeogenesis	PGAM, gpmA; 2,3-bisphosphoglycerate-dependent phosphoglycerate mutase	K01834	Metabolism	Carbohydrate metabolism	Glycolysis / Gluconeogenesis	PGAM, gpmA; 2,3-bisphosphoglycerate-dependent phosphoglycerate mutase	K01834	Metabolism	Carbohydrate metabolism	Glycolysis / Gluconeogenesis	PGAM, gpmA; 2,3-bisphosphoglycerate-dependent phosphoglycerate mutase
N0.HOG0000080	WP_168892929.1	WP_168919122.1	WP_168894575.1	WP_168895447.1	K13788	Metabolism	Carbohydrate metabolism	Pyruvate metabolism	pta; phosphate acetyltransferase	K13788	Metabolism	Carbohydrate metabolism	Pyruvate metabolism	pta; phosphate acetyltransferase	K13788	Metabolism	Carbohydrate metabolism	Pyruvate metabolism	pta; phosphate acetyltransferase	K13788	Metabolism	Carbohydrate metabolism	Pyruvate metabolism	pta; phosphate acetyltransferase
N0.HOG0000081	WP_168892930.1	WP_168919123.1	WP_168894576.1	WP_168895448.1	K00925	Metabolism	Carbohydrate metabolism	Pyruvate metabolism	ackA; acetate kinase	K00925	Metabolism	Carbohydrate metabolism	Pyruvate metabolism	ackA; acetate kinase	K00925	Metabolism	Carbohydrate metabolism	Pyruvate metabolism	ackA; acetate kinase	K00925	Metabolism	Carbohydrate metabolism	Pyruvate metabolism	ackA; acetate kinase
N0.HOG0000082	WP_168892932.1	WP_168919124.1	WP_168894907.1	WP_168895449.1	K06173	Brite Hierarchies	Protein families: genetic information processing	Transfer RNA biogenesis	truA, PUS1; tRNA pseudouridine38-40 synthase	K06173	Brite Hierarchies	Protein families: genetic information processing	Transfer RNA biogenesis	truA, PUS1; tRNA pseudouridine38-40 synthase	K06173	Brite Hierarchies	Protein families: genetic information processing	Transfer RNA biogenesis	truA, PUS1; tRNA pseudouridine38-40 synthase	K06173	Brite Hierarchies	Protein families: genetic information processing	Transfer RNA biogenesis	truA, PUS1; tRNA pseudouridine38-40 synthase
N0.HOG0000083	WP_168892933.1	WP_168919125.1	WP_168894578.1	WP_168895450.1	K07258	Metabolism	Glycan biosynthesis and metabolism	Peptidoglycan biosynthesis	dacC, dacA, dacD; serine-type D-Ala-D-Ala carboxypeptidase (penicillin-binding protein 5/6)	K07258	Metabolism	Glycan biosynthesis and metabolism	Peptidoglycan biosynthesis	dacC, dacA, dacD; serine-type D-Ala-D-Ala carboxypeptidase (penicillin-binding protein 5/6)	K07258	Metabolism	Glycan biosynthesis and metabolism	Peptidoglycan biosynthesis	dacC, dacA, dacD; serine-type D-Ala-D-Ala carboxypeptidase (penicillin-binding protein 5/6)		NA NA NA	NA NA NA NA	NA NA NA NA NA	NA NA NA NA NA NA NA
N0.HOG0000084	WP_168892934.1	WP_168919126.1	WP_168894579.1	WP_168895451.1	K03801	Metabolism	Metabolism of cofactors and vitamins	Lipoic acid metabolism	lipB; lipoyl(octanoyl) transferase	K03801	Metabolism	Metabolism of cofactors and vitamins	Lipoic acid metabolism	lipB; lipoyl(octanoyl) transferase	K03801	Metabolism	Metabolism of cofactors and vitamins	Lipoic acid metabolism	lipB; lipoyl(octanoyl) transferase	K03801	Metabolism	Metabolism of cofactors and vitamins	Lipoic acid metabolism	lipB; lipoyl(octanoyl) transferase
N0.HOG0000085	WP_168892936.1	WP_168919128.1	WP_168894581.1	WP_168895453.1	K00208	Metabolism	Lipid metabolism	Fatty acid biosynthesis	fabI; enoyl-[acyl-carrier protein] reductase I	K00208	Metabolism	Lipid metabolism	Fatty acid biosynthesis	fabI; enoyl-[acyl-carrier protein] reductase I	K00208	Metabolism	Lipid metabolism	Fatty acid biosynthesis	fabI; enoyl-[acyl-carrier protein] reductase I	K00208	Metabolism	Lipid metabolism	Fatty acid biosynthesis	fabI; enoyl-[acyl-carrier protein] reductase I
N0.HOG0000086	WP_168892937.1	WP_168919129.1	WP_168894582.1	WP_168895454.1	K00324	Metabolism	Metabolism of cofactors and vitamins	Nicotinate and nicotinamide metabolism	pntA; proton-translocating NAD(P)+ transhydrogenase subunit alpha	K00324	Metabolism	Metabolism of cofactors and vitamins	Nicotinate and nicotinamide metabolism	pntA; proton-translocating NAD(P)+ transhydrogenase subunit alpha	K00324	Metabolism	Metabolism of cofactors and vitamins	Nicotinate and nicotinamide metabolism	pntA; proton-translocating NAD(P)+ transhydrogenase subunit alpha	K00324	Metabolism	Metabolism of cofactors and vitamins	Nicotinate and nicotinamide metabolism	pntA; proton-translocating NAD(P)+ transhydrogenase subunit alpha
N0.HOG0000087	WP_168892938.1	WP_168919130.1	WP_168894583.1	WP_168895455.1	K00325	Metabolism	Metabolism of cofactors and vitamins	Nicotinate and nicotinamide metabolism	pntB; proton-translocating NAD(P)+ transhydrogenase subunit beta	K00325	Metabolism	Metabolism of cofactors and vitamins	Nicotinate and nicotinamide metabolism	pntB; proton-translocating NAD(P)+ transhydrogenase subunit beta	K00325	Metabolism	Metabolism of cofactors and vitamins	Nicotinate and nicotinamide metabolism	pntB; proton-translocating NAD(P)+ transhydrogenase subunit beta	K00325	Metabolism	Metabolism of cofactors and vitamins	Nicotinate and nicotinamide metabolism	pntB; proton-translocating NAD(P)+ transhydrogenase subunit beta
N0.HOG0000088	WP_168892941.1	WP_168919132.1	WP_168894587.1	WP_168895459.1	K02911	Genetic Information Processing	Translation	Ribosome	RP-L32, MRPL32, rpmF; large subunit ribosomal protein L32	K02911	Genetic Information Processing	Translation	Ribosome	RP-L32, MRPL32, rpmF; large subunit ribosomal protein L32	K02911	Genetic Information Processing	Translation	Ribosome	RP-L32, MRPL32, rpmF; large subunit ribosomal protein L32	K02911	Genetic Information Processing	Translation	Ribosome	RP-L32, MRPL32, rpmF; large subunit ribosomal protein L32
N0.HOG0000089	WP_168892942.1	WP_168919133.1	WP_168894588.1	WP_168895460.1		NA NA NA	NA NA NA NA	NA NA NA NA NA	NA NA NA NA NA NA NA		NA NA NA	NA NA NA NA	NA NA NA NA NA	NA NA NA NA NA NA NA		NA NA NA	NA NA NA NA	NA NA NA NA NA	NA NA NA NA NA NA NA		NA NA NA	NA NA NA NA	NA NA NA NA NA	NA NA NA NA NA NA NA
N0.HOG0000090	WP_168892943.1	WP_168919134.1	WP_168894589.1	WP_168895461.1		NA NA NA	NA NA NA NA	NA NA NA NA NA	NA NA NA NA NA NA NA		NA NA NA	NA NA NA NA	NA NA NA NA NA	NA NA NA NA NA NA NA		NA NA NA	NA NA NA NA	NA NA NA NA NA	NA NA NA NA NA NA NA		NA NA NA	NA NA NA NA	NA NA NA NA NA	NA NA NA NA NA NA NA
N0.HOG0000091	WP_168892944.1	WP_168919454.1	WP_168894908.1	WP_168895462.1	K00059	Metabolism	Lipid metabolism	Fatty acid biosynthesis	fabG, OAR1; 3-oxoacyl-[acyl-carrier protein] reductase	K00059	Metabolism	Lipid metabolism	Fatty acid biosynthesis	fabG, OAR1; 3-oxoacyl-[acyl-carrier protein] reductase	K00059	Metabolism	Lipid metabolism	Fatty acid biosynthesis	fabG, OAR1; 3-oxoacyl-[acyl-carrier protein] reductase	K00059	Metabolism	Lipid metabolism	Fatty acid biosynthesis	fabG, OAR1; 3-oxoacyl-[acyl-carrier protein] reductase
N0.HOG0000092	WP_168892945.1	WP_168919135.1	WP_168894590.1	WP_168895463.1	K02078	Metabolism	Lipid metabolism	Fatty acid biosynthesis	acpP; acyl carrier protein	K02078	Metabolism	Lipid metabolism	Fatty acid biosynthesis	acpP; acyl carrier protein	K02078	Metabolism	Lipid metabolism	Fatty acid biosynthesis	acpP; acyl carrier protein	K02078	Metabolism	Lipid metabolism	Fatty acid biosynthesis	acpP; acyl carrier protein
N0.HOG0000093	WP_168892946.1	WP_168919137.1	WP_168894592.1	WP_168895466.1	K00943	Metabolism	Nucleotide metabolism	Pyrimidine metabolism	tmk, DTYMK; dTMP kinase	K00943	Metabolism	Nucleotide metabolism	Pyrimidine metabolism	tmk, DTYMK; dTMP kinase	K00943	Metabolism	Nucleotide metabolism	Pyrimidine metabolism	tmk, DTYMK; dTMP kinase	K00943	Metabolism	Nucleotide metabolism	Pyrimidine metabolism	tmk, DTYMK; dTMP kinase
N0.HOG0000094	WP_168892947.1	WP_168919138.1	WP_168894593.1	WP_168895467.1	K02341	Genetic Information Processing	Replication and repair	DNA replication	holB; DNA polymerase III subunit delta'	K02341	Genetic Information Processing	Replication and repair	DNA replication	holB; DNA polymerase III subunit delta'	K02341	Genetic Information Processing	Replication and repair	DNA replication	holB; DNA polymerase III subunit delta'	K02341	Genetic Information Processing	Replication and repair	DNA replication	holB; DNA polymerase III subunit delta'
N0.HOG0000095	WP_168892948.1	WP_168919139.1	WP_168894594.1	WP_168895468.1	K02779	Metabolism	Carbohydrate metabolism	Glycolysis / Gluconeogenesis	ptsG; glucose PTS system EIICB or EIICBA component	K02779	Metabolism	Carbohydrate metabolism	Glycolysis / Gluconeogenesis	ptsG; glucose PTS system EIICB or EIICBA component	K02779	Metabolism	Carbohydrate metabolism	Glycolysis / Gluconeogenesis	ptsG; glucose PTS system EIICB or EIICBA component	K02779	Metabolism	Carbohydrate metabolism	Glycolysis / Gluconeogenesis	ptsG; glucose PTS system EIICB or EIICBA component
N0.HOG0000096	WP_168892949.1	WP_168919140.1	WP_168894595.1	WP_168895469.1	K02503	Brite Hierarchies	Protein families: genetic information processing	Transfer RNA biogenesis	HINT1_2, hinT, hit; histidine triad (HIT) family protein	K02503	Brite Hierarchies	Protein families: genetic information processing	Transfer RNA biogenesis	HINT1_2, hinT, hit; histidine triad (HIT) family protein	K02503	Brite Hierarchies	Protein families: genetic information processing	Transfer RNA biogenesis	HINT1_2, hinT, hit; histidine triad (HIT) family protein	K02503	Brite Hierarchies	Protein families: genetic information processing	Transfer RNA biogenesis	HINT1_2, hinT, hit; histidine triad (HIT) family protein
N0.HOG0000097	WP_168892950.1	WP_168919141.1	WP_168894596.1	WP_168895471.1	K00134	Metabolism	Carbohydrate metabolism	Glycolysis / Gluconeogenesis	GAPDH, gapA; glyceraldehyde 3-phosphate dehydrogenase (phosphorylating)	K00134	Metabolism	Carbohydrate metabolism	Glycolysis / Gluconeogenesis	GAPDH, gapA; glyceraldehyde 3-phosphate dehydrogenase (phosphorylating)	K00134	Metabolism	Carbohydrate metabolism	Glycolysis / Gluconeogenesis	GAPDH, gapA; glyceraldehyde 3-phosphate dehydrogenase (phosphorylating)	K00134	Metabolism	Carbohydrate metabolism	Glycolysis / Gluconeogenesis	GAPDH, gapA; glyceraldehyde 3-phosphate dehydrogenase (phosphorylating)
N0.HOG0000098	WP_168892951.1	WP_168919142.1	WP_168894597.1	WP_281350646.1	K04773	Brite Hierarchies	Protein families: metabolism	Peptidases and inhibitors	sppA; protease IV	K04773	Brite Hierarchies	Protein families: metabolism	Peptidases and inhibitors	sppA; protease IV	K04773	Brite Hierarchies	Protein families: metabolism	Peptidases and inhibitors	sppA; protease IV	K04773	Brite Hierarchies	Protein families: metabolism	Peptidases and inhibitors	sppA; protease IV
N0.HOG0000099	WP_168892952.1	WP_168919143.1	WP_168894598.1	WP_168895782.1	K01142	Genetic Information Processing	Replication and repair	Base excision repair	E3.1.11.2, xthA; exodeoxyribonuclease III	K01142	Genetic Information Processing	Replication and repair	Base excision repair	E3.1.11.2, xthA; exodeoxyribonuclease III	K01142	Genetic Information Processing	Replication and repair	Base excision repair	E3.1.11.2, xthA; exodeoxyribonuclease III	K01142	Genetic Information Processing	Replication and repair	Base excision repair	E3.1.11.2, xthA; exodeoxyribonuclease III
N0.HOG0000100	WP_168892954.1	WP_246208773.1	WP_168894600.1	WP_168895479.1	K06942	Brite Hierarchies	Protein families: genetic information processing	Ribosome biogenesis	ychF; ribosome-binding ATPase	K06942	Brite Hierarchies	Protein families: genetic information processing	Ribosome biogenesis	ychF; ribosome-binding ATPase	K06942	Brite Hierarchies	Protein families: genetic information processing	Ribosome biogenesis	ychF; ribosome-binding ATPase	K06942	Brite Hierarchies	Protein families: genetic information processing	Ribosome biogenesis	ychF; ribosome-binding ATPase
N0.HOG0000101	WP_168892955.1	WP_168919145.1	WP_168894601.1	WP_168895480.1	K01056	Brite Hierarchies	Protein families: genetic information processing	Translation factors	PTH1, PTRH1, pth, spoVC; peptidyl-tRNA hydrolase, PTH1 family	K01056	Brite Hierarchies	Protein families: genetic information processing	Translation factors	PTH1, PTRH1, pth, spoVC; peptidyl-tRNA hydrolase, PTH1 family	K01056	Brite Hierarchies	Protein families: genetic information processing	Translation factors	PTH1, PTRH1, pth, spoVC; peptidyl-tRNA hydrolase, PTH1 family	K01056	Brite Hierarchies	Protein families: genetic information processing	Translation factors	PTH1, PTRH1, pth, spoVC; peptidyl-tRNA hydrolase, PTH1 family
N0.HOG0000102	WP_168892956.1	WP_168919146.1	WP_168894602.1	WP_168895481.1	K00948	Metabolism	Carbohydrate metabolism	Pentose phosphate pathway	PRPS, prsA; ribose-phosphate pyrophosphokinase	K00948	Metabolism	Carbohydrate metabolism	Pentose phosphate pathway	PRPS, prsA; ribose-phosphate pyrophosphokinase	K00948	Metabolism	Carbohydrate metabolism	Pentose phosphate pathway	PRPS, prsA; ribose-phosphate pyrophosphokinase	K00948	Metabolism	Carbohydrate metabolism	Pentose phosphate pathway	PRPS, prsA; ribose-phosphate pyrophosphokinase
N0.HOG0000103	WP_168892959.1	WP_168919149.1	WP_168894605.1	WP_168895484.1	K01868	Genetic Information Processing	Translation	Aminoacyl-tRNA biosynthesis	TARS, thrS; threonyl-tRNA synthetase	K01868	Genetic Information Processing	Translation	Aminoacyl-tRNA biosynthesis	TARS, thrS; threonyl-tRNA synthetase	K01868	Genetic Information Processing	Translation	Aminoacyl-tRNA biosynthesis	TARS, thrS; threonyl-tRNA synthetase	K01868	Genetic Information Processing	Translation	Aminoacyl-tRNA biosynthesis	TARS, thrS; threonyl-tRNA synthetase
N0.HOG0000104	WP_168892960.1	WP_168919150.1	WP_168894606.1	WP_168895485.1	K02916	Genetic Information Processing	Translation	Ribosome	RP-L35, MRPL35, rpmI; large subunit ribosomal protein L35	K02916	Genetic Information Processing	Translation	Ribosome	RP-L35, MRPL35, rpmI; large subunit ribosomal protein L35	K02916	Genetic Information Processing	Translation	Ribosome	RP-L35, MRPL35, rpmI; large subunit ribosomal protein L35	K02916	Genetic Information Processing	Translation	Ribosome	RP-L35, MRPL35, rpmI; large subunit ribosomal protein L35
N0.HOG0000105	WP_168892961.1	WP_168919151.1	WP_168894607.1	WP_168895486.1	K02887	Genetic Information Processing	Translation	Ribosome	RP-L20, MRPL20, rplT; large subunit ribosomal protein L20	K02887	Genetic Information Processing	Translation	Ribosome	RP-L20, MRPL20, rplT; large subunit ribosomal protein L20	K02887	Genetic Information Processing	Translation	Ribosome	RP-L20, MRPL20, rplT; large subunit ribosomal protein L20	K02887	Genetic Information Processing	Translation	Ribosome	RP-L20, MRPL20, rplT; large subunit ribosomal protein L20
N0.HOG0000106	WP_168892962.1	WP_168919153.1	WP_168894609.1	WP_168895488.1	K01890	Genetic Information Processing	Translation	Aminoacyl-tRNA biosynthesis	FARSB, pheT; phenylalanyl-tRNA synthetase beta chain	K01890	Genetic Information Processing	Translation	Aminoacyl-tRNA biosynthesis	FARSB, pheT; phenylalanyl-tRNA synthetase beta chain	K01890	Genetic Information Processing	Translation	Aminoacyl-tRNA biosynthesis	FARSB, pheT; phenylalanyl-tRNA synthetase beta chain	K01890	Genetic Information Processing	Translation	Aminoacyl-tRNA biosynthesis	FARSB, pheT; phenylalanyl-tRNA synthetase beta chain
N0.HOG0000107	WP_168892963.1	WP_168919154.1	WP_168894610.1	WP_168895489.1	K00793	Metabolism	Metabolism of cofactors and vitamins	Riboflavin metabolism	ribE, RIB5; riboflavin synthase	K00793	Metabolism	Metabolism of cofactors and vitamins	Riboflavin metabolism	ribE, RIB5; riboflavin synthase	K00793	Metabolism	Metabolism of cofactors and vitamins	Riboflavin metabolism	ribE, RIB5; riboflavin synthase	K00793	Metabolism	Metabolism of cofactors and vitamins	Riboflavin metabolism	ribE, RIB5; riboflavin synthase
N0.HOG0000108	WP_168892964.1	WP_168919155.1	WP_168894611.1	WP_168895490.1	K01866	Genetic Information Processing	Translation	Aminoacyl-tRNA biosynthesis	YARS, tyrS; tyrosyl-tRNA synthetase	K01866	Genetic Information Processing	Translation	Aminoacyl-tRNA biosynthesis	YARS, tyrS; tyrosyl-tRNA synthetase	K01866	Genetic Information Processing	Translation	Aminoacyl-tRNA biosynthesis	YARS, tyrS; tyrosyl-tRNA synthetase	K01866	Genetic Information Processing	Translation	Aminoacyl-tRNA biosynthesis	YARS, tyrS; tyrosyl-tRNA synthetase
N0.HOG0000109	WP_168892965.1	WP_168919156.1	WP_168894612.1	WP_168895491.1	K26939	Brite Hierarchies	Protein families: signaling and cellular processes	Transporters	norM, mdtK; MATE family, multidrug efflux pump	K26939	Brite Hierarchies	Protein families: signaling and cellular processes	Transporters	norM, mdtK; MATE family, multidrug efflux pump	K26939	Brite Hierarchies	Protein families: signaling and cellular processes	Transporters	norM, mdtK; MATE family, multidrug efflux pump	K26939	Brite Hierarchies	Protein families: signaling and cellular processes	Transporters	norM, mdtK; MATE family, multidrug efflux pump
N0.HOG0000110	WP_168892966.1	WP_168919157.1	WP_168894613.1	WP_168895492.1	K07390	Brite Hierarchies	Protein families: genetic information processing	Chaperones and folding catalysts	grxD, GLRX5; monothiol glutaredoxin	K07390	Brite Hierarchies	Protein families: genetic information processing	Chaperones and folding catalysts	grxD, GLRX5; monothiol glutaredoxin	K07390	Brite Hierarchies	Protein families: genetic information processing	Chaperones and folding catalysts	grxD, GLRX5; monothiol glutaredoxin	K07390	Brite Hierarchies	Protein families: genetic information processing	Chaperones and folding catalysts	grxD, GLRX5; monothiol glutaredoxin
N0.HOG0000111	WP_168892967.1	WP_168919158.1	WP_168894614.1	WP_168895493.1	K03683	Brite Hierarchies	Protein families: genetic information processing	Transfer RNA biogenesis	rnt; ribonuclease T	K03683	Brite Hierarchies	Protein families: genetic information processing	Transfer RNA biogenesis	rnt; ribonuclease T	K03683	Brite Hierarchies	Protein families: genetic information processing	Transfer RNA biogenesis	rnt; ribonuclease T	K03683	Brite Hierarchies	Protein families: genetic information processing	Transfer RNA biogenesis	rnt; ribonuclease T
N0.HOG0000112	WP_168892971.1	WP_168919162.1	WP_168894615.1	WP_168895496.1	K14742	Brite Hierarchies	Protein families: genetic information processing	Transfer RNA biogenesis	tsaB; tRNA threonylcarbamoyladenosine biosynthesis protein TsaB	K14742	Brite Hierarchies	Protein families: genetic information processing	Transfer RNA biogenesis	tsaB; tRNA threonylcarbamoyladenosine biosynthesis protein TsaB	K14742	Brite Hierarchies	Protein families: genetic information processing	Transfer RNA biogenesis	tsaB; tRNA threonylcarbamoyladenosine biosynthesis protein TsaB	K14742	Brite Hierarchies	Protein families: genetic information processing	Transfer RNA biogenesis	tsaB; tRNA threonylcarbamoyladenosine biosynthesis protein TsaB
N0.HOG0000113	WP_168892972.1	WP_168919163.1	WP_168894616.1	WP_168895497.1	K01419	Brite Hierarchies	Protein families: metabolism	Peptidases and inhibitors	hslV, clpQ; ATP-dependent HslUV protease, peptidase subunit HslV	K01419	Brite Hierarchies	Protein families: metabolism	Peptidases and inhibitors	hslV, clpQ; ATP-dependent HslUV protease, peptidase subunit HslV	K01419	Brite Hierarchies	Protein families: metabolism	Peptidases and inhibitors	hslV, clpQ; ATP-dependent HslUV protease, peptidase subunit HslV	K01419	Brite Hierarchies	Protein families: metabolism	Peptidases and inhibitors	hslV, clpQ; ATP-dependent HslUV protease, peptidase subunit HslV
N0.HOG0000114	WP_168892975.1	WP_168919165.1	WP_168894618.1	WP_168895498.1	K11755	Metabolism	Amino acid metabolism	Histidine metabolism	hisIE; phosphoribosyl-AMP cyclohydrolase / phosphoribosyl-ATP pyrophosphohydrolase	K11755	Metabolism	Amino acid metabolism	Histidine metabolism	hisIE; phosphoribosyl-AMP cyclohydrolase / phosphoribosyl-ATP pyrophosphohydrolase	K11755	Metabolism	Amino acid metabolism	Histidine metabolism	hisIE; phosphoribosyl-AMP cyclohydrolase / phosphoribosyl-ATP pyrophosphohydrolase	K11755	Metabolism	Amino acid metabolism	Histidine metabolism	hisIE; phosphoribosyl-AMP cyclohydrolase / phosphoribosyl-ATP pyrophosphohydrolase
N0.HOG0000115	WP_168892976.1	WP_168919166.1	WP_168894619.1	WP_168895499.1	K02500	Metabolism	Amino acid metabolism	Histidine metabolism	hisF; imidazole glycerol-phosphate synthase subunit HisF	K02500	Metabolism	Amino acid metabolism	Histidine metabolism	hisF; imidazole glycerol-phosphate synthase subunit HisF	K02500	Metabolism	Amino acid metabolism	Histidine metabolism	hisF; imidazole glycerol-phosphate synthase subunit HisF	K02500	Metabolism	Amino acid metabolism	Histidine metabolism	hisF; imidazole glycerol-phosphate synthase subunit HisF
N0.HOG0000116	WP_168892977.1	WP_168919167.1	WP_168894620.1	WP_168895500.1	K01814	Metabolism	Amino acid metabolism	Histidine metabolism	hisA; phosphoribosylformimino-5-aminoimidazole carboxamide ribotide isomerase	K01814	Metabolism	Amino acid metabolism	Histidine metabolism	hisA; phosphoribosylformimino-5-aminoimidazole carboxamide ribotide isomerase	K01814	Metabolism	Amino acid metabolism	Histidine metabolism	hisA; phosphoribosylformimino-5-aminoimidazole carboxamide ribotide isomerase	K01814	Metabolism	Amino acid metabolism	Histidine metabolism	hisA; phosphoribosylformimino-5-aminoimidazole carboxamide ribotide isomerase
N0.HOG0000117	WP_168892979.1	WP_168919169.1	WP_168894622.1	WP_168895502.1	K01089	Metabolism	Amino acid metabolism	Histidine metabolism	hisB; imidazoleglycerol-phosphate dehydratase / histidinol-phosphatase	K01089	Metabolism	Amino acid metabolism	Histidine metabolism	hisB; imidazoleglycerol-phosphate dehydratase / histidinol-phosphatase	K01089	Metabolism	Amino acid metabolism	Histidine metabolism	hisB; imidazoleglycerol-phosphate dehydratase / histidinol-phosphatase	K01089	Metabolism	Amino acid metabolism	Histidine metabolism	hisB; imidazoleglycerol-phosphate dehydratase / histidinol-phosphatase
N0.HOG0000118	WP_168892980.1	WP_168919170.1	WP_168894623.1	WP_168895503.1	K00765	Metabolism	Amino acid metabolism	Histidine metabolism	hisG; ATP phosphoribosyltransferase	K00765	Metabolism	Amino acid metabolism	Histidine metabolism	hisG; ATP phosphoribosyltransferase	K00765	Metabolism	Amino acid metabolism	Histidine metabolism	hisG; ATP phosphoribosyltransferase	K00765	Metabolism	Amino acid metabolism	Histidine metabolism	hisG; ATP phosphoribosyltransferase
N0.HOG0000119	WP_168892981.1	WP_168919171.1	WP_168894624.1	WP_168895504.1	K03469	Genetic Information Processing	Replication and repair	DNA replication	rnhA, RNASEH1; ribonuclease HI	K03469	Genetic Information Processing	Replication and repair	DNA replication	rnhA, RNASEH1; ribonuclease HI	K03469	Genetic Information Processing	Replication and repair	DNA replication	rnhA, RNASEH1; ribonuclease HI	K03469	Genetic Information Processing	Replication and repair	DNA replication	rnhA, RNASEH1; ribonuclease HI
N0.HOG0000120	WP_168892982.1	WP_168919172.1	WP_168894625.1	WP_168895505.1	K02342	Genetic Information Processing	Replication and repair	DNA replication	dnaQ; DNA polymerase III subunit epsilon	K02342	Genetic Information Processing	Replication and repair	DNA replication	dnaQ; DNA polymerase III subunit epsilon	K02342	Genetic Information Processing	Replication and repair	DNA replication	dnaQ; DNA polymerase III subunit epsilon	K02342	Genetic Information Processing	Replication and repair	DNA replication	dnaQ; DNA polymerase III subunit epsilon
N0.HOG0000121	WP_168892983.1	WP_168919173.1	WP_168894626.1	WP_168895506.1	K03442	Brite Hierarchies	Protein families: signaling and cellular processes	Transporters	mscS; small conductance mechanosensitive channel	K03442	Brite Hierarchies	Protein families: signaling and cellular processes	Transporters	mscS; small conductance mechanosensitive channel	K03442	Brite Hierarchies	Protein families: signaling and cellular processes	Transporters	mscS; small conductance mechanosensitive channel	K03442	Brite Hierarchies	Protein families: signaling and cellular processes	Transporters	mscS; small conductance mechanosensitive channel
N0.HOG0000122	WP_168892984.1	WP_168919174.1	WP_168894627.1	WP_168895507.1	K01624	Metabolism	Carbohydrate metabolism	Glycolysis / Gluconeogenesis	FBA, fbaA; fructose-bisphosphate aldolase, class II	K01624	Metabolism	Carbohydrate metabolism	Glycolysis / Gluconeogenesis	FBA, fbaA; fructose-bisphosphate aldolase, class II	K01624	Metabolism	Carbohydrate metabolism	Glycolysis / Gluconeogenesis	FBA, fbaA; fructose-bisphosphate aldolase, class II	K01624	Metabolism	Carbohydrate metabolism	Glycolysis / Gluconeogenesis	FBA, fbaA; fructose-bisphosphate aldolase, class II
N0.HOG0000123	WP_168892985.1	WP_168919175.1	WP_168894628.1	WP_168895508.1	K00927	Metabolism	Carbohydrate metabolism	Glycolysis / Gluconeogenesis	PGK, pgk; phosphoglycerate kinase	K00927	Metabolism	Carbohydrate metabolism	Glycolysis / Gluconeogenesis	PGK, pgk; phosphoglycerate kinase	K00927	Metabolism	Carbohydrate metabolism	Glycolysis / Gluconeogenesis	PGK, pgk; phosphoglycerate kinase	K00927	Metabolism	Carbohydrate metabolism	Glycolysis / Gluconeogenesis	PGK, pgk; phosphoglycerate kinase
N0.HOG0000124	WP_168892986.1	WP_168919176.1	WP_168894629.1	WP_168895509.1	K00615	Metabolism	Carbohydrate metabolism	Pentose phosphate pathway	E2.2.1.1, tktA, tktB; transketolase	K00615	Metabolism	Carbohydrate metabolism	Pentose phosphate pathway	E2.2.1.1, tktA, tktB; transketolase	K00615	Metabolism	Carbohydrate metabolism	Pentose phosphate pathway	E2.2.1.1, tktA, tktB; transketolase	K00615	Metabolism	Carbohydrate metabolism	Pentose phosphate pathway	E2.2.1.1, tktA, tktB; transketolase
N0.HOG0000125	WP_168892987.1	WP_168919177.1	WP_168894630.1	WP_168895510.1	K00789	Metabolism	Amino acid metabolism	Cysteine and methionine metabolism	metK, MAT; S-adenosylmethionine synthetase	K00789	Metabolism	Amino acid metabolism	Cysteine and methionine metabolism	metK, MAT; S-adenosylmethionine synthetase	K00789	Metabolism	Amino acid metabolism	Cysteine and methionine metabolism	metK, MAT; S-adenosylmethionine synthetase	K00789	Metabolism	Amino acid metabolism	Cysteine and methionine metabolism	metK, MAT; S-adenosylmethionine synthetase
N0.HOG0000126	WP_168892989.1	WP_168919179.1	WP_168894632.1	WP_168895512.1	K03555	Genetic Information Processing	Replication and repair	Mismatch repair	mutS; DNA mismatch repair protein MutS	K03555	Genetic Information Processing	Replication and repair	Mismatch repair	mutS; DNA mismatch repair protein MutS	K03555	Genetic Information Processing	Replication and repair	Mismatch repair	mutS; DNA mismatch repair protein MutS	K03555	Genetic Information Processing	Replication and repair	Mismatch repair	mutS; DNA mismatch repair protein MutS
N0.HOG0000127	WP_168892990.1	WP_168919180.1	WP_168894633.1	WP_168895513.1	K06890	Not Included in Pathway or Brite	Poorly characterized	Function unknown	K06890; uncharacterized protein	K06890	Not Included in Pathway or Brite	Poorly characterized	Function unknown	K06890; uncharacterized protein	K06890	Not Included in Pathway or Brite	Poorly characterized	Function unknown	K06890; uncharacterized protein	K06890	Not Included in Pathway or Brite	Poorly characterized	Function unknown	K06890; uncharacterized protein
N0.HOG0000128	WP_168892993.1	WP_168919183.1	WP_246223070.1	WP_168895517.1	K01000	Metabolism	Glycan biosynthesis and metabolism	Peptidoglycan biosynthesis	mraY; phospho-N-acetylmuramoyl-pentapeptide-transferase	K01000	Metabolism	Glycan biosynthesis and metabolism	Peptidoglycan biosynthesis	mraY; phospho-N-acetylmuramoyl-pentapeptide-transferase	K01000	Metabolism	Glycan biosynthesis and metabolism	Peptidoglycan biosynthesis	mraY; phospho-N-acetylmuramoyl-pentapeptide-transferase	K01000	Metabolism	Glycan biosynthesis and metabolism	Peptidoglycan biosynthesis	mraY; phospho-N-acetylmuramoyl-pentapeptide-transferase
N0.HOG0000129	WP_168892994.1	WP_168919184.1	WP_168894638.1	WP_168895518.1	K01925	Metabolism	Metabolism of other amino acids	D-Amino acid metabolism	murD; UDP-N-acetylmuramoylalanine--D-glutamate ligase	K01925	Metabolism	Metabolism of other amino acids	D-Amino acid metabolism	murD; UDP-N-acetylmuramoylalanine--D-glutamate ligase	K01925	Metabolism	Metabolism of other amino acids	D-Amino acid metabolism	murD; UDP-N-acetylmuramoylalanine--D-glutamate ligase	K01925	Metabolism	Metabolism of other amino acids	D-Amino acid metabolism	murD; UDP-N-acetylmuramoylalanine--D-glutamate ligase
N0.HOG0000130	WP_168892995.1	WP_168919185.1	WP_168894639.1	WP_168895519.1	K02563	Metabolism	Glycan biosynthesis and metabolism	Peptidoglycan biosynthesis	murG; UDP-N-acetylglucosamine--N-acetylmuramyl-(pentapeptide) pyrophosphoryl-undecaprenol N-acetylglucosamine transferase	K02563	Metabolism	Glycan biosynthesis and metabolism	Peptidoglycan biosynthesis	murG; UDP-N-acetylglucosamine--N-acetylmuramyl-(pentapeptide) pyrophosphoryl-undecaprenol N-acetylglucosamine transferase	K02563	Metabolism	Glycan biosynthesis and metabolism	Peptidoglycan biosynthesis	murG; UDP-N-acetylglucosamine--N-acetylmuramyl-(pentapeptide) pyrophosphoryl-undecaprenol N-acetylglucosamine transferase	K02563	Metabolism	Glycan biosynthesis and metabolism	Peptidoglycan biosynthesis	murG; UDP-N-acetylglucosamine--N-acetylmuramyl-(pentapeptide) pyrophosphoryl-undecaprenol N-acetylglucosamine transferase
N0.HOG0000131	WP_168892996.1	WP_168919186.1	WP_246223071.1	WP_168895520.1	K01924	Metabolism	Glycan biosynthesis and metabolism	Peptidoglycan biosynthesis	murC; UDP-N-acetylmuramate--alanine ligase	K01924	Metabolism	Glycan biosynthesis and metabolism	Peptidoglycan biosynthesis	murC; UDP-N-acetylmuramate--alanine ligase	K01924	Metabolism	Glycan biosynthesis and metabolism	Peptidoglycan biosynthesis	murC; UDP-N-acetylmuramate--alanine ligase	K01924	Metabolism	Glycan biosynthesis and metabolism	Peptidoglycan biosynthesis	murC; UDP-N-acetylmuramate--alanine ligase
N0.HOG0000132	WP_168892997.1	WP_168919187.1	WP_168894641.1	WP_168895521.1	K01921	Metabolism	Metabolism of other amino acids	D-Amino acid metabolism	ddl; D-alanine-D-alanine ligase	K01921	Metabolism	Metabolism of other amino acids	D-Amino acid metabolism	ddl; D-alanine-D-alanine ligase	K01921	Metabolism	Metabolism of other amino acids	D-Amino acid metabolism	ddl; D-alanine-D-alanine ligase	K01921	Metabolism	Metabolism of other amino acids	D-Amino acid metabolism	ddl; D-alanine-D-alanine ligase
N0.HOG0000133	WP_168892998.1	WP_168919188.1	WP_168894642.1	WP_168895522.1		NA NA NA	NA NA NA NA	NA NA NA NA NA	NA NA NA NA NA NA NA		NA NA NA	NA NA NA NA	NA NA NA NA NA	NA NA NA NA NA NA NA		NA NA NA	NA NA NA NA	NA NA NA NA NA	NA NA NA NA NA NA NA		NA NA NA	NA NA NA NA	NA NA NA NA NA	NA NA NA NA NA NA NA
N0.HOG0000134	WP_168892999.1	WP_168919189.1	WP_168894643.1	WP_168895523.1	K03070	Genetic Information Processing	Folding, sorting and degradation	Protein export	secA; preprotein translocase subunit SecA	K03070	Genetic Information Processing	Folding, sorting and degradation	Protein export	secA; preprotein translocase subunit SecA	K03070	Genetic Information Processing	Folding, sorting and degradation	Protein export	secA; preprotein translocase subunit SecA	K03070	Genetic Information Processing	Folding, sorting and degradation	Protein export	secA; preprotein translocase subunit SecA
N0.HOG0000135	WP_168893000.1	WP_168919190.1	WP_168894644.1	WP_168895524.1	K03686	Brite Hierarchies	Protein families: genetic information processing	Chaperones and folding catalysts	dnaJ; molecular chaperone DnaJ	K03686	Brite Hierarchies	Protein families: genetic information processing	Chaperones and folding catalysts	dnaJ; molecular chaperone DnaJ	K03686	Brite Hierarchies	Protein families: genetic information processing	Chaperones and folding catalysts	dnaJ; molecular chaperone DnaJ	K03686	Brite Hierarchies	Protein families: genetic information processing	Chaperones and folding catalysts	dnaJ; molecular chaperone DnaJ
N0.HOG0000136	WP_168893001.1	WP_168919191.1	WP_168894645.1	WP_168895525.1	K04043	Genetic Information Processing	Folding, sorting and degradation	RNA degradation	dnaK, HSPA9; molecular chaperone DnaK	K04043	Genetic Information Processing	Folding, sorting and degradation	RNA degradation	dnaK, HSPA9; molecular chaperone DnaK	K04043	Genetic Information Processing	Folding, sorting and degradation	RNA degradation	dnaK, HSPA9; molecular chaperone DnaK	K04043	Genetic Information Processing	Folding, sorting and degradation	RNA degradation	dnaK, HSPA9; molecular chaperone DnaK
N0.HOG0000137	WP_168893002.1	WP_168919192.1	WP_168894646.1	WP_168895526.1	K01255	Metabolism	Metabolism of other amino acids	Glutathione metabolism	CARP, pepA; leucyl aminopeptidase	K01255	Metabolism	Metabolism of other amino acids	Glutathione metabolism	CARP, pepA; leucyl aminopeptidase	K01255	Metabolism	Metabolism of other amino acids	Glutathione metabolism	CARP, pepA; leucyl aminopeptidase	K01255	Metabolism	Metabolism of other amino acids	Glutathione metabolism	CARP, pepA; leucyl aminopeptidase
N0.HOG0000138	WP_168893004.1	WP_168919194.1	WP_168894648.1	WP_168895528.1	K00611	Metabolism	Amino acid metabolism	Arginine biosynthesis	OTC, argF, argI; ornithine carbamoyltransferase	K00611	Metabolism	Amino acid metabolism	Arginine biosynthesis	OTC, argF, argI; ornithine carbamoyltransferase	K00611	Metabolism	Amino acid metabolism	Arginine biosynthesis	OTC, argF, argI; ornithine carbamoyltransferase	K00611	Metabolism	Amino acid metabolism	Arginine biosynthesis	OTC, argF, argI; ornithine carbamoyltransferase
N0.HOG0000139	WP_168893007.1	WP_168919197.1	WP_168894651.1	WP_168895533.1	K01736	Metabolism	Amino acid metabolism	Phenylalanine, tyrosine and tryptophan biosynthesis	aroC; chorismate synthase	K01736	Metabolism	Amino acid metabolism	Phenylalanine, tyrosine and tryptophan biosynthesis	aroC; chorismate synthase	K01736	Metabolism	Amino acid metabolism	Phenylalanine, tyrosine and tryptophan biosynthesis	aroC; chorismate synthase	K01736	Metabolism	Amino acid metabolism	Phenylalanine, tyrosine and tryptophan biosynthesis	aroC; chorismate synthase
N0.HOG0000140	WP_168893008.1	WP_168919198.1	WP_168894652.1	WP_168895534.1	K03386	Cellular Processes	Cell growth and death	Apoptosis - fly	PRDX2_4, ahpC; peroxiredoxin 2/4	K03386	Cellular Processes	Cell growth and death	Apoptosis - fly	PRDX2_4, ahpC; peroxiredoxin 2/4	K03386	Cellular Processes	Cell growth and death	Apoptosis - fly	PRDX2_4, ahpC; peroxiredoxin 2/4	K03386	Cellular Processes	Cell growth and death	Apoptosis - fly	PRDX2_4, ahpC; peroxiredoxin 2/4
N0.HOG0000141	WP_168893009.1	WP_168919199.1	WP_168894653.1	WP_168895535.1	K00564	Brite Hierarchies	Protein families: genetic information processing	Ribosome biogenesis	rsmC; 16S rRNA (guanine1207-N2)-methyltransferase	K00564	Brite Hierarchies	Protein families: genetic information processing	Ribosome biogenesis	rsmC; 16S rRNA (guanine1207-N2)-methyltransferase	K00564	Brite Hierarchies	Protein families: genetic information processing	Ribosome biogenesis	rsmC; 16S rRNA (guanine1207-N2)-methyltransferase	K00564	Brite Hierarchies	Protein families: genetic information processing	Ribosome biogenesis	rsmC; 16S rRNA (guanine1207-N2)-methyltransferase
N0.HOG0000142	WP_168893010.1	WP_168919200.1	WP_168894654.1	WP_168895536.1	K01525	Metabolism	Nucleotide metabolism	Purine metabolism	apaH; bis(5'-nucleosyl)-tetraphosphatase (symmetrical)	K01525	Metabolism	Nucleotide metabolism	Purine metabolism	apaH; bis(5'-nucleosyl)-tetraphosphatase (symmetrical)	K01525	Metabolism	Nucleotide metabolism	Purine metabolism	apaH; bis(5'-nucleosyl)-tetraphosphatase (symmetrical)	K01525	Metabolism	Nucleotide metabolism	Purine metabolism	apaH; bis(5'-nucleosyl)-tetraphosphatase (symmetrical)
N0.HOG0000143	WP_168893011.1	WP_168919201.1	WP_168894655.1	WP_168895537.1	K06195	Not Included in Pathway or Brite	Unclassified: signaling and cellular processes	Others	apaG; ApaG protein	K06195	Not Included in Pathway or Brite	Unclassified: signaling and cellular processes	Others	apaG; ApaG protein	K06195	Not Included in Pathway or Brite	Unclassified: signaling and cellular processes	Others	apaG; ApaG protein	K06195	Not Included in Pathway or Brite	Unclassified: signaling and cellular processes	Others	apaG; ApaG protein
N0.HOG0000144	WP_168893012.1	WP_168919202.1	WP_168894656.1	WP_168895538.1	K02528	Brite Hierarchies	Protein families: genetic information processing	Ribosome biogenesis	ksgA; 16S rRNA (adenine1518-N6/adenine1519-N6)-dimethyltransferase	K02528	Brite Hierarchies	Protein families: genetic information processing	Ribosome biogenesis	ksgA; 16S rRNA (adenine1518-N6/adenine1519-N6)-dimethyltransferase	K02528	Brite Hierarchies	Protein families: genetic information processing	Ribosome biogenesis	ksgA; 16S rRNA (adenine1518-N6/adenine1519-N6)-dimethyltransferase	K02528	Brite Hierarchies	Protein families: genetic information processing	Ribosome biogenesis	ksgA; 16S rRNA (adenine1518-N6/adenine1519-N6)-dimethyltransferase
N0.HOG0000145	WP_168893014.1	WP_168919204.1	WP_168894658.1	WP_168895539.1	K05801	Brite Hierarchies	Protein families: genetic information processing	Chaperones and folding catalysts	djlA; DnaJ like chaperone protein	K05801	Brite Hierarchies	Protein families: genetic information processing	Chaperones and folding catalysts	djlA; DnaJ like chaperone protein	K05801	Brite Hierarchies	Protein families: genetic information processing	Chaperones and folding catalysts	djlA; DnaJ like chaperone protein	K05801	Brite Hierarchies	Protein families: genetic information processing	Chaperones and folding catalysts	djlA; DnaJ like chaperone protein
N0.HOG0000146	WP_168893015.1	WP_168919205.1	WP_168894659.1	WP_168895540.1	K00997	Metabolism	Metabolism of cofactors and vitamins	Pantothenate and CoA biosynthesis	acpS; holo-[acyl-carrier protein] synthase	K00997	Metabolism	Metabolism of cofactors and vitamins	Pantothenate and CoA biosynthesis	acpS; holo-[acyl-carrier protein] synthase	K00997	Metabolism	Metabolism of cofactors and vitamins	Pantothenate and CoA biosynthesis	acpS; holo-[acyl-carrier protein] synthase	K00997	Metabolism	Metabolism of cofactors and vitamins	Pantothenate and CoA biosynthesis	acpS; holo-[acyl-carrier protein] synthase
N0.HOG0000147	WP_168893017.1	WP_168919207.1	WP_168894661.1	WP_168895542.1	K03685	Genetic Information Processing	Translation	Ribosome biogenesis in eukaryotes	rnc, DROSHA, RNT1; ribonuclease III	K03685	Genetic Information Processing	Translation	Ribosome biogenesis in eukaryotes	rnc, DROSHA, RNT1; ribonuclease III	K03685	Genetic Information Processing	Translation	Ribosome biogenesis in eukaryotes	rnc, DROSHA, RNT1; ribonuclease III	K03685	Genetic Information Processing	Translation	Ribosome biogenesis in eukaryotes	rnc, DROSHA, RNT1; ribonuclease III
N0.HOG0000148	WP_168893018.1	WP_168919208.1	WP_168894662.1	WP_246213253.1	K03100	Genetic Information Processing	Folding, sorting and degradation	Protein export	lepB; signal peptidase I	K03100	Genetic Information Processing	Folding, sorting and degradation	Protein export	lepB; signal peptidase I	K03100	Genetic Information Processing	Folding, sorting and degradation	Protein export	lepB; signal peptidase I	K03100	Genetic Information Processing	Folding, sorting and degradation	Protein export	lepB; signal peptidase I
N0.HOG0000149	WP_168893019.1	WP_168919209.1	WP_168894663.1	WP_168895544.1	K03596	Human Diseases	Infectious disease: bacterial	Legionellosis	lepA; GTP-binding protein LepA	K03596	Human Diseases	Infectious disease: bacterial	Legionellosis	lepA; GTP-binding protein LepA	K03596	Human Diseases	Infectious disease: bacterial	Legionellosis	lepA; GTP-binding protein LepA	K03596	Human Diseases	Infectious disease: bacterial	Legionellosis	lepA; GTP-binding protein LepA
N0.HOG0000150	WP_168893020.1	WP_168919210.1	WP_168894664.1	WP_168895545.1	K01414	Brite Hierarchies	Protein families: metabolism	Peptidases and inhibitors	prlC; oligopeptidase A	K01414	Brite Hierarchies	Protein families: metabolism	Peptidases and inhibitors	prlC; oligopeptidase A	K01414	Brite Hierarchies	Protein families: metabolism	Peptidases and inhibitors	prlC; oligopeptidase A	K01414	Brite Hierarchies	Protein families: metabolism	Peptidases and inhibitors	prlC; oligopeptidase A
N0.HOG0000151	WP_168893021.1	WP_168919211.1	WP_168894665.1	WP_168895546.1	K03218	Brite Hierarchies	Protein families: genetic information processing	Ribosome biogenesis	rlmB; 23S rRNA (guanosine2251-2'-O)-methyltransferase	K03218	Brite Hierarchies	Protein families: genetic information processing	Ribosome biogenesis	rlmB; 23S rRNA (guanosine2251-2'-O)-methyltransferase	K03218	Brite Hierarchies	Protein families: genetic information processing	Ribosome biogenesis	rlmB; 23S rRNA (guanosine2251-2'-O)-methyltransferase	K03218	Brite Hierarchies	Protein families: genetic information processing	Ribosome biogenesis	rlmB; 23S rRNA (guanosine2251-2'-O)-methyltransferase
N0.HOG0000152	WP_168893022.1	WP_168919212.1	WP_168894666.1	WP_168895547.1	K00791	Metabolism	Metabolism of terpenoids and polyketides	Zeatin biosynthesis	miaA, TRIT1; tRNA dimethylallyltransferase	K00791	Metabolism	Metabolism of terpenoids and polyketides	Zeatin biosynthesis	miaA, TRIT1; tRNA dimethylallyltransferase	K00791	Metabolism	Metabolism of terpenoids and polyketides	Zeatin biosynthesis	miaA, TRIT1; tRNA dimethylallyltransferase	K00791	Metabolism	Metabolism of terpenoids and polyketides	Zeatin biosynthesis	miaA, TRIT1; tRNA dimethylallyltransferase
N0.HOG0000153	WP_168893023.1	WP_168919213.1	WP_168894667.1	WP_168895548.1	K03572	Genetic Information Processing	Replication and repair	Mismatch repair	mutL; DNA mismatch repair protein MutL	K03572	Genetic Information Processing	Replication and repair	Mismatch repair	mutL; DNA mismatch repair protein MutL	K03572	Genetic Information Processing	Replication and repair	Mismatch repair	mutL; DNA mismatch repair protein MutL	K03572	Genetic Information Processing	Replication and repair	Mismatch repair	mutL; DNA mismatch repair protein MutL
N0.HOG0000154	WP_168893024.1	WP_168919214.1	WP_168894668.1	WP_168895549.1	K13288	Genetic Information Processing	Translation	Ribosome biogenesis in eukaryotes	orn, REX2, REXO2; oligoribonuclease	K13288	Genetic Information Processing	Translation	Ribosome biogenesis in eukaryotes	orn, REX2, REXO2; oligoribonuclease	K13288	Genetic Information Processing	Translation	Ribosome biogenesis in eukaryotes	orn, REX2, REXO2; oligoribonuclease	K13288	Genetic Information Processing	Translation	Ribosome biogenesis in eukaryotes	orn, REX2, REXO2; oligoribonuclease
N0.HOG0000155	WP_168893027.1	WP_168919217.1	WP_168894671.1	WP_168895550.1	K02356	Brite Hierarchies	Protein families: genetic information processing	Translation factors	efp; elongation factor P	K02356	Brite Hierarchies	Protein families: genetic information processing	Translation factors	efp; elongation factor P	K02356	Brite Hierarchies	Protein families: genetic information processing	Translation factors	efp; elongation factor P	K02356	Brite Hierarchies	Protein families: genetic information processing	Translation factors	efp; elongation factor P
N0.HOG0000156	WP_168893029.1	WP_168919219.1	WP_168894911.1	WP_168895551.1	K04077	Genetic Information Processing	Folding, sorting and degradation	RNA degradation	groEL, HSPD1; chaperonin GroEL	K04077	Genetic Information Processing	Folding, sorting and degradation	RNA degradation	groEL, HSPD1; chaperonin GroEL	K04077	Genetic Information Processing	Folding, sorting and degradation	RNA degradation	groEL, HSPD1; chaperonin GroEL	K04077	Genetic Information Processing	Folding, sorting and degradation	RNA degradation	groEL, HSPD1; chaperonin GroEL
N0.HOG0000157	WP_168893030.1	WP_168919220.1	WP_168894673.1	WP_168895552.1	K04078	Brite Hierarchies	Protein families: genetic information processing	Chaperones and folding catalysts	groES, HSPE1; chaperonin GroES	K04078	Brite Hierarchies	Protein families: genetic information processing	Chaperones and folding catalysts	groES, HSPE1; chaperonin GroES	K04078	Brite Hierarchies	Protein families: genetic information processing	Chaperones and folding catalysts	groES, HSPE1; chaperonin GroES	K04078	Brite Hierarchies	Protein families: genetic information processing	Chaperones and folding catalysts	groES, HSPE1; chaperonin GroES
N0.HOG0000158	WP_168893032.1	WP_168919222.1	WP_168894675.1	WP_168895554.1	K06980	Brite Hierarchies	Protein families: genetic information processing	Transfer RNA biogenesis	ygfZ; tRNA-modifying protein YgfZ	K06980	Brite Hierarchies	Protein families: genetic information processing	Transfer RNA biogenesis	ygfZ; tRNA-modifying protein YgfZ	K06980	Brite Hierarchies	Protein families: genetic information processing	Transfer RNA biogenesis	ygfZ; tRNA-modifying protein YgfZ		NA NA NA	NA NA NA NA	NA NA NA NA NA	NA NA NA NA NA NA NA
N0.HOG0000159	WP_168893033.1	WP_168919223.1	WP_168894676.1	WP_168895555.1	K01955	Metabolism	Nucleotide metabolism	Pyrimidine metabolism	carB, CPA2; carbamoyl-phosphate synthase large subunit	K01955	Metabolism	Nucleotide metabolism	Pyrimidine metabolism	carB, CPA2; carbamoyl-phosphate synthase large subunit	K01955	Metabolism	Nucleotide metabolism	Pyrimidine metabolism	carB, CPA2; carbamoyl-phosphate synthase large subunit	K01955	Metabolism	Nucleotide metabolism	Pyrimidine metabolism	carB, CPA2; carbamoyl-phosphate synthase large subunit
N0.HOG0000160	WP_168893035.1	WP_168919224.1	WP_168894678.1	WP_168895557.1	K00053	Metabolism	Amino acid metabolism	Valine, leucine and isoleucine biosynthesis	ilvC; ketol-acid reductoisomerase	K00053	Metabolism	Amino acid metabolism	Valine, leucine and isoleucine biosynthesis	ilvC; ketol-acid reductoisomerase	K00053	Metabolism	Amino acid metabolism	Valine, leucine and isoleucine biosynthesis	ilvC; ketol-acid reductoisomerase	K00053	Metabolism	Amino acid metabolism	Valine, leucine and isoleucine biosynthesis	ilvC; ketol-acid reductoisomerase
N0.HOG0000161	WP_168893036.1	WP_168919225.1	WP_168894679.1	WP_168895558.1	K01687	Metabolism	Amino acid metabolism	Valine, leucine and isoleucine biosynthesis	ilvD; dihydroxy-acid dehydratase	K01687	Metabolism	Amino acid metabolism	Valine, leucine and isoleucine biosynthesis	ilvD; dihydroxy-acid dehydratase	K01687	Metabolism	Amino acid metabolism	Valine, leucine and isoleucine biosynthesis	ilvD; dihydroxy-acid dehydratase	K01687	Metabolism	Amino acid metabolism	Valine, leucine and isoleucine biosynthesis	ilvD; dihydroxy-acid dehydratase
N0.HOG0000162	WP_168893038.1	WP_168919227.1	WP_168894681.1	WP_168895559.1	K11258	Metabolism	Carbohydrate metabolism	Butanoate metabolism	ilvM; acetolactate synthase II small subunit	K11258	Metabolism	Carbohydrate metabolism	Butanoate metabolism	ilvM; acetolactate synthase II small subunit	K11258	Metabolism	Carbohydrate metabolism	Butanoate metabolism	ilvM; acetolactate synthase II small subunit	K11258	Metabolism	Carbohydrate metabolism	Butanoate metabolism	ilvM; acetolactate synthase II small subunit
N0.HOG0000163	WP_168893039.1	WP_168919228.1	WP_168894682.1	WP_168895560.1	K01652	Metabolism	Carbohydrate metabolism	Butanoate metabolism	E2.2.1.6L, ilvB, ilvG, ilvI; acetolactate synthase I/II/III large subunit	K01652	Metabolism	Carbohydrate metabolism	Butanoate metabolism	E2.2.1.6L, ilvB, ilvG, ilvI; acetolactate synthase I/II/III large subunit	K01652	Metabolism	Carbohydrate metabolism	Butanoate metabolism	E2.2.1.6L, ilvB, ilvG, ilvI; acetolactate synthase I/II/III large subunit	K01652	Metabolism	Carbohydrate metabolism	Butanoate metabolism	E2.2.1.6L, ilvB, ilvG, ilvI; acetolactate synthase I/II/III large subunit
N0.HOG0000164	WP_168893040.1	WP_168919229.1	WP_168894683.1	WP_168895562.1	K00528	Not Included in Pathway or Brite	Unclassified: metabolism	Enzymes with EC numbers	fpr; ferredoxin/flavodoxin---NADP+ reductase	K00528	Not Included in Pathway or Brite	Unclassified: metabolism	Enzymes with EC numbers	fpr; ferredoxin/flavodoxin---NADP+ reductase	K00528	Not Included in Pathway or Brite	Unclassified: metabolism	Enzymes with EC numbers	fpr; ferredoxin/flavodoxin---NADP+ reductase	K00528	Not Included in Pathway or Brite	Unclassified: metabolism	Enzymes with EC numbers	fpr; ferredoxin/flavodoxin---NADP+ reductase
N0.HOG0000165	WP_168893041.1	WP_168919230.1	WP_168894684.1	WP_168895563.1	K01803	Metabolism	Carbohydrate metabolism	Glycolysis / Gluconeogenesis	TPI, tpiA; triosephosphate isomerase (TIM)	K01803	Metabolism	Carbohydrate metabolism	Glycolysis / Gluconeogenesis	TPI, tpiA; triosephosphate isomerase (TIM)	K01803	Metabolism	Carbohydrate metabolism	Glycolysis / Gluconeogenesis	TPI, tpiA; triosephosphate isomerase (TIM)	K01803	Metabolism	Carbohydrate metabolism	Glycolysis / Gluconeogenesis	TPI, tpiA; triosephosphate isomerase (TIM)
N0.HOG0000166	WP_168893046.1	WP_168919234.1	WP_168894688.1	WP_168895567.1	K01807	Metabolism	Carbohydrate metabolism	Pentose phosphate pathway	rpiA; ribose 5-phosphate isomerase A	K01807	Metabolism	Carbohydrate metabolism	Pentose phosphate pathway	rpiA; ribose 5-phosphate isomerase A	K01807	Metabolism	Carbohydrate metabolism	Pentose phosphate pathway	rpiA; ribose 5-phosphate isomerase A	K01807	Metabolism	Carbohydrate metabolism	Pentose phosphate pathway	rpiA; ribose 5-phosphate isomerase A
N0.HOG0000167	WP_168893047.1	WP_168919235.1	WP_168894690.1	WP_168895568.1	K03657	Genetic Information Processing	Replication and repair	Nucleotide excision repair	uvrD, pcrA; ATP-dependent DNA helicase UvrD/PcrA	K03657	Genetic Information Processing	Replication and repair	Nucleotide excision repair	uvrD, pcrA; ATP-dependent DNA helicase UvrD/PcrA	K03657	Genetic Information Processing	Replication and repair	Nucleotide excision repair	uvrD, pcrA; ATP-dependent DNA helicase UvrD/PcrA	K03657	Genetic Information Processing	Replication and repair	Nucleotide excision repair	uvrD, pcrA; ATP-dependent DNA helicase UvrD/PcrA
N0.HOG0000168	WP_168893048.1	WP_168919236.1	WP_168894691.1	WP_168895569.1	K03284	Brite Hierarchies	Protein families: signaling and cellular processes	Transporters	corA; magnesium transporter	K03284	Brite Hierarchies	Protein families: signaling and cellular processes	Transporters	corA; magnesium transporter	K03284	Brite Hierarchies	Protein families: signaling and cellular processes	Transporters	corA; magnesium transporter	K03284	Brite Hierarchies	Protein families: signaling and cellular processes	Transporters	corA; magnesium transporter
N0.HOG0000169	WP_168893049.1	WP_168919238.1	WP_168894692.1	WP_168895570.1	K00164	Metabolism	Carbohydrate metabolism	Citrate cycle (TCA cycle)	OGDH, sucA; 2-oxoglutarate dehydrogenase E1 component	K00164	Metabolism	Carbohydrate metabolism	Citrate cycle (TCA cycle)	OGDH, sucA; 2-oxoglutarate dehydrogenase E1 component	K00164	Metabolism	Carbohydrate metabolism	Citrate cycle (TCA cycle)	OGDH, sucA; 2-oxoglutarate dehydrogenase E1 component	K00164	Metabolism	Carbohydrate metabolism	Citrate cycle (TCA cycle)	OGDH, sucA; 2-oxoglutarate dehydrogenase E1 component
N0.HOG0000170	WP_168893051.1	WP_168919240.1	WP_168894694.1	WP_168895572.1	K00425	Metabolism	Energy metabolism	Oxidative phosphorylation	cydA; cytochrome bd ubiquinol oxidase subunit I	K00425	Metabolism	Energy metabolism	Oxidative phosphorylation	cydA; cytochrome bd ubiquinol oxidase subunit I	K00425	Metabolism	Energy metabolism	Oxidative phosphorylation	cydA; cytochrome bd ubiquinol oxidase subunit I	K00425	Metabolism	Energy metabolism	Oxidative phosphorylation	cydA; cytochrome bd ubiquinol oxidase subunit I
N0.HOG0000171	WP_168893052.1	WP_168919241.1	WP_168894695.1	WP_168895573.1	K00426	Metabolism	Energy metabolism	Oxidative phosphorylation	cydB; cytochrome bd ubiquinol oxidase subunit II	K00426	Metabolism	Energy metabolism	Oxidative phosphorylation	cydB; cytochrome bd ubiquinol oxidase subunit II	K00426	Metabolism	Energy metabolism	Oxidative phosphorylation	cydB; cytochrome bd ubiquinol oxidase subunit II	K00426	Metabolism	Energy metabolism	Oxidative phosphorylation	cydB; cytochrome bd ubiquinol oxidase subunit II
N0.HOG0000172	WP_168893054.1	WP_168919243.1	WP_168894698.1	WP_168895577.1	K00163	Metabolism	Carbohydrate metabolism	Glycolysis / Gluconeogenesis	aceE; pyruvate dehydrogenase E1 component	K00163	Metabolism	Carbohydrate metabolism	Glycolysis / Gluconeogenesis	aceE; pyruvate dehydrogenase E1 component	K00163	Metabolism	Carbohydrate metabolism	Glycolysis / Gluconeogenesis	aceE; pyruvate dehydrogenase E1 component	K00163	Metabolism	Carbohydrate metabolism	Glycolysis / Gluconeogenesis	aceE; pyruvate dehydrogenase E1 component
N0.HOG0000173	WP_168893056.1	WP_168919245.1	WP_168894700.1	WP_168895579.1	K00382	Metabolism	Carbohydrate metabolism	Glycolysis / Gluconeogenesis	DLD, lpd, pdhD; dihydrolipoyl dehydrogenase	K00382	Metabolism	Carbohydrate metabolism	Glycolysis / Gluconeogenesis	DLD, lpd, pdhD; dihydrolipoyl dehydrogenase	K00382	Metabolism	Carbohydrate metabolism	Glycolysis / Gluconeogenesis	DLD, lpd, pdhD; dihydrolipoyl dehydrogenase	K00382	Metabolism	Carbohydrate metabolism	Glycolysis / Gluconeogenesis	DLD, lpd, pdhD; dihydrolipoyl dehydrogenase
N0.HOG0000174	WP_168893057.1	WP_168919246.1	WP_168894701.1	WP_168895581.1	K01439	Metabolism	Amino acid metabolism	Lysine biosynthesis	dapE; succinyl-diaminopimelate desuccinylase	K01439	Metabolism	Amino acid metabolism	Lysine biosynthesis	dapE; succinyl-diaminopimelate desuccinylase	K01439	Metabolism	Amino acid metabolism	Lysine biosynthesis	dapE; succinyl-diaminopimelate desuccinylase	K01439	Metabolism	Amino acid metabolism	Lysine biosynthesis	dapE; succinyl-diaminopimelate desuccinylase
N0.HOG0000175	WP_168893058.1	WP_168919247.1	WP_168894702.1	WP_168895582.1	K01338	Cellular Processes	Cell growth and death	Cell cycle - Caulobacter	lon; ATP-dependent Lon protease	K01338	Cellular Processes	Cell growth and death	Cell cycle - Caulobacter	lon; ATP-dependent Lon protease	K01338	Cellular Processes	Cell growth and death	Cell cycle - Caulobacter	lon; ATP-dependent Lon protease	K01338	Cellular Processes	Cell growth and death	Cell cycle - Caulobacter	lon; ATP-dependent Lon protease
N0.HOG0000176	WP_168893060.1	WP_168919249.1	WP_168894912.1	WP_168895584.1	K01358	Cellular Processes	Cell growth and death	Cell cycle - Caulobacter	clpP, CLPP; ATP-dependent Clp protease, protease subunit	K01358	Cellular Processes	Cell growth and death	Cell cycle - Caulobacter	clpP, CLPP; ATP-dependent Clp protease, protease subunit	K01358	Cellular Processes	Cell growth and death	Cell cycle - Caulobacter	clpP, CLPP; ATP-dependent Clp protease, protease subunit	K01358	Cellular Processes	Cell growth and death	Cell cycle - Caulobacter	clpP, CLPP; ATP-dependent Clp protease, protease subunit
N0.HOG0000177	WP_168893061.1	WP_168919250.1	WP_168894704.1	WP_168895585.1	K05527	Brite Hierarchies	Protein families: genetic information processing	Transcription factors	bolA; BolA family transcriptional regulator, general stress-responsive regulator	K05527	Brite Hierarchies	Protein families: genetic information processing	Transcription factors	bolA; BolA family transcriptional regulator, general stress-responsive regulator	K05527	Brite Hierarchies	Protein families: genetic information processing	Transcription factors	bolA; BolA family transcriptional regulator, general stress-responsive regulator	K05527	Brite Hierarchies	Protein families: genetic information processing	Transcription factors	bolA; BolA family transcriptional regulator, general stress-responsive regulator
N0.HOG0000178	WP_168893062.1	WP_168919251.1	WP_168894705.1	WP_168895586.1	K01092	Metabolism	Carbohydrate metabolism	Inositol phosphate metabolism	E3.1.3.25, IMPA, suhB; myo-inositol-1(or 4)-monophosphatase	K01092	Metabolism	Carbohydrate metabolism	Inositol phosphate metabolism	E3.1.3.25, IMPA, suhB; myo-inositol-1(or 4)-monophosphatase	K01092	Metabolism	Carbohydrate metabolism	Inositol phosphate metabolism	E3.1.3.25, IMPA, suhB; myo-inositol-1(or 4)-monophosphatase	K01092	Metabolism	Carbohydrate metabolism	Inositol phosphate metabolism	E3.1.3.25, IMPA, suhB; myo-inositol-1(or 4)-monophosphatase
N0.HOG0000179	WP_168893063.1	WP_168919252.1	WP_168894706.1	WP_168895587.1	K07400	Not Included in Pathway or Brite	Unclassified: genetic information processing	Protein processing	nfuA; Fe/S biogenesis protein NfuA	K07400	Not Included in Pathway or Brite	Unclassified: genetic information processing	Protein processing	nfuA; Fe/S biogenesis protein NfuA	K07400	Not Included in Pathway or Brite	Unclassified: genetic information processing	Protein processing	nfuA; Fe/S biogenesis protein NfuA		NA NA NA	NA NA NA NA	NA NA NA NA NA	NA NA NA NA NA NA NA
N0.HOG0000180	WP_168893064.1	WP_168919253.1	WP_168894707.1	WP_168895588.1	K00651	Metabolism	Energy metabolism	Sulfur metabolism	metA; homoserine O-succinyltransferase/O-acetyltransferase	K00651	Metabolism	Energy metabolism	Sulfur metabolism	metA; homoserine O-succinyltransferase/O-acetyltransferase	K00651	Metabolism	Energy metabolism	Sulfur metabolism	metA; homoserine O-succinyltransferase/O-acetyltransferase	K00651	Metabolism	Energy metabolism	Sulfur metabolism	metA; homoserine O-succinyltransferase/O-acetyltransferase
N0.HOG0000181	WP_168893065.1	WP_168919254.1	WP_168894708.1	WP_168895589.1	K01881	Genetic Information Processing	Translation	Aminoacyl-tRNA biosynthesis	PARS, proS; prolyl-tRNA synthetase	K01881	Genetic Information Processing	Translation	Aminoacyl-tRNA biosynthesis	PARS, proS; prolyl-tRNA synthetase	K01881	Genetic Information Processing	Translation	Aminoacyl-tRNA biosynthesis	PARS, proS; prolyl-tRNA synthetase	K01881	Genetic Information Processing	Translation	Aminoacyl-tRNA biosynthesis	PARS, proS; prolyl-tRNA synthetase
N0.HOG0000182	WP_168893066.1	WP_168919255.1	WP_168894709.1	WP_168895590.1	K04075	Brite Hierarchies	Protein families: genetic information processing	Transfer RNA biogenesis	tilS, mesJ; tRNA(Ile)-lysidine synthase	K04075	Brite Hierarchies	Protein families: genetic information processing	Transfer RNA biogenesis	tilS, mesJ; tRNA(Ile)-lysidine synthase	K04075	Brite Hierarchies	Protein families: genetic information processing	Transfer RNA biogenesis	tilS, mesJ; tRNA(Ile)-lysidine synthase	K04075	Brite Hierarchies	Protein families: genetic information processing	Transfer RNA biogenesis	tilS, mesJ; tRNA(Ile)-lysidine synthase
N0.HOG0000183	WP_168893067.1	WP_168919257.1	WP_168894711.1	WP_246213244.1	K02372	Metabolism	Lipid metabolism	Fatty acid biosynthesis	fabZ; 3-hydroxyacyl-[acyl-carrier-protein] dehydratase	K02372	Metabolism	Lipid metabolism	Fatty acid biosynthesis	fabZ; 3-hydroxyacyl-[acyl-carrier-protein] dehydratase	K02372	Metabolism	Lipid metabolism	Fatty acid biosynthesis	fabZ; 3-hydroxyacyl-[acyl-carrier-protein] dehydratase	K02372	Metabolism	Lipid metabolism	Fatty acid biosynthesis	fabZ; 3-hydroxyacyl-[acyl-carrier-protein] dehydratase
N0.HOG0000184	WP_168893069.1	WP_168919259.1	WP_168894713.1	WP_168895592.1	K07277	Cellular Processes	Transport and catabolism	Mitophagy - animal	SAM50, TOB55, bamA; outer membrane protein insertion porin family	K07277	Cellular Processes	Transport and catabolism	Mitophagy - animal	SAM50, TOB55, bamA; outer membrane protein insertion porin family	K07277	Cellular Processes	Transport and catabolism	Mitophagy - animal	SAM50, TOB55, bamA; outer membrane protein insertion porin family		NA NA NA	NA NA NA NA	NA NA NA NA NA	NA NA NA NA NA NA NA
N0.HOG0000185	WP_168893070.1	WP_168919260.1	WP_168894714.1	WP_168895593.1	K11749	Cellular Processes	Cell growth and death	Cell cycle - Caulobacter	rseP; regulator of sigma E protease	K11749	Cellular Processes	Cell growth and death	Cell cycle - Caulobacter	rseP; regulator of sigma E protease	K11749	Cellular Processes	Cell growth and death	Cell cycle - Caulobacter	rseP; regulator of sigma E protease	K11749	Cellular Processes	Cell growth and death	Cell cycle - Caulobacter	rseP; regulator of sigma E protease
N0.HOG0000186	WP_168893071.1	WP_168919261.1	WP_168894715.1	WP_211080589.1	K00806	Metabolism	Glycan biosynthesis and metabolism	Peptidoglycan biosynthesis	uppS; undecaprenyl diphosphate synthase	K00806	Metabolism	Glycan biosynthesis and metabolism	Peptidoglycan biosynthesis	uppS; undecaprenyl diphosphate synthase	K00806	Metabolism	Glycan biosynthesis and metabolism	Peptidoglycan biosynthesis	uppS; undecaprenyl diphosphate synthase	K00806	Metabolism	Glycan biosynthesis and metabolism	Peptidoglycan biosynthesis	uppS; undecaprenyl diphosphate synthase
N0.HOG0000187	WP_168893072.1	WP_168919262.1	WP_168894716.1	WP_168895595.1	K02838	Brite Hierarchies	Protein families: genetic information processing	Translation factors	frr, MRRF, RRF; ribosome recycling factor	K02838	Brite Hierarchies	Protein families: genetic information processing	Translation factors	frr, MRRF, RRF; ribosome recycling factor	K02838	Brite Hierarchies	Protein families: genetic information processing	Translation factors	frr, MRRF, RRF; ribosome recycling factor	K02838	Brite Hierarchies	Protein families: genetic information processing	Translation factors	frr, MRRF, RRF; ribosome recycling factor
N0.HOG0000188	WP_168893074.1	WP_168919264.1	WP_168894717.1	WP_168895597.1	K02357	Brite Hierarchies	Protein families: genetic information processing	Translation factors	tsf, TSFM; elongation factor Ts	K02357	Brite Hierarchies	Protein families: genetic information processing	Translation factors	tsf, TSFM; elongation factor Ts	K02357	Brite Hierarchies	Protein families: genetic information processing	Translation factors	tsf, TSFM; elongation factor Ts	K02357	Brite Hierarchies	Protein families: genetic information processing	Translation factors	tsf, TSFM; elongation factor Ts
N0.HOG0000189	WP_168893077.1	WP_168919266.1	WP_168894720.1	WP_168895600.1	K02316	Genetic Information Processing	Replication and repair	DNA replication	dnaG; DNA primase	K02316	Genetic Information Processing	Replication and repair	DNA replication	dnaG; DNA primase	K02316	Genetic Information Processing	Replication and repair	DNA replication	dnaG; DNA primase	K02316	Genetic Information Processing	Replication and repair	DNA replication	dnaG; DNA primase
N0.HOG0000190	WP_168893078.1	WP_168919463.1	WP_168894721.1	WP_168895601.1	K02970	Genetic Information Processing	Translation	Ribosome	RP-S21, MRPS21, rpsU; small subunit ribosomal protein S21	K02970	Genetic Information Processing	Translation	Ribosome	RP-S21, MRPS21, rpsU; small subunit ribosomal protein S21	K02970	Genetic Information Processing	Translation	Ribosome	RP-S21, MRPS21, rpsU; small subunit ribosomal protein S21	K02970	Genetic Information Processing	Translation	Ribosome	RP-S21, MRPS21, rpsU; small subunit ribosomal protein S21
N0.HOG0000191	WP_168893080.1	WP_168919268.1	WP_168894723.1	WP_168895603.1	K06153	Metabolism	Glycan biosynthesis and metabolism	Peptidoglycan biosynthesis	bacA; undecaprenyl-diphosphatase	K06153	Metabolism	Glycan biosynthesis and metabolism	Peptidoglycan biosynthesis	bacA; undecaprenyl-diphosphatase	K06153	Metabolism	Glycan biosynthesis and metabolism	Peptidoglycan biosynthesis	bacA; undecaprenyl-diphosphatase	K06153	Metabolism	Glycan biosynthesis and metabolism	Peptidoglycan biosynthesis	bacA; undecaprenyl-diphosphatase
N0.HOG0000192	WP_168893081.1	WP_168919464.1	WP_168894724.1	WP_168895604.1	K00974	Brite Hierarchies	Protein families: genetic information processing	Transfer RNA biogenesis	cca; tRNA nucleotidyltransferase (CCA-adding enzyme)	K00974	Brite Hierarchies	Protein families: genetic information processing	Transfer RNA biogenesis	cca; tRNA nucleotidyltransferase (CCA-adding enzyme)	K00974	Brite Hierarchies	Protein families: genetic information processing	Transfer RNA biogenesis	cca; tRNA nucleotidyltransferase (CCA-adding enzyme)	K00974	Brite Hierarchies	Protein families: genetic information processing	Transfer RNA biogenesis	cca; tRNA nucleotidyltransferase (CCA-adding enzyme)
N0.HOG0000193	WP_168893082.1	WP_168919269.1	WP_168894725.1	WP_168895605.1	K02858	Metabolism	Metabolism of cofactors and vitamins	Riboflavin metabolism	ribB, RIB3; 3,4-dihydroxy 2-butanone 4-phosphate synthase	K02858	Metabolism	Metabolism of cofactors and vitamins	Riboflavin metabolism	ribB, RIB3; 3,4-dihydroxy 2-butanone 4-phosphate synthase	K02858	Metabolism	Metabolism of cofactors and vitamins	Riboflavin metabolism	ribB, RIB3; 3,4-dihydroxy 2-butanone 4-phosphate synthase	K02858	Metabolism	Metabolism of cofactors and vitamins	Riboflavin metabolism	ribB, RIB3; 3,4-dihydroxy 2-butanone 4-phosphate synthase
N0.HOG0000194	WP_168893083.1	WP_168919270.1	WP_168894726.1	WP_168895606.1	K03628	Genetic Information Processing	Folding, sorting and degradation	RNA degradation	rho; transcription termination factor Rho	K03628	Genetic Information Processing	Folding, sorting and degradation	RNA degradation	rho; transcription termination factor Rho	K03628	Genetic Information Processing	Folding, sorting and degradation	RNA degradation	rho; transcription termination factor Rho	K03628	Genetic Information Processing	Folding, sorting and degradation	RNA degradation	rho; transcription termination factor Rho
N0.HOG0000195	WP_168893084.1	WP_246208769.1	WP_168894727.1	WP_168895607.1	K03671	Organismal Systems	Immune system	NOD-like receptor signaling pathway	TXN, trxA; thioredoxin	K03671	Organismal Systems	Immune system	NOD-like receptor signaling pathway	TXN, trxA; thioredoxin	K03671	Organismal Systems	Immune system	NOD-like receptor signaling pathway	TXN, trxA; thioredoxin	K03671	Organismal Systems	Immune system	NOD-like receptor signaling pathway	TXN, trxA; thioredoxin
N0.HOG0000196	WP_168893085.1	WP_168919271.1	WP_168894728.1	WP_168895608.1	K06204	Cellular Processes	Cellular community - prokaryotes	Biofilm formation - Escherichia coli	dksA; RNA polymerase-binding transcription factor	K06204	Cellular Processes	Cellular community - prokaryotes	Biofilm formation - Escherichia coli	dksA; RNA polymerase-binding transcription factor	K06204	Cellular Processes	Cellular community - prokaryotes	Biofilm formation - Escherichia coli	dksA; RNA polymerase-binding transcription factor	K06204	Cellular Processes	Cellular community - prokaryotes	Biofilm formation - Escherichia coli	dksA; RNA polymerase-binding transcription factor
N0.HOG0000197	WP_168893086.1	WP_168919274.1	WP_168894729.1	WP_168895611.1	K04564	Environmental Information Processing	Signal transduction	MAPK signaling pathway - fly	SOD2; superoxide dismutase, Fe-Mn family	K04564	Environmental Information Processing	Signal transduction	MAPK signaling pathway - fly	SOD2; superoxide dismutase, Fe-Mn family	K04564	Environmental Information Processing	Signal transduction	MAPK signaling pathway - fly	SOD2; superoxide dismutase, Fe-Mn family	K04564	Environmental Information Processing	Signal transduction	MAPK signaling pathway - fly	SOD2; superoxide dismutase, Fe-Mn family
N0.HOG0000198	WP_168893087.1	WP_168919275.1	WP_168894730.1	WP_168895612.1	K00014	Metabolism	Amino acid metabolism	Phenylalanine, tyrosine and tryptophan biosynthesis	aroE; shikimate dehydrogenase	K00014	Metabolism	Amino acid metabolism	Phenylalanine, tyrosine and tryptophan biosynthesis	aroE; shikimate dehydrogenase	K00014	Metabolism	Amino acid metabolism	Phenylalanine, tyrosine and tryptophan biosynthesis	aroE; shikimate dehydrogenase	K00014	Metabolism	Amino acid metabolism	Phenylalanine, tyrosine and tryptophan biosynthesis	aroE; shikimate dehydrogenase
N0.HOG0000199	WP_168893089.1	WP_168919277.1	WP_168894732.1	WP_168895613.1	K01462	Not Included in Pathway or Brite	Unclassified: metabolism	Enzymes with EC numbers	PDF, def; peptide deformylase	K01462	Not Included in Pathway or Brite	Unclassified: metabolism	Enzymes with EC numbers	PDF, def; peptide deformylase	K01462	Not Included in Pathway or Brite	Unclassified: metabolism	Enzymes with EC numbers	PDF, def; peptide deformylase	K01462	Not Included in Pathway or Brite	Unclassified: metabolism	Enzymes with EC numbers	PDF, def; peptide deformylase
N0.HOG0000200	WP_168893090.1	WP_168919278.1	WP_168894733.1	WP_168895614.1	K00604	Metabolism	Metabolism of cofactors and vitamins	One carbon pool by folate	MTFMT, fmt; methionyl-tRNA formyltransferase	K00604	Metabolism	Metabolism of cofactors and vitamins	One carbon pool by folate	MTFMT, fmt; methionyl-tRNA formyltransferase	K00604	Metabolism	Metabolism of cofactors and vitamins	One carbon pool by folate	MTFMT, fmt; methionyl-tRNA formyltransferase	K00604	Metabolism	Metabolism of cofactors and vitamins	One carbon pool by folate	MTFMT, fmt; methionyl-tRNA formyltransferase
N0.HOG0000201	WP_168893091.1	WP_168919279.1	WP_168894734.1	WP_168895789.1	K02879	Genetic Information Processing	Translation	Ribosome	RP-L17, MRPL17, rplQ; large subunit ribosomal protein L17	K02879	Genetic Information Processing	Translation	Ribosome	RP-L17, MRPL17, rplQ; large subunit ribosomal protein L17	K02879	Genetic Information Processing	Translation	Ribosome	RP-L17, MRPL17, rplQ; large subunit ribosomal protein L17	K02879	Genetic Information Processing	Translation	Ribosome	RP-L17, MRPL17, rplQ; large subunit ribosomal protein L17
N0.HOG0000202	WP_168893092.1	WP_168919280.1	WP_168894735.1	WP_168895615.1	K03040	Genetic Information Processing	Transcription	RNA polymerase	rpoA; DNA-directed RNA polymerase subunit alpha	K03040	Genetic Information Processing	Transcription	RNA polymerase	rpoA; DNA-directed RNA polymerase subunit alpha	K03040	Genetic Information Processing	Transcription	RNA polymerase	rpoA; DNA-directed RNA polymerase subunit alpha	K03040	Genetic Information Processing	Transcription	RNA polymerase	rpoA; DNA-directed RNA polymerase subunit alpha
N0.HOG0000203	WP_168893093.1	WP_168919281.1	WP_168894736.1	WP_168895616.1	K02986	Genetic Information Processing	Translation	Ribosome	RP-S4, rpsD; small subunit ribosomal protein S4	K02986	Genetic Information Processing	Translation	Ribosome	RP-S4, rpsD; small subunit ribosomal protein S4	K02986	Genetic Information Processing	Translation	Ribosome	RP-S4, rpsD; small subunit ribosomal protein S4	K02986	Genetic Information Processing	Translation	Ribosome	RP-S4, rpsD; small subunit ribosomal protein S4
N0.HOG0000204	WP_168893094.1	WP_168919282.1	WP_168894737.1	WP_168895617.1	K02948	Genetic Information Processing	Translation	Ribosome	RP-S11, MRPS11, rpsK; small subunit ribosomal protein S11	K02948	Genetic Information Processing	Translation	Ribosome	RP-S11, MRPS11, rpsK; small subunit ribosomal protein S11	K02948	Genetic Information Processing	Translation	Ribosome	RP-S11, MRPS11, rpsK; small subunit ribosomal protein S11	K02948	Genetic Information Processing	Translation	Ribosome	RP-S11, MRPS11, rpsK; small subunit ribosomal protein S11
N0.HOG0000205	WP_168893095.1	WP_168919283.1	WP_168894738.1	WP_168895618.1	K02952	Genetic Information Processing	Translation	Ribosome	RP-S13, rpsM; small subunit ribosomal protein S13	K02952	Genetic Information Processing	Translation	Ribosome	RP-S13, rpsM; small subunit ribosomal protein S13	K02952	Genetic Information Processing	Translation	Ribosome	RP-S13, rpsM; small subunit ribosomal protein S13	K02952	Genetic Information Processing	Translation	Ribosome	RP-S13, rpsM; small subunit ribosomal protein S13
N0.HOG0000206	WP_168893096.1	WP_168821094.1	WP_168894914.1	WP_168895790.1	K02919	Genetic Information Processing	Translation	Ribosome	RP-L36, MRPL36, rpmJ; large subunit ribosomal protein L36	K02919	Genetic Information Processing	Translation	Ribosome	RP-L36, MRPL36, rpmJ; large subunit ribosomal protein L36	K02919	Genetic Information Processing	Translation	Ribosome	RP-L36, MRPL36, rpmJ; large subunit ribosomal protein L36	K02919	Genetic Information Processing	Translation	Ribosome	RP-L36, MRPL36, rpmJ; large subunit ribosomal protein L36
N0.HOG0000207	WP_168893097.1	WP_168919284.1	WP_168894739.1	WP_168895619.1	K03076	Genetic Information Processing	Folding, sorting and degradation	Protein export	secY; preprotein translocase subunit SecY	K03076	Genetic Information Processing	Folding, sorting and degradation	Protein export	secY; preprotein translocase subunit SecY	K03076	Genetic Information Processing	Folding, sorting and degradation	Protein export	secY; preprotein translocase subunit SecY	K03076	Genetic Information Processing	Folding, sorting and degradation	Protein export	secY; preprotein translocase subunit SecY
N0.HOG0000208	WP_168893098.1	WP_168919285.1	WP_168894740.1	WP_168895620.1	K02876	Genetic Information Processing	Translation	Ribosome	RP-L15, MRPL15, rplO; large subunit ribosomal protein L15	K02876	Genetic Information Processing	Translation	Ribosome	RP-L15, MRPL15, rplO; large subunit ribosomal protein L15	K02876	Genetic Information Processing	Translation	Ribosome	RP-L15, MRPL15, rplO; large subunit ribosomal protein L15	K02876	Genetic Information Processing	Translation	Ribosome	RP-L15, MRPL15, rplO; large subunit ribosomal protein L15
N0.HOG0000209	WP_168893099.1	WP_168919286.1	WP_168894741.1	WP_168895621.1	K02907	Genetic Information Processing	Translation	Ribosome	RP-L30, MRPL30, rpmD; large subunit ribosomal protein L30	K02907	Genetic Information Processing	Translation	Ribosome	RP-L30, MRPL30, rpmD; large subunit ribosomal protein L30	K02907	Genetic Information Processing	Translation	Ribosome	RP-L30, MRPL30, rpmD; large subunit ribosomal protein L30	K02907	Genetic Information Processing	Translation	Ribosome	RP-L30, MRPL30, rpmD; large subunit ribosomal protein L30
N0.HOG0000210	WP_168893100.1	WP_168919287.1	WP_168894742.1	WP_168895622.1	K02988	Genetic Information Processing	Translation	Ribosome	RP-S5, MRPS5, rpsE; small subunit ribosomal protein S5	K02988	Genetic Information Processing	Translation	Ribosome	RP-S5, MRPS5, rpsE; small subunit ribosomal protein S5	K02988	Genetic Information Processing	Translation	Ribosome	RP-S5, MRPS5, rpsE; small subunit ribosomal protein S5	K02988	Genetic Information Processing	Translation	Ribosome	RP-S5, MRPS5, rpsE; small subunit ribosomal protein S5
N0.HOG0000211	WP_168893101.1	WP_168919288.1	WP_168894743.1	WP_168895791.1	K02881	Genetic Information Processing	Translation	Ribosome	RP-L18, MRPL18, rplR; large subunit ribosomal protein L18	K02881	Genetic Information Processing	Translation	Ribosome	RP-L18, MRPL18, rplR; large subunit ribosomal protein L18	K02881	Genetic Information Processing	Translation	Ribosome	RP-L18, MRPL18, rplR; large subunit ribosomal protein L18	K02881	Genetic Information Processing	Translation	Ribosome	RP-L18, MRPL18, rplR; large subunit ribosomal protein L18
N0.HOG0000212	WP_168893102.1	WP_168919289.1	WP_168894744.1	WP_168895623.1	K02933	Genetic Information Processing	Translation	Ribosome	RP-L6, MRPL6, rplF; large subunit ribosomal protein L6	K02933	Genetic Information Processing	Translation	Ribosome	RP-L6, MRPL6, rplF; large subunit ribosomal protein L6	K02933	Genetic Information Processing	Translation	Ribosome	RP-L6, MRPL6, rplF; large subunit ribosomal protein L6	K02933	Genetic Information Processing	Translation	Ribosome	RP-L6, MRPL6, rplF; large subunit ribosomal protein L6
N0.HOG0000213	WP_168893103.1	WP_168919290.1	WP_168894745.1	WP_168895624.1	K02994	Genetic Information Processing	Translation	Ribosome	RP-S8, rpsH; small subunit ribosomal protein S8	K02994	Genetic Information Processing	Translation	Ribosome	RP-S8, rpsH; small subunit ribosomal protein S8	K02994	Genetic Information Processing	Translation	Ribosome	RP-S8, rpsH; small subunit ribosomal protein S8	K02994	Genetic Information Processing	Translation	Ribosome	RP-S8, rpsH; small subunit ribosomal protein S8
N0.HOG0000214	WP_168893104.1	WP_168919291.1	WP_168894746.1	WP_168895625.1	K02954	Genetic Information Processing	Translation	Ribosome	RP-S14, MRPS14, rpsN; small subunit ribosomal protein S14	K02954	Genetic Information Processing	Translation	Ribosome	RP-S14, MRPS14, rpsN; small subunit ribosomal protein S14	K02954	Genetic Information Processing	Translation	Ribosome	RP-S14, MRPS14, rpsN; small subunit ribosomal protein S14	K02954	Genetic Information Processing	Translation	Ribosome	RP-S14, MRPS14, rpsN; small subunit ribosomal protein S14
N0.HOG0000215	WP_168893105.1	WP_168919292.1	WP_168894747.1	WP_168895626.1	K02931	Genetic Information Processing	Translation	Ribosome	RP-L5, MRPL5, rplE; large subunit ribosomal protein L5	K02931	Genetic Information Processing	Translation	Ribosome	RP-L5, MRPL5, rplE; large subunit ribosomal protein L5	K02931	Genetic Information Processing	Translation	Ribosome	RP-L5, MRPL5, rplE; large subunit ribosomal protein L5	K02931	Genetic Information Processing	Translation	Ribosome	RP-L5, MRPL5, rplE; large subunit ribosomal protein L5
N0.HOG0000216	WP_168893106.1	WP_168919293.1	WP_168894748.1	WP_168895627.1	K02895	Genetic Information Processing	Translation	Ribosome	RP-L24, MRPL24, rplX; large subunit ribosomal protein L24	K02895	Genetic Information Processing	Translation	Ribosome	RP-L24, MRPL24, rplX; large subunit ribosomal protein L24	K02895	Genetic Information Processing	Translation	Ribosome	RP-L24, MRPL24, rplX; large subunit ribosomal protein L24	K02895	Genetic Information Processing	Translation	Ribosome	RP-L24, MRPL24, rplX; large subunit ribosomal protein L24
N0.HOG0000217	WP_168893107.1	WP_168919294.1	WP_168894749.1	WP_168895628.1	K02874	Genetic Information Processing	Translation	Ribosome	RP-L14, MRPL14, rplN; large subunit ribosomal protein L14	K02874	Genetic Information Processing	Translation	Ribosome	RP-L14, MRPL14, rplN; large subunit ribosomal protein L14	K02874	Genetic Information Processing	Translation	Ribosome	RP-L14, MRPL14, rplN; large subunit ribosomal protein L14	K02874	Genetic Information Processing	Translation	Ribosome	RP-L14, MRPL14, rplN; large subunit ribosomal protein L14
N0.HOG0000218	WP_168893108.1	WP_168919295.1	WP_168894750.1	WP_168895629.1	K02961	Genetic Information Processing	Translation	Ribosome	RP-S17, MRPS17, rpsQ; small subunit ribosomal protein S17	K02961	Genetic Information Processing	Translation	Ribosome	RP-S17, MRPS17, rpsQ; small subunit ribosomal protein S17	K02961	Genetic Information Processing	Translation	Ribosome	RP-S17, MRPS17, rpsQ; small subunit ribosomal protein S17	K02961	Genetic Information Processing	Translation	Ribosome	RP-S17, MRPS17, rpsQ; small subunit ribosomal protein S17
N0.HOG0000219	WP_168893109.1	WP_168919296.1	WP_168894751.1	WP_168895630.1	K02904	Genetic Information Processing	Translation	Ribosome	RP-L29, rpmC; large subunit ribosomal protein L29	K02904	Genetic Information Processing	Translation	Ribosome	RP-L29, rpmC; large subunit ribosomal protein L29	K02904	Genetic Information Processing	Translation	Ribosome	RP-L29, rpmC; large subunit ribosomal protein L29	K02904	Genetic Information Processing	Translation	Ribosome	RP-L29, rpmC; large subunit ribosomal protein L29
N0.HOG0000220	WP_168893110.1	WP_168919297.1	WP_168894752.1	WP_168895631.1	K02878	Genetic Information Processing	Translation	Ribosome	RP-L16, MRPL16, rplP; large subunit ribosomal protein L16	K02878	Genetic Information Processing	Translation	Ribosome	RP-L16, MRPL16, rplP; large subunit ribosomal protein L16	K02878	Genetic Information Processing	Translation	Ribosome	RP-L16, MRPL16, rplP; large subunit ribosomal protein L16	K02878	Genetic Information Processing	Translation	Ribosome	RP-L16, MRPL16, rplP; large subunit ribosomal protein L16
N0.HOG0000221	WP_168893111.1	WP_168919298.1	WP_168894753.1	WP_168895632.1	K02982	Genetic Information Processing	Translation	Ribosome	RP-S3, rpsC; small subunit ribosomal protein S3	K02982	Genetic Information Processing	Translation	Ribosome	RP-S3, rpsC; small subunit ribosomal protein S3	K02982	Genetic Information Processing	Translation	Ribosome	RP-S3, rpsC; small subunit ribosomal protein S3	K02982	Genetic Information Processing	Translation	Ribosome	RP-S3, rpsC; small subunit ribosomal protein S3
N0.HOG0000222	WP_168893112.1	WP_168919299.1	WP_168894754.1	WP_168895633.1	K02890	Genetic Information Processing	Translation	Ribosome	RP-L22, MRPL22, rplV; large subunit ribosomal protein L22	K02890	Genetic Information Processing	Translation	Ribosome	RP-L22, MRPL22, rplV; large subunit ribosomal protein L22	K02890	Genetic Information Processing	Translation	Ribosome	RP-L22, MRPL22, rplV; large subunit ribosomal protein L22	K02890	Genetic Information Processing	Translation	Ribosome	RP-L22, MRPL22, rplV; large subunit ribosomal protein L22
N0.HOG0000223	WP_168893113.1	WP_168919300.1	WP_168894755.1	WP_168895634.1	K02965	Genetic Information Processing	Translation	Ribosome	RP-S19, rpsS; small subunit ribosomal protein S19	K02965	Genetic Information Processing	Translation	Ribosome	RP-S19, rpsS; small subunit ribosomal protein S19	K02965	Genetic Information Processing	Translation	Ribosome	RP-S19, rpsS; small subunit ribosomal protein S19	K02965	Genetic Information Processing	Translation	Ribosome	RP-S19, rpsS; small subunit ribosomal protein S19
N0.HOG0000224	WP_168893114.1	WP_168919301.1	WP_168894756.1	WP_168895635.1	K02886	Genetic Information Processing	Translation	Ribosome	RP-L2, MRPL2, rplB; large subunit ribosomal protein L2	K02886	Genetic Information Processing	Translation	Ribosome	RP-L2, MRPL2, rplB; large subunit ribosomal protein L2	K02886	Genetic Information Processing	Translation	Ribosome	RP-L2, MRPL2, rplB; large subunit ribosomal protein L2	K02886	Genetic Information Processing	Translation	Ribosome	RP-L2, MRPL2, rplB; large subunit ribosomal protein L2
N0.HOG0000225	WP_168893115.1	WP_168919302.1	WP_168894757.1	WP_168895636.1	K02892	Genetic Information Processing	Translation	Ribosome	RP-L23, MRPL23, rplW; large subunit ribosomal protein L23	K02892	Genetic Information Processing	Translation	Ribosome	RP-L23, MRPL23, rplW; large subunit ribosomal protein L23	K02892	Genetic Information Processing	Translation	Ribosome	RP-L23, MRPL23, rplW; large subunit ribosomal protein L23	K02892	Genetic Information Processing	Translation	Ribosome	RP-L23, MRPL23, rplW; large subunit ribosomal protein L23
N0.HOG0000226	WP_168893116.1	WP_168919303.1	WP_168894758.1	WP_168895637.1	K02926	Genetic Information Processing	Translation	Ribosome	RP-L4, MRPL4, rplD; large subunit ribosomal protein L4	K02926	Genetic Information Processing	Translation	Ribosome	RP-L4, MRPL4, rplD; large subunit ribosomal protein L4	K02926	Genetic Information Processing	Translation	Ribosome	RP-L4, MRPL4, rplD; large subunit ribosomal protein L4	K02926	Genetic Information Processing	Translation	Ribosome	RP-L4, MRPL4, rplD; large subunit ribosomal protein L4
N0.HOG0000227	WP_168893117.1	WP_168919304.1	WP_168894759.1	WP_168895638.1	K02906	Genetic Information Processing	Translation	Ribosome	RP-L3, MRPL3, rplC; large subunit ribosomal protein L3	K02906	Genetic Information Processing	Translation	Ribosome	RP-L3, MRPL3, rplC; large subunit ribosomal protein L3	K02906	Genetic Information Processing	Translation	Ribosome	RP-L3, MRPL3, rplC; large subunit ribosomal protein L3	K02906	Genetic Information Processing	Translation	Ribosome	RP-L3, MRPL3, rplC; large subunit ribosomal protein L3
N0.HOG0000228	WP_168893118.1	WP_168821827.1	WP_168868468.1	WP_168895639.1	K02946	Genetic Information Processing	Translation	Ribosome	RP-S10, MRPS10, rpsJ; small subunit ribosomal protein S10	K02946	Genetic Information Processing	Translation	Ribosome	RP-S10, MRPS10, rpsJ; small subunit ribosomal protein S10	K02946	Genetic Information Processing	Translation	Ribosome	RP-S10, MRPS10, rpsJ; small subunit ribosomal protein S10	K02946	Genetic Information Processing	Translation	Ribosome	RP-S10, MRPS10, rpsJ; small subunit ribosomal protein S10
N0.HOG0000229	WP_168893119.1	WP_168919305.1	WP_168894760.1	WP_168895640.1	K07447	Brite Hierarchies	Protein families: genetic information processing	Ribosome biogenesis	ruvX; putative pre-16S rRNA nuclease	K07447	Brite Hierarchies	Protein families: genetic information processing	Ribosome biogenesis	ruvX; putative pre-16S rRNA nuclease	K07447	Brite Hierarchies	Protein families: genetic information processing	Ribosome biogenesis	ruvX; putative pre-16S rRNA nuclease	K07447	Brite Hierarchies	Protein families: genetic information processing	Ribosome biogenesis	ruvX; putative pre-16S rRNA nuclease
N0.HOG0000230	WP_168893120.1	WP_168919306.1	WP_168894761.1	WP_168895641.1	K02221	Brite Hierarchies	Protein families: signaling and cellular processes	Secretion system	yggT; YggT family protein	K02221	Brite Hierarchies	Protein families: signaling and cellular processes	Secretion system	yggT; YggT family protein	K02221	Brite Hierarchies	Protein families: signaling and cellular processes	Secretion system	yggT; YggT family protein	K02221	Brite Hierarchies	Protein families: signaling and cellular processes	Secretion system	yggT; YggT family protein
N0.HOG0000231	WP_168893121.1	WP_168919307.1	WP_168894762.1	WP_168895642.1		NA NA NA	NA NA NA NA	NA NA NA NA NA	NA NA NA NA NA NA NA		NA NA NA	NA NA NA NA	NA NA NA NA NA	NA NA NA NA NA NA NA		NA NA NA	NA NA NA NA	NA NA NA NA NA	NA NA NA NA NA NA NA		NA NA NA	NA NA NA NA	NA NA NA NA NA	NA NA NA NA NA NA NA
N0.HOG0000232	WP_168893122.1	WP_168919308.1	WP_168894763.1	WP_168895643.1	K03439	Brite Hierarchies	Protein families: genetic information processing	Transfer RNA biogenesis	trmB, METTL1, TRM8; tRNA (guanine-N7-)-methyltransferase	K03439	Brite Hierarchies	Protein families: genetic information processing	Transfer RNA biogenesis	trmB, METTL1, TRM8; tRNA (guanine-N7-)-methyltransferase	K03439	Brite Hierarchies	Protein families: genetic information processing	Transfer RNA biogenesis	trmB, METTL1, TRM8; tRNA (guanine-N7-)-methyltransferase	K03439	Brite Hierarchies	Protein families: genetic information processing	Transfer RNA biogenesis	trmB, METTL1, TRM8; tRNA (guanine-N7-)-methyltransferase
N0.HOG0000233	WP_168893123.1	WP_168919309.1	WP_168894764.1	WP_168895644.1		NA NA NA	NA NA NA NA	NA NA NA NA NA	NA NA NA NA NA NA NA		NA NA NA	NA NA NA NA	NA NA NA NA NA	NA NA NA NA NA NA NA		NA NA NA	NA NA NA NA	NA NA NA NA NA	NA NA NA NA NA NA NA		NA NA NA	NA NA NA NA	NA NA NA NA NA	NA NA NA NA NA NA NA
N0.HOG0000234	WP_168893125.1	WP_281349767.1	WP_168894765.1	WP_168895646.1	K03424	Not Included in Pathway or Brite	Unclassified: metabolism	Enzymes with EC numbers	tatD; TatD DNase family protein	NA	NA	NA	NA	NA	K03424	Not Included in Pathway or Brite	Unclassified: metabolism	Enzymes with EC numbers	tatD; TatD DNase family protein	K03424	Not Included in Pathway or Brite	Unclassified: metabolism	Enzymes with EC numbers	tatD; TatD DNase family protein
N0.HOG0000235	WP_168893126.1	WP_168919311.1	WP_168894766.1	WP_168895647.1	K01893	Genetic Information Processing	Translation	Aminoacyl-tRNA biosynthesis	NARS, asnS; asparaginyl-tRNA synthetase	K01893	Genetic Information Processing	Translation	Aminoacyl-tRNA biosynthesis	NARS, asnS; asparaginyl-tRNA synthetase	K01893	Genetic Information Processing	Translation	Aminoacyl-tRNA biosynthesis	NARS, asnS; asparaginyl-tRNA synthetase	K01893	Genetic Information Processing	Translation	Aminoacyl-tRNA biosynthesis	NARS, asnS; asparaginyl-tRNA synthetase
N0.HOG0000236	WP_168893129.1	WP_168919314.1	WP_168894769.1	WP_168895649.1	K02945	Genetic Information Processing	Translation	Ribosome	RP-S1, rpsA; small subunit ribosomal protein S1	K02945	Genetic Information Processing	Translation	Ribosome	RP-S1, rpsA; small subunit ribosomal protein S1	K02945	Genetic Information Processing	Translation	Ribosome	RP-S1, rpsA; small subunit ribosomal protein S1	K02945	Genetic Information Processing	Translation	Ribosome	RP-S1, rpsA; small subunit ribosomal protein S1
N0.HOG0000237	WP_168893130.1	WP_168919315.1	WP_168894770.1	WP_168895650.1	K00800	Metabolism	Amino acid metabolism	Phenylalanine, tyrosine and tryptophan biosynthesis	aroA; 3-phosphoshikimate 1-carboxyvinyltransferase	K00800	Metabolism	Amino acid metabolism	Phenylalanine, tyrosine and tryptophan biosynthesis	aroA; 3-phosphoshikimate 1-carboxyvinyltransferase	K00800	Metabolism	Amino acid metabolism	Phenylalanine, tyrosine and tryptophan biosynthesis	aroA; 3-phosphoshikimate 1-carboxyvinyltransferase	K00800	Metabolism	Amino acid metabolism	Phenylalanine, tyrosine and tryptophan biosynthesis	aroA; 3-phosphoshikimate 1-carboxyvinyltransferase
N0.HOG0000238	WP_168893131.1	WP_168919316.1	WP_168894771.1	WP_168895651.1	K00831	Metabolism	Energy metabolism	Methane metabolism	serC, PSAT1; phosphoserine aminotransferase	K00831	Metabolism	Energy metabolism	Methane metabolism	serC, PSAT1; phosphoserine aminotransferase	K00831	Metabolism	Energy metabolism	Methane metabolism	serC, PSAT1; phosphoserine aminotransferase	K00831	Metabolism	Energy metabolism	Methane metabolism	serC, PSAT1; phosphoserine aminotransferase
N0.HOG0000239	WP_168893132.1	WP_168919317.1	WP_168894772.1	WP_168895652.1	K05837	Brite Hierarchies	Protein families: genetic information processing	Chromosome and associated proteins	rodA, mrdB; rod shape determining protein RodA	K05837	Brite Hierarchies	Protein families: genetic information processing	Chromosome and associated proteins	rodA, mrdB; rod shape determining protein RodA	K05837	Brite Hierarchies	Protein families: genetic information processing	Chromosome and associated proteins	rodA, mrdB; rod shape determining protein RodA	K05837	Brite Hierarchies	Protein families: genetic information processing	Chromosome and associated proteins	rodA, mrdB; rod shape determining protein RodA
N0.HOG0000240	WP_168893133.1	WP_168919318.1	WP_168894773.1	WP_281350643.1	K05515	Metabolism	Glycan biosynthesis and metabolism	Peptidoglycan biosynthesis	mrdA; penicillin-binding protein 2	K05515	Metabolism	Glycan biosynthesis and metabolism	Peptidoglycan biosynthesis	mrdA; penicillin-binding protein 2		NA NA NA	NA NA NA NA	NA NA NA NA NA	NA NA NA NA NA NA NA	K05515	Metabolism	Glycan biosynthesis and metabolism	Peptidoglycan biosynthesis	mrdA; penicillin-binding protein 2
N0.HOG0000241	WP_168893134.1	WP_168919319.1	WP_168894774.1	WP_168895654.1	K02340	Genetic Information Processing	Replication and repair	DNA replication	holA; DNA polymerase III subunit delta		NA NA NA	NA NA NA NA	NA NA NA NA NA	NA NA NA NA NA NA NA	K02340	Genetic Information Processing	Replication and repair	DNA replication	holA; DNA polymerase III subunit delta	K02340	Genetic Information Processing	Replication and repair	DNA replication	holA; DNA polymerase III subunit delta
N0.HOG0000242	WP_168893135.1	WP_168919320.1	WP_168894775.1	WP_168895655.1	K01869	Genetic Information Processing	Translation	Aminoacyl-tRNA biosynthesis	LARS, leuS; leucyl-tRNA synthetase	K01869	Genetic Information Processing	Translation	Aminoacyl-tRNA biosynthesis	LARS, leuS; leucyl-tRNA synthetase	K01869	Genetic Information Processing	Translation	Aminoacyl-tRNA biosynthesis	LARS, leuS; leucyl-tRNA synthetase	K01869	Genetic Information Processing	Translation	Aminoacyl-tRNA biosynthesis	LARS, leuS; leucyl-tRNA synthetase
N0.HOG0000243	WP_168893136.1	WP_168919321.1	WP_168894776.1	WP_168895656.1	K07042	Brite Hierarchies	Protein families: genetic information processing	Ribosome biogenesis	ybeY, yqfG; probable rRNA maturation factor	K07042	Brite Hierarchies	Protein families: genetic information processing	Ribosome biogenesis	ybeY, yqfG; probable rRNA maturation factor	K07042	Brite Hierarchies	Protein families: genetic information processing	Ribosome biogenesis	ybeY, yqfG; probable rRNA maturation factor	K07042	Brite Hierarchies	Protein families: genetic information processing	Ribosome biogenesis	ybeY, yqfG; probable rRNA maturation factor
N0.HOG0000244	WP_168893137.1	WP_168919322.1	WP_168894777.1	WP_168895657.1	K06168	Brite Hierarchies	Protein families: genetic information processing	Transfer RNA biogenesis	miaB; tRNA-2-methylthio-N6-dimethylallyladenosine synthase	K06168	Brite Hierarchies	Protein families: genetic information processing	Transfer RNA biogenesis	miaB; tRNA-2-methylthio-N6-dimethylallyladenosine synthase	K06168	Brite Hierarchies	Protein families: genetic information processing	Transfer RNA biogenesis	miaB; tRNA-2-methylthio-N6-dimethylallyladenosine synthase	K06168	Brite Hierarchies	Protein families: genetic information processing	Transfer RNA biogenesis	miaB; tRNA-2-methylthio-N6-dimethylallyladenosine synthase
N0.HOG0000245	WP_168893138.1	WP_168919323.1	WP_168894778.1	WP_168895658.1	K01886	Genetic Information Processing	Translation	Aminoacyl-tRNA biosynthesis	QARS, glnS; glutaminyl-tRNA synthetase	K01886	Genetic Information Processing	Translation	Aminoacyl-tRNA biosynthesis	QARS, glnS; glutaminyl-tRNA synthetase	K01886	Genetic Information Processing	Translation	Aminoacyl-tRNA biosynthesis	QARS, glnS; glutaminyl-tRNA synthetase	K01886	Genetic Information Processing	Translation	Aminoacyl-tRNA biosynthesis	QARS, glnS; glutaminyl-tRNA synthetase
N0.HOG0000246	WP_168893139.1	WP_168919324.1	WP_168894779.1	WP_168895659.1	K03839	Not Included in Pathway or Brite	Unclassified: metabolism	Energy metabolism	fldA, nifF, isiB; flavodoxin I	K03839	Not Included in Pathway or Brite	Unclassified: metabolism	Energy metabolism	fldA, nifF, isiB; flavodoxin I	K03839	Not Included in Pathway or Brite	Unclassified: metabolism	Energy metabolism	fldA, nifF, isiB; flavodoxin I	K03839	Not Included in Pathway or Brite	Unclassified: metabolism	Energy metabolism	fldA, nifF, isiB; flavodoxin I
N0.HOG0000247	WP_168893140.1	WP_168919325.1	WP_168894780.1	WP_168895660.1	K01175	Not Included in Pathway or Brite	Unclassified: metabolism	Enzymes with EC numbers	ybfF; esterase	K01175	Not Included in Pathway or Brite	Unclassified: metabolism	Enzymes with EC numbers	ybfF; esterase	K01175	Not Included in Pathway or Brite	Unclassified: metabolism	Enzymes with EC numbers	ybfF; esterase	K01175	Not Included in Pathway or Brite	Unclassified: metabolism	Enzymes with EC numbers	ybfF; esterase
N0.HOG0000248	WP_168893141.1	WP_168919326.1	WP_168894916.1	WP_168895661.1	K01810	Metabolism	Carbohydrate metabolism	Glycolysis / Gluconeogenesis	GPI, pgi; glucose-6-phosphate isomerase	K01810	Metabolism	Carbohydrate metabolism	Glycolysis / Gluconeogenesis	GPI, pgi; glucose-6-phosphate isomerase	K01810	Metabolism	Carbohydrate metabolism	Glycolysis / Gluconeogenesis	GPI, pgi; glucose-6-phosphate isomerase	K01810	Metabolism	Carbohydrate metabolism	Glycolysis / Gluconeogenesis	GPI, pgi; glucose-6-phosphate isomerase
N0.HOG0000249	WP_168893142.1	WP_168919327.1	WP_168894781.1	WP_168895662.1	K05592	Genetic Information Processing	Folding, sorting and degradation	RNA degradation	deaD, cshA; ATP-dependent RNA helicase DeaD	K05592	Genetic Information Processing	Folding, sorting and degradation	RNA degradation	deaD, cshA; ATP-dependent RNA helicase DeaD	K05592	Genetic Information Processing	Folding, sorting and degradation	RNA degradation	deaD, cshA; ATP-dependent RNA helicase DeaD	K05592	Genetic Information Processing	Folding, sorting and degradation	RNA degradation	deaD, cshA; ATP-dependent RNA helicase DeaD
N0.HOG0000250	WP_168893143.1	WP_168919328.1	WP_168894782.1	WP_168895663.1	K00962	Genetic Information Processing	Folding, sorting and degradation	RNA degradation	pnp, PNPT1; polyribonucleotide nucleotidyltransferase	K00962	Genetic Information Processing	Folding, sorting and degradation	RNA degradation	pnp, PNPT1; polyribonucleotide nucleotidyltransferase	K00962	Genetic Information Processing	Folding, sorting and degradation	RNA degradation	pnp, PNPT1; polyribonucleotide nucleotidyltransferase	K00962	Genetic Information Processing	Folding, sorting and degradation	RNA degradation	pnp, PNPT1; polyribonucleotide nucleotidyltransferase
N0.HOG0000251	WP_168893144.1	WP_168919329.1	WP_168894783.1	WP_168895664.1	K02956	Genetic Information Processing	Translation	Ribosome	RP-S15, MRPS15, rpsO; small subunit ribosomal protein S15	K02956	Genetic Information Processing	Translation	Ribosome	RP-S15, MRPS15, rpsO; small subunit ribosomal protein S15	K02956	Genetic Information Processing	Translation	Ribosome	RP-S15, MRPS15, rpsO; small subunit ribosomal protein S15	K02956	Genetic Information Processing	Translation	Ribosome	RP-S15, MRPS15, rpsO; small subunit ribosomal protein S15
N0.HOG0000252	WP_168893145.1	WP_211080495.1	WP_168894785.1	WP_168895666.1	K02834	Brite Hierarchies	Protein families: genetic information processing	Ribosome biogenesis	rbfA; ribosome-binding factor A	K02834	Brite Hierarchies	Protein families: genetic information processing	Ribosome biogenesis	rbfA; ribosome-binding factor A	K02834	Brite Hierarchies	Protein families: genetic information processing	Ribosome biogenesis	rbfA; ribosome-binding factor A	K02834	Brite Hierarchies	Protein families: genetic information processing	Ribosome biogenesis	rbfA; ribosome-binding factor A
N0.HOG0000253	WP_168893146.1	WP_168919332.1	WP_168894787.1	WP_168895668.1	K02600	Brite Hierarchies	Protein families: genetic information processing	Transcription machinery	nusA; transcription termination/antitermination protein NusA	K02600	Brite Hierarchies	Protein families: genetic information processing	Transcription machinery	nusA; transcription termination/antitermination protein NusA	K02600	Brite Hierarchies	Protein families: genetic information processing	Transcription machinery	nusA; transcription termination/antitermination protein NusA	K02600	Brite Hierarchies	Protein families: genetic information processing	Transcription machinery	nusA; transcription termination/antitermination protein NusA
N0.HOG0000254	WP_168893147.1	WP_168919333.1	WP_168894788.1	WP_168895669.1	K03075	Genetic Information Processing	Folding, sorting and degradation	Protein export	secG; preprotein translocase subunit SecG	K03075	Genetic Information Processing	Folding, sorting and degradation	Protein export	secG; preprotein translocase subunit SecG	K03075	Genetic Information Processing	Folding, sorting and degradation	Protein export	secG; preprotein translocase subunit SecG	K03075	Genetic Information Processing	Folding, sorting and degradation	Protein export	secG; preprotein translocase subunit SecG
N0.HOG0000255	WP_168893150.1	WP_168919334.1	WP_168894789.1	WP_168895670.1	K02427	Brite Hierarchies	Protein families: genetic information processing	Ribosome biogenesis	rlmE, rrmJ, ftsJ; 23S rRNA (uridine2552-2'-O)-methyltransferase	K02427	Brite Hierarchies	Protein families: genetic information processing	Ribosome biogenesis	rlmE, rrmJ, ftsJ; 23S rRNA (uridine2552-2'-O)-methyltransferase	K02427	Brite Hierarchies	Protein families: genetic information processing	Ribosome biogenesis	rlmE, rrmJ, ftsJ; 23S rRNA (uridine2552-2'-O)-methyltransferase	K02427	Brite Hierarchies	Protein families: genetic information processing	Ribosome biogenesis	rlmE, rrmJ, ftsJ; 23S rRNA (uridine2552-2'-O)-methyltransferase
N0.HOG0000256	WP_168893151.1	WP_168919335.1	WP_168894790.1	WP_168895672.1	K03046	Genetic Information Processing	Transcription	RNA polymerase	rpoC; DNA-directed RNA polymerase subunit beta'	K03046	Genetic Information Processing	Transcription	RNA polymerase	rpoC; DNA-directed RNA polymerase subunit beta'	K03046	Genetic Information Processing	Transcription	RNA polymerase	rpoC; DNA-directed RNA polymerase subunit beta'	K03046	Genetic Information Processing	Transcription	RNA polymerase	rpoC; DNA-directed RNA polymerase subunit beta'
N0.HOG0000257	WP_168893152.1	WP_168919337.1	WP_168894792.1	WP_168895674.1	K02935	Genetic Information Processing	Translation	Ribosome	RP-L7, MRPL12, rplL; large subunit ribosomal protein L7/L12	K02935	Genetic Information Processing	Translation	Ribosome	RP-L7, MRPL12, rplL; large subunit ribosomal protein L7/L12	K02935	Genetic Information Processing	Translation	Ribosome	RP-L7, MRPL12, rplL; large subunit ribosomal protein L7/L12	K02935	Genetic Information Processing	Translation	Ribosome	RP-L7, MRPL12, rplL; large subunit ribosomal protein L7/L12
N0.HOG0000258	WP_168893153.1	WP_168919338.1	WP_168894793.1	WP_168895675.1	K02864	Genetic Information Processing	Translation	Ribosome	RP-L10, MRPL10, rplJ; large subunit ribosomal protein L10	K02864	Genetic Information Processing	Translation	Ribosome	RP-L10, MRPL10, rplJ; large subunit ribosomal protein L10	K02864	Genetic Information Processing	Translation	Ribosome	RP-L10, MRPL10, rplJ; large subunit ribosomal protein L10	K02864	Genetic Information Processing	Translation	Ribosome	RP-L10, MRPL10, rplJ; large subunit ribosomal protein L10
N0.HOG0000259	WP_168893154.1	WP_168919339.1	WP_168894794.1	WP_168895676.1	K02863	Genetic Information Processing	Translation	Ribosome	RP-L1, MRPL1, rplA; large subunit ribosomal protein L1	K02863	Genetic Information Processing	Translation	Ribosome	RP-L1, MRPL1, rplA; large subunit ribosomal protein L1	K02863	Genetic Information Processing	Translation	Ribosome	RP-L1, MRPL1, rplA; large subunit ribosomal protein L1	K02863	Genetic Information Processing	Translation	Ribosome	RP-L1, MRPL1, rplA; large subunit ribosomal protein L1
N0.HOG0000260	WP_168893155.1	WP_168919340.1	WP_168894795.1	WP_168895677.1	K02867	Genetic Information Processing	Translation	Ribosome	RP-L11, MRPL11, rplK; large subunit ribosomal protein L11	K02867	Genetic Information Processing	Translation	Ribosome	RP-L11, MRPL11, rplK; large subunit ribosomal protein L11	K02867	Genetic Information Processing	Translation	Ribosome	RP-L11, MRPL11, rplK; large subunit ribosomal protein L11	K02867	Genetic Information Processing	Translation	Ribosome	RP-L11, MRPL11, rplK; large subunit ribosomal protein L11
N0.HOG0000261	WP_168893156.1	WP_168919341.1	WP_168894796.1	WP_168895678.1	K02601	Brite Hierarchies	Protein families: genetic information processing	Transcription machinery	nusG; transcription termination/antitermination protein NusG	K02601	Brite Hierarchies	Protein families: genetic information processing	Transcription machinery	nusG; transcription termination/antitermination protein NusG	K02601	Brite Hierarchies	Protein families: genetic information processing	Transcription machinery	nusG; transcription termination/antitermination protein NusG	K02601	Brite Hierarchies	Protein families: genetic information processing	Transcription machinery	nusG; transcription termination/antitermination protein NusG
N0.HOG0000262	WP_168893157.1	WP_168919342.1	WP_168894797.1	WP_168895679.1	K03073	Genetic Information Processing	Folding, sorting and degradation	Protein export	secE; preprotein translocase subunit SecE	K03073	Genetic Information Processing	Folding, sorting and degradation	Protein export	secE; preprotein translocase subunit SecE	K03073	Genetic Information Processing	Folding, sorting and degradation	Protein export	secE; preprotein translocase subunit SecE	K03073	Genetic Information Processing	Folding, sorting and degradation	Protein export	secE; preprotein translocase subunit SecE
N0.HOG0000263	WP_168893158.1	WP_168919343.1	WP_168894798.1	WP_168895680.1	K02358	Organismal Systems	Environmental adaptation	Plant-pathogen interaction	tuf, TUFM; elongation factor Tu	K02358	Organismal Systems	Environmental adaptation	Plant-pathogen interaction	tuf, TUFM; elongation factor Tu	K02358	Organismal Systems	Environmental adaptation	Plant-pathogen interaction	tuf, TUFM; elongation factor Tu	K02358	Organismal Systems	Environmental adaptation	Plant-pathogen interaction	tuf, TUFM; elongation factor Tu
N0.HOG0000264	WP_168893159.1	WP_168919344.1	WP_168894799.1	WP_168895681.1	K02355	Brite Hierarchies	Protein families: genetic information processing	Translation factors	fusA, GFM, EFG; elongation factor G	K02355	Brite Hierarchies	Protein families: genetic information processing	Translation factors	fusA, GFM, EFG; elongation factor G	K02355	Brite Hierarchies	Protein families: genetic information processing	Translation factors	fusA, GFM, EFG; elongation factor G	K02355	Brite Hierarchies	Protein families: genetic information processing	Translation factors	fusA, GFM, EFG; elongation factor G
N0.HOG0000265	WP_168893160.1	WP_168919345.1	WP_168894800.1	WP_168895682.1	K02992	Genetic Information Processing	Translation	Ribosome	RP-S7, MRPS7, rpsG; small subunit ribosomal protein S7	K02992	Genetic Information Processing	Translation	Ribosome	RP-S7, MRPS7, rpsG; small subunit ribosomal protein S7	K02992	Genetic Information Processing	Translation	Ribosome	RP-S7, MRPS7, rpsG; small subunit ribosomal protein S7	K02992	Genetic Information Processing	Translation	Ribosome	RP-S7, MRPS7, rpsG; small subunit ribosomal protein S7
N0.HOG0000266	WP_168893161.1	WP_168919347.1	WP_168894802.1	WP_168895684.1	K07237	Genetic Information Processing	Folding, sorting and degradation	Sulfur relay system	tusB, dsrH; tRNA 2-thiouridine synthesizing protein B	K07237	Genetic Information Processing	Folding, sorting and degradation	Sulfur relay system	tusB, dsrH; tRNA 2-thiouridine synthesizing protein B	K07237	Genetic Information Processing	Folding, sorting and degradation	Sulfur relay system	tusB, dsrH; tRNA 2-thiouridine synthesizing protein B	K07237	Genetic Information Processing	Folding, sorting and degradation	Sulfur relay system	tusB, dsrH; tRNA 2-thiouridine synthesizing protein B
N0.HOG0000267	WP_168893162.1	WP_168919348.1	WP_168894803.1	WP_168895685.1	K07236	Genetic Information Processing	Folding, sorting and degradation	Sulfur relay system	tusC, dsrF; tRNA 2-thiouridine synthesizing protein C	K07236	Genetic Information Processing	Folding, sorting and degradation	Sulfur relay system	tusC, dsrF; tRNA 2-thiouridine synthesizing protein C	K07236	Genetic Information Processing	Folding, sorting and degradation	Sulfur relay system	tusC, dsrF; tRNA 2-thiouridine synthesizing protein C	K07236	Genetic Information Processing	Folding, sorting and degradation	Sulfur relay system	tusC, dsrF; tRNA 2-thiouridine synthesizing protein C
N0.HOG0000268	WP_168893163.1	WP_168919349.1	WP_168894804.1	WP_168895686.1	K07235	Genetic Information Processing	Folding, sorting and degradation	Sulfur relay system	tusD, dsrE; tRNA 2-thiouridine synthesizing protein D	K07235	Genetic Information Processing	Folding, sorting and degradation	Sulfur relay system	tusD, dsrE; tRNA 2-thiouridine synthesizing protein D	K07235	Genetic Information Processing	Folding, sorting and degradation	Sulfur relay system	tusD, dsrE; tRNA 2-thiouridine synthesizing protein D	K07235	Genetic Information Processing	Folding, sorting and degradation	Sulfur relay system	tusD, dsrE; tRNA 2-thiouridine synthesizing protein D
N0.HOG0000269	WP_168893164.1	WP_168919350.1	WP_168894805.1	WP_168895687.1	K03772	Brite Hierarchies	Protein families: genetic information processing	Chaperones and folding catalysts	fkpA; FKBP-type peptidyl-prolyl cis-trans isomerase FkpA	K03772	Brite Hierarchies	Protein families: genetic information processing	Chaperones and folding catalysts	fkpA; FKBP-type peptidyl-prolyl cis-trans isomerase FkpA	K03772	Brite Hierarchies	Protein families: genetic information processing	Chaperones and folding catalysts	fkpA; FKBP-type peptidyl-prolyl cis-trans isomerase FkpA		NA NA NA	NA NA NA NA	NA NA NA NA NA	NA NA NA NA NA NA NA
N0.HOG0000270	WP_168893165.1	WP_168919351.1	WP_168894806.1	WP_211080595.1	K00133	Metabolism	Amino acid metabolism	Glycine, serine and threonine metabolism	asd; aspartate-semialdehyde dehydrogenase	K00133	Metabolism	Amino acid metabolism	Glycine, serine and threonine metabolism	asd; aspartate-semialdehyde dehydrogenase	K00133	Metabolism	Amino acid metabolism	Glycine, serine and threonine metabolism	asd; aspartate-semialdehyde dehydrogenase	K00133	Metabolism	Amino acid metabolism	Glycine, serine and threonine metabolism	asd; aspartate-semialdehyde dehydrogenase
N0.HOG0000271	WP_168893167.1	WP_168919354.1	WP_168894809.1	WP_168895690.1	K02963	Genetic Information Processing	Translation	Ribosome	RP-S18, MRPS18, rpsR; small subunit ribosomal protein S18	K02963	Genetic Information Processing	Translation	Ribosome	RP-S18, MRPS18, rpsR; small subunit ribosomal protein S18	K02963	Genetic Information Processing	Translation	Ribosome	RP-S18, MRPS18, rpsR; small subunit ribosomal protein S18	K02963	Genetic Information Processing	Translation	Ribosome	RP-S18, MRPS18, rpsR; small subunit ribosomal protein S18
N0.HOG0000272	WP_168893168.1	WP_168919355.1	WP_168894810.1	WP_168895691.1	K02939	Genetic Information Processing	Translation	Ribosome	RP-L9, MRPL9, rplI; large subunit ribosomal protein L9	K02939	Genetic Information Processing	Translation	Ribosome	RP-L9, MRPL9, rplI; large subunit ribosomal protein L9	K02939	Genetic Information Processing	Translation	Ribosome	RP-L9, MRPL9, rplI; large subunit ribosomal protein L9	K02939	Genetic Information Processing	Translation	Ribosome	RP-L9, MRPL9, rplI; large subunit ribosomal protein L9
N0.HOG0000273	WP_168893169.1	WP_168919356.1	WP_168894811.1	WP_168895692.1	K02343	Genetic Information Processing	Replication and repair	DNA replication	dnaX; DNA polymerase III subunit gamma/tau	K02343	Genetic Information Processing	Replication and repair	DNA replication	dnaX; DNA polymerase III subunit gamma/tau	K02343	Genetic Information Processing	Replication and repair	DNA replication	dnaX; DNA polymerase III subunit gamma/tau	K02343	Genetic Information Processing	Replication and repair	DNA replication	dnaX; DNA polymerase III subunit gamma/tau
N0.HOG0000274	WP_168893170.1	WP_168919467.1	WP_211080458.1	WP_168895693.1	K04079	Genetic Information Processing	Folding, sorting and degradation	Protein processing in endoplasmic reticulum	HSP90A, htpG; molecular chaperone HtpG	K04079	Genetic Information Processing	Folding, sorting and degradation	Protein processing in endoplasmic reticulum	HSP90A, htpG; molecular chaperone HtpG	K04079	Genetic Information Processing	Folding, sorting and degradation	Protein processing in endoplasmic reticulum	HSP90A, htpG; molecular chaperone HtpG	K04079	Genetic Information Processing	Folding, sorting and degradation	Protein processing in endoplasmic reticulum	HSP90A, htpG; molecular chaperone HtpG
N0.HOG0000275	WP_168893171.1	WP_168919357.1	WP_168894812.1	WP_168895694.1	K00891	Metabolism	Amino acid metabolism	Phenylalanine, tyrosine and tryptophan biosynthesis	aroK, aroL; shikimate kinase	K00891	Metabolism	Amino acid metabolism	Phenylalanine, tyrosine and tryptophan biosynthesis	aroK, aroL; shikimate kinase	K00891	Metabolism	Amino acid metabolism	Phenylalanine, tyrosine and tryptophan biosynthesis	aroK, aroL; shikimate kinase	K00891	Metabolism	Amino acid metabolism	Phenylalanine, tyrosine and tryptophan biosynthesis	aroK, aroL; shikimate kinase
N0.HOG0000276	WP_168893172.1	WP_168919358.1	WP_168894813.1	WP_246213246.1	K01735	Metabolism	Amino acid metabolism	Phenylalanine, tyrosine and tryptophan biosynthesis	aroB; 3-dehydroquinate synthase	K01735	Metabolism	Amino acid metabolism	Phenylalanine, tyrosine and tryptophan biosynthesis	aroB; 3-dehydroquinate synthase	K01735	Metabolism	Amino acid metabolism	Phenylalanine, tyrosine and tryptophan biosynthesis	aroB; 3-dehydroquinate synthase	K01735	Metabolism	Amino acid metabolism	Phenylalanine, tyrosine and tryptophan biosynthesis	aroB; 3-dehydroquinate synthase
N0.HOG0000277	WP_168893173.1	WP_168919359.1	WP_168894814.1	WP_168895695.1	K01783	Metabolism	Carbohydrate metabolism	Pentose phosphate pathway	rpe, RPE; ribulose-phosphate 3-epimerase	K01783	Metabolism	Carbohydrate metabolism	Pentose phosphate pathway	rpe, RPE; ribulose-phosphate 3-epimerase	K01783	Metabolism	Carbohydrate metabolism	Pentose phosphate pathway	rpe, RPE; ribulose-phosphate 3-epimerase	K01783	Metabolism	Carbohydrate metabolism	Pentose phosphate pathway	rpe, RPE; ribulose-phosphate 3-epimerase
N0.HOG0000278	WP_168893174.1	WP_168919360.1	WP_168894815.1	WP_168895696.1	K01867	Genetic Information Processing	Translation	Aminoacyl-tRNA biosynthesis	WARS, trpS; tryptophanyl-tRNA synthetase	K01867	Genetic Information Processing	Translation	Aminoacyl-tRNA biosynthesis	WARS, trpS; tryptophanyl-tRNA synthetase	K01867	Genetic Information Processing	Translation	Aminoacyl-tRNA biosynthesis	WARS, trpS; tryptophanyl-tRNA synthetase	K01867	Genetic Information Processing	Translation	Aminoacyl-tRNA biosynthesis	WARS, trpS; tryptophanyl-tRNA synthetase
N0.HOG0000279	WP_168893176.1	WP_168919362.1	WP_168894817.1	WP_168895697.1	K01776	Metabolism	Metabolism of other amino acids	D-Amino acid metabolism	murI; glutamate racemase	K01776	Metabolism	Metabolism of other amino acids	D-Amino acid metabolism	murI; glutamate racemase	K01776	Metabolism	Metabolism of other amino acids	D-Amino acid metabolism	murI; glutamate racemase	K01776	Metabolism	Metabolism of other amino acids	D-Amino acid metabolism	murI; glutamate racemase
N0.HOG0000280	WP_168893178.1	WP_168919364.1	WP_168894819.1	WP_168895699.1	K00873	Metabolism	Carbohydrate metabolism	Glycolysis / Gluconeogenesis	PK, pyk; pyruvate kinase	K00873	Metabolism	Carbohydrate metabolism	Glycolysis / Gluconeogenesis	PK, pyk; pyruvate kinase	K00873	Metabolism	Carbohydrate metabolism	Glycolysis / Gluconeogenesis	PK, pyk; pyruvate kinase	K00873	Metabolism	Carbohydrate metabolism	Glycolysis / Gluconeogenesis	PK, pyk; pyruvate kinase
N0.HOG0000281	WP_168893179.1	WP_168919365.1	WP_168894820.1	WP_168895700.1	K02426	Not Included in Pathway or Brite	Poorly characterized	General function prediction only	sufE; cysteine desulfuration protein SufE	K02426	Not Included in Pathway or Brite	Poorly characterized	General function prediction only	sufE; cysteine desulfuration protein SufE	K02426	Not Included in Pathway or Brite	Poorly characterized	General function prediction only	sufE; cysteine desulfuration protein SufE	K02426	Not Included in Pathway or Brite	Poorly characterized	General function prediction only	sufE; cysteine desulfuration protein SufE
N0.HOG0000282	WP_168893181.1	WP_168919367.1	WP_168894822.1	WP_168895702.1	K09015	Not Included in Pathway or Brite	Poorly characterized	General function prediction only	sufD; Fe-S cluster assembly protein SufD	K09015	Not Included in Pathway or Brite	Poorly characterized	General function prediction only	sufD; Fe-S cluster assembly protein SufD	K09015	Not Included in Pathway or Brite	Poorly characterized	General function prediction only	sufD; Fe-S cluster assembly protein SufD	K09015	Not Included in Pathway or Brite	Poorly characterized	General function prediction only	sufD; Fe-S cluster assembly protein SufD
N0.HOG0000283	WP_168893182.1	WP_168919368.1	WP_168894823.1	WP_168895796.1	K09013	Brite Hierarchies	Protein families: signaling and cellular processes	Transporters	sufC; Fe-S cluster assembly ATP-binding protein	K09013	Brite Hierarchies	Protein families: signaling and cellular processes	Transporters	sufC; Fe-S cluster assembly ATP-binding protein	K09013	Brite Hierarchies	Protein families: signaling and cellular processes	Transporters	sufC; Fe-S cluster assembly ATP-binding protein	K09013	Brite Hierarchies	Protein families: signaling and cellular processes	Transporters	sufC; Fe-S cluster assembly ATP-binding protein
N0.HOG0000284	WP_168893183.1	WP_211080496.1	WP_168894824.1	WP_168895703.1	K09014	Not Included in Pathway or Brite	Poorly characterized	General function prediction only	sufB; Fe-S cluster assembly protein SufB	K09014	Not Included in Pathway or Brite	Poorly characterized	General function prediction only	sufB; Fe-S cluster assembly protein SufB	K09014	Not Included in Pathway or Brite	Poorly characterized	General function prediction only	sufB; Fe-S cluster assembly protein SufB	K09014	Not Included in Pathway or Brite	Poorly characterized	General function prediction only	sufB; Fe-S cluster assembly protein SufB
N0.HOG0000285	WP_168893185.1	WP_168919371.1	WP_168894826.1	WP_168895705.1	K03980	Brite Hierarchies	Protein families: metabolism	Peptidoglycan biosynthesis and degradation proteins	murJ, mviN; putative peptidoglycan lipid II flippase	K03980	Brite Hierarchies	Protein families: metabolism	Peptidoglycan biosynthesis and degradation proteins	murJ, mviN; putative peptidoglycan lipid II flippase	K03980	Brite Hierarchies	Protein families: metabolism	Peptidoglycan biosynthesis and degradation proteins	murJ, mviN; putative peptidoglycan lipid II flippase	K03980	Brite Hierarchies	Protein families: metabolism	Peptidoglycan biosynthesis and degradation proteins	murJ, mviN; putative peptidoglycan lipid II flippase
N0.HOG0000286	WP_168893186.1	WP_168919372.1	WP_168894827.1	WP_168895706.1	K01497	Metabolism	Metabolism of cofactors and vitamins	Riboflavin metabolism	ribA, RIB1; GTP cyclohydrolase II	K01497	Metabolism	Metabolism of cofactors and vitamins	Riboflavin metabolism	ribA, RIB1; GTP cyclohydrolase II	K01497	Metabolism	Metabolism of cofactors and vitamins	Riboflavin metabolism	ribA, RIB1; GTP cyclohydrolase II	K01497	Metabolism	Metabolism of cofactors and vitamins	Riboflavin metabolism	ribA, RIB1; GTP cyclohydrolase II
N0.HOG0000287	WP_168893187.1	WP_168919373.1	WP_168894828.1	WP_168895707.1	K01141	Genetic Information Processing	Replication and repair	Mismatch repair	sbcB, exoI; exodeoxyribonuclease I	K01141	Genetic Information Processing	Replication and repair	Mismatch repair	sbcB, exoI; exodeoxyribonuclease I	K01141	Genetic Information Processing	Replication and repair	Mismatch repair	sbcB, exoI; exodeoxyribonuclease I	K01141	Genetic Information Processing	Replication and repair	Mismatch repair	sbcB, exoI; exodeoxyribonuclease I
N0.HOG0000288	WP_168893189.1	WP_168919375.1	WP_168894829.1	WP_168895709.1	K00343	Metabolism	Energy metabolism	Oxidative phosphorylation	nuoN; NADH-quinone oxidoreductase subunit N	K00343	Metabolism	Energy metabolism	Oxidative phosphorylation	nuoN; NADH-quinone oxidoreductase subunit N	K00343	Metabolism	Energy metabolism	Oxidative phosphorylation	nuoN; NADH-quinone oxidoreductase subunit N	K00343	Metabolism	Energy metabolism	Oxidative phosphorylation	nuoN; NADH-quinone oxidoreductase subunit N
N0.HOG0000289	WP_168893190.1	WP_168919376.1	WP_168894830.1	WP_168895710.1	K00342	Metabolism	Energy metabolism	Oxidative phosphorylation	nuoM; NADH-quinone oxidoreductase subunit M	K00342	Metabolism	Energy metabolism	Oxidative phosphorylation	nuoM; NADH-quinone oxidoreductase subunit M	K00342	Metabolism	Energy metabolism	Oxidative phosphorylation	nuoM; NADH-quinone oxidoreductase subunit M	K00342	Metabolism	Energy metabolism	Oxidative phosphorylation	nuoM; NADH-quinone oxidoreductase subunit M
N0.HOG0000290	WP_168893191.1	WP_168919377.1	WP_168894831.1	WP_168895711.1	K00341	Metabolism	Energy metabolism	Oxidative phosphorylation	nuoL; NADH-quinone oxidoreductase subunit L	K00341	Metabolism	Energy metabolism	Oxidative phosphorylation	nuoL; NADH-quinone oxidoreductase subunit L	K00341	Metabolism	Energy metabolism	Oxidative phosphorylation	nuoL; NADH-quinone oxidoreductase subunit L	K00341	Metabolism	Energy metabolism	Oxidative phosphorylation	nuoL; NADH-quinone oxidoreductase subunit L
N0.HOG0000291	WP_168893192.1	WP_168919378.1	WP_168894832.1	WP_168895712.1	K00340	Metabolism	Energy metabolism	Oxidative phosphorylation	nuoK; NADH-quinone oxidoreductase subunit K	K00340	Metabolism	Energy metabolism	Oxidative phosphorylation	nuoK; NADH-quinone oxidoreductase subunit K	K00340	Metabolism	Energy metabolism	Oxidative phosphorylation	nuoK; NADH-quinone oxidoreductase subunit K	K00340	Metabolism	Energy metabolism	Oxidative phosphorylation	nuoK; NADH-quinone oxidoreductase subunit K
N0.HOG0000292	WP_168893193.1	WP_168919379.1	WP_168894833.1	WP_168895713.1	K00339	Metabolism	Energy metabolism	Oxidative phosphorylation	nuoJ; NADH-quinone oxidoreductase subunit J	K00339	Metabolism	Energy metabolism	Oxidative phosphorylation	nuoJ; NADH-quinone oxidoreductase subunit J	K00339	Metabolism	Energy metabolism	Oxidative phosphorylation	nuoJ; NADH-quinone oxidoreductase subunit J	K00339	Metabolism	Energy metabolism	Oxidative phosphorylation	nuoJ; NADH-quinone oxidoreductase subunit J
N0.HOG0000293	WP_168893194.1	WP_168919380.1	WP_168894834.1	WP_168895714.1	K00338	Metabolism	Energy metabolism	Oxidative phosphorylation	nuoI; NADH-quinone oxidoreductase subunit I	K00338	Metabolism	Energy metabolism	Oxidative phosphorylation	nuoI; NADH-quinone oxidoreductase subunit I	K00338	Metabolism	Energy metabolism	Oxidative phosphorylation	nuoI; NADH-quinone oxidoreductase subunit I	K00338	Metabolism	Energy metabolism	Oxidative phosphorylation	nuoI; NADH-quinone oxidoreductase subunit I
N0.HOG0000294	WP_168893195.1	WP_168919381.1	WP_168894835.1	WP_168895715.1	K00337	Metabolism	Energy metabolism	Oxidative phosphorylation	nuoH; NADH-quinone oxidoreductase subunit H	K00337	Metabolism	Energy metabolism	Oxidative phosphorylation	nuoH; NADH-quinone oxidoreductase subunit H	K00337	Metabolism	Energy metabolism	Oxidative phosphorylation	nuoH; NADH-quinone oxidoreductase subunit H	K00337	Metabolism	Energy metabolism	Oxidative phosphorylation	nuoH; NADH-quinone oxidoreductase subunit H
N0.HOG0000295	WP_168893196.1	WP_168919382.1	WP_168894836.1	WP_168895716.1	K00336	Metabolism	Energy metabolism	Oxidative phosphorylation	nuoG; NADH-quinone oxidoreductase subunit G	K00336	Metabolism	Energy metabolism	Oxidative phosphorylation	nuoG; NADH-quinone oxidoreductase subunit G	K00336	Metabolism	Energy metabolism	Oxidative phosphorylation	nuoG; NADH-quinone oxidoreductase subunit G	K00336	Metabolism	Energy metabolism	Oxidative phosphorylation	nuoG; NADH-quinone oxidoreductase subunit G
N0.HOG0000296	WP_168893197.1	WP_168919383.1	WP_168894837.1	WP_246213247.1	K00335	Metabolism	Energy metabolism	Oxidative phosphorylation	nuoF; NADH-quinone oxidoreductase subunit F	K00335	Metabolism	Energy metabolism	Oxidative phosphorylation	nuoF; NADH-quinone oxidoreductase subunit F	K00335	Metabolism	Energy metabolism	Oxidative phosphorylation	nuoF; NADH-quinone oxidoreductase subunit F	K00335	Metabolism	Energy metabolism	Oxidative phosphorylation	nuoF; NADH-quinone oxidoreductase subunit F
N0.HOG0000297	WP_168893198.1	WP_168919384.1	WP_168894838.1	WP_168895717.1	K00334	Metabolism	Energy metabolism	Oxidative phosphorylation	nuoE; NADH-quinone oxidoreductase subunit E	K00334	Metabolism	Energy metabolism	Oxidative phosphorylation	nuoE; NADH-quinone oxidoreductase subunit E	K00334	Metabolism	Energy metabolism	Oxidative phosphorylation	nuoE; NADH-quinone oxidoreductase subunit E	K00334	Metabolism	Energy metabolism	Oxidative phosphorylation	nuoE; NADH-quinone oxidoreductase subunit E
N0.HOG0000298	WP_168893199.1	WP_168919385.1	WP_168894839.1	WP_168895718.1	K13378	Metabolism	Energy metabolism	Oxidative phosphorylation	nuoCD; NADH-quinone oxidoreductase subunit C/D	K13378	Metabolism	Energy metabolism	Oxidative phosphorylation	nuoCD; NADH-quinone oxidoreductase subunit C/D	K13378	Metabolism	Energy metabolism	Oxidative phosphorylation	nuoCD; NADH-quinone oxidoreductase subunit C/D	K13378	Metabolism	Energy metabolism	Oxidative phosphorylation	nuoCD; NADH-quinone oxidoreductase subunit C/D
N0.HOG0000299	WP_168893200.1	WP_168919386.1	WP_168894840.1	WP_168895719.1	K00331	Metabolism	Energy metabolism	Oxidative phosphorylation	nuoB; NADH-quinone oxidoreductase subunit B	K00331	Metabolism	Energy metabolism	Oxidative phosphorylation	nuoB; NADH-quinone oxidoreductase subunit B	K00331	Metabolism	Energy metabolism	Oxidative phosphorylation	nuoB; NADH-quinone oxidoreductase subunit B	K00331	Metabolism	Energy metabolism	Oxidative phosphorylation	nuoB; NADH-quinone oxidoreductase subunit B
N0.HOG0000300	WP_168893201.1	WP_168919387.1	WP_168894841.1	WP_168895720.1	K00330	Metabolism	Energy metabolism	Oxidative phosphorylation	nuoA; NADH-quinone oxidoreductase subunit A	K00330	Metabolism	Energy metabolism	Oxidative phosphorylation	nuoA; NADH-quinone oxidoreductase subunit A	K00330	Metabolism	Energy metabolism	Oxidative phosphorylation	nuoA; NADH-quinone oxidoreductase subunit A	K00330	Metabolism	Energy metabolism	Oxidative phosphorylation	nuoA; NADH-quinone oxidoreductase subunit A
N0.HOG0000301	WP_168893202.1	WP_168919388.1	WP_168894842.1	WP_211080591.1	K01733	Metabolism	Amino acid metabolism	Glycine, serine and threonine metabolism	thrC; threonine synthase	K01733	Metabolism	Amino acid metabolism	Glycine, serine and threonine metabolism	thrC; threonine synthase	K01733	Metabolism	Amino acid metabolism	Glycine, serine and threonine metabolism	thrC; threonine synthase	K01733	Metabolism	Amino acid metabolism	Glycine, serine and threonine metabolism	thrC; threonine synthase
N0.HOG0000302	WP_168893203.1	WP_168919389.1	WP_168894843.1	WP_168895722.1	K00872	Metabolism	Amino acid metabolism	Glycine, serine and threonine metabolism	thrB; homoserine kinase	K00872	Metabolism	Amino acid metabolism	Glycine, serine and threonine metabolism	thrB; homoserine kinase	K00872	Metabolism	Amino acid metabolism	Glycine, serine and threonine metabolism	thrB; homoserine kinase	K00872	Metabolism	Amino acid metabolism	Glycine, serine and threonine metabolism	thrB; homoserine kinase
N0.HOG0000303	WP_168893204.1	WP_168919390.1	WP_168894844.1	WP_168895723.1	K12524	Metabolism	Amino acid metabolism	Glycine, serine and threonine metabolism	thrA; bifunctional aspartokinase / homoserine dehydrogenase 1	K12524	Metabolism	Amino acid metabolism	Glycine, serine and threonine metabolism	thrA; bifunctional aspartokinase / homoserine dehydrogenase 1	K12524	Metabolism	Amino acid metabolism	Glycine, serine and threonine metabolism	thrA; bifunctional aspartokinase / homoserine dehydrogenase 1	K12524	Metabolism	Amino acid metabolism	Glycine, serine and threonine metabolism	thrA; bifunctional aspartokinase / homoserine dehydrogenase 1
N0.HOG0000304	WP_168893206.1	WP_168919392.1	WP_168894846.1	WP_168895725.1	K01626	Metabolism	Amino acid metabolism	Phenylalanine, tyrosine and tryptophan biosynthesis	E2.5.1.54, aroF, aroG, aroH; 3-deoxy-7-phosphoheptulonate synthase	K01626	Metabolism	Amino acid metabolism	Phenylalanine, tyrosine and tryptophan biosynthesis	E2.5.1.54, aroF, aroG, aroH; 3-deoxy-7-phosphoheptulonate synthase	K01626	Metabolism	Amino acid metabolism	Phenylalanine, tyrosine and tryptophan biosynthesis	E2.5.1.54, aroF, aroG, aroH; 3-deoxy-7-phosphoheptulonate synthase	K01626	Metabolism	Amino acid metabolism	Phenylalanine, tyrosine and tryptophan biosynthesis	E2.5.1.54, aroF, aroG, aroH; 3-deoxy-7-phosphoheptulonate synthase
N0.HOG0000305	WP_168893207.1	WP_168919393.1	WP_168894847.1	WP_168895726.1	K14187	Metabolism	Amino acid metabolism	Phenylalanine, tyrosine and tryptophan biosynthesis	tyrA; chorismate mutase / prephenate dehydrogenase	K14187	Metabolism	Amino acid metabolism	Phenylalanine, tyrosine and tryptophan biosynthesis	tyrA; chorismate mutase / prephenate dehydrogenase	K14187	Metabolism	Amino acid metabolism	Phenylalanine, tyrosine and tryptophan biosynthesis	tyrA; chorismate mutase / prephenate dehydrogenase	K14187	Metabolism	Amino acid metabolism	Phenylalanine, tyrosine and tryptophan biosynthesis	tyrA; chorismate mutase / prephenate dehydrogenase
N0.HOG0000306	WP_168893209.1	WP_168919395.1	WP_168894849.1	WP_168895727.1		NA NA NA	NA NA NA NA	NA NA NA NA NA	NA NA NA NA NA NA NA		NA NA NA	NA NA NA NA	NA NA NA NA NA	NA NA NA NA NA NA NA		NA NA NA	NA NA NA NA	NA NA NA NA NA	NA NA NA NA NA NA NA		NA NA NA	NA NA NA NA	NA NA NA NA NA	NA NA NA NA NA NA NA
N0.HOG0000307	WP_168893210.1	WP_168919396.1	WP_168894850.1	WP_168895728.1	K03673	Human Diseases	Drug resistance: antimicrobial	Cationic antimicrobial peptide (CAMP) resistance	dsbA; protein dithiol oxidoreductase (disulfide-forming)	K03673	Human Diseases	Drug resistance: antimicrobial	Cationic antimicrobial peptide (CAMP) resistance	dsbA; protein dithiol oxidoreductase (disulfide-forming)	K03673	Human Diseases	Drug resistance: antimicrobial	Cationic antimicrobial peptide (CAMP) resistance	dsbA; protein dithiol oxidoreductase (disulfide-forming)		NA NA NA	NA NA NA NA	NA NA NA NA NA	NA NA NA NA NA NA NA
N0.HOG0000308	WP_168893211.1	WP_168919397.1	WP_168894851.1	WP_168895729.1		NA NA NA	NA NA NA NA	NA NA NA NA NA	NA NA NA NA NA NA NA		NA NA NA	NA NA NA NA	NA NA NA NA NA	NA NA NA NA NA NA NA		NA NA NA	NA NA NA NA	NA NA NA NA NA	NA NA NA NA NA NA NA		NA NA NA	NA NA NA NA	NA NA NA NA NA	NA NA NA NA NA NA NA
N0.HOG0000309	WP_168893212.1	WP_168919399.1	WP_168894852.1	WP_168895730.1	K06207	Not Included in Pathway or Brite	Unclassified: signaling and cellular processes	Signaling proteins	typA, bipA; GTP-binding protein	K06207	Not Included in Pathway or Brite	Unclassified: signaling and cellular processes	Signaling proteins	typA, bipA; GTP-binding protein	K06207	Not Included in Pathway or Brite	Unclassified: signaling and cellular processes	Signaling proteins	typA, bipA; GTP-binding protein	K06207	Not Included in Pathway or Brite	Unclassified: signaling and cellular processes	Signaling proteins	typA, bipA; GTP-binding protein
N0.HOG0000310	WP_168893213.1	WP_246208770.1	WP_168894853.1	WP_168895732.1	K03687	Brite Hierarchies	Protein families: genetic information processing	Chaperones and folding catalysts	GRPE; molecular chaperone GrpE	K03687	Brite Hierarchies	Protein families: genetic information processing	Chaperones and folding catalysts	GRPE; molecular chaperone GrpE	K03687	Brite Hierarchies	Protein families: genetic information processing	Chaperones and folding catalysts	GRPE; molecular chaperone GrpE	K03687	Brite Hierarchies	Protein families: genetic information processing	Chaperones and folding catalysts	GRPE; molecular chaperone GrpE
N0.HOG0000311	WP_168893214.1	WP_168919400.1	WP_168894854.1	WP_168895733.1	K02902	Genetic Information Processing	Translation	Ribosome	RP-L28, MRPL28, rpmB; large subunit ribosomal protein L28	K02902	Genetic Information Processing	Translation	Ribosome	RP-L28, MRPL28, rpmB; large subunit ribosomal protein L28	K02902	Genetic Information Processing	Translation	Ribosome	RP-L28, MRPL28, rpmB; large subunit ribosomal protein L28	K02902	Genetic Information Processing	Translation	Ribosome	RP-L28, MRPL28, rpmB; large subunit ribosomal protein L28
N0.HOG0000312	WP_168893215.1	WP_168919401.1	WP_168894855.1	WP_168895734.1	K02913	Genetic Information Processing	Translation	Ribosome	RP-L33, MRPL33, rpmG; large subunit ribosomal protein L33	K02913	Genetic Information Processing	Translation	Ribosome	RP-L33, MRPL33, rpmG; large subunit ribosomal protein L33	K02913	Genetic Information Processing	Translation	Ribosome	RP-L33, MRPL33, rpmG; large subunit ribosomal protein L33	K02913	Genetic Information Processing	Translation	Ribosome	RP-L33, MRPL33, rpmG; large subunit ribosomal protein L33
N0.HOG0000313	WP_168893216.1	WP_168919402.1	WP_168894856.1	WP_168895735.1	K02909	Genetic Information Processing	Translation	Ribosome	RP-L31, rpmE; large subunit ribosomal protein L31	K02909	Genetic Information Processing	Translation	Ribosome	RP-L31, rpmE; large subunit ribosomal protein L31	K02909	Genetic Information Processing	Translation	Ribosome	RP-L31, rpmE; large subunit ribosomal protein L31	K02909	Genetic Information Processing	Translation	Ribosome	RP-L31, rpmE; large subunit ribosomal protein L31
N0.HOG0000314	WP_168893217.1	WP_168919403.1	WP_168894857.1	WP_168895736.1	K04066	Genetic Information Processing	Replication and repair	Homologous recombination	priA; primosomal protein N' (replication factor Y) (superfamily II helicase)	K04066	Genetic Information Processing	Replication and repair	Homologous recombination	priA; primosomal protein N' (replication factor Y) (superfamily II helicase)	K04066	Genetic Information Processing	Replication and repair	Homologous recombination	priA; primosomal protein N' (replication factor Y) (superfamily II helicase)	K04066	Genetic Information Processing	Replication and repair	Homologous recombination	priA; primosomal protein N' (replication factor Y) (superfamily II helicase)
N0.HOG0000315	WP_168893218.1	WP_168919404.1	WP_168894858.1	WP_168895737.1	K03495	Brite Hierarchies	Protein families: genetic information processing	Transfer RNA biogenesis	gidA, mnmG, MTO1; tRNA uridine 5-carboxymethylaminomethyl modification enzyme	K03495	Brite Hierarchies	Protein families: genetic information processing	Transfer RNA biogenesis	gidA, mnmG, MTO1; tRNA uridine 5-carboxymethylaminomethyl modification enzyme	K03495	Brite Hierarchies	Protein families: genetic information processing	Transfer RNA biogenesis	gidA, mnmG, MTO1; tRNA uridine 5-carboxymethylaminomethyl modification enzyme	K03495	Brite Hierarchies	Protein families: genetic information processing	Transfer RNA biogenesis	gidA, mnmG, MTO1; tRNA uridine 5-carboxymethylaminomethyl modification enzyme
N0.HOG0000316	WP_168893220.1	WP_168919405.1	WP_168894859.1	WP_168895738.1	K00525	Metabolism	Nucleotide metabolism	Purine metabolism	E1.17.4.1A, nrdA, nrdE; ribonucleoside-diphosphate reductase alpha chain	K00525	Metabolism	Nucleotide metabolism	Purine metabolism	E1.17.4.1A, nrdA, nrdE; ribonucleoside-diphosphate reductase alpha chain	K00525	Metabolism	Nucleotide metabolism	Purine metabolism	E1.17.4.1A, nrdA, nrdE; ribonucleoside-diphosphate reductase alpha chain	K00525	Metabolism	Nucleotide metabolism	Purine metabolism	E1.17.4.1A, nrdA, nrdE; ribonucleoside-diphosphate reductase alpha chain
N0.HOG0000317	WP_168893221.1	WP_168919406.1	WP_168894860.1	WP_168895739.1	K00526	Metabolism	Nucleotide metabolism	Purine metabolism	E1.17.4.1B, nrdB, nrdF; ribonucleoside-diphosphate reductase beta chain	K00526	Metabolism	Nucleotide metabolism	Purine metabolism	E1.17.4.1B, nrdB, nrdF; ribonucleoside-diphosphate reductase beta chain	K00526	Metabolism	Nucleotide metabolism	Purine metabolism	E1.17.4.1B, nrdB, nrdF; ribonucleoside-diphosphate reductase beta chain	K00526	Metabolism	Nucleotide metabolism	Purine metabolism	E1.17.4.1B, nrdB, nrdF; ribonucleoside-diphosphate reductase beta chain
N0.HOG0000318	WP_168893222.1	WP_168919407.1	WP_168894861.1	WP_168895740.1	K03758	Brite Hierarchies	Protein families: signaling and cellular processes	Transporters	arcD, lysl, lysP; arginine:ornithine antiporter / lysine permease	K03758	Brite Hierarchies	Protein families: signaling and cellular processes	Transporters	arcD, lysl, lysP; arginine:ornithine antiporter / lysine permease	K03758	Brite Hierarchies	Protein families: signaling and cellular processes	Transporters	arcD, lysl, lysP; arginine:ornithine antiporter / lysine permease	K03758	Brite Hierarchies	Protein families: signaling and cellular processes	Transporters	arcD, lysl, lysP; arginine:ornithine antiporter / lysine permease
N0.HOG0000319	WP_168893224.1	WP_168919409.1	WP_168894863.1	WP_211080592.1	K02959	Genetic Information Processing	Translation	Ribosome	RP-S16, MRPS16, rpsP; small subunit ribosomal protein S16	K02959	Genetic Information Processing	Translation	Ribosome	RP-S16, MRPS16, rpsP; small subunit ribosomal protein S16	K02959	Genetic Information Processing	Translation	Ribosome	RP-S16, MRPS16, rpsP; small subunit ribosomal protein S16	K02959	Genetic Information Processing	Translation	Ribosome	RP-S16, MRPS16, rpsP; small subunit ribosomal protein S16
N0.HOG0000320	WP_168893225.1	WP_168919410.1	WP_168894864.1	WP_168895742.1	K02860	Brite Hierarchies	Protein families: genetic information processing	Ribosome biogenesis	rimM; 16S rRNA processing protein RimM	K02860	Brite Hierarchies	Protein families: genetic information processing	Ribosome biogenesis	rimM; 16S rRNA processing protein RimM	K02860	Brite Hierarchies	Protein families: genetic information processing	Ribosome biogenesis	rimM; 16S rRNA processing protein RimM	K02860	Brite Hierarchies	Protein families: genetic information processing	Ribosome biogenesis	rimM; 16S rRNA processing protein RimM
N0.HOG0000321	WP_168893226.1	WP_168919411.1	WP_168894865.1	WP_168895743.1	K00554	Brite Hierarchies	Protein families: genetic information processing	Transfer RNA biogenesis	trmD; tRNA (guanine37-N1)-methyltransferase	K00554	Brite Hierarchies	Protein families: genetic information processing	Transfer RNA biogenesis	trmD; tRNA (guanine37-N1)-methyltransferase	K00554	Brite Hierarchies	Protein families: genetic information processing	Transfer RNA biogenesis	trmD; tRNA (guanine37-N1)-methyltransferase	K00554	Brite Hierarchies	Protein families: genetic information processing	Transfer RNA biogenesis	trmD; tRNA (guanine37-N1)-methyltransferase
N0.HOG0000322	WP_168893227.1	WP_168919412.1	WP_168894866.1	WP_168895744.1	K02884	Genetic Information Processing	Translation	Ribosome	RP-L19, MRPL19, rplS; large subunit ribosomal protein L19	K02884	Genetic Information Processing	Translation	Ribosome	RP-L19, MRPL19, rplS; large subunit ribosomal protein L19	K02884	Genetic Information Processing	Translation	Ribosome	RP-L19, MRPL19, rplS; large subunit ribosomal protein L19	K02884	Genetic Information Processing	Translation	Ribosome	RP-L19, MRPL19, rplS; large subunit ribosomal protein L19
N0.HOG0000323	WP_168893228.1	WP_168919413.1	WP_168894867.1	WP_168895745.1	K03581	Genetic Information Processing	Replication and repair	Homologous recombination	recD; exodeoxyribonuclease V alpha subunit	K03581	Genetic Information Processing	Replication and repair	Homologous recombination	recD; exodeoxyribonuclease V alpha subunit	K03581	Genetic Information Processing	Replication and repair	Homologous recombination	recD; exodeoxyribonuclease V alpha subunit	K03581	Genetic Information Processing	Replication and repair	Homologous recombination	recD; exodeoxyribonuclease V alpha subunit
N0.HOG0000324	WP_168893229.1	WP_168919414.1	WP_246223079.1	WP_168895746.1	K03582	Genetic Information Processing	Replication and repair	Homologous recombination	recB; exodeoxyribonuclease V beta subunit	K03582	Genetic Information Processing	Replication and repair	Homologous recombination	recB; exodeoxyribonuclease V beta subunit	K03582	Genetic Information Processing	Replication and repair	Homologous recombination	recB; exodeoxyribonuclease V beta subunit	K03582	Genetic Information Processing	Replication and repair	Homologous recombination	recB; exodeoxyribonuclease V beta subunit
N0.HOG0000325	WP_168893230.1	WP_168919415.1	WP_168894870.1	WP_168895747.1	K03583	Genetic Information Processing	Replication and repair	Homologous recombination	recC; exodeoxyribonuclease V gamma subunit	K03583	Genetic Information Processing	Replication and repair	Homologous recombination	recC; exodeoxyribonuclease V gamma subunit	K03583	Genetic Information Processing	Replication and repair	Homologous recombination	recC; exodeoxyribonuclease V gamma subunit	K03583	Genetic Information Processing	Replication and repair	Homologous recombination	recC; exodeoxyribonuclease V gamma subunit
N0.HOG0000326	WP_168893232.1	WP_168919417.1	WP_168894871.1	WP_168895748.1	K03573	Genetic Information Processing	Replication and repair	Mismatch repair	mutH; DNA mismatch repair protein MutH	K03573	Genetic Information Processing	Replication and repair	Mismatch repair	mutH; DNA mismatch repair protein MutH	K03573	Genetic Information Processing	Replication and repair	Mismatch repair	mutH; DNA mismatch repair protein MutH	K03573	Genetic Information Processing	Replication and repair	Mismatch repair	mutH; DNA mismatch repair protein MutH
N0.HOG0000327	WP_168893233.1	WP_168919419.1	WP_168894873.1	WP_168895750.1	K02784	Environmental Information Processing	Membrane transport	Phosphotransferase system (PTS)	ptsH; phosphocarrier protein HPr	K02784	Environmental Information Processing	Membrane transport	Phosphotransferase system (PTS)	ptsH; phosphocarrier protein HPr	K02784	Environmental Information Processing	Membrane transport	Phosphotransferase system (PTS)	ptsH; phosphocarrier protein HPr	K02784	Environmental Information Processing	Membrane transport	Phosphotransferase system (PTS)	ptsH; phosphocarrier protein HPr
N0.HOG0000328	WP_168893234.1	WP_168919420.1	WP_168894874.1	WP_168895751.1	K08483	Environmental Information Processing	Membrane transport	Phosphotransferase system (PTS)	ptsI; phosphoenolpyruvate-protein phosphotransferase (PTS system enzyme I)	K08483	Environmental Information Processing	Membrane transport	Phosphotransferase system (PTS)	ptsI; phosphoenolpyruvate-protein phosphotransferase (PTS system enzyme I)	K08483	Environmental Information Processing	Membrane transport	Phosphotransferase system (PTS)	ptsI; phosphoenolpyruvate-protein phosphotransferase (PTS system enzyme I)	K08483	Environmental Information Processing	Membrane transport	Phosphotransferase system (PTS)	ptsI; phosphoenolpyruvate-protein phosphotransferase (PTS system enzyme I)
N0.HOG0000329	WP_168893235.1	WP_168919421.1	WP_168894875.1	WP_168895752.1	K02777	Metabolism	Carbohydrate metabolism	Glycolysis / Gluconeogenesis	crr; sugar PTS system EIIA component	K02777	Metabolism	Carbohydrate metabolism	Glycolysis / Gluconeogenesis	crr; sugar PTS system EIIA component	K02777	Metabolism	Carbohydrate metabolism	Glycolysis / Gluconeogenesis	crr; sugar PTS system EIIA component	K02777	Metabolism	Carbohydrate metabolism	Glycolysis / Gluconeogenesis	crr; sugar PTS system EIIA component
N0.HOG0000330	WP_168893237.1	WP_168919423.1	WP_168894877.1	WP_168895754.1		NA NA NA	NA NA NA NA	NA NA NA NA NA	NA NA NA NA NA NA NA		NA NA NA	NA NA NA NA	NA NA NA NA NA	NA NA NA NA NA NA NA		NA NA NA	NA NA NA NA	NA NA NA NA NA	NA NA NA NA NA NA NA		NA NA NA	NA NA NA NA	NA NA NA NA NA	NA NA NA NA NA NA NA
N0.HOG0000331	WP_168893239.1	WP_168919425.1	WP_168894879.1	WP_168895756.1	K01887	Genetic Information Processing	Translation	Aminoacyl-tRNA biosynthesis	RARS, argS; arginyl-tRNA synthetase	K01887	Genetic Information Processing	Translation	Aminoacyl-tRNA biosynthesis	RARS, argS; arginyl-tRNA synthetase	K01887	Genetic Information Processing	Translation	Aminoacyl-tRNA biosynthesis	RARS, argS; arginyl-tRNA synthetase	K01887	Genetic Information Processing	Translation	Aminoacyl-tRNA biosynthesis	RARS, argS; arginyl-tRNA synthetase
N0.HOG0000332	WP_168893240.1	WP_168919426.1	WP_281351635.1	WP_168895757.1	K00566	Genetic Information Processing	Folding, sorting and degradation	Sulfur relay system	mnmA, trmU; tRNA-uridine 2-sulfurtransferase	K00566	Genetic Information Processing	Folding, sorting and degradation	Sulfur relay system	mnmA, trmU; tRNA-uridine 2-sulfurtransferase	K00566	Genetic Information Processing	Folding, sorting and degradation	Sulfur relay system	mnmA, trmU; tRNA-uridine 2-sulfurtransferase	K00566	Genetic Information Processing	Folding, sorting and degradation	Sulfur relay system	mnmA, trmU; tRNA-uridine 2-sulfurtransferase
N0.HOG0000333	WP_168893242.1	WP_168919428.1	WP_168894882.1	WP_168895759.1	K11071	Environmental Information Processing	Membrane transport	ABC transporters	potB; spermidine/putrescine transport system permease protein	K11071	Environmental Information Processing	Membrane transport	ABC transporters	potB; spermidine/putrescine transport system permease protein	K11071	Environmental Information Processing	Membrane transport	ABC transporters	potB; spermidine/putrescine transport system permease protein	K11071	Environmental Information Processing	Membrane transport	ABC transporters	potB; spermidine/putrescine transport system permease protein
N0.HOG0000334	WP_168893243.1	WP_168919429.1	WP_168894883.1	WP_168895760.1	K11070	Environmental Information Processing	Membrane transport	ABC transporters	potC; spermidine/putrescine transport system permease protein	K11070	Environmental Information Processing	Membrane transport	ABC transporters	potC; spermidine/putrescine transport system permease protein	K11070	Environmental Information Processing	Membrane transport	ABC transporters	potC; spermidine/putrescine transport system permease protein	K11070	Environmental Information Processing	Membrane transport	ABC transporters	potC; spermidine/putrescine transport system permease protein
N0.HOG0000335	WP_168893244.1	WP_168919430.1	WP_168894884.1	WP_168895761.1	K10563	Genetic Information Processing	Replication and repair	Base excision repair	mutM, fpg; formamidopyrimidine-DNA glycosylase	K10563	Genetic Information Processing	Replication and repair	Base excision repair	mutM, fpg; formamidopyrimidine-DNA glycosylase	K10563	Genetic Information Processing	Replication and repair	Base excision repair	mutM, fpg; formamidopyrimidine-DNA glycosylase	K10563	Genetic Information Processing	Replication and repair	Base excision repair	mutM, fpg; formamidopyrimidine-DNA glycosylase
N0.HOG0000336	WP_168893245.1	WP_168919431.1	WP_168894885.1	WP_168895762.1	K03650	Brite Hierarchies	Protein families: genetic information processing	Transfer RNA biogenesis	mnmE, trmE, MSS1; tRNA modification GTPase	K03650	Brite Hierarchies	Protein families: genetic information processing	Transfer RNA biogenesis	mnmE, trmE, MSS1; tRNA modification GTPase	K03650	Brite Hierarchies	Protein families: genetic information processing	Transfer RNA biogenesis	mnmE, trmE, MSS1; tRNA modification GTPase	K03650	Brite Hierarchies	Protein families: genetic information processing	Transfer RNA biogenesis	mnmE, trmE, MSS1; tRNA modification GTPase
N0.HOG0000337	WP_168893246.1	WP_168919432.1	WP_168894886.1	WP_168895763.1	K03217	Genetic Information Processing	Folding, sorting and degradation	Protein export	yidC, spoIIIJ, OXA1, ccfA; YidC/Oxa1 family membrane protein insertase	K03217	Genetic Information Processing	Folding, sorting and degradation	Protein export	yidC, spoIIIJ, OXA1, ccfA; YidC/Oxa1 family membrane protein insertase	K03217	Genetic Information Processing	Folding, sorting and degradation	Protein export	yidC, spoIIIJ, OXA1, ccfA; YidC/Oxa1 family membrane protein insertase	K03217	Genetic Information Processing	Folding, sorting and degradation	Protein export	yidC, spoIIIJ, OXA1, ccfA; YidC/Oxa1 family membrane protein insertase
N0.HOG0000338	WP_168893247.1	WP_168919433.1	WP_168894887.1	WP_168895764.1	K03536	Brite Hierarchies	Protein families: genetic information processing	Transfer RNA biogenesis	rnpA; ribonuclease P protein component	K03536	Brite Hierarchies	Protein families: genetic information processing	Transfer RNA biogenesis	rnpA; ribonuclease P protein component	K03536	Brite Hierarchies	Protein families: genetic information processing	Transfer RNA biogenesis	rnpA; ribonuclease P protein component	K03536	Brite Hierarchies	Protein families: genetic information processing	Transfer RNA biogenesis	rnpA; ribonuclease P protein component
N0.HOG0000339	WP_168893248.1	WP_168919434.1	WP_168894888.1	WP_168895765.1	K02914	Genetic Information Processing	Translation	Ribosome	RP-L34, MRPL34, rpmH; large subunit ribosomal protein L34	K02914	Genetic Information Processing	Translation	Ribosome	RP-L34, MRPL34, rpmH; large subunit ribosomal protein L34	K02914	Genetic Information Processing	Translation	Ribosome	RP-L34, MRPL34, rpmH; large subunit ribosomal protein L34	K02914	Genetic Information Processing	Translation	Ribosome	RP-L34, MRPL34, rpmH; large subunit ribosomal protein L34
N0.HOG0000340	WP_168893249.1	WP_168919435.1	WP_168894889.1	WP_168895766.1	K02338	Genetic Information Processing	Replication and repair	DNA replication	dnaN; DNA polymerase III subunit beta	K02338	Genetic Information Processing	Replication and repair	DNA replication	dnaN; DNA polymerase III subunit beta	K02338	Genetic Information Processing	Replication and repair	DNA replication	dnaN; DNA polymerase III subunit beta	K02338	Genetic Information Processing	Replication and repair	DNA replication	dnaN; DNA polymerase III subunit beta
N0.HOG0000341	WP_168893251.1	WP_168919437.1	WP_168894891.1	WP_168895767.1	K03060	Genetic Information Processing	Transcription	RNA polymerase	rpoZ; DNA-directed RNA polymerase subunit omega	K03060	Genetic Information Processing	Transcription	RNA polymerase	rpoZ; DNA-directed RNA polymerase subunit omega	K03060	Genetic Information Processing	Transcription	RNA polymerase	rpoZ; DNA-directed RNA polymerase subunit omega	K03060	Genetic Information Processing	Transcription	RNA polymerase	rpoZ; DNA-directed RNA polymerase subunit omega
N0.HOG0000342	WP_168893252.1	WP_168919438.1	WP_168894892.1	WP_168895768.1	K01507	Metabolism	Energy metabolism	Oxidative phosphorylation	ppa; inorganic pyrophosphatase	K01507	Metabolism	Energy metabolism	Oxidative phosphorylation	ppa; inorganic pyrophosphatase	K01507	Metabolism	Energy metabolism	Oxidative phosphorylation	ppa; inorganic pyrophosphatase	K01507	Metabolism	Energy metabolism	Oxidative phosphorylation	ppa; inorganic pyrophosphatase
N0.HOG0000343	WP_168893253.1	WP_168919439.1	WP_168894893.1	WP_168895769.1	K01689	Metabolism	Carbohydrate metabolism	Glycolysis / Gluconeogenesis	ENO, eno; enolase	K01689	Metabolism	Carbohydrate metabolism	Glycolysis / Gluconeogenesis	ENO, eno; enolase	K01689	Metabolism	Carbohydrate metabolism	Glycolysis / Gluconeogenesis	ENO, eno; enolase	K01689	Metabolism	Carbohydrate metabolism	Glycolysis / Gluconeogenesis	ENO, eno; enolase
N0.HOG0000344	WP_168893256.1	WP_168919442.1	WP_168894896.1	WP_168895772.1	K02518	Brite Hierarchies	Protein families: genetic information processing	Translation factors	infA; translation initiation factor IF-1	K02518	Brite Hierarchies	Protein families: genetic information processing	Translation factors	infA; translation initiation factor IF-1	K02518	Brite Hierarchies	Protein families: genetic information processing	Translation factors	infA; translation initiation factor IF-1	K02518	Brite Hierarchies	Protein families: genetic information processing	Translation factors	infA; translation initiation factor IF-1
N0.HOG0000345	WP_168893257.1	WP_168919443.1	WP_168894897.1	WP_168895773.1	K00384	Metabolism	Metabolism of other amino acids	Selenocompound metabolism	trxB, TRR; thioredoxin reductase (NADPH)	K00384	Metabolism	Metabolism of other amino acids	Selenocompound metabolism	trxB, TRR; thioredoxin reductase (NADPH)	K00384	Metabolism	Metabolism of other amino acids	Selenocompound metabolism	trxB, TRR; thioredoxin reductase (NADPH)	K00384	Metabolism	Metabolism of other amino acids	Selenocompound metabolism	trxB, TRR; thioredoxin reductase (NADPH)
N0.HOG0000346	WP_168893258.1	WP_168919444.1	WP_168894898.1	WP_168895774.1	K01875	Genetic Information Processing	Translation	Aminoacyl-tRNA biosynthesis	SARS, serS; seryl-tRNA synthetase	K01875	Genetic Information Processing	Translation	Aminoacyl-tRNA biosynthesis	SARS, serS; seryl-tRNA synthetase	K01875	Genetic Information Processing	Translation	Aminoacyl-tRNA biosynthesis	SARS, serS; seryl-tRNA synthetase	K01875	Genetic Information Processing	Translation	Aminoacyl-tRNA biosynthesis	SARS, serS; seryl-tRNA synthetase
N0.HOG0000347	WP_168893259.1	WP_168919472.1	WP_168894922.1	WP_168895802.1	K03402	Brite Hierarchies	Protein families: genetic information processing	Transcription factors	argR, ahrC; transcriptional regulator of arginine metabolism	K03402	Brite Hierarchies	Protein families: genetic information processing	Transcription factors	argR, ahrC; transcriptional regulator of arginine metabolism	K03402	Brite Hierarchies	Protein families: genetic information processing	Transcription factors	argR, ahrC; transcriptional regulator of arginine metabolism	K03402	Brite Hierarchies	Protein families: genetic information processing	Transcription factors	argR, ahrC; transcriptional regulator of arginine metabolism
N0.HOG0000348	WP_168893260.1	WP_168919445.1	WP_168894899.1	WP_168895775.1	K02871	Genetic Information Processing	Translation	Ribosome	RP-L13, MRPL13, rplM; large subunit ribosomal protein L13	K02871	Genetic Information Processing	Translation	Ribosome	RP-L13, MRPL13, rplM; large subunit ribosomal protein L13	K02871	Genetic Information Processing	Translation	Ribosome	RP-L13, MRPL13, rplM; large subunit ribosomal protein L13	K02871	Genetic Information Processing	Translation	Ribosome	RP-L13, MRPL13, rplM; large subunit ribosomal protein L13
N0.HOG0000349	WP_168893261.1	WP_168919446.1	WP_168894900.1	WP_168895776.1	K02996	Genetic Information Processing	Translation	Ribosome	RP-S9, MRPS9, rpsI; small subunit ribosomal protein S9	K02996	Genetic Information Processing	Translation	Ribosome	RP-S9, MRPS9, rpsI; small subunit ribosomal protein S9	K02996	Genetic Information Processing	Translation	Ribosome	RP-S9, MRPS9, rpsI; small subunit ribosomal protein S9	K02996	Genetic Information Processing	Translation	Ribosome	RP-S9, MRPS9, rpsI; small subunit ribosomal protein S9
N0.HOG0000350	WP_168893262.1	WP_168919447.1	WP_168894901.1	WP_168895777.1	K00790	Metabolism	Carbohydrate metabolism	Amino sugar and nucleotide sugar metabolism	murA; UDP-N-acetylglucosamine 1-carboxyvinyltransferase	K00790	Metabolism	Carbohydrate metabolism	Amino sugar and nucleotide sugar metabolism	murA; UDP-N-acetylglucosamine 1-carboxyvinyltransferase	K00790	Metabolism	Carbohydrate metabolism	Amino sugar and nucleotide sugar metabolism	murA; UDP-N-acetylglucosamine 1-carboxyvinyltransferase	K00790	Metabolism	Carbohydrate metabolism	Amino sugar and nucleotide sugar metabolism	murA; UDP-N-acetylglucosamine 1-carboxyvinyltransferase
N0.HOG0000351	WP_168893263.1	WP_168919448.1	WP_168894902.1	WP_168895778.1	K02888	Genetic Information Processing	Translation	Ribosome	RP-L21, MRPL21, rplU; large subunit ribosomal protein L21	K02888	Genetic Information Processing	Translation	Ribosome	RP-L21, MRPL21, rplU; large subunit ribosomal protein L21	K02888	Genetic Information Processing	Translation	Ribosome	RP-L21, MRPL21, rplU; large subunit ribosomal protein L21	K02888	Genetic Information Processing	Translation	Ribosome	RP-L21, MRPL21, rplU; large subunit ribosomal protein L21
N0.HOG0000352	WP_168893264.1	WP_168919449.1	WP_168894903.1	WP_168895779.1	K02899	Genetic Information Processing	Translation	Ribosome	RP-L27, MRPL27, rpmA; large subunit ribosomal protein L27	K02899	Genetic Information Processing	Translation	Ribosome	RP-L27, MRPL27, rpmA; large subunit ribosomal protein L27	K02899	Genetic Information Processing	Translation	Ribosome	RP-L27, MRPL27, rpmA; large subunit ribosomal protein L27	K02899	Genetic Information Processing	Translation	Ribosome	RP-L27, MRPL27, rpmA; large subunit ribosomal protein L27
N0.HOG0000353	WP_168893265.1	WP_168919450.1	WP_168894904.1	WP_168895780.1	K03979	Brite Hierarchies	Protein families: genetic information processing	Ribosome biogenesis	obgE, cgtA, MTG2; GTPase	K03979	Brite Hierarchies	Protein families: genetic information processing	Ribosome biogenesis	obgE, cgtA, MTG2; GTPase	K03979	Brite Hierarchies	Protein families: genetic information processing	Ribosome biogenesis	obgE, cgtA, MTG2; GTPase	K03979	Brite Hierarchies	Protein families: genetic information processing	Ribosome biogenesis	obgE, cgtA, MTG2; GTPase
N0.HOG0000354	WP_168893269.1	WP_168919112.1	WP_168894565.1	WP_168895438.1	K01878	Genetic Information Processing	Translation	Aminoacyl-tRNA biosynthesis	glyQ; glycyl-tRNA synthetase alpha chain	K01878	Genetic Information Processing	Translation	Aminoacyl-tRNA biosynthesis	glyQ; glycyl-tRNA synthetase alpha chain	K01878	Genetic Information Processing	Translation	Aminoacyl-tRNA biosynthesis	glyQ; glycyl-tRNA synthetase alpha chain	K01878	Genetic Information Processing	Translation	Aminoacyl-tRNA biosynthesis	glyQ; glycyl-tRNA synthetase alpha chain
N0.HOG0000355	WP_168893272.1	WP_168919136.1	WP_168894591.1	WP_168895464.1	K09458	Metabolism	Lipid metabolism	Fatty acid biosynthesis	fabF, OXSM, CEM1; 3-oxoacyl-[acyl-carrier-protein] synthase II	K09458	Metabolism	Lipid metabolism	Fatty acid biosynthesis	fabF, OXSM, CEM1; 3-oxoacyl-[acyl-carrier-protein] synthase II	K09458	Metabolism	Lipid metabolism	Fatty acid biosynthesis	fabF, OXSM, CEM1; 3-oxoacyl-[acyl-carrier-protein] synthase II	K09458	Metabolism	Lipid metabolism	Fatty acid biosynthesis	fabF, OXSM, CEM1; 3-oxoacyl-[acyl-carrier-protein] synthase II
N0.HOG0000356	WP_168893273.1	WP_168919456.1	WP_168894909.1	WP_246213251.1	K02520	Brite Hierarchies	Protein families: genetic information processing	Translation factors	infC, MTIF3; translation initiation factor IF-3	K02520	Brite Hierarchies	Protein families: genetic information processing	Translation factors	infC, MTIF3; translation initiation factor IF-3	K02520	Brite Hierarchies	Protein families: genetic information processing	Translation factors	infC, MTIF3; translation initiation factor IF-3	K02520	Brite Hierarchies	Protein families: genetic information processing	Translation factors	infC, MTIF3; translation initiation factor IF-3
N0.HOG0000357	WP_168893274.1	WP_168919152.1	WP_168894608.1	WP_246213249.1	K01889	Genetic Information Processing	Translation	Aminoacyl-tRNA biosynthesis	FARSA, pheS; phenylalanyl-tRNA synthetase alpha chain	K01889	Genetic Information Processing	Translation	Aminoacyl-tRNA biosynthesis	FARSA, pheS; phenylalanyl-tRNA synthetase alpha chain	K01889	Genetic Information Processing	Translation	Aminoacyl-tRNA biosynthesis	FARSA, pheS; phenylalanyl-tRNA synthetase alpha chain	K01889	Genetic Information Processing	Translation	Aminoacyl-tRNA biosynthesis	FARSA, pheS; phenylalanyl-tRNA synthetase alpha chain
N0.HOG0000358	WP_168893276.1	WP_168919460.1	WP_168894689.1	WP_211080594.1	K01778	Metabolism	Amino acid metabolism	Lysine biosynthesis	dapF; diaminopimelate epimerase	K01778	Metabolism	Amino acid metabolism	Lysine biosynthesis	dapF; diaminopimelate epimerase	K01778	Metabolism	Amino acid metabolism	Lysine biosynthesis	dapF; diaminopimelate epimerase	K01778	Metabolism	Amino acid metabolism	Lysine biosynthesis	dapF; diaminopimelate epimerase
N0.HOG0000359	WP_168893278.1	WP_168919461.1	WP_168894913.1	WP_168895598.1	K02967	Genetic Information Processing	Translation	Ribosome	RP-S2, MRPS2, rpsB; small subunit ribosomal protein S2	K02967	Genetic Information Processing	Translation	Ribosome	RP-S2, MRPS2, rpsB; small subunit ribosomal protein S2	K02967	Genetic Information Processing	Translation	Ribosome	RP-S2, MRPS2, rpsB; small subunit ribosomal protein S2	K02967	Genetic Information Processing	Translation	Ribosome	RP-S2, MRPS2, rpsB; small subunit ribosomal protein S2
N0.HOG0000360	WP_168893281.1	WP_168919346.1	WP_168894801.1	WP_168895683.1	K02950	Genetic Information Processing	Translation	Ribosome	RP-S12, MRPS12, rpsL; small subunit ribosomal protein S12	K02950	Genetic Information Processing	Translation	Ribosome	RP-S12, MRPS12, rpsL; small subunit ribosomal protein S12	K02950	Genetic Information Processing	Translation	Ribosome	RP-S12, MRPS12, rpsL; small subunit ribosomal protein S12	K02950	Genetic Information Processing	Translation	Ribosome	RP-S12, MRPS12, rpsL; small subunit ribosomal protein S12
N0.HOG0000361	WP_168893285.1	WP_168919471.1	WP_168894921.1	WP_168895799.1		NA NA NA	NA NA NA NA	NA NA NA NA NA	NA NA NA NA NA NA NA		NA NA NA	NA NA NA NA	NA NA NA NA NA	NA NA NA NA NA NA NA		NA NA NA	NA NA NA NA	NA NA NA NA NA	NA NA NA NA NA NA NA		NA NA NA	NA NA NA NA	NA NA NA NA NA	NA NA NA NA NA NA NA
N0.HOG0000362	WP_168893286.1	WP_168919418.1	WP_168894872.1	WP_168895749.1	K01586	Metabolism	Amino acid metabolism	Lysine biosynthesis	lysA; diaminopimelate decarboxylase	K01586	Metabolism	Amino acid metabolism	Lysine biosynthesis	lysA; diaminopimelate decarboxylase	K01586	Metabolism	Amino acid metabolism	Lysine biosynthesis	lysA; diaminopimelate decarboxylase	K01586	Metabolism	Amino acid metabolism	Lysine biosynthesis	lysA; diaminopimelate decarboxylase
N0.HOG0000363	WP_168893287.1	WP_168919473.1	WP_168894924.1	WP_168895804.1		NA NA NA	NA NA NA NA	NA NA NA NA NA	NA NA NA NA NA NA NA		NA NA NA	NA NA NA NA	NA NA NA NA NA	NA NA NA NA NA NA NA		NA NA NA	NA NA NA NA	NA NA NA NA NA	NA NA NA NA NA NA NA		NA NA NA	NA NA NA NA	NA NA NA NA NA	NA NA NA NA NA NA NA
N0.HOG0000364	WP_168893288.1	WP_168919474.1	WP_168894925.1	WP_168895805.1		NA NA NA	NA NA NA NA	NA NA NA NA NA	NA NA NA NA NA NA NA		NA NA NA	NA NA NA NA	NA NA NA NA NA	NA NA NA NA NA NA NA		NA NA NA	NA NA NA NA	NA NA NA NA NA	NA NA NA NA NA NA NA		NA NA NA	NA NA NA NA	NA NA NA NA NA	NA NA NA NA NA NA NA
N0.HOG0000365	WP_168893289.1	WP_211080500.1	WP_211080463.1	WP_168895806.1		NA NA NA	NA NA NA NA	NA NA NA NA NA	NA NA NA NA NA NA NA		NA NA NA	NA NA NA NA	NA NA NA NA NA	NA NA NA NA NA NA NA		NA NA NA	NA NA NA NA	NA NA NA NA NA	NA NA NA NA NA NA NA		NA NA NA	NA NA NA NA	NA NA NA NA NA	NA NA NA NA NA NA NA
N0.HOG0000366	WP_211080565.1	WP_168919331.1	WP_168894786.1	WP_168895667.1	K02519	Brite Hierarchies	Protein families: genetic information processing	Translation factors	infB, MTIF2; translation initiation factor IF-2	K02519	Brite Hierarchies	Protein families: genetic information processing	Translation factors	infB, MTIF2; translation initiation factor IF-2	K02519	Brite Hierarchies	Protein families: genetic information processing	Translation factors	infB, MTIF2; translation initiation factor IF-2	K02519	Brite Hierarchies	Protein families: genetic information processing	Translation factors	infB, MTIF2; translation initiation factor IF-2
N0.HOG0000367	WP_211080566.1	WP_211080497.1	WP_168894548.1	WP_168895422.1	K02314	Genetic Information Processing	Replication and repair	DNA replication	dnaB; replicative DNA helicase	K02314	Genetic Information Processing	Replication and repair	DNA replication	dnaB; replicative DNA helicase	K02314	Genetic Information Processing	Replication and repair	DNA replication	dnaB; replicative DNA helicase	K02314	Genetic Information Processing	Replication and repair	DNA replication	dnaB; replicative DNA helicase
N0.HOG0000368	WP_211080568.1	WP_211080499.1	WP_168894634.1	WP_168895514.1	K03438	Brite Hierarchies	Protein families: genetic information processing	Ribosome biogenesis	mraW, rsmH; 16S rRNA (cytosine1402-N4)-methyltransferase	K03438	Brite Hierarchies	Protein families: genetic information processing	Ribosome biogenesis	mraW, rsmH; 16S rRNA (cytosine1402-N4)-methyltransferase	K03438	Brite Hierarchies	Protein families: genetic information processing	Ribosome biogenesis	mraW, rsmH; 16S rRNA (cytosine1402-N4)-methyltransferase	K03438	Brite Hierarchies	Protein families: genetic information processing	Ribosome biogenesis	mraW, rsmH; 16S rRNA (cytosine1402-N4)-methyltransferase
N0.HOG0000369	WP_246208777.1	WP_168919256.1	WP_168894710.1	WP_168895591.1	K02337	Genetic Information Processing	Replication and repair	DNA replication	dnaE; DNA polymerase III subunit alpha	K02337	Genetic Information Processing	Replication and repair	DNA replication	dnaE; DNA polymerase III subunit alpha	K02337	Genetic Information Processing	Replication and repair	DNA replication	dnaE; DNA polymerase III subunit alpha	K02337	Genetic Information Processing	Replication and repair	DNA replication	dnaE; DNA polymerase III subunit alpha
N0.HOG0000370	WP_246208778.1	WP_168919267.1	WP_168894722.1	WP_168895602.1	K25706	Brite Hierarchies	Protein families: genetic information processing	Transfer RNA biogenesis	tsaD; tRNA N6-adenosine threonylcarbamoyltransferase	K25706	Brite Hierarchies	Protein families: genetic information processing	Transfer RNA biogenesis	tsaD; tRNA N6-adenosine threonylcarbamoyltransferase	K25706	Brite Hierarchies	Protein families: genetic information processing	Transfer RNA biogenesis	tsaD; tRNA N6-adenosine threonylcarbamoyltransferase	K25706	Brite Hierarchies	Protein families: genetic information processing	Transfer RNA biogenesis	tsaD; tRNA N6-adenosine threonylcarbamoyltransferase
N0.HOG0000371	WP_246208779.1	WP_168919336.1	WP_168894791.1	WP_168895673.1	K03043	Genetic Information Processing	Transcription	RNA polymerase	rpoB; DNA-directed RNA polymerase subunit beta	K03043	Genetic Information Processing	Transcription	RNA polymerase	rpoB; DNA-directed RNA polymerase subunit beta	K03043	Genetic Information Processing	Transcription	RNA polymerase	rpoB; DNA-directed RNA polymerase subunit beta	K03043	Genetic Information Processing	Transcription	RNA polymerase	rpoB; DNA-directed RNA polymerase subunit beta
N0.HOG0000372	WP_246208780.1	WP_168919353.1	WP_168894808.1	WP_168895689.1	K02990	Genetic Information Processing	Translation	Ribosome	RP-S6, MRPS6, rpsF; small subunit ribosomal protein S6	K02990	Genetic Information Processing	Translation	Ribosome	RP-S6, MRPS6, rpsF; small subunit ribosomal protein S6	K02990	Genetic Information Processing	Translation	Ribosome	RP-S6, MRPS6, rpsF; small subunit ribosomal protein S6	K02990	Genetic Information Processing	Translation	Ribosome	RP-S6, MRPS6, rpsF; small subunit ribosomal protein S6
N0.HOG0000373	WP_246208783.1	WP_168919459.1	WP_168894677.1	WP_168895556.1	K01956	Metabolism	Nucleotide metabolism	Pyrimidine metabolism	carA, CPA1; carbamoyl-phosphate synthase small subunit	K01956	Metabolism	Nucleotide metabolism	Pyrimidine metabolism	carA, CPA1; carbamoyl-phosphate synthase small subunit	K01956	Metabolism	Nucleotide metabolism	Pyrimidine metabolism	carA, CPA1; carbamoyl-phosphate synthase small subunit	K01956	Metabolism	Nucleotide metabolism	Pyrimidine metabolism	carA, CPA1; carbamoyl-phosphate synthase small subunit
N0.HOG0000374	WP_246208784.1	WP_168919457.1	WP_246223075.1	WP_246213252.1	K00817	Metabolism	Amino acid metabolism	Histidine metabolism	hisC; histidinol-phosphate aminotransferase	K00817	Metabolism	Amino acid metabolism	Histidine metabolism	hisC; histidinol-phosphate aminotransferase	K00817	Metabolism	Amino acid metabolism	Histidine metabolism	hisC; histidinol-phosphate aminotransferase	K00817	Metabolism	Amino acid metabolism	Histidine metabolism	hisC; histidinol-phosphate aminotransferase
N0.HOG0000375	WP_281351265.1	WP_168919313.1	WP_168894768.1	WP_168895648.1	K01069	Metabolism	Carbohydrate metabolism	Pyruvate metabolism	gloB, gloC, HAGH; hydroxyacylglutathione hydrolase	K01069	Metabolism	Carbohydrate metabolism	Pyruvate metabolism	gloB, gloC, HAGH; hydroxyacylglutathione hydrolase	K01069	Metabolism	Carbohydrate metabolism	Pyruvate metabolism	gloB, gloC, HAGH; hydroxyacylglutathione hydrolase	K01069	Metabolism	Carbohydrate metabolism	Pyruvate metabolism	gloB, gloC, HAGH; hydroxyacylglutathione hydrolase
N0.HOG0000376	WP_281351273.1	WP_246208771.1	WP_168894906.1	WP_168895427.1	K00600	Metabolism	Carbohydrate metabolism	Glyoxylate and dicarboxylate metabolism	glyA, SHMT; glycine hydroxymethyltransferase	K00600	Metabolism	Carbohydrate metabolism	Glyoxylate and dicarboxylate metabolism	glyA, SHMT; glycine hydroxymethyltransferase	K00600	Metabolism	Carbohydrate metabolism	Glyoxylate and dicarboxylate metabolism	glyA, SHMT; glycine hydroxymethyltransferase	K00600	Metabolism	Carbohydrate metabolism	Glyoxylate and dicarboxylate metabolism	glyA, SHMT; glycine hydroxymethyltransferase
N0.HOG0000377	WP_168892885.1	WP_168919075.1	WP_168894528.1		K03571	Brite Hierarchies	Protein families: genetic information processing	Chromosome and associated proteins	mreD; rod shape-determining protein MreD	K03571	Brite Hierarchies	Protein families: genetic information processing	Chromosome and associated proteins	mreD; rod shape-determining protein MreD	K03571	Brite Hierarchies	Protein families: genetic information processing	Chromosome and associated proteins	mreD; rod shape-determining protein MreD	NA	NA	NA	NA	NA
N0.HOG0000378	WP_168892899.1	WP_168919089.1	WP_168894541.1		K04085	Genetic Information Processing	Folding, sorting and degradation	Sulfur relay system	tusA, sirA; tRNA 2-thiouridine synthesizing protein A	NA	NA	NA	NA	NA	K04085	Genetic Information Processing	Folding, sorting and degradation	Sulfur relay system	tusA, sirA; tRNA 2-thiouridine synthesizing protein A	NA	NA	NA	NA	NA
N0.HOG0000379	WP_168892908.1	WP_168919098.1	WP_168894551.1		K17713	Brite Hierarchies	Protein families: signaling and cellular processes	Transporters	bamB; outer membrane protein assembly factor BamB	K17713	Brite Hierarchies	Protein families: signaling and cellular processes	Transporters	bamB; outer membrane protein assembly factor BamB	K17713	Brite Hierarchies	Protein families: signaling and cellular processes	Transporters	bamB; outer membrane protein assembly factor BamB	NA	NA	NA	NA	NA
N0.HOG0000380	WP_168892939.1		WP_168894585.1	WP_168895457.1	K08300	Genetic Information Processing	Folding, sorting and degradation	RNA degradation	rne; ribonuclease E	NA	NA	NA	NA	NA		NA NA NA	NA NA NA NA	NA NA NA NA NA	NA NA NA NA NA NA NA		NA NA NA	NA NA NA NA	NA NA NA NA NA	NA NA NA NA NA NA NA
N0.HOG0000381	WP_168892953.1	WP_168919144.1	WP_168894599.1		K06131	Metabolism	Lipid metabolism	Glycerophospholipid metabolism	clsA_B; cardiolipin synthase A/B	K06131	Metabolism	Lipid metabolism	Glycerophospholipid metabolism	clsA_B; cardiolipin synthase A/B	K06131	Metabolism	Lipid metabolism	Glycerophospholipid metabolism	clsA_B; cardiolipin synthase A/B	NA	NA	NA	NA	NA
N0.HOG0000382	WP_168892968.1	WP_168919159.1		WP_168895494.1	K03610	Brite Hierarchies	Protein families: genetic information processing	Chromosome and associated proteins	minC; septum site-determining protein MinC	K03610	Brite Hierarchies	Protein families: genetic information processing	Chromosome and associated proteins	minC; septum site-determining protein MinC	NA	NA	NA	NA	NA	K03610	Brite Hierarchies	Protein families: genetic information processing	Chromosome and associated proteins	minC; septum site-determining protein MinC
N0.HOG0000383	WP_168892969.1	WP_168919160.1		WP_168895784.1	K03609	Brite Hierarchies	Protein families: genetic information processing	Chromosome and associated proteins	minD; septum site-determining protein MinD	K03609	Brite Hierarchies	Protein families: genetic information processing	Chromosome and associated proteins	minD; septum site-determining protein MinD	NA	NA	NA	NA	NA	K03609	Brite Hierarchies	Protein families: genetic information processing	Chromosome and associated proteins	minD; septum site-determining protein MinD
N0.HOG0000384	WP_168892970.1	WP_168919161.1		WP_168895495.1	K03608	Brite Hierarchies	Protein families: genetic information processing	Chromosome and associated proteins	minE; cell division topological specificity factor	K03608	Brite Hierarchies	Protein families: genetic information processing	Chromosome and associated proteins	minE; cell division topological specificity factor	NA	NA	NA	NA	NA	K03608	Brite Hierarchies	Protein families: genetic information processing	Chromosome and associated proteins	minE; cell division topological specificity factor
N0.HOG0000385	WP_168893013.1	WP_168919203.1	WP_168894657.1		K03771	Brite Hierarchies	Protein families: genetic information processing	Chaperones and folding catalysts	surA; peptidyl-prolyl cis-trans isomerase SurA	K03771	Brite Hierarchies	Protein families: genetic information processing	Chaperones and folding catalysts	surA; peptidyl-prolyl cis-trans isomerase SurA		NA NA NA	NA NA NA NA	NA NA NA NA NA	NA NA NA NA NA NA NA	NA	NA	NA	NA	NA
N0.HOG0000386	WP_168893025.1	WP_168919215.1	WP_168894669.1		K01613	Metabolism	Lipid metabolism	Glycerophospholipid metabolism	psd, PISD; phosphatidylserine decarboxylase	K01613	Metabolism	Lipid metabolism	Glycerophospholipid metabolism	psd, PISD; phosphatidylserine decarboxylase	K01613	Metabolism	Lipid metabolism	Glycerophospholipid metabolism	psd, PISD; phosphatidylserine decarboxylase	NA	NA	NA	NA	NA
N0.HOG0000387	WP_168893028.1	WP_168919218.1	WP_168894672.1		K19810	Brite Hierarchies	Protein families: genetic information processing	Translation factors	epmB; L-lysine 2,3-aminomutase	K19810	Brite Hierarchies	Protein families: genetic information processing	Translation factors	epmB; L-lysine 2,3-aminomutase	K19810	Brite Hierarchies	Protein families: genetic information processing	Translation factors	epmB; L-lysine 2,3-aminomutase	NA	NA	NA	NA	NA
N0.HOG0000388	WP_168893031.1	WP_168919221.1	WP_168894674.1		K03286	Brite Hierarchies	Protein families: signaling and cellular processes	Transporters	TC.OOP; OmpA-OmpF porin, OOP family	K03286	Brite Hierarchies	Protein families: signaling and cellular processes	Transporters	TC.OOP; OmpA-OmpF porin, OOP family	K03286	Brite Hierarchies	Protein families: signaling and cellular processes	Transporters	TC.OOP; OmpA-OmpF porin, OOP family	NA	NA	NA	NA	NA
N0.HOG0000389	WP_168893037.1	WP_168919226.1	WP_168894680.1		K00826	Metabolism	Amino acid metabolism	Cysteine and methionine metabolism	E2.6.1.42, ilvE; branched-chain amino acid aminotransferase	K00826	Metabolism	Amino acid metabolism	Cysteine and methionine metabolism	E2.6.1.42, ilvE; branched-chain amino acid aminotransferase	K00826	Metabolism	Amino acid metabolism	Cysteine and methionine metabolism	E2.6.1.42, ilvE; branched-chain amino acid aminotransferase	NA	NA	NA	NA	NA
N0.HOG0000390	WP_168893068.1	WP_168919258.1	WP_168894712.1		K06142	Not Included in Pathway or Brite	Unclassified: signaling and cellular processes	Structural proteins	hlpA, ompH; outer membrane protein	K06142	Not Included in Pathway or Brite	Unclassified: signaling and cellular processes	Structural proteins	hlpA, ompH; outer membrane protein	K06142	Not Included in Pathway or Brite	Unclassified: signaling and cellular processes	Structural proteins	hlpA, ompH; outer membrane protein	NA	NA	NA	NA	NA
N0.HOG0000391	WP_168893073.1	WP_168919263.1		WP_168895596.1	K09903	Metabolism	Nucleotide metabolism	Pyrimidine metabolism	pyrH; uridylate kinase	K09903	Metabolism	Nucleotide metabolism	Pyrimidine metabolism	pyrH; uridylate kinase	NA	NA	NA	NA	NA	K09903	Metabolism	Nucleotide metabolism	Pyrimidine metabolism	pyrH; uridylate kinase
N0.HOG0000392	WP_168893088.1	WP_168919276.1	WP_168894731.1		K07566	Brite Hierarchies	Protein families: genetic information processing	Ribosome biogenesis	tsaC, rimN, SUA5, YRDC; L-threonylcarbamoyladenylate synthase	K07566	Brite Hierarchies	Protein families: genetic information processing	Ribosome biogenesis	tsaC, rimN, SUA5, YRDC; L-threonylcarbamoyladenylate synthase	K07566	Brite Hierarchies	Protein families: genetic information processing	Ribosome biogenesis	tsaC, rimN, SUA5, YRDC; L-threonylcarbamoyladenylate synthase	NA	NA	NA	NA	NA
N0.HOG0000393	WP_168893124.1	WP_168919310.1		WP_168895645.1	K09760	Not Included in Pathway or Brite	Unclassified: genetic information processing	Replication and repair	rmuC; DNA recombination protein RmuC	K09760	Not Included in Pathway or Brite	Unclassified: genetic information processing	Replication and repair	rmuC; DNA recombination protein RmuC	NA	NA	NA	NA	NA	K09760	Not Included in Pathway or Brite	Unclassified: genetic information processing	Replication and repair	rmuC; DNA recombination protein RmuC
N0.HOG0000394	WP_168893127.1	WP_168919312.1	WP_168894767.1		K09476	Environmental Information Processing	Signal transduction	Two-component system	ompF; outer membrane pore protein F	K09476	Environmental Information Processing	Signal transduction	Two-component system	ompF; outer membrane pore protein F	K14062	Brite Hierarchies	Protein families: signaling and cellular processes	Transporters	ompN; outer membrane protein N	NA	NA	NA	NA	NA
N0.HOG0000395	WP_168893166.1	WP_168919352.1	WP_168894807.1		K03648	Genetic Information Processing	Replication and repair	Base excision repair	UNG, UDG; uracil-DNA glycosylase	K03648	Genetic Information Processing	Replication and repair	Base excision repair	UNG, UDG; uracil-DNA glycosylase	K03648	Genetic Information Processing	Replication and repair	Base excision repair	UNG, UDG; uracil-DNA glycosylase	NA	NA	NA	NA	NA
N0.HOG0000396	WP_168893188.1	WP_168919374.1		WP_168895708.1		NA NA NA	NA NA NA NA	NA NA NA NA NA	NA NA NA NA NA NA NA		NA NA NA	NA NA NA NA	NA NA NA NA NA	NA NA NA NA NA NA NA	NA	NA	NA	NA	NA		NA NA NA	NA NA NA NA	NA NA NA NA NA	NA NA NA NA NA NA NA
N0.HOG0000397	WP_168893208.1	WP_168919394.1	WP_168894848.1			NA NA NA	NA NA NA NA	NA NA NA NA NA	NA NA NA NA NA NA NA		NA NA NA	NA NA NA NA	NA NA NA NA NA	NA NA NA NA NA NA NA	K05807	Brite Hierarchies	Protein families: signaling and cellular processes	Transporters	bamD; outer membrane protein assembly factor BamD	NA	NA	NA	NA	NA
N0.HOG0000398	WP_168893231.1	WP_168919416.1	WP_246223067.1		K13292	Not Included in Pathway or Brite	Unclassified: metabolism	Enzymes with EC numbers	lgt, umpA; phosphatidylglycerol---prolipoprotein diacylglyceryl transferase	K13292	Not Included in Pathway or Brite	Unclassified: metabolism	Enzymes with EC numbers	lgt, umpA; phosphatidylglycerol---prolipoprotein diacylglyceryl transferase		NA NA NA	NA NA NA NA	NA NA NA NA NA	NA NA NA NA NA NA NA	NA	NA	NA	NA	NA
N0.HOG0000399	WP_168893279.1	WP_168919462.1	WP_168894719.1		K03086	Cellular Processes	Cell motility	Flagellar assembly	rpoD; RNA polymerase primary sigma factor	K03086	Cellular Processes	Cell motility	Flagellar assembly	rpoD; RNA polymerase primary sigma factor	K03086	Cellular Processes	Cell motility	Flagellar assembly	rpoD; RNA polymerase primary sigma factor	NA	NA	NA	NA	NA
N0.HOG0000400	WP_281351277.1	WP_168919127.1		WP_168895452.1	K03644	Metabolism	Metabolism of cofactors and vitamins	Lipoic acid metabolism	lipA, LIAS, LIP1, LIP5; lipoyl synthase	K03644	Metabolism	Metabolism of cofactors and vitamins	Lipoic acid metabolism	lipA, LIAS, LIP1, LIP5; lipoyl synthase	NA	NA	NA	NA	NA	K03644	Metabolism	Metabolism of cofactors and vitamins	Lipoic acid metabolism	lipA, LIAS, LIP1, LIP5; lipoyl synthase
N0.HOG0000403	WP_168892931.1		WP_168894577.1		K03558	Not Included in Pathway or Brite	Poorly characterized	General function prediction only	cvpA; membrane protein required for colicin V production	NA	NA	NA	NA	NA	K03558	Not Included in Pathway or Brite	Poorly characterized	General function prediction only	cvpA; membrane protein required for colicin V production	NA	NA	NA	NA	NA
N0.HOG0000404	WP_281351279.1			WP_168895731.1	K03664	Not Included in Pathway or Brite	Unclassified: genetic information processing	Protein processing	smpB; SsrA-binding protein	NA	NA	NA	NA	NA	NA	NA	NA	NA	NA	K03664	Not Included in Pathway or Brite	Unclassified: genetic information processing	Protein processing	smpB; SsrA-binding protein
NA	GJU04_RS00145	NA	NA	NA	no KEGG annot	no KEGG annot	no KEGG annot	no KEGG annot	no KEGG annot	NA	NA	NA	NA	NA	NA	NA	NA	NA	NA	NA	NA	NA	NA	NA
NA	GJU04_RS00760	NA	NA	NA	no KEGG annot	no KEGG annot	no KEGG annot	no KEGG annot	no KEGG annot	NA	NA	NA	NA	NA	NA	NA	NA	NA	NA	NA	NA	NA	NA	NA
NA	GJU04_RS01580	NA	NA	NA	no KEGG annot	no KEGG annot	no KEGG annot	no KEGG annot	no KEGG annot	NA	NA	NA	NA	NA	NA	NA	NA	NA	NA	NA	NA	NA	NA	NA
NA	GJU04_RS02100	NA	NA	NA	no KEGG annot	no KEGG annot	no KEGG annot	no KEGG annot	no KEGG annot	NA	NA	NA	NA	NA	NA	NA	NA	NA	NA	NA	NA	NA	NA	NA
NA	GJU04_RS02275	NA	NA	NA	no KEGG annot	no KEGG annot	no KEGG annot	no KEGG annot	no KEGG annot	NA	NA	NA	NA	NA	NA	NA	NA	NA	NA	NA	NA	NA	NA	NA
NA	GJU04_RS02285	NA	NA	NA	no KEGG annot	no KEGG annot	no KEGG annot	no KEGG annot	no KEGG annot	NA	NA	NA	NA	NA	NA	NA	NA	NA	NA	NA	NA	NA	NA	NA
NA	WP_168893148.1	NA	NA	NA		NA NA NA	NA NA NA NA	NA NA NA NA NA	NA NA NA NA NA NA NA	NA	NA	NA	NA	NA	NA	NA	NA	NA	NA	NA	NA	NA	NA	NA
NA	WP_168893175.1	NA	NA	NA	K10914	Environmental Information Processing	Signal transduction	Two-component system	crp; CRP/FNR family transcriptional regulator, cyclic AMP receptor protein	NA	NA	NA	NA	NA	NA	NA	NA	NA	NA	NA	NA	NA	NA	NA
NA	WP_246208786.1	NA	NA	NA		NA NA NA	NA NA NA NA	NA NA NA NA NA	NA NA NA NA NA NA NA	NA	NA	NA	NA	NA	NA	NA	NA	NA	NA	NA	NA	NA	NA	NA
NA	NA	GJU02_RS00145	NA	NA	NA	NA	NA	NA	NA	no KEGG annot	no KEGG annot	no KEGG annot	no KEGG annot	no KEGG annot	NA	NA	NA	NA	NA	NA	NA	NA	NA	NA
NA	NA	GJU02_RS01565	NA	NA	NA	NA	NA	NA	NA	no KEGG annot	no KEGG annot	no KEGG annot	no KEGG annot	no KEGG annot	NA	NA	NA	NA	NA	NA	NA	NA	NA	NA
NA	NA	GJU02_RS01960	NA	NA	NA	NA	NA	NA	NA	no KEGG annot	no KEGG annot	no KEGG annot	no KEGG annot	no KEGG annot	NA	NA	NA	NA	NA	NA	NA	NA	NA	NA
NA	NA	GJU02_RS02265	NA	NA	NA	NA	NA	NA	NA	no KEGG annot	no KEGG annot	no KEGG annot	no KEGG annot	no KEGG annot	NA	NA	NA	NA	NA	NA	NA	NA	NA	NA
NA	NA	GJU02_RS02275	NA	NA	NA	NA	NA	NA	NA	no KEGG annot	no KEGG annot	no KEGG annot	no KEGG annot	no KEGG annot	NA	NA	NA	NA	NA	NA	NA	NA	NA	NA
NA	NA	WP_168919117.1	NA	NA	NA	NA	NA	NA	NA	K03101	Genetic Information Processing	Folding, sorting and degradation	Protein export	lspA; signal peptidase II	NA	NA	NA	NA	NA	NA	NA	NA	NA	NA
NA	NA	WP_168919195.1	NA	NA	NA	NA	NA	NA	NA	K11069	Environmental Information Processing	Membrane transport	ABC transporters	potD; spermidine/putrescine transport system substrate-binding protein	NA	NA	NA	NA	NA	NA	NA	NA	NA	NA
NA	NA	WP_168919206.1	NA	NA	NA	NA	NA	NA	NA	K03595	Brite Hierarchies	Protein families: genetic information processing	Ribosome biogenesis	era, ERAL1; GTPase	NA	NA	NA	NA	NA	NA	NA	NA	NA	NA
NA	NA	WP_168919237.1	NA	NA	NA	NA	NA	NA	NA	K11738	Brite Hierarchies	Protein families: signaling and cellular processes	Transporters	ansP; L-asparagine permease	NA	NA	NA	NA	NA	NA	NA	NA	NA	NA
NA	NA	WP_168919272.1	NA	NA	NA	NA	NA	NA	NA	K01992	Brite Hierarchies	Protein families: signaling and cellular processes	Transporters	ABC-2.P; ABC-2 type transport system permease protein	NA	NA	NA	NA	NA	NA	NA	NA	NA	NA
NA	NA	WP_168919361.1	NA	NA	NA	NA	NA	NA	NA	K10914	Environmental Information Processing	Signal transduction	Two-component system	crp; CRP/FNR family transcriptional regulator, cyclic AMP receptor protein	NA	NA	NA	NA	NA	NA	NA	NA	NA	NA
NA	NA	WP_168919422.1	NA	NA	NA	NA	NA	NA	NA	K01159	Genetic Information Processing	Replication and repair	Homologous recombination	ruvC; crossover junction endodeoxyribonuclease RuvC	NA	NA	NA	NA	NA	NA	NA	NA	NA	NA
NA	NA	NA	GJT89_RS00365	NA	NA	NA	NA	NA	NA	NA	NA	NA	NA	NA	no KEGG annot	no KEGG annot	no KEGG annot	no KEGG annot	no KEGG annot	NA	NA	NA	NA	NA
NA	NA	NA	GJT89_RS01440	NA	NA	NA	NA	NA	NA	NA	NA	NA	NA	NA	no KEGG annot	no KEGG annot	no KEGG annot	no KEGG annot	no KEGG annot	NA	NA	NA	NA	NA
NA	NA	NA	GJT89_RS01555	NA	NA	NA	NA	NA	NA	NA	NA	NA	NA	NA	no KEGG annot	no KEGG annot	no KEGG annot	no KEGG annot	no KEGG annot	NA	NA	NA	NA	NA
NA	NA	NA	GJT89_RS01940	NA	NA	NA	NA	NA	NA	NA	NA	NA	NA	NA	no KEGG annot	no KEGG annot	no KEGG annot	no KEGG annot	no KEGG annot	NA	NA	NA	NA	NA
NA	NA	NA	GJT89_RS02070	NA	NA	NA	NA	NA	NA	NA	NA	NA	NA	NA	no KEGG annot	no KEGG annot	no KEGG annot	no KEGG annot	no KEGG annot	NA	NA	NA	NA	NA
NA	NA	NA	GJT89_RS02255	NA	NA	NA	NA	NA	NA	NA	NA	NA	NA	NA	no KEGG annot	no KEGG annot	no KEGG annot	no KEGG annot	no KEGG annot	NA	NA	NA	NA	NA
NA	NA	NA	WP_168894542.1	NA	NA	NA	NA	NA	NA	NA	NA	NA	NA	NA	K03553	Genetic Information Processing	Replication and repair	Homologous recombination	recA; recombination protein RecA	NA	NA	NA	NA	NA
NA	NA	NA	WP_168894570.1	NA	NA	NA	NA	NA	NA	NA	NA	NA	NA	NA	K03101	Genetic Information Processing	Folding, sorting and degradation	Protein export	lspA; signal peptidase II	NA	NA	NA	NA	NA
NA	NA	NA	WP_168894584.1	NA	NA	NA	NA	NA	NA	NA	NA	NA	NA	NA	K01420	Brite Hierarchies	Protein families: genetic information processing	Transcription factors	fnr; CRP/FNR family transcriptional regulator, anaerobic regulatory protein	NA	NA	NA	NA	NA
NA	NA	NA	WP_168894649.1	NA	NA	NA	NA	NA	NA	NA	NA	NA	NA	NA	K11069	Environmental Information Processing	Membrane transport	ABC transporters	potD; spermidine/putrescine transport system substrate-binding protein	NA	NA	NA	NA	NA
NA	NA	NA	WP_168894784.1	NA	NA	NA	NA	NA	NA	NA	NA	NA	NA	NA	K03177	Brite Hierarchies	Protein families: genetic information processing	Transfer RNA biogenesis	truB, PUS4, TRUB1; tRNA pseudouridine55 synthase	NA	NA	NA	NA	NA
NA	NA	NA	WP_168894816.1	NA	NA	NA	NA	NA	NA	NA	NA	NA	NA	NA	K10914	Environmental Information Processing	Signal transduction	Two-component system	crp; CRP/FNR family transcriptional regulator, cyclic AMP receptor protein	NA	NA	NA	NA	NA
NA	NA	NA	WP_168894869.1	NA	NA	NA	NA	NA	NA	NA	NA	NA	NA	NA		NA NA NA	NA NA NA NA	NA NA NA NA NA	NA NA NA NA NA NA NA	NA	NA	NA	NA	NA
NA	NA	NA	WP_168894923.1	NA	NA	NA	NA	NA	NA	NA	NA	NA	NA	NA	K01184	Metabolism	Carbohydrate metabolism	Pentose and glucuronate interconversions	E3.2.1.15; polygalacturonase	NA	NA	NA	NA	NA
NA	NA	NA	WP_246223068.1	NA	NA	NA	NA	NA	NA	NA	NA	NA	NA	NA		NA NA NA	NA NA NA NA	NA NA NA NA NA	NA NA NA NA NA NA NA	NA	NA	NA	NA	NA
NA	NA	NA	NA	GJT87_RS00150	NA	NA	NA	NA	NA	NA	NA	NA	NA	NA	NA	NA	NA	NA	NA	no KEGG annot	no KEGG annot	no KEGG annot	no KEGG annot	no KEGG annot
NA	NA	NA	NA	GJT87_RS01180	NA	NA	NA	NA	NA	NA	NA	NA	NA	NA	NA	NA	NA	NA	NA	no KEGG annot	no KEGG annot	no KEGG annot	no KEGG annot	no KEGG annot
NA	NA	NA	NA	GJT87_RS01600	NA	NA	NA	NA	NA	NA	NA	NA	NA	NA	NA	NA	NA	NA	NA	no KEGG annot	no KEGG annot	no KEGG annot	no KEGG annot	no KEGG annot
NA	NA	NA	NA	GJT87_RS01700	NA	NA	NA	NA	NA	NA	NA	NA	NA	NA	NA	NA	NA	NA	NA	no KEGG annot	no KEGG annot	no KEGG annot	no KEGG annot	no KEGG annot
NA	NA	NA	NA	GJT87_RS02290	NA	NA	NA	NA	NA	NA	NA	NA	NA	NA	NA	NA	NA	NA	NA	no KEGG annot	no KEGG annot	no KEGG annot	no KEGG annot	no KEGG annot
NA	NA	NA	NA	WP_168895456.1	NA	NA	NA	NA	NA	NA	NA	NA	NA	NA	NA	NA	NA	NA	NA	K01420	Brite Hierarchies	Protein families: genetic information processing	Transcription factors	fnr; CRP/FNR family transcriptional regulator, anaerobic regulatory protein
NA	NA	NA	NA	WP_168895465.1	NA	NA	NA	NA	NA	NA	NA	NA	NA	NA	NA	NA	NA	NA	NA	K07082	Not Included in Pathway or Brite	Poorly characterized	General function prediction only	K07082; UPF0755 protein
NA	NA	NA	NA	WP_168895470.1	NA	NA	NA	NA	NA	NA	NA	NA	NA	NA	NA	NA	NA	NA	NA	K11105	Brite Hierarchies	Protein families: signaling and cellular processes	Transporters	cvrA, nhaP2; potassium/hydrogen antiporter
NA	NA	NA	NA	WP_168895473.1	NA	NA	NA	NA	NA	NA	NA	NA	NA	NA	NA	NA	NA	NA	NA	K01695	Metabolism	Amino acid metabolism	Glycine, serine and threonine metabolism	trpA; tryptophan synthase alpha chain
NA	NA	NA	NA	WP_168895474.1	NA	NA	NA	NA	NA	NA	NA	NA	NA	NA	NA	NA	NA	NA	NA	K01696	Metabolism	Amino acid metabolism	Glycine, serine and threonine metabolism	trpB; tryptophan synthase beta chain
NA	NA	NA	NA	WP_168895475.1	NA	NA	NA	NA	NA	NA	NA	NA	NA	NA	NA	NA	NA	NA	NA	K13498	Metabolism	Amino acid metabolism	Phenylalanine, tyrosine and tryptophan biosynthesis	trpCF; indole-3-glycerol phosphate synthase / phosphoribosylanthranilate isomerase
NA	NA	NA	NA	WP_168895476.1	NA	NA	NA	NA	NA	NA	NA	NA	NA	NA	NA	NA	NA	NA	NA	K00766	Metabolism	Amino acid metabolism	Phenylalanine, tyrosine and tryptophan biosynthesis	trpD; anthranilate phosphoribosyltransferase
NA	NA	NA	NA	WP_168895478.1	NA	NA	NA	NA	NA	NA	NA	NA	NA	NA	NA	NA	NA	NA	NA	K01657	Metabolism	Amino acid metabolism	Phenylalanine, tyrosine and tryptophan biosynthesis	trpE; anthranilate synthase component I
NA	NA	NA	NA	WP_168895501.1	NA	NA	NA	NA	NA	NA	NA	NA	NA	NA	NA	NA	NA	NA	NA	K02501	Metabolism	Amino acid metabolism	Histidine metabolism	hisH; imidazole glycerol-phosphate synthase subunit HisH
NA	NA	NA	NA	WP_168895529.1	NA	NA	NA	NA	NA	NA	NA	NA	NA	NA	NA	NA	NA	NA	NA	K09022	Not Included in Pathway or Brite	Unclassified: metabolism	Enzymes with EC numbers	ridA, tdcF, RIDA; 2-iminobutanoate/2-iminopropanoate deaminase
NA	NA	NA	NA	WP_168895530.1	NA	NA	NA	NA	NA	NA	NA	NA	NA	NA	NA	NA	NA	NA	NA	K11069	Environmental Information Processing	Membrane transport	ABC transporters	potD; spermidine/putrescine transport system substrate-binding protein
NA	NA	NA	NA	WP_168895531.1	NA	NA	NA	NA	NA	NA	NA	NA	NA	NA	NA	NA	NA	NA	NA	K07146	Not Included in Pathway or Brite	Poorly characterized	General function prediction only	K07146; UPF0176 protein
NA	NA	NA	NA	WP_168895553.1	NA	NA	NA	NA	NA	NA	NA	NA	NA	NA	NA	NA	NA	NA	NA	K07791	Brite Hierarchies	Protein families: signaling and cellular processes	Transporters	dcuA; anaerobic C4-dicarboxylate transporter DcuA
NA	NA	NA	NA	WP_168895561.1	NA	NA	NA	NA	NA	NA	NA	NA	NA	NA	NA	NA	NA	NA	NA	K00602	Metabolism	Nucleotide metabolism	Purine metabolism	purH; phosphoribosylaminoimidazolecarboxamide formyltransferase / IMP cyclohydrolase
NA	NA	NA	NA	WP_168895574.1	NA	NA	NA	NA	NA	NA	NA	NA	NA	NA	NA	NA	NA	NA	NA	K00424	Metabolism	Energy metabolism	Oxidative phosphorylation	cydX; cytochrome bd-I ubiquinol oxidase subunit X
NA	NA	NA	NA	WP_168895575.1	NA	NA	NA	NA	NA	NA	NA	NA	NA	NA	NA	NA	NA	NA	NA	K03562	Brite Hierarchies	Protein families: signaling and cellular processes	Transporters	tolQ; biopolymer transport protein TolQ
NA	NA	NA	NA	WP_168895580.1	NA	NA	NA	NA	NA	NA	NA	NA	NA	NA	NA	NA	NA	NA	NA		NA NA NA	NA NA NA NA	NA NA NA NA NA	NA NA NA NA NA NA NA
NA	NA	NA	NA	WP_168895594.1	NA	NA	NA	NA	NA	NA	NA	NA	NA	NA	NA	NA	NA	NA	NA	K00099	Metabolism	Metabolism of terpenoids and polyketides	Terpenoid backbone biosynthesis	dxr; 1-deoxy-D-xylulose-5-phosphate reductoisomerase
NA	NA	NA	NA	WP_168895609.1	NA	NA	NA	NA	NA	NA	NA	NA	NA	NA	NA	NA	NA	NA	NA	K01992	Brite Hierarchies	Protein families: signaling and cellular processes	Transporters	ABC-2.P; ABC-2 type transport system permease protein
NA	NA	NA	NA	WP_168895665.1	NA	NA	NA	NA	NA	NA	NA	NA	NA	NA	NA	NA	NA	NA	NA	K03177	Brite Hierarchies	Protein families: genetic information processing	Transfer RNA biogenesis	truB, PUS4, TRUB1; tRNA pseudouridine55 synthase
NA	NA	NA	NA	WP_168895671.1	NA	NA	NA	NA	NA	NA	NA	NA	NA	NA	NA	NA	NA	NA	NA	K01520	Metabolism	Nucleotide metabolism	Pyrimidine metabolism	dut, DUT; dUTP diphosphatase
NA	NA	NA	NA	WP_168895753.1	NA	NA	NA	NA	NA	NA	NA	NA	NA	NA	NA	NA	NA	NA	NA	K01159	Genetic Information Processing	Replication and repair	Homologous recombination	ruvC; crossover junction endodeoxyribonuclease RuvC
NA	NA	NA	NA	WP_168895755.1	NA	NA	NA	NA	NA	NA	NA	NA	NA	NA	NA	NA	NA	NA	NA	K01876	Genetic Information Processing	Translation	Aminoacyl-tRNA biosynthesis	DARS2, aspS; aspartyl-tRNA synthetase
NA	NA	NA	NA	WP_168895795.1	NA	NA	NA	NA	NA	NA	NA	NA	NA	NA	NA	NA	NA	NA	NA	K10914	Environmental Information Processing	Signal transduction	Two-component system	crp; CRP/FNR family transcriptional regulator, cyclic AMP receptor protein
NA	NA	NA	NA	WP_168895803.1	NA	NA	NA	NA	NA	NA	NA	NA	NA	NA	NA	NA	NA	NA	NA	K01184	Metabolism	Carbohydrate metabolism	Pentose and glucuronate interconversions	E3.2.1.15; polygalacturonase
NA	NA	NA	NA	WP_246213250.1	NA	NA	NA	NA	NA	NA	NA	NA	NA	NA	NA	NA	NA	NA	NA	K11738	Brite Hierarchies	Protein families: signaling and cellular processes	Transporters	ansP; L-asparagine permease

## Sheet: dmar_interproscan
WP_168892961.1	5f98c820b5bd8629e97ffe5a6f22869c	115	Pfam	PF00453	Ribosomal protein L20	3	109	1.9e-42	T	2024-01-05	IPR005813	Ribosomal protein L20	GO:0003735|GO:0005840|GO:0006412|GO:0019843
WP_168892961.1	5f98c820b5bd8629e97ffe5a6f22869c	115	TIGRFAM	TIGR01032	rplT_bact: ribosomal protein bL20	1	111	1.1e-44	T	2024-01-05	IPR005813	Ribosomal protein L20	GO:0003735|GO:0005840|GO:0006412|GO:0019843
WP_168892961.1	5f98c820b5bd8629e97ffe5a6f22869c	115	PANTHER	PTHR10986	39S RIBOSOMAL PROTEIN L20	1	114	1.6e-32	T	2024-01-05	IPR005813	Ribosomal protein L20	GO:0003735|GO:0005840|GO:0006412|GO:0019843
WP_168892961.1	5f98c820b5bd8629e97ffe5a6f22869c	115	CDD	cd07026	Ribosomal_L20	6	111	5.94441e-44	T	2024-01-05	IPR005813	Ribosomal protein L20	GO:0003735|GO:0005840|GO:0006412|GO:0019843
WP_168892961.1	5f98c820b5bd8629e97ffe5a6f22869c	115	Gene3D	G3DSA:1.10.1900.20	Ribosomal protein L20	56	115	2.3e-20	T	2024-01-05	IPR035566	Ribosomal protein L20, C-terminal	-
WP_168892961.1	5f98c820b5bd8629e97ffe5a6f22869c	115	Gene3D	G3DSA:6.10.160.10	-	3	55	1.9e-23	T	2024-01-05	-	-
WP_168892961.1	5f98c820b5bd8629e97ffe5a6f22869c	115	Hamap	MF_00382	50S ribosomal protein L20 [rplT].	2	115	27.5197	T	2024-01-05	IPR005813	Ribosomal protein L20	GO:0003735|GO:0005840|GO:0006412|GO:0019843
WP_168892961.1	5f98c820b5bd8629e97ffe5a6f22869c	115	FunFam	G3DSA:1.10.1900.20:FF:000001	50S ribosomal protein L20	56	115	4.1e-21	T	2024-01-05	-	-
WP_168892961.1	5f98c820b5bd8629e97ffe5a6f22869c	115	PRINTS	PR00062	Ribosomal protein L20 signature	75	101	2.4e-37	T	2024-01-05	IPR005813	Ribosomal protein L20	GO:0003735|GO:0005840|GO:0006412|GO:0019843
WP_168892961.1	5f98c820b5bd8629e97ffe5a6f22869c	115	PRINTS	PR00062	Ribosomal protein L20 signature	42	71	2.4e-37	T	2024-01-05	IPR005813	Ribosomal protein L20	GO:0003735|GO:0005840|GO:0006412|GO:0019843
WP_168892961.1	5f98c820b5bd8629e97ffe5a6f22869c	115	PRINTS	PR00062	Ribosomal protein L20 signature	12	41	2.4e-37	T	2024-01-05	IPR005813	Ribosomal protein L20	GO:0003735|GO:0005840|GO:0006412|GO:0019843
WP_168892961.1	5f98c820b5bd8629e97ffe5a6f22869c	115	SUPERFAMILY	SSF74731	Ribosomal protein L20	2	113	3.14e-43	T	2024-01-05	IPR035566	Ribosomal protein L20, C-terminal	-
WP_168893096.1	404a3542c7cc68622a2083cd4d31c3f5	38	ProSitePatterns	PS00828	Ribosomal protein L36 signature.	11	37	-	T	2024-01-05	IPR000473	Ribosomal protein L36	GO:0003735|GO:0005840|GO:0006412
WP_168893096.1	404a3542c7cc68622a2083cd4d31c3f5	38	PANTHER	PTHR42888	50S RIBOSOMAL PROTEIN L36, CHLOROPLASTIC	1	38	2.5e-17	T	2024-01-05	IPR000473	Ribosomal protein L36	GO:0003735|GO:0005840|GO:0006412
WP_168893096.1	404a3542c7cc68622a2083cd4d31c3f5	38	SUPERFAMILY	SSF57840	Ribosomal protein L36	1	38	6.41e-17	T	2024-01-05	IPR035977	Ribosomal protein L36 superfamily	GO:0003735|GO:0005840|GO:0006412
WP_168893096.1	404a3542c7cc68622a2083cd4d31c3f5	38	TIGRFAM	TIGR01022	rpmJ_bact: ribosomal protein bL36	1	38	6.2e-21	T	2024-01-05	IPR000473	Ribosomal protein L36	GO:0003735|GO:0005840|GO:0006412
WP_168893096.1	404a3542c7cc68622a2083cd4d31c3f5	38	Hamap	MF_00251	50S ribosomal protein L36 [rpmJ].	1	38	18.4066	T	2024-01-05	IPR000473	Ribosomal protein L36	GO:0003735|GO:0005840|GO:0006412
WP_168893096.1	404a3542c7cc68622a2083cd4d31c3f5	38	Pfam	PF00444	Ribosomal protein L36	1	38	9.5e-20	T	2024-01-05	IPR000473	Ribosomal protein L36	GO:0003735|GO:0005840|GO:0006412
WP_168893023.1	63310d773e440d5db43a4f617d2a592b	564	FunFam	G3DSA:3.30.565.10:FF:000003	DNA mismatch repair endonuclease MutL	1	214	4.8e-66	T	2024-01-05	-	-
WP_168893023.1	63310d773e440d5db43a4f617d2a592b	564	SUPERFAMILY	SSF55874	ATPase domain of HSP90 chaperone/DNA topoisomerase II/histidine kinase	1	205	7.41e-48	T	2024-01-05	IPR036890	Histidine kinase/HSP90-like ATPase superfamily	-
WP_168893023.1	63310d773e440d5db43a4f617d2a592b	564	Pfam	PF13589	Histidine kinase-, DNA gyrase B-, and HSP90-like ATPase	24	123	3.5e-11	T	2024-01-05	-	-
WP_168893023.1	63310d773e440d5db43a4f617d2a592b	564	Gene3D	G3DSA:3.30.565.10	-	1	217	8e-61	T	2024-01-05	IPR036890	Histidine kinase/HSP90-like ATPase superfamily	-
WP_168893023.1	63310d773e440d5db43a4f617d2a592b	564	CDD	cd16926	HATPase_MutL-MLH-PMS-like	10	198	1.34299e-73	T	2024-01-05	-	-
WP_168893023.1	63310d773e440d5db43a4f617d2a592b	564	ProSitePatterns	PS00058	DNA mismatch repair proteins mutL / hexB / PMS1 signature.	93	99	-	T	2024-01-05	IPR014762	DNA mismatch repair, conserved site	-
WP_168893023.1	63310d773e440d5db43a4f617d2a592b	564	Phobius	CYTOPLASMIC_DOMAIN	Region of a membrane-bound protein predicted to be outside the membrane, in the cytoplasm.	430	564	-	T	2024-01-05	-	-
WP_168893023.1	63310d773e440d5db43a4f617d2a592b	564	Pfam	PF08676	MutL C terminal dimerisation domain	392	519	7.9e-07	T	2024-01-05	IPR014790	MutL, C-terminal, dimerisation	GO:0005524|GO:0006298
WP_168893023.1	63310d773e440d5db43a4f617d2a592b	564	Phobius	NON_CYTOPLASMIC_DOMAIN	Region of a membrane-bound protein predicted to be outside the membrane, in the extracellular region.	1	410	-	T	2024-01-05	-	-
WP_168893023.1	63310d773e440d5db43a4f617d2a592b	564	TIGRFAM	TIGR00585	mutl: DNA mismatch repair protein MutL	1	311	5.9e-79	T	2024-01-05	IPR002099	DNA mismatch repair protein family, N-terminal	GO:0005524|GO:0006298|GO:0030983
WP_168893023.1	63310d773e440d5db43a4f617d2a592b	564	SUPERFAMILY	SSF54211	Ribosomal protein S5 domain 2-like	218	331	2.47e-17	T	2024-01-05	IPR020568	Ribosomal protein S5 domain 2-type fold	-
WP_168893023.1	63310d773e440d5db43a4f617d2a592b	564	SUPERFAMILY	SSF118116	DNA mismatch repair protein MutL	391	548	4.32e-17	T	2024-01-05	IPR037198	MutL, C-terminal domain superfamily	-
WP_168893023.1	63310d773e440d5db43a4f617d2a592b	564	Gene3D	G3DSA:3.30.1370.100	-	437	526	1.1e-16	T	2024-01-05	IPR042121	MutL, C-terminal domain, regulatory subdomain	-
WP_168893023.1	63310d773e440d5db43a4f617d2a592b	564	Gene3D	G3DSA:3.30.230.10	-	218	331	1.4e-16	T	2024-01-05	IPR014721	Ribosomal protein S5 domain 2-type fold, subgroup	-
WP_168893023.1	63310d773e440d5db43a4f617d2a592b	564	PANTHER	PTHR10073	DNA MISMATCH REPAIR PROTEIN MLH, PMS, MUTL	1	352	2e-74	T	2024-01-05	IPR038973	DNA mismatch repair protein MutL/Mlh/Pms	GO:0006298|GO:0016887|GO:0032300|GO:0140664
WP_168893023.1	63310d773e440d5db43a4f617d2a592b	564	Gene3D	G3DSA:3.30.1540.20	-	392	563	1.1e-16	T	2024-01-05	IPR042120	MutL, C-terminal domain, dimerisation subdomain	-
WP_168893023.1	63310d773e440d5db43a4f617d2a592b	564	Pfam	PF01119	DNA mismatch repair protein, C-terminal domain	214	331	1.5e-18	T	2024-01-05	IPR013507	DNA mismatch repair protein, S5 domain 2-like	GO:0005524|GO:0006298|GO:0030983
WP_168893023.1	63310d773e440d5db43a4f617d2a592b	564	SMART	SM01340	DNA_mis_repair_2	213	332	2e-15	T	2024-01-05	IPR013507	DNA mismatch repair protein, S5 domain 2-like	GO:0005524|GO:0006298|GO:0030983
WP_168893023.1	63310d773e440d5db43a4f617d2a592b	564	Phobius	TRANSMEMBRANE	Region of a membrane-bound protein predicted to be embedded in the membrane.	411	429	-	T	2024-01-05	-	-
WP_168892969.1	1675ae2dbbc641b50a419516b31590c7	269	PIRSF	PIRSF003092	MinD	1	269	9.8e-95	T	2024-01-05	IPR025501	ATP binding protein MinD/FleN	-
WP_168892969.1	1675ae2dbbc641b50a419516b31590c7	269	PANTHER	PTHR43384	SEPTUM SITE-DETERMINING PROTEIN MIND HOMOLOG, CHLOROPLASTIC-RELATED	2	259	1.5e-58	T	2024-01-05	-	-
WP_168892969.1	1675ae2dbbc641b50a419516b31590c7	269	SUPERFAMILY	SSF52540	P-loop containing nucleoside triphosphate hydrolases	1	267	7.34e-51	T	2024-01-05	IPR027417	P-loop containing nucleoside triphosphate hydrolase	-
WP_168892969.1	1675ae2dbbc641b50a419516b31590c7	269	Gene3D	G3DSA:3.40.50.300	-	1	259	5.3e-71	T	2024-01-05	IPR027417	P-loop containing nucleoside triphosphate hydrolase	-
WP_168892969.1	1675ae2dbbc641b50a419516b31590c7	269	CDD	cd02036	MinD	2	245	6.87032e-121	T	2024-01-05	-	-
WP_168892969.1	1675ae2dbbc641b50a419516b31590c7	269	Pfam	PF13614	AAA domain	1	164	1.9e-22	T	2024-01-05	IPR025669	AAA domain	-
WP_168892969.1	1675ae2dbbc641b50a419516b31590c7	269	TIGRFAM	TIGR01968	minD_bact: septum site-determining protein MinD	2	266	1.9e-104	T	2024-01-05	IPR010223	ATP binding protein MinD	GO:0016887
WP_168892969.1	1675ae2dbbc641b50a419516b31590c7	269	FunFam	G3DSA:3.40.50.300:FF:000068	Site-determining protein	1	259	2.6e-116	T	2024-01-05	-	-
WP_168893254.1	dffe42ce7013e81d844d7aa60406855f	573	Phobius	NON_CYTOPLASMIC_DOMAIN	Region of a membrane-bound protein predicted to be outside the membrane, in the extracellular region.	83	150	-	T	2024-01-05	-	-
WP_168893254.1	dffe42ce7013e81d844d7aa60406855f	573	Phobius	CYTOPLASMIC_DOMAIN	Region of a membrane-bound protein predicted to be outside the membrane, in the cytoplasm.	304	573	-	T	2024-01-05	-	-
WP_168893254.1	dffe42ce7013e81d844d7aa60406855f	573	SMART	SM00382	AAA_5	375	560	1.4e-07	T	2024-01-05	IPR003593	AAA+ ATPase domain	-
WP_168893254.1	dffe42ce7013e81d844d7aa60406855f	573	TMHMM	TMhelix	Region of a membrane-bound protein predicted to be embedded in the membrane.	61	83	-	T	2024-01-05	-	-
WP_168893254.1	dffe42ce7013e81d844d7aa60406855f	573	TMHMM	TMhelix	Region of a membrane-bound protein predicted to be embedded in the membrane.	244	266	-	T	2024-01-05	-	-
WP_168893254.1	dffe42ce7013e81d844d7aa60406855f	573	Phobius	CYTOPLASMIC_DOMAIN	Region of a membrane-bound protein predicted to be outside the membrane, in the cytoplasm.	183	243	-	T	2024-01-05	-	-
WP_168893254.1	dffe42ce7013e81d844d7aa60406855f	573	Phobius	TRANSMEMBRANE	Region of a membrane-bound protein predicted to be embedded in the membrane.	244	266	-	T	2024-01-05	-	-
WP_168893254.1	dffe42ce7013e81d844d7aa60406855f	573	Phobius	NON_CYTOPLASMIC_DOMAIN	Region of a membrane-bound protein predicted to be outside the membrane, in the extracellular region.	1	19	-	T	2024-01-05	-	-
WP_168893254.1	dffe42ce7013e81d844d7aa60406855f	573	ProSitePatterns	PS00211	ABC transporters family signature.	485	499	-	T	2024-01-05	IPR017871	ABC transporter-like, conserved site	GO:0005524|GO:0016887
WP_168893254.1	dffe42ce7013e81d844d7aa60406855f	573	Gene3D	G3DSA:1.20.1560.10	ABC transporter type 1, transmembrane domain	10	330	9.1e-38	T	2024-01-05	IPR036640	ABC transporter type 1, transmembrane domain superfamily	GO:0005524|GO:0016020
WP_168893254.1	dffe42ce7013e81d844d7aa60406855f	573	CDD	cd03228	ABCC_MRP_Like	361	560	1.23362e-41	T	2024-01-05	-	-
WP_168893254.1	dffe42ce7013e81d844d7aa60406855f	573	Phobius	TRANSMEMBRANE	Region of a membrane-bound protein predicted to be embedded in the membrane.	61	82	-	T	2024-01-05	-	-
WP_168893254.1	dffe42ce7013e81d844d7aa60406855f	573	SUPERFAMILY	SSF52540	P-loop containing nucleoside triphosphate hydrolases	348	563	7.73e-49	T	2024-01-05	IPR027417	P-loop containing nucleoside triphosphate hydrolase	-
WP_168893254.1	dffe42ce7013e81d844d7aa60406855f	573	Phobius	TRANSMEMBRANE	Region of a membrane-bound protein predicted to be embedded in the membrane.	286	303	-	T	2024-01-05	-	-
WP_168893254.1	dffe42ce7013e81d844d7aa60406855f	573	Pfam	PF00664	ABC transporter transmembrane region	24	272	2.6e-29	T	2024-01-05	IPR011527	ABC transporter type 1, transmembrane domain	GO:0005524|GO:0016020|GO:0055085|GO:0140359
WP_168893254.1	dffe42ce7013e81d844d7aa60406855f	573	TMHMM	TMhelix	Region of a membrane-bound protein predicted to be embedded in the membrane.	166	183	-	T	2024-01-05	-	-
WP_168893254.1	dffe42ce7013e81d844d7aa60406855f	573	ProSiteProfiles	PS50929	ABC transporter integral membrane type-1 fused domain profile.	29	315	29.3215	T	2024-01-05	IPR011527	ABC transporter type 1, transmembrane domain	GO:0005524|GO:0016020|GO:0055085|GO:0140359
WP_168893254.1	dffe42ce7013e81d844d7aa60406855f	573	SUPERFAMILY	SSF90123	ABC transporter transmembrane region	12	328	2.88e-41	T	2024-01-05	IPR036640	ABC transporter type 1, transmembrane domain superfamily	GO:0005524|GO:0016020
WP_168893254.1	dffe42ce7013e81d844d7aa60406855f	573	Phobius	TRANSMEMBRANE	Region of a membrane-bound protein predicted to be embedded in the membrane.	151	182	-	T	2024-01-05	-	-
WP_168893254.1	dffe42ce7013e81d844d7aa60406855f	573	ProSiteProfiles	PS50893	ATP-binding cassette, ABC transporter-type domain profile.	350	569	15.0328	T	2024-01-05	IPR003439	ABC transporter-like, ATP-binding domain	GO:0005524
WP_168893254.1	dffe42ce7013e81d844d7aa60406855f	573	Phobius	CYTOPLASMIC_DOMAIN	Region of a membrane-bound protein predicted to be outside the membrane, in the cytoplasm.	41	60	-	T	2024-01-05	-	-
WP_168893254.1	dffe42ce7013e81d844d7aa60406855f	573	Pfam	PF00005	ABC transporter	368	512	1.5e-27	T	2024-01-05	IPR003439	ABC transporter-like, ATP-binding domain	GO:0005524
WP_168893254.1	dffe42ce7013e81d844d7aa60406855f	573	Gene3D	G3DSA:3.40.50.300	-	335	572	8.1e-52	T	2024-01-05	IPR027417	P-loop containing nucleoside triphosphate hydrolase	-
WP_168893254.1	dffe42ce7013e81d844d7aa60406855f	573	Phobius	TRANSMEMBRANE	Region of a membrane-bound protein predicted to be embedded in the membrane.	20	40	-	T	2024-01-05	-	-
WP_168893254.1	dffe42ce7013e81d844d7aa60406855f	573	TMHMM	TMhelix	Region of a membrane-bound protein predicted to be embedded in the membrane.	143	162	-	T	2024-01-05	-	-
WP_168893254.1	dffe42ce7013e81d844d7aa60406855f	573	Phobius	NON_CYTOPLASMIC_DOMAIN	Region of a membrane-bound protein predicted to be outside the membrane, in the extracellular region.	267	285	-	T	2024-01-05	-	-
WP_168893254.1	dffe42ce7013e81d844d7aa60406855f	573	PANTHER	PTHR24221	ATP-BINDING CASSETTE SUB-FAMILY B	55	564	8.1e-68	T	2024-01-05	IPR039421	Type 1 protein exporter	-
WP_168893254.1	dffe42ce7013e81d844d7aa60406855f	573	TMHMM	TMhelix	Region of a membrane-bound protein predicted to be embedded in the membrane.	24	46	-	T	2024-01-05	-	-
WP_168892904.1	0440fae049970119e1403bdbfe98f8d5	691	ProSitePatterns	PS01055	NAD-dependent DNA ligase signature 1.	137	166	-	T	2024-01-05	IPR018239	NAD-dependent DNA ligase, active site	-
WP_168892904.1	0440fae049970119e1403bdbfe98f8d5	691	Gene3D	G3DSA:2.40.50.140	-	339	411	9.3e-24	T	2024-01-05	IPR012340	Nucleic acid-binding, OB-fold	-
WP_168892904.1	0440fae049970119e1403bdbfe98f8d5	691	Hamap	MF_01588	DNA ligase [ligA].	27	687	37.7501	T	2024-01-05	IPR001679	NAD-dependent DNA ligase	GO:0003911|GO:0006260|GO:0006281
WP_168892904.1	0440fae049970119e1403bdbfe98f8d5	691	CDD	cd17748	BRCT_DNA_ligase_like	615	686	4.59806e-13	T	2024-01-05	-	-
WP_168892904.1	0440fae049970119e1403bdbfe98f8d5	691	PIRSF	PIRSF001604	LigA	24	691	6.1e-195	T	2024-01-05	IPR001679	NAD-dependent DNA ligase	GO:0003911|GO:0006260|GO:0006281
WP_168892904.1	0440fae049970119e1403bdbfe98f8d5	691	Gene3D	G3DSA:1.10.287.610	Helix hairpin bin	25	93	4.6e-16	T	2024-01-05	-	-
WP_168892904.1	0440fae049970119e1403bdbfe98f8d5	691	Pfam	PF00533	BRCA1 C Terminus (BRCT) domain	612	684	1.1e-10	T	2024-01-05	IPR001357	BRCT domain	-
WP_168892904.1	0440fae049970119e1403bdbfe98f8d5	691	Phobius	TRANSMEMBRANE	Region of a membrane-bound protein predicted to be embedded in the membrane.	6	26	-	T	2024-01-05	-	-
WP_168892904.1	0440fae049970119e1403bdbfe98f8d5	691	SMART	SM00532	ligaN3	25	469	1.4e-139	T	2024-01-05	IPR013840	NAD-dependent DNA ligase, N-terminal	GO:0003911
WP_168892904.1	0440fae049970119e1403bdbfe98f8d5	691	ProSiteProfiles	PS50172	BRCT domain profile.	610	691	8.72148	T	2024-01-05	IPR001357	BRCT domain	-
WP_168892904.1	0440fae049970119e1403bdbfe98f8d5	691	Pfam	PF01653	NAD-dependent DNA ligase adenylation domain	27	338	1.5e-90	T	2024-01-05	IPR013839	NAD-dependent DNA ligase, adenylation	GO:0003911
WP_168892904.1	0440fae049970119e1403bdbfe98f8d5	691	TIGRFAM	TIGR00575	dnlj: DNA ligase, NAD-dependent	33	682	2.7e-183	T	2024-01-05	IPR001679	NAD-dependent DNA ligase	GO:0003911|GO:0006260|GO:0006281
WP_168892904.1	0440fae049970119e1403bdbfe98f8d5	691	Gene3D	G3DSA:3.30.470.30	DNA ligase/mRNA capping enzyme	94	338	2.5e-73	T	2024-01-05	-	-
WP_168892904.1	0440fae049970119e1403bdbfe98f8d5	691	Pfam	PF12826	Helix-hairpin-helix motif	531	594	3.1e-08	T	2024-01-05	IPR041663	DisA/LigA, helix-hairpin-helix motif	-
WP_168892904.1	0440fae049970119e1403bdbfe98f8d5	691	SUPERFAMILY	SSF56091	DNA ligase/mRNA capping enzyme, catalytic domain	26	338	1.76e-86	T	2024-01-05	-	-
WP_168892904.1	0440fae049970119e1403bdbfe98f8d5	691	SUPERFAMILY	SSF47781	RuvA domain 2-like	426	599	5.19e-36	T	2024-01-05	IPR010994	RuvA domain 2-like	-
WP_168892904.1	0440fae049970119e1403bdbfe98f8d5	691	Phobius	NON_CYTOPLASMIC_DOMAIN	Region of a membrane-bound protein predicted to be outside the membrane, in the extracellular region.	1	5	-	T	2024-01-05	-	-
WP_168892904.1	0440fae049970119e1403bdbfe98f8d5	691	Gene3D	G3DSA:3.40.50.10190	BRCT domain	602	689	4.7e-14	T	2024-01-05	IPR036420	BRCT domain superfamily	-
WP_168892904.1	0440fae049970119e1403bdbfe98f8d5	691	SUPERFAMILY	SSF52113	BRCT domain	612	689	8.01e-12	T	2024-01-05	IPR036420	BRCT domain superfamily	-
WP_168892904.1	0440fae049970119e1403bdbfe98f8d5	691	Pfam	PF03120	NAD-dependent DNA ligase OB-fold domain	343	416	2.3e-25	T	2024-01-05	IPR004150	NAD-dependent DNA ligase, OB-fold	GO:0003911|GO:0006260|GO:0006281
WP_168892904.1	0440fae049970119e1403bdbfe98f8d5	691	SMART	SM00292	BRCT_7	612	690	5e-07	T	2024-01-05	IPR001357	BRCT domain	-
WP_168892904.1	0440fae049970119e1403bdbfe98f8d5	691	CDD	cd00114	LIGANc	28	337	2.14666e-110	T	2024-01-05	IPR013839	NAD-dependent DNA ligase, adenylation	GO:0003911
WP_168892904.1	0440fae049970119e1403bdbfe98f8d5	691	Gene3D	G3DSA:1.10.150.20	-	449	525	1.7e-17	T	2024-01-05	-	-
WP_168892904.1	0440fae049970119e1403bdbfe98f8d5	691	Gene3D	G3DSA:1.10.150.20	-	526	601	7.4e-14	T	2024-01-05	-	-
WP_168892904.1	0440fae049970119e1403bdbfe98f8d5	691	SUPERFAMILY	SSF50249	Nucleic acid-binding proteins	339	416	2.57e-21	T	2024-01-05	IPR012340	Nucleic acid-binding, OB-fold	-
WP_168892904.1	0440fae049970119e1403bdbfe98f8d5	691	Phobius	CYTOPLASMIC_DOMAIN	Region of a membrane-bound protein predicted to be outside the membrane, in the cytoplasm.	27	691	-	T	2024-01-05	-	-
WP_168892904.1	0440fae049970119e1403bdbfe98f8d5	691	Pfam	PF14520	Helix-hairpin-helix domain	467	523	2e-05	T	2024-01-05	-	-
WP_168893055.1	47f62efb4a55cfcc9b530f5013fcfae9	436	CDD	cd06849	lipoyl_domain	3	74	3.9051e-19	T	2024-01-05	-	-
WP_168893055.1	47f62efb4a55cfcc9b530f5013fcfae9	436	SUPERFAMILY	SSF51230	Single hybrid motif	1	79	2.75e-16	T	2024-01-05	IPR011053	Single hybrid motif	-
WP_168893055.1	47f62efb4a55cfcc9b530f5013fcfae9	436	Pfam	PF00198	2-oxoacid dehydrogenases acyltransferase (catalytic domain)	205	435	7.1e-74	T	2024-01-05	IPR001078	2-oxoacid dehydrogenase acyltransferase, catalytic domain	GO:0016746
WP_168893055.1	47f62efb4a55cfcc9b530f5013fcfae9	436	ProSitePatterns	PS00189	2-oxo acid dehydrogenases acyltransferase component lipoyl binding site.	25	54	-	T	2024-01-05	IPR003016	2-oxo acid dehydrogenase, lipoyl-binding site	-
WP_168893055.1	47f62efb4a55cfcc9b530f5013fcfae9	436	Gene3D	G3DSA:4.10.320.10	-	136	189	3.1e-14	T	2024-01-05	IPR036625	E3-binding domain superfamily	GO:0016746
WP_168893055.1	47f62efb4a55cfcc9b530f5013fcfae9	436	FunFam	G3DSA:3.30.559.10:FF:000004	Acetyltransferase component of pyruvate dehydrogenase complex	192	436	4.7e-90	T	2024-01-05	-	-
WP_168893055.1	47f62efb4a55cfcc9b530f5013fcfae9	436	ProSiteProfiles	PS51826	Peripheral subunit-binding (PSBD) domain profile.	143	180	17.6277	T	2024-01-05	IPR004167	Peripheral subunit-binding domain	GO:0016746
WP_168893055.1	47f62efb4a55cfcc9b530f5013fcfae9	436	Pfam	PF00364	Biotin-requiring enzyme	4	74	6.7e-16	T	2024-01-05	IPR000089	Biotin/lipoyl attachment	-
WP_168893055.1	47f62efb4a55cfcc9b530f5013fcfae9	436	Gene3D	G3DSA:3.30.559.10	-	192	436	9.6e-76	T	2024-01-05	IPR023213	Chloramphenicol acetyltransferase-like domain superfamily	-
WP_168893055.1	47f62efb4a55cfcc9b530f5013fcfae9	436	Gene3D	G3DSA:2.40.50.100	-	1	78	1.1e-16	T	2024-01-05	-	-
WP_168893055.1	47f62efb4a55cfcc9b530f5013fcfae9	436	Pfam	PF02817	e3 binding domain	142	177	5e-12	T	2024-01-05	IPR004167	Peripheral subunit-binding domain	GO:0016746
WP_168893055.1	47f62efb4a55cfcc9b530f5013fcfae9	436	ProSiteProfiles	PS50968	Biotinyl/lipoyl domain profile.	2	75	19.3667	T	2024-01-05	IPR000089	Biotin/lipoyl attachment	-
WP_168893055.1	47f62efb4a55cfcc9b530f5013fcfae9	436	SUPERFAMILY	SSF52777	CoA-dependent acyltransferases	200	435	3.25e-71	T	2024-01-05	-	-
WP_168893055.1	47f62efb4a55cfcc9b530f5013fcfae9	436	SUPERFAMILY	SSF47005	Peripheral subunit-binding domain of 2-oxo acid dehydrogenase complex	136	181	1.06e-11	T	2024-01-05	IPR036625	E3-binding domain superfamily	GO:0016746
WP_168893055.1	47f62efb4a55cfcc9b530f5013fcfae9	436	PANTHER	PTHR43178	DIHYDROLIPOAMIDE ACETYLTRANSFERASE COMPONENT OF PYRUVATE DEHYDROGENASE COMPLEX	3	435	2.4e-109	T	2024-01-05	-	-
WP_168892897.1	fb1d3cb24a20b83f9302f5948bd06c30	314	SMART	SM00963	SRP54_N_2	16	97	1.2e-13	T	2024-01-05	IPR013822	Signal recognition particle SRP54, helical bundle	GO:0005525|GO:0006614
WP_168892897.1	fb1d3cb24a20b83f9302f5948bd06c30	314	FunFam	G3DSA:1.20.120.140:FF:000002	Signal recognition particle receptor FtsY	6	101	2.8e-19	T	2024-01-05	-	-
WP_168892897.1	fb1d3cb24a20b83f9302f5948bd06c30	314	TIGRFAM	TIGR00064	ftsY: signal recognition particle-docking protein FtsY	42	311	6e-95	T	2024-01-05	IPR004390	Signal-recognition particle receptor FtsY	GO:0006614
WP_168892897.1	fb1d3cb24a20b83f9302f5948bd06c30	314	Gene3D	G3DSA:1.20.120.140	-	2	99	7.4e-21	T	2024-01-05	IPR042101	Signal recognition particle SRP54, N-terminal domain superfamily	-
WP_168892897.1	fb1d3cb24a20b83f9302f5948bd06c30	314	Gene3D	G3DSA:3.40.50.300	-	103	314	1e-70	T	2024-01-05	IPR027417	P-loop containing nucleoside triphosphate hydrolase	-
WP_168892897.1	fb1d3cb24a20b83f9302f5948bd06c30	314	PANTHER	PTHR43134	SIGNAL RECOGNITION PARTICLE RECEPTOR SUBUNIT ALPHA	16	311	7e-81	T	2024-01-05	-	-
WP_168892897.1	fb1d3cb24a20b83f9302f5948bd06c30	314	SMART	SM00382	AAA_5	110	257	8.8e-10	T	2024-01-05	IPR003593	AAA+ ATPase domain	-
WP_168892897.1	fb1d3cb24a20b83f9302f5948bd06c30	314	SUPERFAMILY	SSF47364	Domain of the SRP/SRP receptor G-proteins	11	91	2.36e-15	T	2024-01-05	IPR036225	SRP/SRP receptor, N-terminal	-
WP_168892897.1	fb1d3cb24a20b83f9302f5948bd06c30	314	Pfam	PF00448	SRP54-type protein, GTPase domain	112	311	5.1e-68	T	2024-01-05	IPR000897	Signal recognition particle, SRP54 subunit, GTPase domain	GO:0005525|GO:0006614
WP_168892897.1	fb1d3cb24a20b83f9302f5948bd06c30	314	SUPERFAMILY	SSF52540	P-loop containing nucleoside triphosphate hydrolases	106	311	1.53e-45	T	2024-01-05	IPR027417	P-loop containing nucleoside triphosphate hydrolase	-
WP_168892897.1	fb1d3cb24a20b83f9302f5948bd06c30	314	Pfam	PF02881	SRP54-type protein, helical bundle domain	28	93	1.5e-11	T	2024-01-05	IPR013822	Signal recognition particle SRP54, helical bundle	GO:0005525|GO:0006614
WP_168892897.1	fb1d3cb24a20b83f9302f5948bd06c30	314	SMART	SM00962	SRP54_3	111	312	4.3e-95	T	2024-01-05	IPR000897	Signal recognition particle, SRP54 subunit, GTPase domain	GO:0005525|GO:0006614
WP_168892897.1	fb1d3cb24a20b83f9302f5948bd06c30	314	FunFam	G3DSA:3.40.50.300:FF:000053	Signal recognition particle receptor FtsY	104	312	2.4e-82	T	2024-01-05	-	-
WP_168892923.1	ec8c3b6264703fed1e20d1e244d07801	95	Gene3D	G3DSA:2.40.240.10	Ribosomal Protein L25; Chain P	1	93	4.6e-17	T	2024-01-05	IPR020056	Ribosomal protein L25/Gln-tRNA synthetase, N-terminal	-
WP_168892923.1	ec8c3b6264703fed1e20d1e244d07801	95	CDD	cd00495	Ribosomal_L25_TL5_CTC	4	93	5.6885e-07	T	2024-01-05	IPR029751	Ribosomal protein L25	GO:0003735|GO:0005840|GO:0006412|GO:0008097
WP_168892923.1	ec8c3b6264703fed1e20d1e244d07801	95	Pfam	PF01386	Ribosomal L25p family	7	92	1.7e-16	T	2024-01-05	IPR029751	Ribosomal protein L25	GO:0003735|GO:0005840|GO:0006412|GO:0008097
WP_168892923.1	ec8c3b6264703fed1e20d1e244d07801	95	SUPERFAMILY	SSF50715	Ribosomal protein L25-like	4	95	2.27e-19	T	2024-01-05	IPR011035	Ribosomal protein L25/Gln-tRNA synthetase, anti-codon-binding domain superfamily	GO:0006412
WP_168893109.1	3f5dfc9607712c2ed1f9980a732080bc	71	Gene3D	G3DSA:1.10.287.310	-	1	64	2.4e-17	T	2024-01-05	IPR036049	Ribosomal protein L29/L35 superfamily	GO:0003735|GO:0005840|GO:0006412
WP_168893109.1	3f5dfc9607712c2ed1f9980a732080bc	71	ProSitePatterns	PS00579	Ribosomal protein L29 signature.	39	53	-	T	2024-01-05	IPR018254	Ribosomal protein L29, conserved site	GO:0003735|GO:0005840|GO:0006412
WP_168893109.1	3f5dfc9607712c2ed1f9980a732080bc	71	Pfam	PF00831	Ribosomal L29 protein	5	60	4.3e-15	T	2024-01-05	IPR001854	Ribosomal protein L29/L35	GO:0003735|GO:0005840|GO:0006412
WP_168893109.1	3f5dfc9607712c2ed1f9980a732080bc	71	TIGRFAM	TIGR00012	L29: ribosomal protein uL29	5	60	9.1e-17	T	2024-01-05	IPR001854	Ribosomal protein L29/L35	GO:0003735|GO:0005840|GO:0006412
WP_168893109.1	3f5dfc9607712c2ed1f9980a732080bc	71	SUPERFAMILY	SSF46561	Ribosomal protein L29 (L29p)	1	63	2.75e-17	T	2024-01-05	IPR036049	Ribosomal protein L29/L35 superfamily	GO:0003735|GO:0005840|GO:0006412
WP_168893109.1	3f5dfc9607712c2ed1f9980a732080bc	71	CDD	cd00427	Ribosomal_L29_HIP	5	60	1.82834e-10	T	2024-01-05	-	-
WP_168893109.1	3f5dfc9607712c2ed1f9980a732080bc	71	Hamap	MF_00374	50S ribosomal protein L29 [rpmC].	1	60	15.1209	T	2024-01-05	IPR001854	Ribosomal protein L29/L35	GO:0003735|GO:0005840|GO:0006412
WP_168892924.1	6b1e18cb8cdbfd9f39392c21a434cbd0	258	PIRSF	PIRSF000161	DHPR	4	258	4.9e-70	T	2024-01-05	IPR023940	Dihydrodipicolinate reductase	GO:0008839|GO:0009089
WP_168892924.1	6b1e18cb8cdbfd9f39392c21a434cbd0	258	TIGRFAM	TIGR00036	dapB: 4-hydroxy-tetrahydrodipicolinate reductase	6	257	7.6e-60	T	2024-01-05	IPR023940	Dihydrodipicolinate reductase	GO:0008839|GO:0009089
WP_168892924.1	6b1e18cb8cdbfd9f39392c21a434cbd0	258	PANTHER	PTHR20836	DIHYDRODIPICOLINATE REDUCTASE	4	256	1.2e-33	T	2024-01-05	IPR023940	Dihydrodipicolinate reductase	GO:0008839|GO:0009089
WP_168892924.1	6b1e18cb8cdbfd9f39392c21a434cbd0	258	Pfam	PF01113	Dihydrodipicolinate reductase, N-terminus	6	127	9.8e-28	T	2024-01-05	IPR000846	Dihydrodipicolinate reductase, N-terminal	GO:0008839|GO:0009089
WP_168892924.1	6b1e18cb8cdbfd9f39392c21a434cbd0	258	SUPERFAMILY	SSF51735	NAD(P)-binding Rossmann-fold domains	4	258	1.14e-34	T	2024-01-05	IPR036291	NAD(P)-binding domain superfamily	-
WP_168892924.1	6b1e18cb8cdbfd9f39392c21a434cbd0	258	SUPERFAMILY	SSF55347	Glyceraldehyde-3-phosphate dehydrogenase-like, C-terminal domain	131	228	1.7e-19	T	2024-01-05	-	-
WP_168892924.1	6b1e18cb8cdbfd9f39392c21a434cbd0	258	ProSitePatterns	PS01298	Dihydrodipicolinate reductase signature.	157	174	-	T	2024-01-05	IPR022664	Dihydrodipicolinate reductase, conserved site	GO:0008839|GO:0009089
WP_168892924.1	6b1e18cb8cdbfd9f39392c21a434cbd0	258	Pfam	PF05173	Dihydrodipicolinate reductase, C-terminus	130	256	2.8e-33	T	2024-01-05	IPR022663	Dihydrodipicolinate reductase, C-terminal	GO:0008839|GO:0009089
WP_168892924.1	6b1e18cb8cdbfd9f39392c21a434cbd0	258	Gene3D	G3DSA:3.30.360.10	Dihydrodipicolinate Reductase; domain 2	129	226	1.4e-70	T	2024-01-05	-	-
WP_168892924.1	6b1e18cb8cdbfd9f39392c21a434cbd0	258	Hamap	MF_00102	4-hydroxy-tetrahydrodipicolinate reductase [dapB].	6	256	29.2634	T	2024-01-05	IPR023940	Dihydrodipicolinate reductase	GO:0008839|GO:0009089
WP_168892924.1	6b1e18cb8cdbfd9f39392c21a434cbd0	258	Gene3D	G3DSA:3.40.50.720	-	8	256	1.4e-70	T	2024-01-05	-	-
WP_168893060.1	eae93109fe4851755a5aff93d68b606b	208	Gene3D	G3DSA:3.90.226.10	-	4	208	7.3e-83	T	2024-01-05	-	-
WP_168893060.1	eae93109fe4851755a5aff93d68b606b	208	Phobius	TRANSMEMBRANE	Region of a membrane-bound protein predicted to be embedded in the membrane.	74	92	-	T	2024-01-05	-	-
WP_168893060.1	eae93109fe4851755a5aff93d68b606b	208	PRINTS	PR00127	Clp protease catalytic subunit P signature	125	144	3.1e-51	T	2024-01-05	IPR001907	ATP-dependent Clp protease proteolytic subunit	GO:0004176|GO:0004252|GO:0006508
WP_168893060.1	eae93109fe4851755a5aff93d68b606b	208	PRINTS	PR00127	Clp protease catalytic subunit P signature	182	201	3.1e-51	T	2024-01-05	IPR001907	ATP-dependent Clp protease proteolytic subunit	GO:0004176|GO:0004252|GO:0006508
WP_168893060.1	eae93109fe4851755a5aff93d68b606b	208	PRINTS	PR00127	Clp protease catalytic subunit P signature	33	48	3.1e-51	T	2024-01-05	IPR001907	ATP-dependent Clp protease proteolytic subunit	GO:0004176|GO:0004252|GO:0006508
WP_168893060.1	eae93109fe4851755a5aff93d68b606b	208	PRINTS	PR00127	Clp protease catalytic subunit P signature	73	93	3.1e-51	T	2024-01-05	IPR001907	ATP-dependent Clp protease proteolytic subunit	GO:0004176|GO:0004252|GO:0006508
WP_168893060.1	eae93109fe4851755a5aff93d68b606b	208	PRINTS	PR00127	Clp protease catalytic subunit P signature	104	121	3.1e-51	T	2024-01-05	IPR001907	ATP-dependent Clp protease proteolytic subunit	GO:0004176|GO:0004252|GO:0006508
WP_168893060.1	eae93109fe4851755a5aff93d68b606b	208	PANTHER	PTHR10381	ATP-DEPENDENT CLP PROTEASE PROTEOLYTIC SUBUNIT	9	207	5.6e-88	T	2024-01-05	IPR023562	Clp protease proteolytic subunit /Translocation-enhancing protein TepA	-
WP_168893060.1	eae93109fe4851755a5aff93d68b606b	208	Phobius	CYTOPLASMIC_DOMAIN	Region of a membrane-bound protein predicted to be outside the membrane, in the cytoplasm.	120	208	-	T	2024-01-05	-	-
WP_168893060.1	eae93109fe4851755a5aff93d68b606b	208	Hamap	MF_00444	ATP-dependent Clp protease proteolytic subunit [clpP].	17	207	40.8905	T	2024-01-05	IPR001907	ATP-dependent Clp protease proteolytic subunit	GO:0004176|GO:0004252|GO:0006508
WP_168893060.1	eae93109fe4851755a5aff93d68b606b	208	SUPERFAMILY	SSF52096	ClpP/crotonase	25	207	1.12e-69	T	2024-01-05	IPR029045	ClpP/crotonase-like domain superfamily	-
WP_168893060.1	eae93109fe4851755a5aff93d68b606b	208	Pfam	PF00574	Clp protease	28	206	1.2e-82	T	2024-01-05	IPR023562	Clp protease proteolytic subunit /Translocation-enhancing protein TepA	-
WP_168893060.1	eae93109fe4851755a5aff93d68b606b	208	FunFam	G3DSA:3.90.226.10:FF:000001	ATP-dependent Clp protease proteolytic subunit	16	208	5e-94	T	2024-01-05	-	-
WP_168893060.1	eae93109fe4851755a5aff93d68b606b	208	Phobius	TRANSMEMBRANE	Region of a membrane-bound protein predicted to be embedded in the membrane.	98	119	-	T	2024-01-05	-	-
WP_168893060.1	eae93109fe4851755a5aff93d68b606b	208	Phobius	CYTOPLASMIC_DOMAIN	Region of a membrane-bound protein predicted to be outside the membrane, in the cytoplasm.	1	73	-	T	2024-01-05	-	-
WP_168893060.1	eae93109fe4851755a5aff93d68b606b	208	TIGRFAM	TIGR00493	clpP: ATP-dependent Clp endopeptidase, proteolytic subunit ClpP	16	205	1.7e-95	T	2024-01-05	IPR001907	ATP-dependent Clp protease proteolytic subunit	GO:0004176|GO:0004252|GO:0006508
WP_168893060.1	eae93109fe4851755a5aff93d68b606b	208	ProSitePatterns	PS00382	Endopeptidase Clp histidine active site.	126	139	-	T	2024-01-05	IPR033135	ClpP, histidine active site	-
WP_168893060.1	eae93109fe4851755a5aff93d68b606b	208	CDD	cd07017	S14_ClpP_2	33	203	2.76452e-102	T	2024-01-05	IPR001907	ATP-dependent Clp protease proteolytic subunit	GO:0004176|GO:0004252|GO:0006508
WP_168893060.1	eae93109fe4851755a5aff93d68b606b	208	ProSitePatterns	PS00381	Endopeptidase Clp serine active site.	104	115	-	T	2024-01-05	IPR018215	ClpP, Ser active site	-
WP_168893060.1	eae93109fe4851755a5aff93d68b606b	208	Phobius	NON_CYTOPLASMIC_DOMAIN	Region of a membrane-bound protein predicted to be outside the membrane, in the extracellular region.	93	97	-	T	2024-01-05	-	-
WP_168892962.1	2fb94e3adcd81bd6d382cead9ff9fa91	829	SUPERFAMILY	SSF55681	Class II aaRS and biotin synthetases	483	714	1.74e-43	T	2024-01-05	IPR045864	Class II Aminoacyl-tRNA synthetase/Biotinyl protein ligase (BPL) and lipoyl protein ligase (LPL)	-
WP_168892962.1	2fb94e3adcd81bd6d382cead9ff9fa91	829	SMART	SM00873	B3_4_2	222	400	8.2e-12	T	2024-01-05	IPR005146	B3/B4 tRNA-binding domain	GO:0003723|GO:0004826
WP_168892962.1	2fb94e3adcd81bd6d382cead9ff9fa91	829	Gene3D	G3DSA:3.30.930.10	Bira Bifunctional Protein; Domain 2	509	715	4.2e-53	T	2024-01-05	IPR045864	Class II Aminoacyl-tRNA synthetase/Biotinyl protein ligase (BPL) and lipoyl protein ligase (LPL)	-
WP_168892962.1	2fb94e3adcd81bd6d382cead9ff9fa91	829	Hamap	MF_00283	Phenylalanine--tRNA ligase beta subunit [pheT].	2	813	32.6	T	2024-01-05	IPR004532	Phenylalanine-tRNA ligase, class IIc, beta subunit, bacterial type	GO:0000287|GO:0004826|GO:0005524|GO:0006432
WP_168892962.1	2fb94e3adcd81bd6d382cead9ff9fa91	829	ProSiteProfiles	PS51447	Ferredoxin-fold anticodon binding (FDX-ACB) domain profile.	726	819	23.6018	T	2024-01-05	IPR005121	Ferrodoxin-fold anticodon-binding domain	-
WP_168892962.1	2fb94e3adcd81bd6d382cead9ff9fa91	829	Pfam	PF03483	B3/4 domain	225	400	6.3e-30	T	2024-01-05	IPR005146	B3/B4 tRNA-binding domain	GO:0003723|GO:0004826
WP_168892962.1	2fb94e3adcd81bd6d382cead9ff9fa91	829	SUPERFAMILY	SSF54991	Anticodon-binding domain of PheRS	721	819	1.19e-21	T	2024-01-05	IPR036690	Ferrodoxin-fold anticodon-binding domain superfamily	-
WP_168892962.1	2fb94e3adcd81bd6d382cead9ff9fa91	829	PANTHER	PTHR10947	PHENYLALANYL-TRNA SYNTHETASE BETA CHAIN AND LEUCINE-RICH REPEAT-CONTAINING PROTEIN 47	4	712	2.4e-51	T	2024-01-05	IPR045060	Phenylalanine-tRNA ligase, class IIc, beta subunit	GO:0004826|GO:0006432
WP_168892962.1	2fb94e3adcd81bd6d382cead9ff9fa91	829	Gene3D	G3DSA:3.30.56.10	-	8	185	4.3e-26	T	2024-01-05	-	-
WP_168892962.1	2fb94e3adcd81bd6d382cead9ff9fa91	829	Gene3D	G3DSA:3.50.40.10	-	207	410	1.3e-30	T	2024-01-05	IPR020825	Phenylalanyl-tRNA synthetase-like, B3/B4	-
WP_168892962.1	2fb94e3adcd81bd6d382cead9ff9fa91	829	ProSiteProfiles	PS51483	B5 domain profile.	416	492	24.7839	T	2024-01-05	IPR005147	tRNA synthetase, B5-domain	GO:0000287|GO:0003723|GO:0005524|GO:0006432
WP_168892962.1	2fb94e3adcd81bd6d382cead9ff9fa91	829	CDD	cd00769	PheRS_beta_core	517	704	8.23721e-49	T	2024-01-05	IPR041616	Phenylalanyl tRNA synthetase beta chain, core domain	-
WP_168892962.1	2fb94e3adcd81bd6d382cead9ff9fa91	829	SUPERFAMILY	SSF46955	Putative DNA-binding domain	419	491	1.74e-16	T	2024-01-05	IPR009061	Putative DNA-binding domain superfamily	-
WP_168892962.1	2fb94e3adcd81bd6d382cead9ff9fa91	829	FunFam	G3DSA:3.30.930.10:FF:000022	Phenylalanine--tRNA ligase beta subunit	509	716	1.2e-55	T	2024-01-05	-	-
WP_168892962.1	2fb94e3adcd81bd6d382cead9ff9fa91	829	TIGRFAM	TIGR00472	pheT_bact: phenylalanine--tRNA ligase, beta subunit	3	819	5.5e-170	T	2024-01-05	IPR004532	Phenylalanine-tRNA ligase, class IIc, beta subunit, bacterial type	GO:0000287|GO:0004826|GO:0005524|GO:0006432
WP_168892962.1	2fb94e3adcd81bd6d382cead9ff9fa91	829	SUPERFAMILY	SSF50249	Nucleic acid-binding proteins	44	194	1.29e-13	T	2024-01-05	IPR012340	Nucleic acid-binding, OB-fold	-
WP_168892962.1	2fb94e3adcd81bd6d382cead9ff9fa91	829	Pfam	PF03484	tRNA synthetase B5 domain	421	487	6.1e-18	T	2024-01-05	IPR005147	tRNA synthetase, B5-domain	GO:0000287|GO:0003723|GO:0005524|GO:0006432
WP_168892962.1	2fb94e3adcd81bd6d382cead9ff9fa91	829	Pfam	PF03147	Ferredoxin-fold anticodon binding domain	729	819	4.8e-17	T	2024-01-05	IPR005121	Ferrodoxin-fold anticodon-binding domain	-
WP_168892962.1	2fb94e3adcd81bd6d382cead9ff9fa91	829	Pfam	PF17759	Phenylalanyl tRNA synthetase beta chain CLM domain	517	709	1.5e-42	T	2024-01-05	IPR041616	Phenylalanyl tRNA synthetase beta chain, core domain	-
WP_168892962.1	2fb94e3adcd81bd6d382cead9ff9fa91	829	ProSiteProfiles	PS50886	tRNA-binding domain profile.	42	154	14.4234	T	2024-01-05	IPR002547	tRNA-binding domain	GO:0000049
WP_168892962.1	2fb94e3adcd81bd6d382cead9ff9fa91	829	Gene3D	G3DSA:3.30.70.380	-	732	819	9.9e-15	T	2024-01-05	IPR036690	Ferrodoxin-fold anticodon-binding domain superfamily	-
WP_168892962.1	2fb94e3adcd81bd6d382cead9ff9fa91	829	Gene3D	G3DSA:3.30.56.10	-	418	492	2.2e-22	T	2024-01-05	-	-
WP_168892962.1	2fb94e3adcd81bd6d382cead9ff9fa91	829	SUPERFAMILY	SSF56037	PheT/TilS domain	210	408	1.36e-31	T	2024-01-05	-	-
WP_168892962.1	2fb94e3adcd81bd6d382cead9ff9fa91	829	Gene3D	G3DSA:2.40.50.140	-	40	160	4.3e-26	T	2024-01-05	IPR012340	Nucleic acid-binding, OB-fold	-
WP_168892962.1	2fb94e3adcd81bd6d382cead9ff9fa91	829	SMART	SM00896	FDX_ACB_2	726	819	3.3e-17	T	2024-01-05	IPR005121	Ferrodoxin-fold anticodon-binding domain	-
WP_168892962.1	2fb94e3adcd81bd6d382cead9ff9fa91	829	SMART	SM00874	B5_2	418	487	4.7e-21	T	2024-01-05	IPR005147	tRNA synthetase, B5-domain	GO:0000287|GO:0003723|GO:0005524|GO:0006432
WP_168893052.1	ca1c56983a2590a5c28a13e62c6be8bf	381	Phobius	CYTOPLASMIC_DOMAIN	Region of a membrane-bound protein predicted to be outside the membrane, in the cytoplasm.	189	208	-	T	2024-01-05	-	-
WP_168893052.1	ca1c56983a2590a5c28a13e62c6be8bf	381	Phobius	CYTOPLASMIC_DOMAIN	Region of a membrane-bound protein predicted to be outside the membrane, in the cytoplasm.	362	381	-	T	2024-01-05	-	-
WP_168893052.1	ca1c56983a2590a5c28a13e62c6be8bf	381	Phobius	TRANSMEMBRANE	Region of a membrane-bound protein predicted to be embedded in the membrane.	86	106	-	T	2024-01-05	-	-
WP_168893052.1	ca1c56983a2590a5c28a13e62c6be8bf	381	Phobius	CYTOPLASMIC_DOMAIN	Region of a membrane-bound protein predicted to be outside the membrane, in the cytoplasm.	40	59	-	T	2024-01-05	-	-
WP_168893052.1	ca1c56983a2590a5c28a13e62c6be8bf	381	TMHMM	TMhelix	Region of a membrane-bound protein predicted to be embedded in the membrane.	266	287	-	T	2024-01-05	-	-
WP_168893052.1	ca1c56983a2590a5c28a13e62c6be8bf	381	TMHMM	TMhelix	Region of a membrane-bound protein predicted to be embedded in the membrane.	61	83	-	T	2024-01-05	-	-
WP_168893052.1	ca1c56983a2590a5c28a13e62c6be8bf	381	TMHMM	TMhelix	Region of a membrane-bound protein predicted to be embedded in the membrane.	125	147	-	T	2024-01-05	-	-
WP_168893052.1	ca1c56983a2590a5c28a13e62c6be8bf	381	Pfam	PF02322	Cytochrome bd terminal oxidase subunit II	9	364	1.2e-87	T	2024-01-05	IPR003317	Cytochrome ubiquinol oxidase subunit 2	GO:0016020
WP_168893052.1	ca1c56983a2590a5c28a13e62c6be8bf	381	Phobius	TRANSMEMBRANE	Region of a membrane-bound protein predicted to be embedded in the membrane.	209	227	-	T	2024-01-05	-	-
WP_168893052.1	ca1c56983a2590a5c28a13e62c6be8bf	381	TMHMM	TMhelix	Region of a membrane-bound protein predicted to be embedded in the membrane.	87	104	-	T	2024-01-05	-	-
WP_168893052.1	ca1c56983a2590a5c28a13e62c6be8bf	381	Phobius	CYTOPLASMIC_DOMAIN	Region of a membrane-bound protein predicted to be outside the membrane, in the cytoplasm.	284	289	-	T	2024-01-05	-	-
WP_168893052.1	ca1c56983a2590a5c28a13e62c6be8bf	381	Phobius	NON_CYTOPLASMIC_DOMAIN	Region of a membrane-bound protein predicted to be outside the membrane, in the extracellular region.	1	5	-	T	2024-01-05	-	-
WP_168893052.1	ca1c56983a2590a5c28a13e62c6be8bf	381	Phobius	NON_CYTOPLASMIC_DOMAIN	Region of a membrane-bound protein predicted to be outside the membrane, in the extracellular region.	143	166	-	T	2024-01-05	-	-
WP_168893052.1	ca1c56983a2590a5c28a13e62c6be8bf	381	Phobius	TRANSMEMBRANE	Region of a membrane-bound protein predicted to be embedded in the membrane.	118	142	-	T	2024-01-05	-	-
WP_168893052.1	ca1c56983a2590a5c28a13e62c6be8bf	381	Phobius	TRANSMEMBRANE	Region of a membrane-bound protein predicted to be embedded in the membrane.	337	361	-	T	2024-01-05	-	-
WP_168893052.1	ca1c56983a2590a5c28a13e62c6be8bf	381	Phobius	TRANSMEMBRANE	Region of a membrane-bound protein predicted to be embedded in the membrane.	290	317	-	T	2024-01-05	-	-
WP_168893052.1	ca1c56983a2590a5c28a13e62c6be8bf	381	Phobius	NON_CYTOPLASMIC_DOMAIN	Region of a membrane-bound protein predicted to be outside the membrane, in the extracellular region.	81	85	-	T	2024-01-05	-	-
WP_168893052.1	ca1c56983a2590a5c28a13e62c6be8bf	381	Phobius	TRANSMEMBRANE	Region of a membrane-bound protein predicted to be embedded in the membrane.	266	283	-	T	2024-01-05	-	-
WP_168893052.1	ca1c56983a2590a5c28a13e62c6be8bf	381	PANTHER	PTHR43141	CYTOCHROME BD2 SUBUNIT II	1	376	4.9e-93	T	2024-01-05	IPR003317	Cytochrome ubiquinol oxidase subunit 2	GO:0016020
WP_168893052.1	ca1c56983a2590a5c28a13e62c6be8bf	381	Phobius	TRANSMEMBRANE	Region of a membrane-bound protein predicted to be embedded in the membrane.	6	39	-	T	2024-01-05	-	-
WP_168893052.1	ca1c56983a2590a5c28a13e62c6be8bf	381	TMHMM	TMhelix	Region of a membrane-bound protein predicted to be embedded in the membrane.	339	361	-	T	2024-01-05	-	-
WP_168893052.1	ca1c56983a2590a5c28a13e62c6be8bf	381	TMHMM	TMhelix	Region of a membrane-bound protein predicted to be embedded in the membrane.	10	40	-	T	2024-01-05	-	-
WP_168893052.1	ca1c56983a2590a5c28a13e62c6be8bf	381	Phobius	NON_CYTOPLASMIC_DOMAIN	Region of a membrane-bound protein predicted to be outside the membrane, in the extracellular region.	228	265	-	T	2024-01-05	-	-
WP_168893052.1	ca1c56983a2590a5c28a13e62c6be8bf	381	Phobius	CYTOPLASMIC_DOMAIN	Region of a membrane-bound protein predicted to be outside the membrane, in the cytoplasm.	107	117	-	T	2024-01-05	-	-
WP_168893052.1	ca1c56983a2590a5c28a13e62c6be8bf	381	Phobius	TRANSMEMBRANE	Region of a membrane-bound protein predicted to be embedded in the membrane.	167	188	-	T	2024-01-05	-	-
WP_168893052.1	ca1c56983a2590a5c28a13e62c6be8bf	381	PIRSF	PIRSF000267	Cyt_oxidse_sub2	2	380	8.5e-99	T	2024-01-05	IPR003317	Cytochrome ubiquinol oxidase subunit 2	GO:0016020
WP_168893052.1	ca1c56983a2590a5c28a13e62c6be8bf	381	TMHMM	TMhelix	Region of a membrane-bound protein predicted to be embedded in the membrane.	207	226	-	T	2024-01-05	-	-
WP_168893052.1	ca1c56983a2590a5c28a13e62c6be8bf	381	TIGRFAM	TIGR00203	cydB: cytochrome d ubiquinol oxidase, subunit II	1	380	1.4e-112	T	2024-01-05	IPR003317	Cytochrome ubiquinol oxidase subunit 2	GO:0016020
WP_168893052.1	ca1c56983a2590a5c28a13e62c6be8bf	381	Phobius	NON_CYTOPLASMIC_DOMAIN	Region of a membrane-bound protein predicted to be outside the membrane, in the extracellular region.	318	336	-	T	2024-01-05	-	-
WP_168893052.1	ca1c56983a2590a5c28a13e62c6be8bf	381	TMHMM	TMhelix	Region of a membrane-bound protein predicted to be embedded in the membrane.	294	316	-	T	2024-01-05	-	-
WP_168893052.1	ca1c56983a2590a5c28a13e62c6be8bf	381	TMHMM	TMhelix	Region of a membrane-bound protein predicted to be embedded in the membrane.	167	186	-	T	2024-01-05	-	-
WP_168893052.1	ca1c56983a2590a5c28a13e62c6be8bf	381	Phobius	TRANSMEMBRANE	Region of a membrane-bound protein predicted to be embedded in the membrane.	60	80	-	T	2024-01-05	-	-
WP_168893080.1	5f1f7c440881b0e51f7c787781f6bf48	268	Pfam	PF02673	Bacitracin resistance protein BacA	9	259	1.3e-64	T	2024-01-05	IPR003824	Undecaprenyl-diphosphatase UppP	GO:0016020|GO:0016311|GO:0050380
WP_168893080.1	5f1f7c440881b0e51f7c787781f6bf48	268	TMHMM	TMhelix	Region of a membrane-bound protein predicted to be embedded in the membrane.	186	208	-	T	2024-01-05	-	-
WP_168893080.1	5f1f7c440881b0e51f7c787781f6bf48	268	TMHMM	TMhelix	Region of a membrane-bound protein predicted to be embedded in the membrane.	110	129	-	T	2024-01-05	-	-
WP_168893080.1	5f1f7c440881b0e51f7c787781f6bf48	268	TMHMM	TMhelix	Region of a membrane-bound protein predicted to be embedded in the membrane.	86	105	-	T	2024-01-05	-	-
WP_168893080.1	5f1f7c440881b0e51f7c787781f6bf48	268	Phobius	CYTOPLASMIC_DOMAIN	Region of a membrane-bound protein predicted to be outside the membrane, in the cytoplasm.	135	145	-	T	2024-01-05	-	-
WP_168893080.1	5f1f7c440881b0e51f7c787781f6bf48	268	TMHMM	TMhelix	Region of a membrane-bound protein predicted to be embedded in the membrane.	46	65	-	T	2024-01-05	-	-
WP_168893080.1	5f1f7c440881b0e51f7c787781f6bf48	268	Phobius	TRANSMEMBRANE	Region of a membrane-bound protein predicted to be embedded in the membrane.	217	237	-	T	2024-01-05	-	-
WP_168893080.1	5f1f7c440881b0e51f7c787781f6bf48	268	TMHMM	TMhelix	Region of a membrane-bound protein predicted to be embedded in the membrane.	149	171	-	T	2024-01-05	-	-
WP_168893080.1	5f1f7c440881b0e51f7c787781f6bf48	268	Phobius	TRANSMEMBRANE	Region of a membrane-bound protein predicted to be embedded in the membrane.	46	65	-	T	2024-01-05	-	-
WP_168893080.1	5f1f7c440881b0e51f7c787781f6bf48	268	Phobius	CYTOPLASMIC_DOMAIN	Region of a membrane-bound protein predicted to be outside the membrane, in the cytoplasm.	66	85	-	T	2024-01-05	-	-
WP_168893080.1	5f1f7c440881b0e51f7c787781f6bf48	268	Hamap	MF_01006	Undecaprenyl-diphosphatase [uppP].	3	267	16.4212	T	2024-01-05	IPR003824	Undecaprenyl-diphosphatase UppP	GO:0016020|GO:0016311|GO:0050380
WP_168893080.1	5f1f7c440881b0e51f7c787781f6bf48	268	Phobius	CYTOPLASMIC_DOMAIN	Region of a membrane-bound protein predicted to be outside the membrane, in the cytoplasm.	268	268	-	T	2024-01-05	-	-
WP_168893080.1	5f1f7c440881b0e51f7c787781f6bf48	268	Phobius	TRANSMEMBRANE	Region of a membrane-bound protein predicted to be embedded in the membrane.	249	267	-	T	2024-01-05	-	-
WP_168893080.1	5f1f7c440881b0e51f7c787781f6bf48	268	Phobius	NON_CYTOPLASMIC_DOMAIN	Region of a membrane-bound protein predicted to be outside the membrane, in the extracellular region.	167	185	-	T	2024-01-05	-	-
WP_168893080.1	5f1f7c440881b0e51f7c787781f6bf48	268	Phobius	TRANSMEMBRANE	Region of a membrane-bound protein predicted to be embedded in the membrane.	116	134	-	T	2024-01-05	-	-
WP_168893080.1	5f1f7c440881b0e51f7c787781f6bf48	268	Phobius	NON_CYTOPLASMIC_DOMAIN	Region of a membrane-bound protein predicted to be outside the membrane, in the extracellular region.	238	248	-	T	2024-01-05	-	-
WP_168893080.1	5f1f7c440881b0e51f7c787781f6bf48	268	TMHMM	TMhelix	Region of a membrane-bound protein predicted to be embedded in the membrane.	215	237	-	T	2024-01-05	-	-
WP_168893080.1	5f1f7c440881b0e51f7c787781f6bf48	268	Phobius	NON_CYTOPLASMIC_DOMAIN	Region of a membrane-bound protein predicted to be outside the membrane, in the extracellular region.	1	45	-	T	2024-01-05	-	-
WP_168893080.1	5f1f7c440881b0e51f7c787781f6bf48	268	Phobius	TRANSMEMBRANE	Region of a membrane-bound protein predicted to be embedded in the membrane.	146	166	-	T	2024-01-05	-	-
WP_168893080.1	5f1f7c440881b0e51f7c787781f6bf48	268	PANTHER	PTHR30622	UNDECAPRENYL-DIPHOSPHATASE	5	267	7.6e-64	T	2024-01-05	IPR003824	Undecaprenyl-diphosphatase UppP	GO:0016020|GO:0016311|GO:0050380
WP_168893080.1	5f1f7c440881b0e51f7c787781f6bf48	268	TMHMM	TMhelix	Region of a membrane-bound protein predicted to be embedded in the membrane.	9	31	-	T	2024-01-05	-	-
WP_168893080.1	5f1f7c440881b0e51f7c787781f6bf48	268	Phobius	TRANSMEMBRANE	Region of a membrane-bound protein predicted to be embedded in the membrane.	86	104	-	T	2024-01-05	-	-
WP_168893080.1	5f1f7c440881b0e51f7c787781f6bf48	268	Phobius	NON_CYTOPLASMIC_DOMAIN	Region of a membrane-bound protein predicted to be outside the membrane, in the extracellular region.	105	115	-	T	2024-01-05	-	-
WP_168893080.1	5f1f7c440881b0e51f7c787781f6bf48	268	Phobius	CYTOPLASMIC_DOMAIN	Region of a membrane-bound protein predicted to be outside the membrane, in the cytoplasm.	206	216	-	T	2024-01-05	-	-
WP_168893080.1	5f1f7c440881b0e51f7c787781f6bf48	268	Phobius	TRANSMEMBRANE	Region of a membrane-bound protein predicted to be embedded in the membrane.	186	205	-	T	2024-01-05	-	-
WP_168893080.1	5f1f7c440881b0e51f7c787781f6bf48	268	TMHMM	TMhelix	Region of a membrane-bound protein predicted to be embedded in the membrane.	247	267	-	T	2024-01-05	-	-
WP_168892954.1	d35e136094de0416a8ba74db7297e55c	342	Pfam	PF01926	50S ribosome-binding GTPase	5	117	2.8e-23	T	2024-01-05	IPR006073	GTP binding domain	GO:0005525
WP_168892954.1	d35e136094de0416a8ba74db7297e55c	342	Gene3D	G3DSA:1.10.150.300	-	118	191	4.7e-110	T	2024-01-05	IPR023192	TGS-like domain superfamily	-
WP_168892954.1	d35e136094de0416a8ba74db7297e55c	342	SUPERFAMILY	SSF52540	P-loop containing nucleoside triphosphate hydrolases	3	280	2.92e-55	T	2024-01-05	IPR027417	P-loop containing nucleoside triphosphate hydrolase	-
WP_168892954.1	d35e136094de0416a8ba74db7297e55c	342	ProSiteProfiles	PS51710	OBG-type guanine nucleotide-binding (G) domain profile.	3	249	47.437	T	2024-01-05	IPR031167	OBG-type guanine nucleotide-binding (G) domain	GO:0005525
WP_168892954.1	d35e136094de0416a8ba74db7297e55c	342	FunFam	G3DSA:3.10.20.30:FF:000001	Ribosome-binding ATPase YchF	240	341	3.2e-30	T	2024-01-05	-	-
WP_168892954.1	d35e136094de0416a8ba74db7297e55c	342	Gene3D	G3DSA:3.10.20.30	-	48	342	4.7e-110	T	2024-01-05	IPR012675	Beta-grasp domain superfamily	-
WP_168892954.1	d35e136094de0416a8ba74db7297e55c	342	Gene3D	G3DSA:3.40.50.300	-	4	257	4.7e-110	T	2024-01-05	IPR027417	P-loop containing nucleoside triphosphate hydrolase	-
WP_168892954.1	d35e136094de0416a8ba74db7297e55c	342	Pfam	PF06071	Protein of unknown function (DUF933)	258	340	6.5e-31	T	2024-01-05	IPR013029	YchF, C-terminal domain	-
WP_168892954.1	d35e136094de0416a8ba74db7297e55c	342	PANTHER	PTHR23305	OBG GTPASE FAMILY	2	341	9.7e-85	T	2024-01-05	-	-
WP_168892954.1	d35e136094de0416a8ba74db7297e55c	342	SUPERFAMILY	SSF81271	TGS-like	258	338	4.36e-29	T	2024-01-05	IPR012676	TGS-like	-
WP_168892954.1	d35e136094de0416a8ba74db7297e55c	342	ProSiteProfiles	PS51880	TGS domain profile.	257	340	10.7914	T	2024-01-05	IPR004095	TGS	-
WP_168892954.1	d35e136094de0416a8ba74db7297e55c	342	TIGRFAM	TIGR00092	TIGR00092: GTP-binding protein YchF	1	341	4.1e-107	T	2024-01-05	IPR004396	Ribosome-binding ATPase YchF/Obg-like ATPase 1	GO:0005524|GO:0005525|GO:0016887
WP_168892954.1	d35e136094de0416a8ba74db7297e55c	342	PIRSF	PIRSF006641	EngD	1	342	2.9e-111	T	2024-01-05	IPR004396	Ribosome-binding ATPase YchF/Obg-like ATPase 1	GO:0005524|GO:0005525|GO:0016887
WP_168892954.1	d35e136094de0416a8ba74db7297e55c	342	PRINTS	PR00326	GTP1/OBG GTP-binding protein family signature	87	105	1.6e-32	T	2024-01-05	IPR006073	GTP binding domain	GO:0005525
WP_168892954.1	d35e136094de0416a8ba74db7297e55c	342	PRINTS	PR00326	GTP1/OBG GTP-binding protein family signature	5	25	1.6e-32	T	2024-01-05	IPR006073	GTP binding domain	GO:0005525
WP_168892954.1	d35e136094de0416a8ba74db7297e55c	342	PRINTS	PR00326	GTP1/OBG GTP-binding protein family signature	70	85	1.6e-32	T	2024-01-05	IPR006073	GTP binding domain	GO:0005525
WP_168892954.1	d35e136094de0416a8ba74db7297e55c	342	PRINTS	PR00326	GTP1/OBG GTP-binding protein family signature	26	44	1.6e-32	T	2024-01-05	IPR006073	GTP binding domain	GO:0005525
WP_168893276.1	82a371198a0757d668afc039ebfe21ff	274	Gene3D	G3DSA:3.10.310.10	Diaminopimelate Epimerase; Chain A, domain 1	3	268	3.6e-89	T	2024-01-05	-	-
WP_168893276.1	82a371198a0757d668afc039ebfe21ff	274	Hamap	MF_00197	Diaminopimelate epimerase [dapF].	1	274	33.8486	T	2024-01-05	IPR001653	Diaminopimelate epimerase, DapF	GO:0008837|GO:0009089
WP_168893276.1	82a371198a0757d668afc039ebfe21ff	274	Pfam	PF01678	Diaminopimelate epimerase	3	121	3.1e-22	T	2024-01-05	IPR001653	Diaminopimelate epimerase, DapF	GO:0008837|GO:0009089
WP_168893276.1	82a371198a0757d668afc039ebfe21ff	274	Pfam	PF01678	Diaminopimelate epimerase	152	267	7.7e-24	T	2024-01-05	IPR001653	Diaminopimelate epimerase, DapF	GO:0008837|GO:0009089
WP_168893276.1	82a371198a0757d668afc039ebfe21ff	274	ProSitePatterns	PS01326	Diaminopimelate epimerase signature.	64	78	-	T	2024-01-05	IPR018510	Diaminopimelate epimerase, active site	GO:0005737|GO:0008837|GO:0009089
WP_168893276.1	82a371198a0757d668afc039ebfe21ff	274	FunFam	G3DSA:3.10.310.10:FF:000001	Diaminopimelate epimerase	2	121	3e-40	T	2024-01-05	-	-
WP_168893276.1	82a371198a0757d668afc039ebfe21ff	274	PANTHER	PTHR31689	DIAMINOPIMELATE EPIMERASE, CHLOROPLASTIC	1	273	1e-87	T	2024-01-05	IPR001653	Diaminopimelate epimerase, DapF	GO:0008837|GO:0009089
WP_168893276.1	82a371198a0757d668afc039ebfe21ff	274	SUPERFAMILY	SSF54506	Diaminopimelate epimerase-like	1	130	9.25e-43	T	2024-01-05	-	-
WP_168893276.1	82a371198a0757d668afc039ebfe21ff	274	Gene3D	G3DSA:3.10.310.10	Diaminopimelate Epimerase; Chain A, domain 1	115	261	3.6e-89	T	2024-01-05	-	-
WP_168893276.1	82a371198a0757d668afc039ebfe21ff	274	SUPERFAMILY	SSF54506	Diaminopimelate epimerase-like	135	272	3.59e-46	T	2024-01-05	-	-
WP_168893276.1	82a371198a0757d668afc039ebfe21ff	274	TIGRFAM	TIGR00652	DapF: diaminopimelate epimerase	1	273	1.7e-84	T	2024-01-05	IPR001653	Diaminopimelate epimerase, DapF	GO:0008837|GO:0009089
WP_168893272.1	b01613cd146fa15c28f4403f956168cd	413	SUPERFAMILY	SSF53901	Thiolase-like	4	252	8.77e-69	T	2024-01-05	IPR016039	Thiolase-like	GO:0016746
WP_168893272.1	b01613cd146fa15c28f4403f956168cd	413	ProSiteProfiles	PS52004	Ketosynthase family 3 (KS3) domain profile.	3	412	78.4706	T	2024-01-05	IPR020841	Polyketide synthase, beta-ketoacyl synthase domain	-
WP_168893272.1	b01613cd146fa15c28f4403f956168cd	413	PIRSF	PIRSF000447	KAS_II	1	413	7.7e-178	T	2024-01-05	IPR017568	3-oxoacyl-[acyl-carrier-protein] synthase 2	GO:0006633|GO:0016747
WP_168893272.1	b01613cd146fa15c28f4403f956168cd	413	Pfam	PF02801	Beta-ketoacyl synthase, C-terminal domain	256	369	1.6e-35	T	2024-01-05	IPR014031	Beta-ketoacyl synthase, C-terminal	-
WP_168893272.1	b01613cd146fa15c28f4403f956168cd	413	TIGRFAM	TIGR03150	fabF: beta-ketoacyl-acyl-carrier-protein synthase II	4	411	1.4e-175	T	2024-01-05	IPR017568	3-oxoacyl-[acyl-carrier-protein] synthase 2	GO:0006633|GO:0016747
WP_168893272.1	b01613cd146fa15c28f4403f956168cd	413	Gene3D	G3DSA:3.40.47.10	-	1	413	2.1e-127	T	2024-01-05	IPR016039	Thiolase-like	GO:0016746
WP_168893272.1	b01613cd146fa15c28f4403f956168cd	413	FunFam	G3DSA:3.40.47.10:FF:000009	3-oxoacyl-[acyl-carrier-protein] synthase 2	1	413	1.9e-184	T	2024-01-05	-	-
WP_168893272.1	b01613cd146fa15c28f4403f956168cd	413	Pfam	PF00109	Beta-ketoacyl synthase, N-terminal domain	4	247	1.9e-53	T	2024-01-05	IPR014030	Beta-ketoacyl synthase, N-terminal	-
WP_168893272.1	b01613cd146fa15c28f4403f956168cd	413	SUPERFAMILY	SSF53901	Thiolase-like	215	412	2.45e-66	T	2024-01-05	IPR016039	Thiolase-like	GO:0016746
WP_168893272.1	b01613cd146fa15c28f4403f956168cd	413	SMART	SM00825	Beta-ketoacyl synthase	6	413	8.3e-13	T	2024-01-05	IPR020841	Polyketide synthase, beta-ketoacyl synthase domain	-
WP_168893272.1	b01613cd146fa15c28f4403f956168cd	413	ProSitePatterns	PS00606	Ketosynthase family 3 (KS3) active site signature.	155	171	-	T	2024-01-05	IPR018201	Beta-ketoacyl synthase, active site	GO:0004315|GO:0006633
WP_168893272.1	b01613cd146fa15c28f4403f956168cd	413	CDD	cd00834	KAS_I_II	4	410	0	T	2024-01-05	IPR000794	Beta-ketoacyl synthase	-
WP_168893272.1	b01613cd146fa15c28f4403f956168cd	413	PANTHER	PTHR11712	POLYKETIDE SYNTHASE-RELATED	3	412	2e-143	T	2024-01-05	IPR000794	Beta-ketoacyl synthase	-
WP_168893267.1	beea61f033ae0d029da83aa0b491039e	158	CDD	cd01285	nucleoside_deaminase	10	117	6.52009e-48	T	2024-01-05	-	-
WP_168893267.1	beea61f033ae0d029da83aa0b491039e	158	Pfam	PF14437	MafB19-like deaminase	7	137	1.6e-30	T	2024-01-05	IPR028883	tRNA-specific adenosine deaminase	GO:0002100|GO:0008251
WP_168893267.1	beea61f033ae0d029da83aa0b491039e	158	FunFam	G3DSA:3.40.140.10:FF:000005	tRNA-specific adenosine deaminase	1	157	9.7e-59	T	2024-01-05	-	-
WP_168893267.1	beea61f033ae0d029da83aa0b491039e	158	PANTHER	PTHR11079	CYTOSINE DEAMINASE FAMILY MEMBER	4	153	3.6e-34	T	2024-01-05	-	-
WP_168893267.1	beea61f033ae0d029da83aa0b491039e	158	ProSitePatterns	PS00903	Cytidine and deoxycytidylate deaminases zinc-binding region signature.	55	92	-	T	2024-01-05	IPR016192	APOBEC/CMP deaminase, zinc-binding	GO:0008270|GO:0016787
WP_168893267.1	beea61f033ae0d029da83aa0b491039e	158	Gene3D	G3DSA:3.40.140.10	Cytidine Deaminase, domain 2	1	156	2.1e-52	T	2024-01-05	-	-
WP_168893267.1	beea61f033ae0d029da83aa0b491039e	158	ProSiteProfiles	PS51747	Cytidine and deoxycytidylate deaminases domain profile.	4	123	29.3891	T	2024-01-05	IPR002125	Cytidine and deoxycytidylate deaminase domain	-
WP_168893267.1	beea61f033ae0d029da83aa0b491039e	158	Hamap	MF_00972	tRNA-specific adenosine deaminase [tadA].	10	151	39.9697	T	2024-01-05	IPR028883	tRNA-specific adenosine deaminase	GO:0002100|GO:0008251
WP_168893267.1	beea61f033ae0d029da83aa0b491039e	158	SUPERFAMILY	SSF53927	Cytidine deaminase-like	3	154	2.84e-51	T	2024-01-05	IPR016193	Cytidine deaminase-like	GO:0003824
WP_168893105.1	d63c54d546ab49014292fd329ce00ca7	179	ProSitePatterns	PS00358	Ribosomal protein L5 signature.	57	73	-	T	2024-01-05	IPR020929	Ribosomal protein L5, conserved site	GO:0003735|GO:0005840|GO:0006412
WP_168893105.1	d63c54d546ab49014292fd329ce00ca7	179	PANTHER	PTHR11994	60S RIBOSOMAL PROTEIN L11-RELATED	14	178	1.4e-46	T	2024-01-05	IPR002132	Ribosomal protein L5	GO:0003735|GO:0005840|GO:0006412
WP_168893105.1	d63c54d546ab49014292fd329ce00ca7	179	SUPERFAMILY	SSF55282	RL5-like	4	178	4.47e-71	T	2024-01-05	IPR022803	Ribosomal protein L5 domain superfamily	-
WP_168893105.1	d63c54d546ab49014292fd329ce00ca7	179	Pfam	PF00673	ribosomal L5P family C-terminus	84	177	1.6e-35	T	2024-01-05	IPR031309	Ribosomal protein L5, C-terminal	-
WP_168893105.1	d63c54d546ab49014292fd329ce00ca7	179	PIRSF	PIRSF002161	RPL5p_RPL5a_RPL11e_RPL5o	1	179	7.4e-60	T	2024-01-05	IPR002132	Ribosomal protein L5	GO:0003735|GO:0005840|GO:0006412
WP_168893105.1	d63c54d546ab49014292fd329ce00ca7	179	Hamap	MF_01333_B	50S ribosomal protein L5 [rplE].	1	179	39.2426	T	2024-01-05	IPR020930	Ribosomal protein L5, bacterial-type	GO:0003735|GO:0005840|GO:0006412
WP_168893105.1	d63c54d546ab49014292fd329ce00ca7	179	Pfam	PF00281	Ribosomal protein L5	25	80	9.6e-24	T	2024-01-05	IPR031310	Ribosomal protein L5, N-terminal	-
WP_168893105.1	d63c54d546ab49014292fd329ce00ca7	179	FunFam	G3DSA:3.30.1440.10:FF:000001	50S ribosomal protein L5	1	179	8e-74	T	2024-01-05	-	-
WP_168893105.1	d63c54d546ab49014292fd329ce00ca7	179	Gene3D	G3DSA:3.30.1440.10	-	1	178	2.9e-76	T	2024-01-05	IPR022803	Ribosomal protein L5 domain superfamily	-
WP_168892972.1	3285e51209054d333945e3bb9e3e58df	175	Pfam	PF00227	Proteasome subunit	2	170	3.7e-23	T	2024-01-05	IPR001353	Proteasome, subunit alpha/beta	GO:0005839|GO:0051603
WP_168892972.1	3285e51209054d333945e3bb9e3e58df	175	Hamap	MF_00248	ATP-dependent protease subunit HslV [hslV].	1	172	40.4028	T	2024-01-05	IPR022281	ATP-dependent protease, HslV subunit	GO:0004298|GO:0006508|GO:0009376
WP_168892972.1	3285e51209054d333945e3bb9e3e58df	175	PIRSF	PIRSF039093	HslV	1	175	3.5e-87	T	2024-01-05	IPR022281	ATP-dependent protease, HslV subunit	GO:0004298|GO:0006508|GO:0009376
WP_168892972.1	3285e51209054d333945e3bb9e3e58df	175	ProSiteProfiles	PS51476	Proteasome beta-type subunit profile.	1	172	61.9167	T	2024-01-05	IPR023333	Proteasome B-type subunit	-
WP_168892972.1	3285e51209054d333945e3bb9e3e58df	175	TIGRFAM	TIGR03692	ATP_dep_HslV: ATP-dependent protease HslVU, peptidase subunit	2	172	7.7e-84	T	2024-01-05	IPR022281	ATP-dependent protease, HslV subunit	GO:0004298|GO:0006508|GO:0009376
WP_168892972.1	3285e51209054d333945e3bb9e3e58df	175	FunFam	G3DSA:3.60.20.10:FF:000002	ATP-dependent protease subunit HslV	1	173	8.8e-91	T	2024-01-05	-	-
WP_168892972.1	3285e51209054d333945e3bb9e3e58df	175	CDD	cd01913	protease_HslV	2	172	1.39238e-111	T	2024-01-05	IPR022281	ATP-dependent protease, HslV subunit	GO:0004298|GO:0006508|GO:0009376
WP_168892972.1	3285e51209054d333945e3bb9e3e58df	175	Gene3D	G3DSA:3.60.20.10	Glutamine Phosphoribosylpyrophosphate, subunit 1, domain 1	1	173	2.9e-73	T	2024-01-05	IPR029055	Nucleophile aminohydrolases, N-terminal	-
WP_168892972.1	3285e51209054d333945e3bb9e3e58df	175	PANTHER	PTHR32194	METALLOPROTEASE TLDD	2	172	1.8e-55	T	2024-01-05	IPR023333	Proteasome B-type subunit	-
WP_168892972.1	3285e51209054d333945e3bb9e3e58df	175	SUPERFAMILY	SSF56235	N-terminal nucleophile aminohydrolases (Ntn hydrolases)	1	172	9.16e-57	T	2024-01-05	IPR029055	Nucleophile aminohydrolases, N-terminal	-
WP_168893087.1	c4c5993183bb5e51676764a83fd23012	274	Hamap	MF_00222	Shikimate dehydrogenase (NADP(+)) [aroE].	1	273	30.0624	T	2024-01-05	IPR022893	Shikimate dehydrogenase family	GO:0004764
WP_168893087.1	c4c5993183bb5e51676764a83fd23012	274	Gene3D	G3DSA:3.40.50.10860	Leucine Dehydrogenase, chain A, domain 1	5	258	3.7e-77	T	2024-01-05	-	-
WP_168893087.1	c4c5993183bb5e51676764a83fd23012	274	Pfam	PF18317	Shikimate 5'-dehydrogenase C-terminal domain	241	267	3.3e-10	T	2024-01-05	IPR041121	SDH, C-terminal	-
WP_168893087.1	c4c5993183bb5e51676764a83fd23012	274	Gene3D	G3DSA:3.40.50.720	-	102	248	3.7e-77	T	2024-01-05	-	-
WP_168893087.1	c4c5993183bb5e51676764a83fd23012	274	CDD	cd01065	NAD_bind_Shikimate_DH	101	258	4.925e-44	T	2024-01-05	-	-
WP_168893087.1	c4c5993183bb5e51676764a83fd23012	274	FunFam	G3DSA:3.40.50.720:FF:000104	Shikimate dehydrogenase (NADP(+))	102	248	9.5e-50	T	2024-01-05	-	-
WP_168893087.1	c4c5993183bb5e51676764a83fd23012	274	SUPERFAMILY	SSF53223	Aminoacid dehydrogenase-like, N-terminal domain	1	101	1.67e-27	T	2024-01-05	IPR046346	Aminoacid dehydrogenase-like, N-terminal domain superfamily	-
WP_168893087.1	c4c5993183bb5e51676764a83fd23012	274	Pfam	PF08501	Shikimate dehydrogenase substrate binding domain	6	88	9.4e-22	T	2024-01-05	IPR013708	Shikimate dehydrogenase substrate binding, N-terminal	GO:0004764
WP_168893087.1	c4c5993183bb5e51676764a83fd23012	274	SUPERFAMILY	SSF51735	NAD(P)-binding Rossmann-fold domains	102	272	2.11e-38	T	2024-01-05	IPR036291	NAD(P)-binding domain superfamily	-
WP_168893087.1	c4c5993183bb5e51676764a83fd23012	274	TIGRFAM	TIGR00507	aroE: shikimate dehydrogenase	2	272	9.9e-89	T	2024-01-05	IPR011342	Shikimate dehydrogenase	GO:0004764|GO:0019632|GO:0050661
WP_168893087.1	c4c5993183bb5e51676764a83fd23012	274	PANTHER	PTHR21089	SHIKIMATE DEHYDROGENASE	1	268	9.9e-55	T	2024-01-05	IPR022893	Shikimate dehydrogenase family	GO:0004764
WP_168893087.1	c4c5993183bb5e51676764a83fd23012	274	FunFam	G3DSA:3.40.50.10860:FF:000006	Shikimate dehydrogenase (NADP(+))	5	116	9.4e-35	T	2024-01-05	-	-
WP_168893087.1	c4c5993183bb5e51676764a83fd23012	274	Pfam	PF01488	Shikimate / quinate 5-dehydrogenase	119	195	1.1e-08	T	2024-01-05	IPR006151	Quinate/shikimate 5-dehydrogenase/glutamyl-tRNA reductase	-
WP_168893013.1	ec8c9782b683e305225b6ff28e7dd8dc	425	Phobius	SIGNAL_PEPTIDE_H_REGION	Hydrophobic region of a signal peptide.	6	17	-	T	2024-01-05	-	-
WP_168893013.1	ec8c9782b683e305225b6ff28e7dd8dc	425	Phobius	NON_CYTOPLASMIC_DOMAIN	Region of a membrane-bound protein predicted to be outside the membrane, in the extracellular region.	23	425	-	T	2024-01-05	-	-
WP_168893013.1	ec8c9782b683e305225b6ff28e7dd8dc	425	Gene3D	G3DSA:1.10.4030.10	-	26	205	1.1e-09	T	2024-01-05	-	-
WP_168893013.1	ec8c9782b683e305225b6ff28e7dd8dc	425	Phobius	SIGNAL_PEPTIDE	Signal peptide region	1	22	-	T	2024-01-05	-	-
WP_168893013.1	ec8c9782b683e305225b6ff28e7dd8dc	425	Gene3D	G3DSA:3.10.50.40	-	280	386	4.2e-08	T	2024-01-05	IPR046357	Peptidyl-prolyl cis-trans isomerase domain superfamily	GO:0003755
WP_168893013.1	ec8c9782b683e305225b6ff28e7dd8dc	425	SUPERFAMILY	SSF109998	Triger factor/SurA peptide-binding domain-like	28	172	1.22e-09	T	2024-01-05	IPR027304	Trigger factor/SurA domain superfamily	-
WP_168893013.1	ec8c9782b683e305225b6ff28e7dd8dc	425	SignalP_EUK	SignalP-noTM	SignalP-noTM	1	22	-	T	2024-01-05	-	-
WP_168893013.1	ec8c9782b683e305225b6ff28e7dd8dc	425	TMHMM	TMhelix	Region of a membrane-bound protein predicted to be embedded in the membrane.	7	24	-	T	2024-01-05	-	-
WP_168893013.1	ec8c9782b683e305225b6ff28e7dd8dc	425	PANTHER	PTHR47637	CHAPERONE SURA	5	425	1.2e-17	T	2024-01-05	-	-
WP_168893013.1	ec8c9782b683e305225b6ff28e7dd8dc	425	Phobius	SIGNAL_PEPTIDE_C_REGION	C-terminal region of a signal peptide.	18	22	-	T	2024-01-05	-	-
WP_168893013.1	ec8c9782b683e305225b6ff28e7dd8dc	425	ProSiteProfiles	PS50198	PpiC-type peptidyl-prolyl cis-trans isomerase family profile.	285	384	11.2188	T	2024-01-05	IPR000297	Peptidyl-prolyl cis-trans isomerase, PpiC-type	GO:0003755
WP_168893013.1	ec8c9782b683e305225b6ff28e7dd8dc	425	Phobius	SIGNAL_PEPTIDE_N_REGION	N-terminal region of a signal peptide.	1	5	-	T	2024-01-05	-	-
WP_168893013.1	ec8c9782b683e305225b6ff28e7dd8dc	425	Pfam	PF00639	PPIC-type PPIASE domain	298	382	2.7e-06	T	2024-01-05	IPR000297	Peptidyl-prolyl cis-trans isomerase, PpiC-type	GO:0003755
WP_168893013.1	ec8c9782b683e305225b6ff28e7dd8dc	425	SUPERFAMILY	SSF54534	FKBP-like	285	385	1.11e-09	T	2024-01-05	-	-
WP_168892946.1	d7b5ac9d0a359a578d23d33b8aa065a3	206	CDD	cd01672	TMPK	5	202	5.02195e-61	T	2024-01-05	-	-
WP_168892946.1	d7b5ac9d0a359a578d23d33b8aa065a3	206	FunFam	G3DSA:3.40.50.300:FF:000225	Thymidylate kinase	1	205	6.3e-54	T	2024-01-05	-	-
WP_168892946.1	d7b5ac9d0a359a578d23d33b8aa065a3	206	Hamap	MF_00165	Thymidylate kinase [tmk].	5	204	24.5638	T	2024-01-05	IPR018094	Thymidylate kinase	GO:0004798|GO:0005524|GO:0006233
WP_168892946.1	d7b5ac9d0a359a578d23d33b8aa065a3	206	PANTHER	PTHR10344	THYMIDYLATE KINASE	4	202	1.4e-26	T	2024-01-05	-	-
WP_168892946.1	d7b5ac9d0a359a578d23d33b8aa065a3	206	TIGRFAM	TIGR00041	DTMP_kinase: dTMP kinase	1	195	3.4e-55	T	2024-01-05	IPR018094	Thymidylate kinase	GO:0004798|GO:0005524|GO:0006233
WP_168892946.1	d7b5ac9d0a359a578d23d33b8aa065a3	206	Pfam	PF02223	Thymidylate kinase	9	195	5.3e-47	T	2024-01-05	IPR039430	Thymidylate kinase-like domain	-
WP_168892946.1	d7b5ac9d0a359a578d23d33b8aa065a3	206	SUPERFAMILY	SSF52540	P-loop containing nucleoside triphosphate hydrolases	1	203	2.72e-49	T	2024-01-05	IPR027417	P-loop containing nucleoside triphosphate hydrolase	-
WP_168892946.1	d7b5ac9d0a359a578d23d33b8aa065a3	206	Coils	Coil	Coil	182	206	-	T	2024-01-05	-	-
WP_168892946.1	d7b5ac9d0a359a578d23d33b8aa065a3	206	ProSitePatterns	PS01331	Thymidylate kinase signature.	94	106	-	T	2024-01-05	IPR018095	Thymidylate kinase, conserved site	GO:0004798|GO:0005524|GO:0006233
WP_168892946.1	d7b5ac9d0a359a578d23d33b8aa065a3	206	Gene3D	G3DSA:3.40.50.300	-	3	205	1.6e-55	T	2024-01-05	IPR027417	P-loop containing nucleoside triphosphate hydrolase	-
WP_168893206.1	652370b9051c78c97a3423ad937bda1b	352	FunFam	G3DSA:3.20.20.70:FF:000005	Phospho-2-dehydro-3-deoxyheptonate aldolase	1	350	3.4e-143	T	2024-01-05	-	-
WP_168893206.1	652370b9051c78c97a3423ad937bda1b	352	SUPERFAMILY	SSF51569	Aldolase	6	341	6.38e-118	T	2024-01-05	-	-
WP_168893206.1	652370b9051c78c97a3423ad937bda1b	352	Pfam	PF00793	DAHP synthetase I family	35	335	1.4e-88	T	2024-01-05	IPR006218	DAHP synthetase I/KDSA	GO:0009058
WP_168893206.1	652370b9051c78c97a3423ad937bda1b	352	TIGRFAM	TIGR00034	aroFGH: 3-deoxy-7-phosphoheptulonate synthase	10	343	2.8e-138	T	2024-01-05	IPR006219	DAHP synthase, class 1	GO:0003849|GO:0009073
WP_168893206.1	652370b9051c78c97a3423ad937bda1b	352	PIRSF	PIRSF001361	DAHP_synthase	1	350	1.8e-144	T	2024-01-05	IPR006219	DAHP synthase, class 1	GO:0003849|GO:0009073
WP_168893206.1	652370b9051c78c97a3423ad937bda1b	352	Gene3D	G3DSA:3.20.20.70	Aldolase class I	1	346	3.1e-140	T	2024-01-05	IPR013785	Aldolase-type TIM barrel	-
WP_168893206.1	652370b9051c78c97a3423ad937bda1b	352	PANTHER	PTHR21225	PHOSPHO-2-DEHYDRO-3-DEOXYHEPTONATE ALDOLASE DAHP SYNTHETASE	4	343	4.7e-139	T	2024-01-05	IPR006219	DAHP synthase, class 1	GO:0003849|GO:0009073
WP_168892983.1	d8d5df913796a5188a7311f23d6e9b5e	277	TMHMM	TMhelix	Region of a membrane-bound protein predicted to be embedded in the membrane.	62	84	-	T	2024-01-05	-	-
WP_168892983.1	d8d5df913796a5188a7311f23d6e9b5e	277	Phobius	TRANSMEMBRANE	Region of a membrane-bound protein predicted to be embedded in the membrane.	64	88	-	T	2024-01-05	-	-
WP_168892983.1	d8d5df913796a5188a7311f23d6e9b5e	277	Phobius	CYTOPLASMIC_DOMAIN	Region of a membrane-bound protein predicted to be outside the membrane, in the cytoplasm.	44	63	-	T	2024-01-05	-	-
WP_168892983.1	d8d5df913796a5188a7311f23d6e9b5e	277	Pfam	PF00924	Mechanosensitive ion channel	69	264	1.2e-42	T	2024-01-05	IPR006685	Mechanosensitive ion channel MscS	GO:0016020|GO:0055085
WP_168892983.1	d8d5df913796a5188a7311f23d6e9b5e	277	Gene3D	G3DSA:2.30.30.60	-	128	176	1.9e-14	T	2024-01-05	IPR023408	Mechanosensitive ion channel MscS, beta-domain superfamily	-
WP_168892983.1	d8d5df913796a5188a7311f23d6e9b5e	277	SUPERFAMILY	SSF50182	Sm-like ribonucleoproteins	112	177	7.19e-16	T	2024-01-05	IPR010920	LSM domain superfamily	-
WP_168892983.1	d8d5df913796a5188a7311f23d6e9b5e	277	SUPERFAMILY	SSF82689	Mechanosensitive channel protein MscS (YggB), C-terminal domain	180	263	7.98e-09	T	2024-01-05	IPR011066	Mechanosensitive ion channel MscS, C-terminal	GO:0016020
WP_168892983.1	d8d5df913796a5188a7311f23d6e9b5e	277	Phobius	NON_CYTOPLASMIC_DOMAIN	Region of a membrane-bound protein predicted to be outside the membrane, in the extracellular region.	1	19	-	T	2024-01-05	-	-
WP_168892983.1	d8d5df913796a5188a7311f23d6e9b5e	277	Gene3D	G3DSA:1.10.287.1260	-	26	126	2.3e-18	T	2024-01-05	-	-
WP_168892983.1	d8d5df913796a5188a7311f23d6e9b5e	277	Phobius	CYTOPLASMIC_DOMAIN	Region of a membrane-bound protein predicted to be outside the membrane, in the cytoplasm.	124	277	-	T	2024-01-05	-	-
WP_168892983.1	d8d5df913796a5188a7311f23d6e9b5e	277	Phobius	TRANSMEMBRANE	Region of a membrane-bound protein predicted to be embedded in the membrane.	20	43	-	T	2024-01-05	-	-
WP_168892983.1	d8d5df913796a5188a7311f23d6e9b5e	277	TMHMM	TMhelix	Region of a membrane-bound protein predicted to be embedded in the membrane.	91	113	-	T	2024-01-05	-	-
WP_168892983.1	d8d5df913796a5188a7311f23d6e9b5e	277	PANTHER	PTHR30221	SMALL-CONDUCTANCE MECHANOSENSITIVE CHANNEL	30	263	1.7e-45	T	2024-01-05	IPR045275	Mechanosensitive ion channel MscS, archaea/bacteria type	GO:0008381|GO:0055085
WP_168892983.1	d8d5df913796a5188a7311f23d6e9b5e	277	Gene3D	G3DSA:3.30.70.100	-	177	267	4.2e-08	T	2024-01-05	-	-
WP_168892983.1	d8d5df913796a5188a7311f23d6e9b5e	277	Phobius	TRANSMEMBRANE	Region of a membrane-bound protein predicted to be embedded in the membrane.	94	123	-	T	2024-01-05	-	-
WP_168892983.1	d8d5df913796a5188a7311f23d6e9b5e	277	Phobius	NON_CYTOPLASMIC_DOMAIN	Region of a membrane-bound protein predicted to be outside the membrane, in the extracellular region.	89	93	-	T	2024-01-05	-	-
WP_168892983.1	d8d5df913796a5188a7311f23d6e9b5e	277	TMHMM	TMhelix	Region of a membrane-bound protein predicted to be embedded in the membrane.	20	42	-	T	2024-01-05	-	-
WP_168892983.1	d8d5df913796a5188a7311f23d6e9b5e	277	SUPERFAMILY	SSF82861	Mechanosensitive channel protein MscS (YggB), transmembrane region	28	110	3.92e-14	T	2024-01-05	IPR011014	Mechanosensitive ion channel MscS, transmembrane-2	GO:0016020
WP_168893177.1	48792474da9bce9d39f87a2721419147	383	FunFam	G3DSA:3.40.640.10:FF:000084	IscS-like cysteine desulfurase	64	241	7.9e-59	T	2024-01-05	-	-
WP_168893177.1	48792474da9bce9d39f87a2721419147	383	PANTHER	PTHR11601	CYSTEINE DESULFURYLASE FAMILY MEMBER	3	381	2.2e-119	T	2024-01-05	-	-
WP_168893177.1	48792474da9bce9d39f87a2721419147	383	SUPERFAMILY	SSF53383	PLP-dependent transferases	4	378	8.29e-92	T	2024-01-05	IPR015424	Pyridoxal phosphate-dependent transferase	-
WP_168893177.1	48792474da9bce9d39f87a2721419147	383	Gene3D	G3DSA:3.90.1150.10	Aspartate Aminotransferase, domain 1	5	366	4.5e-131	T	2024-01-05	IPR015422	Pyridoxal phosphate-dependent transferase, small domain	GO:0003824
WP_168893177.1	48792474da9bce9d39f87a2721419147	383	Gene3D	G3DSA:3.40.640.10	-	16	263	4.5e-131	T	2024-01-05	IPR015421	Pyridoxal phosphate-dependent transferase, major domain	GO:0003824
WP_168893177.1	48792474da9bce9d39f87a2721419147	383	PIRSF	PIRSF005572	NifS	2	383	4.6e-116	T	2024-01-05	IPR016454	Cysteine desulfurase	-
WP_168893177.1	48792474da9bce9d39f87a2721419147	383	ProSitePatterns	PS00595	Aminotransferases class-V pyridoxal-phosphate attachment site.	197	216	-	T	2024-01-05	IPR020578	Aminotransferase class-V, pyridoxal-phosphate binding site	-
WP_168893177.1	48792474da9bce9d39f87a2721419147	383	Coils	Coil	Coil	256	276	-	T	2024-01-05	-	-
WP_168893177.1	48792474da9bce9d39f87a2721419147	383	Pfam	PF00266	Aminotransferase class-V	5	366	5.2e-77	T	2024-01-05	IPR000192	Aminotransferase class V domain	-
WP_168893139.1	2aa9e0dcf933c2186c9ab75b01fe2d12	170	PANTHER	PTHR42809	FLAVODOXIN 2	1	168	3.5e-60	T	2024-01-05	-	-
WP_168893139.1	2aa9e0dcf933c2186c9ab75b01fe2d12	170	ProSitePatterns	PS00201	Flavodoxin signature.	6	22	-	T	2024-01-05	IPR001226	Flavodoxin, conserved site	GO:0009055|GO:0010181
WP_168893139.1	2aa9e0dcf933c2186c9ab75b01fe2d12	170	TIGRFAM	TIGR01752	flav_long: flavodoxin	3	169	4e-67	T	2024-01-05	IPR010086	Flavodoxin, long chain	GO:0010181
WP_168893139.1	2aa9e0dcf933c2186c9ab75b01fe2d12	170	Pfam	PF00258	Flavodoxin	6	160	1.3e-27	T	2024-01-05	IPR008254	Flavodoxin/nitric oxide synthase	GO:0010181
WP_168893139.1	2aa9e0dcf933c2186c9ab75b01fe2d12	170	ProSiteProfiles	PS50902	Flavodoxin-like domain profile.	4	165	27.4703	T	2024-01-05	IPR008254	Flavodoxin/nitric oxide synthase	GO:0010181
WP_168893139.1	2aa9e0dcf933c2186c9ab75b01fe2d12	170	SUPERFAMILY	SSF52218	Flavoproteins	3	168	1.27e-48	T	2024-01-05	IPR029039	Flavoprotein-like superfamily	-
WP_168893139.1	2aa9e0dcf933c2186c9ab75b01fe2d12	170	Gene3D	G3DSA:3.40.50.360	-	3	170	2.4e-55	T	2024-01-05	IPR029039	Flavoprotein-like superfamily	-
WP_168893139.1	2aa9e0dcf933c2186c9ab75b01fe2d12	170	PIRSF	PIRSF038996	FldA	1	170	3.4e-68	T	2024-01-05	IPR010086	Flavodoxin, long chain	GO:0010181
WP_168893130.1	8193b51beb8019889a021c8e0764df6f	430	FunFam	G3DSA:3.65.10.10:FF:000003	3-phosphoshikimate 1-carboxyvinyltransferase	238	421	4.4e-81	T	2024-01-05	-	-
WP_168893130.1	8193b51beb8019889a021c8e0764df6f	430	Hamap	MF_00210	3-phosphoshikimate 1-carboxyvinyltransferase [aroA].	11	429	33.0227	T	2024-01-05	IPR006264	3-phosphoshikimate 1-carboxyvinyltransferase	GO:0003866|GO:0009073
WP_168893130.1	8193b51beb8019889a021c8e0764df6f	430	PIRSF	PIRSF000505	EPSPS	1	429	2.1e-142	T	2024-01-05	IPR006264	3-phosphoshikimate 1-carboxyvinyltransferase	GO:0003866|GO:0009073
WP_168893130.1	8193b51beb8019889a021c8e0764df6f	430	TIGRFAM	TIGR01356	aroA: 3-phosphoshikimate 1-carboxyvinyltransferase	15	426	1.7e-131	T	2024-01-05	IPR006264	3-phosphoshikimate 1-carboxyvinyltransferase	GO:0003866|GO:0009073
WP_168893130.1	8193b51beb8019889a021c8e0764df6f	430	Pfam	PF00275	EPSP synthase (3-phosphoshikimate 1-carboxyvinyltransferase)	8	422	2.9e-135	T	2024-01-05	IPR001986	Enolpyruvate transferase domain	GO:0016765
WP_168893130.1	8193b51beb8019889a021c8e0764df6f	430	ProSitePatterns	PS00104	EPSP synthase signature 1.	91	105	-	T	2024-01-05	IPR023193	3-phosphoshikimate 1-carboxyvinyltransferase, conserved site	-
WP_168893130.1	8193b51beb8019889a021c8e0764df6f	430	FunFam	G3DSA:3.65.10.10:FF:000004	3-phosphoshikimate 1-carboxyvinyltransferase	21	226	3.7e-86	T	2024-01-05	-	-
WP_168893130.1	8193b51beb8019889a021c8e0764df6f	430	Gene3D	G3DSA:3.65.10.10	Enolpyruvate transferase domain	227	427	1.7e-71	T	2024-01-05	IPR036968	Enolpyruvate transferase domain superfamily	GO:0016765
WP_168893130.1	8193b51beb8019889a021c8e0764df6f	430	PANTHER	PTHR21090	AROM/DEHYDROQUINATE SYNTHASE	6	425	1.1e-142	T	2024-01-05	-	-
WP_168893130.1	8193b51beb8019889a021c8e0764df6f	430	CDD	cd01556	EPSP_synthase	13	426	1.54034e-173	T	2024-01-05	IPR006264	3-phosphoshikimate 1-carboxyvinyltransferase	GO:0003866|GO:0009073
WP_168893130.1	8193b51beb8019889a021c8e0764df6f	430	SUPERFAMILY	SSF55205	EPT/RTPC-like	4	426	7.59e-128	T	2024-01-05	IPR013792	RNA 3'-terminal phosphate cyclase/enolpyruvate transferase, alpha/beta	GO:0003824
WP_168893130.1	8193b51beb8019889a021c8e0764df6f	430	Gene3D	G3DSA:3.65.10.10	Enolpyruvate transferase domain	21	226	2.6e-67	T	2024-01-05	IPR036968	Enolpyruvate transferase domain superfamily	GO:0016765
WP_168892956.1	59c4f20a93d7fd8a2409c917c6b202fa	315	Pfam	PF14572	Phosphoribosyl synthetase-associated domain	206	315	2.4e-28	T	2024-01-05	IPR005946	Ribose-phosphate pyrophosphokinase	GO:0000287|GO:0004749|GO:0009165
WP_168892956.1	59c4f20a93d7fd8a2409c917c6b202fa	315	CDD	cd06223	PRTases_typeI	148	275	1.41496e-24	T	2024-01-05	IPR000836	Phosphoribosyltransferase domain	-
WP_168892956.1	59c4f20a93d7fd8a2409c917c6b202fa	315	FunFam	G3DSA:3.40.50.2020:FF:000001	Ribose-phosphate pyrophosphokinase	7	162	6.4e-69	T	2024-01-05	-	-
WP_168892956.1	59c4f20a93d7fd8a2409c917c6b202fa	315	Hamap	MF_00583_B	Putative ribose-phosphate pyrophosphokinase [prs].	4	315	46.926	T	2024-01-05	IPR037515	Ribose-phosphate pyrophosphokinase, bacterial-type	GO:0004749
WP_168892956.1	59c4f20a93d7fd8a2409c917c6b202fa	315	Gene3D	G3DSA:3.40.50.2020	-	148	291	1.1e-124	T	2024-01-05	IPR029057	Phosphoribosyltransferase-like	-
WP_168892956.1	59c4f20a93d7fd8a2409c917c6b202fa	315	Gene3D	G3DSA:3.40.50.2020	-	7	306	1.1e-124	T	2024-01-05	IPR029057	Phosphoribosyltransferase-like	-
WP_168892956.1	59c4f20a93d7fd8a2409c917c6b202fa	315	Pfam	PF13793	N-terminal domain of ribose phosphate pyrophosphokinase	4	121	1.6e-47	T	2024-01-05	IPR029099	Ribose-phosphate pyrophosphokinase, N-terminal domain	-
WP_168892956.1	59c4f20a93d7fd8a2409c917c6b202fa	315	ProSitePatterns	PS00114	Phosphoribosyl pyrophosphate synthase signature.	129	144	-	T	2024-01-05	IPR000842	Phosphoribosyl pyrophosphate synthetase, conserved site	GO:0000287|GO:0004749|GO:0009156|GO:0044249
WP_168892956.1	59c4f20a93d7fd8a2409c917c6b202fa	315	SUPERFAMILY	SSF53271	PRTase-like	69	307	5.11e-59	T	2024-01-05	IPR029057	Phosphoribosyltransferase-like	-
WP_168892956.1	59c4f20a93d7fd8a2409c917c6b202fa	315	TIGRFAM	TIGR01251	ribP_PPkin: ribose-phosphate diphosphokinase	4	315	4.7e-116	T	2024-01-05	IPR005946	Ribose-phosphate pyrophosphokinase	GO:0000287|GO:0004749|GO:0009165
WP_168892956.1	59c4f20a93d7fd8a2409c917c6b202fa	315	PANTHER	PTHR10210	RIBOSE-PHOSPHATE DIPHOSPHOKINASE FAMILY MEMBER	1	314	4.9e-116	T	2024-01-05	IPR005946	Ribose-phosphate pyrophosphokinase	GO:0000287|GO:0004749|GO:0009165
WP_168892956.1	59c4f20a93d7fd8a2409c917c6b202fa	315	SMART	SM01400	Pribosyltran_N_2	4	121	2.8e-71	T	2024-01-05	-	-
WP_168892951.1	33af7a465edf9edc88308f1dce350f1a	605	Gene3D	G3DSA:3.90.226.10	-	61	224	1.7e-22	T	2024-01-05	-	-
WP_168892951.1	33af7a465edf9edc88308f1dce350f1a	605	Gene3D	G3DSA:3.90.226.10	-	225	319	2.7e-18	T	2024-01-05	-	-
WP_168892951.1	33af7a465edf9edc88308f1dce350f1a	605	Phobius	TRANSMEMBRANE	Region of a membrane-bound protein predicted to be embedded in the membrane.	21	43	-	T	2024-01-05	-	-
WP_168892951.1	33af7a465edf9edc88308f1dce350f1a	605	SUPERFAMILY	SSF52096	ClpP/crotonase	321	530	2.89e-38	T	2024-01-05	IPR029045	ClpP/crotonase-like domain superfamily	-
WP_168892951.1	33af7a465edf9edc88308f1dce350f1a	605	SUPERFAMILY	SSF52096	ClpP/crotonase	97	288	9.57e-17	T	2024-01-05	IPR029045	ClpP/crotonase-like domain superfamily	-
WP_168892951.1	33af7a465edf9edc88308f1dce350f1a	605	Gene3D	G3DSA:6.20.330.10	-	433	498	4.5e-05	T	2024-01-05	-	-
WP_168892951.1	33af7a465edf9edc88308f1dce350f1a	605	TMHMM	TMhelix	Region of a membrane-bound protein predicted to be embedded in the membrane.	21	43	-	T	2024-01-05	-	-
WP_168892951.1	33af7a465edf9edc88308f1dce350f1a	605	Phobius	CYTOPLASMIC_DOMAIN	Region of a membrane-bound protein predicted to be outside the membrane, in the cytoplasm.	1	20	-	T	2024-01-05	-	-
WP_168892951.1	33af7a465edf9edc88308f1dce350f1a	605	TIGRFAM	TIGR00706	SppA_dom: signal peptide peptidase SppA, 36K type	332	541	8.2e-49	T	2024-01-05	IPR004635	Peptidase S49, SppA	GO:0006508|GO:0008233
WP_168892951.1	33af7a465edf9edc88308f1dce350f1a	605	Phobius	NON_CYTOPLASMIC_DOMAIN	Region of a membrane-bound protein predicted to be outside the membrane, in the extracellular region.	44	605	-	T	2024-01-05	-	-
WP_168892951.1	33af7a465edf9edc88308f1dce350f1a	605	TIGRFAM	TIGR00705	SppA_67K: signal peptide peptidase SppA, 67K type	16	577	2.4e-142	T	2024-01-05	IPR004634	Peptidase S49, protease IV	GO:0006465|GO:0008233|GO:0016020
WP_168892951.1	33af7a465edf9edc88308f1dce350f1a	605	CDD	cd07023	S49_Sppa_N_C	332	537	7.4021e-74	T	2024-01-05	IPR047272	Signal peptide peptidase A-like, C-terminal	-
WP_168892951.1	33af7a465edf9edc88308f1dce350f1a	605	PANTHER	PTHR33209	PROTEASE 4	53	556	1.7e-96	T	2024-01-05	-	-
WP_168892951.1	33af7a465edf9edc88308f1dce350f1a	605	Pfam	PF01343	Peptidase family S49	142	299	4.1e-27	T	2024-01-05	IPR002142	Peptidase S49	GO:0006508|GO:0008233
WP_168892951.1	33af7a465edf9edc88308f1dce350f1a	605	Pfam	PF01343	Peptidase family S49	393	542	2.5e-35	T	2024-01-05	IPR002142	Peptidase S49	GO:0006508|GO:0008233
WP_168892951.1	33af7a465edf9edc88308f1dce350f1a	605	Gene3D	G3DSA:3.90.226.10	-	325	551	2e-39	T	2024-01-05	-	-
WP_168892951.1	33af7a465edf9edc88308f1dce350f1a	605	PIRSF	PIRSF001217	Protease_4_SppA	8	597	4.9e-161	T	2024-01-05	IPR004634	Peptidase S49, protease IV	GO:0006465|GO:0008233|GO:0016020
WP_168892951.1	33af7a465edf9edc88308f1dce350f1a	605	PRINTS	PR00127	Clp protease catalytic subunit P signature	367	387	1.5e-06	T	2024-01-05	IPR001907	ATP-dependent Clp protease proteolytic subunit	GO:0004176|GO:0004252|GO:0006508
WP_168892951.1	33af7a465edf9edc88308f1dce350f1a	605	PRINTS	PR00127	Clp protease catalytic subunit P signature	400	417	1.5e-06	T	2024-01-05	IPR001907	ATP-dependent Clp protease proteolytic subunit	GO:0004176|GO:0004252|GO:0006508
WP_168892951.1	33af7a465edf9edc88308f1dce350f1a	605	PRINTS	PR00127	Clp protease catalytic subunit P signature	505	524	1.5e-06	T	2024-01-05	IPR001907	ATP-dependent Clp protease proteolytic subunit	GO:0004176|GO:0004252|GO:0006508
WP_168892951.1	33af7a465edf9edc88308f1dce350f1a	605	CDD	cd07018	S49_SppA_67K_type	100	298	1.25671e-63	T	2024-01-05	IPR047217	Signal peptide peptidase A, N-terminal	-
WP_168893088.1	4f320dd40489deaf63851d3e44ee2f1d	186	Gene3D	G3DSA:3.90.870.10	DHBP synthase	1	184	3.5e-55	T	2024-01-05	-	-
WP_168893088.1	4f320dd40489deaf63851d3e44ee2f1d	186	TMHMM	TMhelix	Region of a membrane-bound protein predicted to be embedded in the membrane.	78	100	-	T	2024-01-05	-	-
WP_168893088.1	4f320dd40489deaf63851d3e44ee2f1d	186	Hamap	MF_01852	Threonylcarbamoyl-AMP synthase [tsaC].	1	184	36.8222	T	2024-01-05	IPR023535	Threonylcarbamoyl-AMP synthase	GO:0002949|GO:0005524
WP_168893088.1	4f320dd40489deaf63851d3e44ee2f1d	186	Pfam	PF01300	Telomere recombination	9	177	2.4e-40	T	2024-01-05	IPR006070	Threonylcarbamoyl-AMP synthase-like domain	GO:0003725
WP_168893088.1	4f320dd40489deaf63851d3e44ee2f1d	186	FunFam	G3DSA:3.90.870.10:FF:000004	Threonylcarbamoyl-AMP synthase	1	184	1.4e-69	T	2024-01-05	-	-
WP_168893088.1	4f320dd40489deaf63851d3e44ee2f1d	186	PANTHER	PTHR17490	SUA5	4	163	1.4e-31	T	2024-01-05	-	-
WP_168893088.1	4f320dd40489deaf63851d3e44ee2f1d	186	SUPERFAMILY	SSF55821	YrdC/RibB	3	182	2.96e-48	T	2024-01-05	IPR017945	DHBP synthase RibB-like alpha/beta domain superfamily	-
WP_168893088.1	4f320dd40489deaf63851d3e44ee2f1d	186	ProSiteProfiles	PS51163	YrdC-like domain profile.	1	186	19.7435	T	2024-01-05	IPR006070	Threonylcarbamoyl-AMP synthase-like domain	GO:0003725
WP_168893170.1	2e4099f32fe654345b82b978fe4292fb	628	Hamap	MF_00505	Chaperone protein HtpG [htpG].	2	625	29.8568	T	2024-01-05	IPR001404	Heat shock protein Hsp90 family	GO:0005524|GO:0006457|GO:0016887|GO:0051082|GO:0140662
WP_168893170.1	2e4099f32fe654345b82b978fe4292fb	628	Gene3D	G3DSA:1.20.120.790	-	494	625	7.3e-31	T	2024-01-05	IPR037196	HSP90, C-terminal domain	-
WP_168893170.1	2e4099f32fe654345b82b978fe4292fb	628	FunFam	G3DSA:3.30.565.10:FF:000009	Molecular chaperone HtpG	1	223	2e-96	T	2024-01-05	-	-
WP_168893170.1	2e4099f32fe654345b82b978fe4292fb	628	ProSitePatterns	PS00298	Heat shock hsp90 proteins family signature.	25	34	-	T	2024-01-05	IPR019805	Heat shock protein Hsp90, conserved site	GO:0005524|GO:0006457|GO:0051082
WP_168893170.1	2e4099f32fe654345b82b978fe4292fb	628	SUPERFAMILY	SSF55874	ATPase domain of HSP90 chaperone/DNA topoisomerase II/histidine kinase	5	214	3.67e-60	T	2024-01-05	IPR036890	Histidine kinase/HSP90-like ATPase superfamily	-
WP_168893170.1	2e4099f32fe654345b82b978fe4292fb	628	Pfam	PF13589	Histidine kinase-, DNA gyrase B-, and HSP90-like ATPase	26	151	1.1e-08	T	2024-01-05	-	-
WP_168893170.1	2e4099f32fe654345b82b978fe4292fb	628	SUPERFAMILY	SSF54211	Ribosomal protein S5 domain 2-like	232	486	2.58e-87	T	2024-01-05	IPR020568	Ribosomal protein S5 domain 2-type fold	-
WP_168893170.1	2e4099f32fe654345b82b978fe4292fb	628	FunFam	G3DSA:3.30.230.80:FF:000002	Molecular chaperone HtpG	231	397	9.7e-72	T	2024-01-05	-	-
WP_168893170.1	2e4099f32fe654345b82b978fe4292fb	628	Gene3D	G3DSA:3.30.565.10	-	1	218	1.2e-72	T	2024-01-05	IPR036890	Histidine kinase/HSP90-like ATPase superfamily	-
WP_168893170.1	2e4099f32fe654345b82b978fe4292fb	628	SUPERFAMILY	SSF110942	HSP90 C-terminal domain	514	624	1.96e-30	T	2024-01-05	IPR037196	HSP90, C-terminal domain	-
WP_168893170.1	2e4099f32fe654345b82b978fe4292fb	628	Gene3D	G3DSA:3.40.50.11260	-	398	490	1.4e-29	T	2024-01-05	-	-
WP_168893170.1	2e4099f32fe654345b82b978fe4292fb	628	PRINTS	PR00775	90kDa heat shock protein signature	194	212	9.7e-60	T	2024-01-05	IPR020575	Heat shock protein Hsp90, N-terminal	-
WP_168893170.1	2e4099f32fe654345b82b978fe4292fb	628	PRINTS	PR00775	90kDa heat shock protein signature	124	146	9.7e-60	T	2024-01-05	IPR020575	Heat shock protein Hsp90, N-terminal	-
WP_168893170.1	2e4099f32fe654345b82b978fe4292fb	628	PRINTS	PR00775	90kDa heat shock protein signature	176	193	9.7e-60	T	2024-01-05	IPR020575	Heat shock protein Hsp90, N-terminal	-
WP_168893170.1	2e4099f32fe654345b82b978fe4292fb	628	PRINTS	PR00775	90kDa heat shock protein signature	75	92	9.7e-60	T	2024-01-05	IPR020575	Heat shock protein Hsp90, N-terminal	-
WP_168893170.1	2e4099f32fe654345b82b978fe4292fb	628	PRINTS	PR00775	90kDa heat shock protein signature	26	48	9.7e-60	T	2024-01-05	IPR020575	Heat shock protein Hsp90, N-terminal	-
WP_168893170.1	2e4099f32fe654345b82b978fe4292fb	628	PRINTS	PR00775	90kDa heat shock protein signature	5	25	9.7e-60	T	2024-01-05	IPR020575	Heat shock protein Hsp90, N-terminal	-
WP_168893170.1	2e4099f32fe654345b82b978fe4292fb	628	PRINTS	PR00775	90kDa heat shock protein signature	93	110	9.7e-60	T	2024-01-05	IPR020575	Heat shock protein Hsp90, N-terminal	-
WP_168893170.1	2e4099f32fe654345b82b978fe4292fb	628	PANTHER	PTHR11528	HEAT SHOCK PROTEIN 90 FAMILY MEMBER	3	623	4e-175	T	2024-01-05	IPR001404	Heat shock protein Hsp90 family	GO:0005524|GO:0006457|GO:0016887|GO:0051082|GO:0140662
WP_168893170.1	2e4099f32fe654345b82b978fe4292fb	628	Pfam	PF00183	Hsp90 protein	220	626	6.3e-112	T	2024-01-05	IPR001404	Heat shock protein Hsp90 family	GO:0005524|GO:0006457|GO:0016887|GO:0051082|GO:0140662
WP_168893170.1	2e4099f32fe654345b82b978fe4292fb	628	Gene3D	G3DSA:3.30.230.80	-	231	397	8.4e-60	T	2024-01-05	-	-
WP_168893170.1	2e4099f32fe654345b82b978fe4292fb	628	CDD	cd16927	HATPase_Hsp90-like	14	208	3.39667e-89	T	2024-01-05	-	-
WP_168893170.1	2e4099f32fe654345b82b978fe4292fb	628	PIRSF	PIRSF002583	HSP90_HTPG	1	628	3e-191	T	2024-01-05	IPR001404	Heat shock protein Hsp90 family	GO:0005524|GO:0006457|GO:0016887|GO:0051082|GO:0140662
WP_168893083.1	2896e2cca0aec4b68b813234c4114653	419	FunFam	G3DSA:2.40.50.140:FF:000010	Transcription termination factor Rho	48	122	4.8e-47	T	2024-01-05	-	-
WP_168893083.1	2896e2cca0aec4b68b813234c4114653	419	SMART	SM00382	AAA_5	170	355	2e-09	T	2024-01-05	IPR003593	AAA+ ATPase domain	-
WP_168893083.1	2896e2cca0aec4b68b813234c4114653	419	FunFam	G3DSA:3.40.50.300:FF:000072	Transcription termination factor Rho	130	419	6.1e-180	T	2024-01-05	-	-
WP_168893083.1	2896e2cca0aec4b68b813234c4114653	419	Pfam	PF00006	ATP synthase alpha/beta family, nucleotide-binding domain	160	363	1.2e-23	T	2024-01-05	IPR000194	ATPase, F1/V1/A1 complex, alpha/beta subunit, nucleotide-binding domain	GO:0005524
WP_168893083.1	2896e2cca0aec4b68b813234c4114653	419	SMART	SM00959	Rho_N_2_a	5	47	1.2e-14	T	2024-01-05	IPR011112	Rho termination factor, N-terminal	GO:0006353
WP_168893083.1	2896e2cca0aec4b68b813234c4114653	419	CDD	cd04459	Rho_CSD	51	117	2.46078e-42	T	2024-01-05	IPR011113	Rho termination factor, RNA-binding domain	GO:0003723|GO:0006353
WP_168893083.1	2896e2cca0aec4b68b813234c4114653	419	Pfam	PF07498	Rho termination factor, N-terminal domain	5	47	2.5e-14	T	2024-01-05	IPR011112	Rho termination factor, N-terminal	GO:0006353
WP_168893083.1	2896e2cca0aec4b68b813234c4114653	419	SUPERFAMILY	SSF68912	Rho N-terminal domain-like	1	46	2.35e-11	T	2024-01-05	IPR036269	Rho termination factor, N-terminal domain superfamily	-
WP_168893083.1	2896e2cca0aec4b68b813234c4114653	419	PANTHER	PTHR46425	TRANSCRIPTION TERMINATION FACTOR RHO	1	418	1.4e-211	T	2024-01-05	IPR004665	Transcription termination factor Rho	GO:0003723|GO:0005524|GO:0006353|GO:0008186
WP_168893083.1	2896e2cca0aec4b68b813234c4114653	419	Gene3D	G3DSA:3.40.50.300	-	130	419	1.1e-119	T	2024-01-05	IPR027417	P-loop containing nucleoside triphosphate hydrolase	-
WP_168893083.1	2896e2cca0aec4b68b813234c4114653	419	FunFam	G3DSA:1.10.720.10:FF:000001	Transcription termination factor Rho	1	47	3.1e-27	T	2024-01-05	-	-
WP_168893083.1	2896e2cca0aec4b68b813234c4114653	419	SUPERFAMILY	SSF52540	P-loop containing nucleoside triphosphate hydrolases	90	370	2.67e-68	T	2024-01-05	IPR027417	P-loop containing nucleoside triphosphate hydrolase	-
WP_168893083.1	2896e2cca0aec4b68b813234c4114653	419	TIGRFAM	TIGR00767	rho: transcription termination factor Rho	2	417	8.6e-220	T	2024-01-05	IPR004665	Transcription termination factor Rho	GO:0003723|GO:0005524|GO:0006353|GO:0008186
WP_168893083.1	2896e2cca0aec4b68b813234c4114653	419	Pfam	PF07497	Rho termination factor, RNA-binding domain	52	125	2.4e-32	T	2024-01-05	IPR011113	Rho termination factor, RNA-binding domain	GO:0003723|GO:0006353
WP_168893083.1	2896e2cca0aec4b68b813234c4114653	419	Gene3D	G3DSA:1.10.720.10	-	1	47	1e-20	T	2024-01-05	-	-
WP_168893083.1	2896e2cca0aec4b68b813234c4114653	419	ProSiteProfiles	PS51856	Rho RNA-binding domain profile.	48	123	30.0556	T	2024-01-05	IPR011113	Rho termination factor, RNA-binding domain	GO:0003723|GO:0006353
WP_168893083.1	2896e2cca0aec4b68b813234c4114653	419	SMART	SM00357	csp_8	52	118	8.4e-19	T	2024-01-05	IPR011129	Cold shock domain	GO:0003676
WP_168893083.1	2896e2cca0aec4b68b813234c4114653	419	SUPERFAMILY	SSF50249	Nucleic acid-binding proteins	48	125	1.11e-29	T	2024-01-05	IPR012340	Nucleic acid-binding, OB-fold	-
WP_168893083.1	2896e2cca0aec4b68b813234c4114653	419	Hamap	MF_01884	Transcription termination factor Rho [rho].	1	419	247.845	T	2024-01-05	IPR004665	Transcription termination factor Rho	GO:0003723|GO:0005524|GO:0006353|GO:0008186
WP_168893083.1	2896e2cca0aec4b68b813234c4114653	419	Gene3D	G3DSA:2.40.50.140	-	48	122	1.6e-34	T	2024-01-05	IPR012340	Nucleic acid-binding, OB-fold	-
WP_168893083.1	2896e2cca0aec4b68b813234c4114653	419	CDD	cd01128	rho_factor_C	156	404	0	T	2024-01-05	IPR041703	Transcription termination factor Rho, ATP binding domain	-
WP_246208779.1	c077edb7ffd8687b4d6148a012ee6462	1293	Gene3D	G3DSA:2.40.50.100	-	665	745	5.9e-29	T	2024-01-05	-	-
WP_246208779.1	c077edb7ffd8687b4d6148a012ee6462	1293	PANTHER	PTHR20856	DNA-DIRECTED RNA POLYMERASE I SUBUNIT 2	552	1287	1.6e-179	T	2024-01-05	IPR015712	DNA-directed RNA polymerase, subunit 2	GO:0003899|GO:0006351|GO:0032549
WP_246208779.1	c077edb7ffd8687b4d6148a012ee6462	1293	FunFam	G3DSA:2.40.270.10:FF:000004	DNA-directed RNA polymerase subunit beta	960	1193	5.6e-121	T	2024-01-05	-	-
WP_246208779.1	c077edb7ffd8687b4d6148a012ee6462	1293	FunFam	G3DSA:3.90.1110.10:FF:000004	DNA-directed RNA polymerase subunit beta	289	397	2.9e-50	T	2024-01-05	-	-
WP_246208779.1	c077edb7ffd8687b4d6148a012ee6462	1293	FunFam	G3DSA:2.40.50.100:FF:000006	DNA-directed RNA polymerase subunit beta	667	747	6.3e-33	T	2024-01-05	-	-
WP_246208779.1	c077edb7ffd8687b4d6148a012ee6462	1293	Pfam	PF04565	RNA polymerase Rpb2, domain 3	464	531	5e-30	T	2024-01-05	IPR007645	RNA polymerase Rpb2, domain 3	GO:0003677|GO:0003899|GO:0006351
WP_246208779.1	c077edb7ffd8687b4d6148a012ee6462	1293	CDD	cd00653	RNA_pol_B_RPB2	1	1291	0	T	2024-01-05	IPR015712	DNA-directed RNA polymerase, subunit 2	GO:0003899|GO:0006351|GO:0032549
WP_246208779.1	c077edb7ffd8687b4d6148a012ee6462	1293	Pfam	PF00562	RNA polymerase Rpb2, domain 6	668	1215	1.2e-155	T	2024-01-05	IPR007120	DNA-directed RNA polymerase, subunit 2, hybrid-binding domain	GO:0003677|GO:0003899|GO:0006351
WP_246208779.1	c077edb7ffd8687b4d6148a012ee6462	1293	Gene3D	G3DSA:3.90.1110.10	RNA polymerase Rpb2, domain 2	177	392	6e-31	T	2024-01-05	IPR037034	RNA polymerase Rpb2, domain 2 superfamily	GO:0003677|GO:0003899|GO:0006351
WP_246208779.1	c077edb7ffd8687b4d6148a012ee6462	1293	Pfam	PF04561	RNA polymerase Rpb2, domain 2	103	177	1.3e-06	T	2024-01-05	IPR007642	RNA polymerase Rpb2, domain 2	GO:0003677|GO:0003899|GO:0006351
WP_246208779.1	c077edb7ffd8687b4d6148a012ee6462	1293	Pfam	PF04561	RNA polymerase Rpb2, domain 2	294	405	7e-15	T	2024-01-05	IPR007642	RNA polymerase Rpb2, domain 2	GO:0003677|GO:0003899|GO:0006351
WP_246208779.1	c077edb7ffd8687b4d6148a012ee6462	1293	Pfam	PF04563	RNA polymerase beta subunit	2	451	8.6e-34	T	2024-01-05	IPR007644	RNA polymerase, beta subunit, protrusion	GO:0003677|GO:0003899|GO:0006351
WP_246208779.1	c077edb7ffd8687b4d6148a012ee6462	1293	Pfam	PF10385	RNA polymerase beta subunit external 1 domain	544	607	4.5e-19	T	2024-01-05	IPR019462	DNA-directed RNA polymerase, beta subunit, external 1 domain	GO:0003899|GO:0006351
WP_246208779.1	c077edb7ffd8687b4d6148a012ee6462	1293	SUPERFAMILY	SSF64484	beta and beta-prime subunits of DNA dependent RNA-polymerase	4	1292	0	T	2024-01-05	-	-
WP_246208779.1	c077edb7ffd8687b4d6148a012ee6462	1293	FunFam	G3DSA:2.40.50.150:FF:000001	DNA-directed RNA polymerase subunit beta	783	888	2e-57	T	2024-01-05	-	-
WP_246208779.1	c077edb7ffd8687b4d6148a012ee6462	1293	Gene3D	G3DSA:2.30.150.10	-	541	607	9e-23	T	2024-01-05	IPR042107	DNA-directed RNA polymerase, beta subunit, external 1 domain superfamily	-
WP_246208779.1	c077edb7ffd8687b4d6148a012ee6462	1293	Hamap	MF_01321	DNA-directed RNA polymerase subunit beta [rpoB].	1	1293	11.8331	T	2024-01-05	IPR010243	DNA-directed RNA polymerase beta subunit, bacterial-type	GO:0003677|GO:0003899|GO:0006351
WP_246208779.1	c077edb7ffd8687b4d6148a012ee6462	1293	TIGRFAM	TIGR02013	rpoB: DNA-directed RNA polymerase, beta subunit	1	1290	0	T	2024-01-05	IPR010243	DNA-directed RNA polymerase beta subunit, bacterial-type	GO:0003677|GO:0003899|GO:0006351
WP_246208779.1	c077edb7ffd8687b4d6148a012ee6462	1293	FunFam	G3DSA:3.90.1800.10:FF:000001	DNA-directed RNA polymerase subunit beta	1203	1256	1.1e-35	T	2024-01-05	-	-
WP_246208779.1	c077edb7ffd8687b4d6148a012ee6462	1293	Coils	Coil	Coil	955	975	-	T	2024-01-05	-	-
WP_246208779.1	c077edb7ffd8687b4d6148a012ee6462	1293	Gene3D	G3DSA:3.90.1100.10	-	393	664	5.7e-79	T	2024-01-05	-	-
WP_246208779.1	c077edb7ffd8687b4d6148a012ee6462	1293	Gene3D	G3DSA:3.90.1100.10	-	1	127	9e-37	T	2024-01-05	-	-
WP_246208779.1	c077edb7ffd8687b4d6148a012ee6462	1293	FunFam	G3DSA:2.40.270.10:FF:000003	DNA-directed RNA polymerase subunit beta	748	782	1.2e-25	T	2024-01-05	-	-
WP_246208779.1	c077edb7ffd8687b4d6148a012ee6462	1293	Gene3D	G3DSA:3.90.1800.10	RNA polymerase alpha subunit dimerisation domain	1203	1256	2.4e-15	T	2024-01-05	-	-
WP_246208779.1	c077edb7ffd8687b4d6148a012ee6462	1293	Gene3D	G3DSA:2.40.270.10	-	953	1193	2.1e-86	T	2024-01-05	IPR037033	DNA-directed RNA polymerase, subunit 2, hybrid-binding domain superfamily	GO:0003677|GO:0003899|GO:0006351
WP_246208779.1	c077edb7ffd8687b4d6148a012ee6462	1293	Pfam	PF04560	RNA polymerase Rpb2, domain 7	1217	1292	1e-26	T	2024-01-05	IPR007641	RNA polymerase Rpb2, domain 7	GO:0003677|GO:0003899|GO:0006351
WP_246208779.1	c077edb7ffd8687b4d6148a012ee6462	1293	Gene3D	G3DSA:2.40.50.150	-	780	903	6.5e-46	T	2024-01-05	IPR014724	RNA polymerase Rpb2, OB-fold	GO:0003899
WP_246208779.1	c077edb7ffd8687b4d6148a012ee6462	1293	ProSitePatterns	PS01166	RNA polymerases beta chain signature.	1014	1026	-	T	2024-01-05	IPR007121	RNA polymerase, beta subunit, conserved site	GO:0003677|GO:0003899|GO:0006351
WP_246208779.1	c077edb7ffd8687b4d6148a012ee6462	1293	Coils	Coil	Coil	889	909	-	T	2024-01-05	-	-
WP_246208779.1	c077edb7ffd8687b4d6148a012ee6462	1293	FunFam	G3DSA:3.90.1110.10:FF:000001	DNA-directed RNA polymerase subunit beta	105	213	9.3e-49	T	2024-01-05	-	-
WP_168892880.1	ce1f29c0f26cbdf5f43966367ed9bdee	159	Gene3D	G3DSA:1.10.287.180	-	1	77	6.3e-28	T	2024-01-05	IPR036805	Transcription elongation factor, GreA/GreB, N-terminal domain superfamily	GO:0003677|GO:0032784
WP_168892880.1	ce1f29c0f26cbdf5f43966367ed9bdee	159	FunFam	G3DSA:1.10.287.180:FF:000001	Transcription elongation factor GreA	1	77	4.3e-28	T	2024-01-05	-	-
WP_168892880.1	ce1f29c0f26cbdf5f43966367ed9bdee	159	Pfam	PF01272	Transcription elongation factor, GreA/GreB, C-term	84	158	4.9e-25	T	2024-01-05	IPR001437	Transcription elongation factor, GreA/GreB, C-terminal	GO:0003677|GO:0032784
WP_168892880.1	ce1f29c0f26cbdf5f43966367ed9bdee	159	ProSitePatterns	PS00829	Prokaryotic transcription elongation factors signature 1.	18	49	-	T	2024-01-05	IPR018151	Transcription elongation factor, GreA/GreB, conserved site	GO:0003677|GO:0032784
WP_168892880.1	ce1f29c0f26cbdf5f43966367ed9bdee	159	PANTHER	PTHR30437	TRANSCRIPTION ELONGATION FACTOR GREA	2	159	1.4e-44	T	2024-01-05	IPR023459	Transcription elongation factor GreA/GreB family	GO:0070063
WP_168892880.1	ce1f29c0f26cbdf5f43966367ed9bdee	159	Pfam	PF03449	Transcription elongation factor, N-terminal	5	75	5.6e-27	T	2024-01-05	IPR022691	Transcription elongation factor, GreA/GreB, N-terminal	GO:0003677|GO:0032784
WP_168892880.1	ce1f29c0f26cbdf5f43966367ed9bdee	159	TIGRFAM	TIGR01462	greA: transcription elongation factor GreA	6	157	4.1e-52	T	2024-01-05	IPR006359	Transcription elongation factor GreA	GO:0003677|GO:0032784
WP_168892880.1	ce1f29c0f26cbdf5f43966367ed9bdee	159	PIRSF	PIRSF006092	GreA_GreB	1	159	2.1e-48	T	2024-01-05	IPR023459	Transcription elongation factor GreA/GreB family	GO:0070063
WP_168892880.1	ce1f29c0f26cbdf5f43966367ed9bdee	159	SUPERFAMILY	SSF54534	FKBP-like	83	158	8.11e-21	T	2024-01-05	-	-
WP_168892880.1	ce1f29c0f26cbdf5f43966367ed9bdee	159	Gene3D	G3DSA:3.10.50.30	-	82	159	7e-24	T	2024-01-05	IPR036953	Transcription elongation factor GreA/GreB, C-terminal domain superfamily	GO:0003677|GO:0032784
WP_168892880.1	ce1f29c0f26cbdf5f43966367ed9bdee	159	SUPERFAMILY	SSF46557	GreA transcript cleavage protein, N-terminal domain	4	79	6.54e-25	T	2024-01-05	IPR036805	Transcription elongation factor, GreA/GreB, N-terminal domain superfamily	GO:0003677|GO:0032784
WP_168892880.1	ce1f29c0f26cbdf5f43966367ed9bdee	159	FunFam	G3DSA:3.10.50.30:FF:000001	Transcription elongation factor GreA	82	159	5.8e-27	T	2024-01-05	-	-
WP_168892880.1	ce1f29c0f26cbdf5f43966367ed9bdee	159	Hamap	MF_00105	Transcription elongation factor GreA [greA].	3	157	29.0241	T	2024-01-05	IPR028624	Transcription elongation factor GreA/GreB	GO:0003677|GO:0032784|GO:0070063
WP_168893103.1	d8be8cd4391dd23685b1e663d89c0fc6	130	Pfam	PF00410	Ribosomal protein S8	5	129	8.4e-45	T	2024-01-05	IPR000630	Ribosomal protein S8	GO:0003735|GO:0005840|GO:0006412
WP_168893103.1	d8be8cd4391dd23685b1e663d89c0fc6	130	PANTHER	PTHR11758	40S RIBOSOMAL PROTEIN S15A	1	129	2.6e-19	T	2024-01-05	IPR000630	Ribosomal protein S8	GO:0003735|GO:0005840|GO:0006412
WP_168893103.1	d8be8cd4391dd23685b1e663d89c0fc6	130	SUPERFAMILY	SSF56047	Ribosomal protein S8	3	129	4.32e-43	T	2024-01-05	IPR035987	Ribosomal protein S8 superfamily	GO:0003735|GO:0005840|GO:0006412
WP_168893103.1	d8be8cd4391dd23685b1e663d89c0fc6	130	Hamap	MF_01302_B	30S ribosomal protein S8 [rpsH].	2	130	29.0263	T	2024-01-05	IPR000630	Ribosomal protein S8	GO:0003735|GO:0005840|GO:0006412
WP_168893103.1	d8be8cd4391dd23685b1e663d89c0fc6	130	FunFam	G3DSA:3.30.1490.10:FF:000001	30S ribosomal protein S8	73	130	2.7e-27	T	2024-01-05	-	-
WP_168893103.1	d8be8cd4391dd23685b1e663d89c0fc6	130	Gene3D	G3DSA:3.30.1370.30	-	2	72	2.2e-24	T	2024-01-05	-	-
WP_168893103.1	d8be8cd4391dd23685b1e663d89c0fc6	130	ProSitePatterns	PS00053	Ribosomal protein S8 signature.	100	117	-	T	2024-01-05	IPR000630	Ribosomal protein S8	GO:0003735|GO:0005840|GO:0006412
WP_168893103.1	d8be8cd4391dd23685b1e663d89c0fc6	130	Gene3D	G3DSA:3.30.1490.10	-	73	129	1.2e-25	T	2024-01-05	-	-
WP_168893215.1	4837748f2c7754eed0bece04bc708e07	54	Pfam	PF00471	Ribosomal protein L33	7	52	4.9e-14	T	2024-01-05	IPR001705	Ribosomal protein L33	GO:0003735|GO:0005840|GO:0006412
WP_168893215.1	4837748f2c7754eed0bece04bc708e07	54	Hamap	MF_00294	50S ribosomal protein L33 [rpmG].	2	52	12.5283	T	2024-01-05	IPR001705	Ribosomal protein L33	GO:0003735|GO:0005840|GO:0006412
WP_168893215.1	4837748f2c7754eed0bece04bc708e07	54	SUPERFAMILY	SSF57829	Zn-binding ribosomal proteins	2	52	9.16e-16	T	2024-01-05	IPR011332	Zinc-binding ribosomal protein	GO:0006412
WP_168893215.1	4837748f2c7754eed0bece04bc708e07	54	TIGRFAM	TIGR01023	rpmG_bact: ribosomal protein bL33	1	54	8e-19	T	2024-01-05	IPR001705	Ribosomal protein L33	GO:0003735|GO:0005840|GO:0006412
WP_168893215.1	4837748f2c7754eed0bece04bc708e07	54	PANTHER	PTHR15238	54S RIBOSOMAL PROTEIN L39, MITOCHONDRIAL	2	54	3.1e-16	T	2024-01-05	-	-
WP_168893215.1	4837748f2c7754eed0bece04bc708e07	54	Gene3D	G3DSA:2.20.28.120	Ribosomal protein L33	1	54	6.7e-22	T	2024-01-05	IPR038584	Ribosomal protein L33 superfamily	-
WP_168893245.1	4a5e09386d39b36bfd6007ebabbdf70b	454	Pfam	PF01926	50S ribosome-binding GTPase	219	336	1.3e-22	T	2024-01-05	IPR006073	GTP binding domain	GO:0005525
WP_168893245.1	4a5e09386d39b36bfd6007ebabbdf70b	454	ProSiteProfiles	PS51709	TrmE-type guanine nucleotide-binding (G) domain profile.	217	377	54.6672	T	2024-01-05	IPR031168	TrmE-type guanine nucleotide-binding domain	-
WP_168893245.1	4a5e09386d39b36bfd6007ebabbdf70b	454	Gene3D	G3DSA:1.20.120.430	tRNA modification GTPase MnmE domain 2	123	454	6e-82	T	2024-01-05	IPR027368	tRNA modification GTPase MnmE domain 2	-
WP_168893245.1	4a5e09386d39b36bfd6007ebabbdf70b	454	PANTHER	PTHR42714	TRNA MODIFICATION GTPASE GTPBP3	7	454	4.5e-84	T	2024-01-05	-	-
WP_168893245.1	4a5e09386d39b36bfd6007ebabbdf70b	454	TIGRFAM	TIGR00231	small_GTP: small GTP-binding protein domain	217	373	2.1e-21	T	2024-01-05	IPR005225	Small GTP-binding protein domain	GO:0005525
WP_168893245.1	4a5e09386d39b36bfd6007ebabbdf70b	454	PRINTS	PR00449	Transforming protein P21 ras signature	326	339	5.6e-07	T	2024-01-05	-	-
WP_168893245.1	4a5e09386d39b36bfd6007ebabbdf70b	454	PRINTS	PR00449	Transforming protein P21 ras signature	258	280	5.6e-07	T	2024-01-05	-	-
WP_168893245.1	4a5e09386d39b36bfd6007ebabbdf70b	454	PRINTS	PR00449	Transforming protein P21 ras signature	218	239	5.6e-07	T	2024-01-05	-	-
WP_168893245.1	4a5e09386d39b36bfd6007ebabbdf70b	454	CDD	cd14858	TrmE_N	6	119	3.37209e-44	T	2024-01-05	IPR018948	GTP-binding protein TrmE, N-terminal	-
WP_168893245.1	4a5e09386d39b36bfd6007ebabbdf70b	454	Hamap	MF_00379	tRNA modification GTPase MnmE [mnmE].	6	454	28.3463	T	2024-01-05	IPR004520	tRNA modification GTPase MnmE	GO:0003924|GO:0005525|GO:0006400
WP_168893245.1	4a5e09386d39b36bfd6007ebabbdf70b	454	Pfam	PF12631	MnmE helical domain	124	451	2.5e-37	T	2024-01-05	IPR025867	MnmE, helical domain	-
WP_168893245.1	4a5e09386d39b36bfd6007ebabbdf70b	454	Gene3D	G3DSA:3.40.50.300	-	218	382	6e-82	T	2024-01-05	IPR027417	P-loop containing nucleoside triphosphate hydrolase	-
WP_168893245.1	4a5e09386d39b36bfd6007ebabbdf70b	454	TIGRFAM	TIGR00450	mnmE_trmE_thdF: tRNA modification GTPase TrmE	13	454	1.5e-92	T	2024-01-05	IPR004520	tRNA modification GTPase MnmE	GO:0003924|GO:0005525|GO:0006400
WP_168893245.1	4a5e09386d39b36bfd6007ebabbdf70b	454	CDD	cd04164	trmE	215	323	2.96872e-41	T	2024-01-05	IPR031168	TrmE-type guanine nucleotide-binding domain	-
WP_168893245.1	4a5e09386d39b36bfd6007ebabbdf70b	454	SUPERFAMILY	SSF52540	P-loop containing nucleoside triphosphate hydrolases	73	372	7.96e-34	T	2024-01-05	IPR027417	P-loop containing nucleoside triphosphate hydrolase	-
WP_168893245.1	4a5e09386d39b36bfd6007ebabbdf70b	454	Pfam	PF10396	GTP-binding protein TrmE N-terminus	7	121	1.3e-34	T	2024-01-05	IPR018948	GTP-binding protein TrmE, N-terminal	-
WP_168893245.1	4a5e09386d39b36bfd6007ebabbdf70b	454	Gene3D	G3DSA:3.30.1360.120	Probable tRNA modification gtpase trme; domain 1	1	122	3.1e-38	T	2024-01-05	IPR027266	GTP-binding protein TrmE/Aminomethyltransferase GcvT, domain 1	GO:0005515
WP_168892940.1	56a5f7ab3cac6e6a7436825fabed5c22	317	CDD	cd00165	S4	19	84	4.68479e-05	T	2024-01-05	-	-
WP_168892940.1	56a5f7ab3cac6e6a7436825fabed5c22	317	Pfam	PF00849	RNA pseudouridylate synthase	101	249	3.8e-29	T	2024-01-05	IPR006145	Pseudouridine synthase, RsuA/RluA-like	GO:0001522|GO:0003723|GO:0009451|GO:0009982
WP_168892940.1	56a5f7ab3cac6e6a7436825fabed5c22	317	SMART	SM00363	s4_6	19	83	1.2e-07	T	2024-01-05	IPR002942	RNA-binding S4 domain	GO:0003723
WP_168892940.1	56a5f7ab3cac6e6a7436825fabed5c22	317	ProSitePatterns	PS01129	Rlu family of pseudouridine synthase signature.	139	153	-	T	2024-01-05	IPR006224	Pseudouridine synthase, RluA-like, conserved site	GO:0001522|GO:0003723|GO:0009451|GO:0009982
WP_168892940.1	56a5f7ab3cac6e6a7436825fabed5c22	317	Pfam	PF01479	S4 domain	19	65	3.4e-06	T	2024-01-05	IPR002942	RNA-binding S4 domain	GO:0003723
WP_168892940.1	56a5f7ab3cac6e6a7436825fabed5c22	317	Gene3D	G3DSA:3.30.2350.10	Pseudouridine synthase	91	316	1.3e-68	T	2024-01-05	-	-
WP_168892940.1	56a5f7ab3cac6e6a7436825fabed5c22	317	Gene3D	G3DSA:3.10.290.10	-	6	70	2.8e-11	T	2024-01-05	IPR036986	RNA-binding S4 domain superfamily	GO:0003723
WP_168892940.1	56a5f7ab3cac6e6a7436825fabed5c22	317	ProSiteProfiles	PS50889	S4 RNA-binding domain profile.	19	94	12.8551	T	2024-01-05	-	-
WP_168892940.1	56a5f7ab3cac6e6a7436825fabed5c22	317	SUPERFAMILY	SSF55120	Pseudouridine synthase	89	310	1.92e-59	T	2024-01-05	IPR020103	Pseudouridine synthase, catalytic domain superfamily	GO:0001522|GO:0003723|GO:0009451|GO:0009982
WP_168892940.1	56a5f7ab3cac6e6a7436825fabed5c22	317	CDD	cd02869	PseudoU_synth_RluA_like	101	288	8.9103e-63	T	2024-01-05	IPR006145	Pseudouridine synthase, RsuA/RluA-like	GO:0001522|GO:0003723|GO:0009451|GO:0009982
WP_168892940.1	56a5f7ab3cac6e6a7436825fabed5c22	317	PANTHER	PTHR21600	MITOCHONDRIAL RNA PSEUDOURIDINE SYNTHASE	24	308	9.6e-48	T	2024-01-05	-	-
WP_168892940.1	56a5f7ab3cac6e6a7436825fabed5c22	317	SUPERFAMILY	SSF55174	Alpha-L RNA-binding motif	4	115	6.18e-07	T	2024-01-05	-	-
WP_168892940.1	56a5f7ab3cac6e6a7436825fabed5c22	317	TIGRFAM	TIGR00005	rluA_subfam: pseudouridine synthase, RluA family	17	314	1.4e-79	T	2024-01-05	IPR006225	Pseudouridine synthase, RluC/RluD	GO:0001522|GO:0003723|GO:0009451|GO:0009982
WP_168893188.1	172be8d1c80165735dd38f85c1e674c4	193	Phobius	CYTOPLASMIC_DOMAIN	Region of a membrane-bound protein predicted to be outside the membrane, in the cytoplasm.	154	164	-	T	2024-01-05	-	-
WP_168893188.1	172be8d1c80165735dd38f85c1e674c4	193	TMHMM	TMhelix	Region of a membrane-bound protein predicted to be embedded in the membrane.	126	148	-	T	2024-01-05	-	-
WP_168893188.1	172be8d1c80165735dd38f85c1e674c4	193	Phobius	NON_CYTOPLASMIC_DOMAIN	Region of a membrane-bound protein predicted to be outside the membrane, in the extracellular region.	107	125	-	T	2024-01-05	-	-
WP_168893188.1	172be8d1c80165735dd38f85c1e674c4	193	Phobius	TRANSMEMBRANE	Region of a membrane-bound protein predicted to be embedded in the membrane.	126	153	-	T	2024-01-05	-	-
WP_168893188.1	172be8d1c80165735dd38f85c1e674c4	193	Phobius	TRANSMEMBRANE	Region of a membrane-bound protein predicted to be embedded in the membrane.	43	66	-	T	2024-01-05	-	-
WP_168893188.1	172be8d1c80165735dd38f85c1e674c4	193	TMHMM	TMhelix	Region of a membrane-bound protein predicted to be embedded in the membrane.	42	64	-	T	2024-01-05	-	-
WP_168893188.1	172be8d1c80165735dd38f85c1e674c4	193	Phobius	TRANSMEMBRANE	Region of a membrane-bound protein predicted to be embedded in the membrane.	165	183	-	T	2024-01-05	-	-
WP_168893188.1	172be8d1c80165735dd38f85c1e674c4	193	TMHMM	TMhelix	Region of a membrane-bound protein predicted to be embedded in the membrane.	168	190	-	T	2024-01-05	-	-
WP_168893188.1	172be8d1c80165735dd38f85c1e674c4	193	Phobius	NON_CYTOPLASMIC_DOMAIN	Region of a membrane-bound protein predicted to be outside the membrane, in the extracellular region.	38	42	-	T	2024-01-05	-	-
WP_168893188.1	172be8d1c80165735dd38f85c1e674c4	193	Phobius	TRANSMEMBRANE	Region of a membrane-bound protein predicted to be embedded in the membrane.	87	106	-	T	2024-01-05	-	-
WP_168893188.1	172be8d1c80165735dd38f85c1e674c4	193	TMHMM	TMhelix	Region of a membrane-bound protein predicted to be embedded in the membrane.	15	37	-	T	2024-01-05	-	-
WP_168893188.1	172be8d1c80165735dd38f85c1e674c4	193	PANTHER	PTHR42709	ALKALINE PHOSPHATASE LIKE PROTEIN	2	185	4.1e-22	T	2024-01-05	-	-
WP_168893188.1	172be8d1c80165735dd38f85c1e674c4	193	TMHMM	TMhelix	Region of a membrane-bound protein predicted to be embedded in the membrane.	91	113	-	T	2024-01-05	-	-
WP_168893188.1	172be8d1c80165735dd38f85c1e674c4	193	Phobius	CYTOPLASMIC_DOMAIN	Region of a membrane-bound protein predicted to be outside the membrane, in the cytoplasm.	67	86	-	T	2024-01-05	-	-
WP_168893188.1	172be8d1c80165735dd38f85c1e674c4	193	Phobius	NON_CYTOPLASMIC_DOMAIN	Region of a membrane-bound protein predicted to be outside the membrane, in the extracellular region.	184	193	-	T	2024-01-05	-	-
WP_168893188.1	172be8d1c80165735dd38f85c1e674c4	193	Phobius	TRANSMEMBRANE	Region of a membrane-bound protein predicted to be embedded in the membrane.	12	37	-	T	2024-01-05	-	-
WP_168893188.1	172be8d1c80165735dd38f85c1e674c4	193	Pfam	PF09335	SNARE associated Golgi protein	27	146	1.1e-15	T	2024-01-05	IPR032816	SNARE associated Golgi protein	-
WP_168893188.1	172be8d1c80165735dd38f85c1e674c4	193	Phobius	CYTOPLASMIC_DOMAIN	Region of a membrane-bound protein predicted to be outside the membrane, in the cytoplasm.	1	11	-	T	2024-01-05	-	-
WP_168893221.1	a1231e7a3877b9ccb4479e37801d7203	376	FunFam	G3DSA:1.10.620.20:FF:000001	Ribonucleoside-diphosphate reductase 1 subunit beta	2	340	9.6e-186	T	2024-01-05	-	-
WP_168893221.1	a1231e7a3877b9ccb4479e37801d7203	376	SUPERFAMILY	SSF47240	Ferritin-like	3	340	9.4e-102	T	2024-01-05	IPR009078	Ferritin-like superfamily	-
WP_168893221.1	a1231e7a3877b9ccb4479e37801d7203	376	PANTHER	PTHR23409	RIBONUCLEOSIDE-DIPHOSPHATE REDUCTASE SMALL CHAIN	9	357	4.2e-38	T	2024-01-05	IPR000358	Ribonucleotide reductase small subunit family	GO:0009263
WP_168893221.1	a1231e7a3877b9ccb4479e37801d7203	376	CDD	cd01049	RNRR2	29	339	1.93249e-68	T	2024-01-05	IPR033909	Ribonucleotide reductase small subunit	GO:0009263
WP_168893221.1	a1231e7a3877b9ccb4479e37801d7203	376	Pfam	PF00268	Ribonucleotide reductase, small chain	33	332	9.7e-42	T	2024-01-05	IPR000358	Ribonucleotide reductase small subunit family	GO:0009263
WP_168893221.1	a1231e7a3877b9ccb4479e37801d7203	376	Gene3D	G3DSA:1.10.620.20	Ribonucleotide Reductase, subunit A	2	340	1.9e-123	T	2024-01-05	IPR012348	Ribonucleotide reductase-like	GO:0016491
WP_168892988.1	aa1ab885d5c367f02122f9cbc3f7e5bc	846	Gene3D	G3DSA:3.30.1360.40	-	236	333	4.5e-190	T	2024-01-05	-	-
WP_168892988.1	aa1ab885d5c367f02122f9cbc3f7e5bc	846	Pfam	PF03989	DNA gyrase C-terminal domain, beta-propeller	750	792	1.9e-09	T	2024-01-05	IPR006691	DNA gyrase/topoisomerase IV, subunit A, C-terminal repeat	GO:0003677|GO:0003916|GO:0005524|GO:0006265
WP_168892988.1	aa1ab885d5c367f02122f9cbc3f7e5bc	846	Pfam	PF03989	DNA gyrase C-terminal domain, beta-propeller	591	641	3e-10	T	2024-01-05	IPR006691	DNA gyrase/topoisomerase IV, subunit A, C-terminal repeat	GO:0003677|GO:0003916|GO:0005524|GO:0006265
WP_168892988.1	aa1ab885d5c367f02122f9cbc3f7e5bc	846	Pfam	PF03989	DNA gyrase C-terminal domain, beta-propeller	800	844	8.8e-08	T	2024-01-05	IPR006691	DNA gyrase/topoisomerase IV, subunit A, C-terminal repeat	GO:0003677|GO:0003916|GO:0005524|GO:0006265
WP_168892988.1	aa1ab885d5c367f02122f9cbc3f7e5bc	846	Pfam	PF03989	DNA gyrase C-terminal domain, beta-propeller	648	691	1.4e-07	T	2024-01-05	IPR006691	DNA gyrase/topoisomerase IV, subunit A, C-terminal repeat	GO:0003677|GO:0003916|GO:0005524|GO:0006265
WP_168892988.1	aa1ab885d5c367f02122f9cbc3f7e5bc	846	Pfam	PF03989	DNA gyrase C-terminal domain, beta-propeller	543	581	2.2e-07	T	2024-01-05	IPR006691	DNA gyrase/topoisomerase IV, subunit A, C-terminal repeat	GO:0003677|GO:0003916|GO:0005524|GO:0006265
WP_168892988.1	aa1ab885d5c367f02122f9cbc3f7e5bc	846	Pfam	PF03989	DNA gyrase C-terminal domain, beta-propeller	695	744	1.8e-11	T	2024-01-05	IPR006691	DNA gyrase/topoisomerase IV, subunit A, C-terminal repeat	GO:0003677|GO:0003916|GO:0005524|GO:0006265
WP_168892988.1	aa1ab885d5c367f02122f9cbc3f7e5bc	846	SUPERFAMILY	SSF101904	GyrA/ParC C-terminal domain-like	536	845	4.97e-92	T	2024-01-05	IPR035516	DNA gyrase/topoisomerase IV, subunit A, C-terminal	-
WP_168892988.1	aa1ab885d5c367f02122f9cbc3f7e5bc	846	TIGRFAM	TIGR01063	gyrA: DNA gyrase, A subunit	9	845	0	T	2024-01-05	-	-
WP_168892988.1	aa1ab885d5c367f02122f9cbc3f7e5bc	846	FunFam	G3DSA:2.120.10.90:FF:000005	DNA topoisomerase 4 subunit A	536	846	3.1e-85	T	2024-01-05	-	-
WP_168892988.1	aa1ab885d5c367f02122f9cbc3f7e5bc	846	PANTHER	PTHR43493	DNA GYRASE/TOPOISOMERASE SUBUNIT A	5	841	0	T	2024-01-05	-	-
WP_168892988.1	aa1ab885d5c367f02122f9cbc3f7e5bc	846	Gene3D	G3DSA:2.120.10.90	-	534	846	1.9e-110	T	2024-01-05	IPR035516	DNA gyrase/topoisomerase IV, subunit A, C-terminal	-
WP_168892988.1	aa1ab885d5c367f02122f9cbc3f7e5bc	846	FunFam	G3DSA:3.30.1360.40:FF:000002	DNA gyrase subunit A	236	333	1.8e-34	T	2024-01-05	-	-
WP_168892988.1	aa1ab885d5c367f02122f9cbc3f7e5bc	846	Gene3D	G3DSA:1.10.268.10	Topoisomerase, domain 3	370	492	4.5e-190	T	2024-01-05	IPR013757	DNA topoisomerase, type IIA, alpha-helical domain superfamily	GO:0003677|GO:0003918|GO:0005524
WP_168892988.1	aa1ab885d5c367f02122f9cbc3f7e5bc	846	SMART	SM00434	topIV4	11	499	3.9e-237	T	2024-01-05	IPR002205	DNA topoisomerase, type IIA, domain A	GO:0003677|GO:0003918|GO:0005524|GO:0006265
WP_168892988.1	aa1ab885d5c367f02122f9cbc3f7e5bc	846	FunFam	G3DSA:3.90.199.10:FF:000001	DNA gyrase subunit A	32	293	4.4e-108	T	2024-01-05	-	-
WP_168892988.1	aa1ab885d5c367f02122f9cbc3f7e5bc	846	Pfam	PF00521	DNA gyrase/topoisomerase IV, subunit A	32	505	9.1e-146	T	2024-01-05	IPR002205	DNA topoisomerase, type IIA, domain A	GO:0003677|GO:0003918|GO:0005524|GO:0006265
WP_168892988.1	aa1ab885d5c367f02122f9cbc3f7e5bc	846	CDD	cd00187	TOP4c	30	506	0	T	2024-01-05	IPR002205	DNA topoisomerase, type IIA, domain A	GO:0003677|GO:0003918|GO:0005524|GO:0006265
WP_168892988.1	aa1ab885d5c367f02122f9cbc3f7e5bc	846	Hamap	MF_01897	DNA gyrase subunit A [gyrA].	5	845	22.3661	T	2024-01-05	IPR005743	DNA gyrase, subunit A	GO:0003677|GO:0003918|GO:0005524|GO:0005694|GO:0006265
WP_168892988.1	aa1ab885d5c367f02122f9cbc3f7e5bc	846	SUPERFAMILY	SSF56719	Type II DNA topoisomerase	31	522	4.05e-166	T	2024-01-05	IPR013760	DNA topoisomerase, type IIA-like domain superfamily	GO:0003918|GO:0005524
WP_168892988.1	aa1ab885d5c367f02122f9cbc3f7e5bc	846	Gene3D	G3DSA:3.90.199.10	Topoisomerase II, domain 5	32	521	4.5e-190	T	2024-01-05	IPR013758	DNA topoisomerase, type IIA, domain A, alpha-beta	GO:0003677|GO:0003918|GO:0005524|GO:0006259|GO:0006265
WP_168892931.1	ace4cd7c30fab587253b63c00bb6f36b	156	TMHMM	TMhelix	Region of a membrane-bound protein predicted to be embedded in the membrane.	7	25	-	T	2024-01-05	-	-
WP_168892931.1	ace4cd7c30fab587253b63c00bb6f36b	156	Phobius	CYTOPLASMIC_DOMAIN	Region of a membrane-bound protein predicted to be outside the membrane, in the cytoplasm.	40	59	-	T	2024-01-05	-	-
WP_168892931.1	ace4cd7c30fab587253b63c00bb6f36b	156	Phobius	TRANSMEMBRANE	Region of a membrane-bound protein predicted to be embedded in the membrane.	6	39	-	T	2024-01-05	-	-
WP_168892931.1	ace4cd7c30fab587253b63c00bb6f36b	156	Phobius	CYTOPLASMIC_DOMAIN	Region of a membrane-bound protein predicted to be outside the membrane, in the cytoplasm.	123	156	-	T	2024-01-05	-	-
WP_168892931.1	ace4cd7c30fab587253b63c00bb6f36b	156	TMHMM	TMhelix	Region of a membrane-bound protein predicted to be embedded in the membrane.	29	51	-	T	2024-01-05	-	-
WP_168892931.1	ace4cd7c30fab587253b63c00bb6f36b	156	TMHMM	TMhelix	Region of a membrane-bound protein predicted to be embedded in the membrane.	101	122	-	T	2024-01-05	-	-
WP_168892931.1	ace4cd7c30fab587253b63c00bb6f36b	156	Pfam	PF02674	Colicin V production protein	4	129	2.5e-20	T	2024-01-05	IPR003825	Colicin V production, CvpA	GO:0009403|GO:0016020
WP_168892931.1	ace4cd7c30fab587253b63c00bb6f36b	156	Phobius	TRANSMEMBRANE	Region of a membrane-bound protein predicted to be embedded in the membrane.	60	81	-	T	2024-01-05	-	-
WP_168892931.1	ace4cd7c30fab587253b63c00bb6f36b	156	PANTHER	PTHR36926	COLICIN V PRODUCTION PROTEIN	1	122	1e-16	T	2024-01-05	-	-
WP_168892931.1	ace4cd7c30fab587253b63c00bb6f36b	156	Phobius	NON_CYTOPLASMIC_DOMAIN	Region of a membrane-bound protein predicted to be outside the membrane, in the extracellular region.	82	100	-	T	2024-01-05	-	-
WP_168892931.1	ace4cd7c30fab587253b63c00bb6f36b	156	TMHMM	TMhelix	Region of a membrane-bound protein predicted to be embedded in the membrane.	64	81	-	T	2024-01-05	-	-
WP_168892931.1	ace4cd7c30fab587253b63c00bb6f36b	156	Phobius	NON_CYTOPLASMIC_DOMAIN	Region of a membrane-bound protein predicted to be outside the membrane, in the extracellular region.	1	5	-	T	2024-01-05	-	-
WP_168892931.1	ace4cd7c30fab587253b63c00bb6f36b	156	Phobius	TRANSMEMBRANE	Region of a membrane-bound protein predicted to be embedded in the membrane.	101	122	-	T	2024-01-05	-	-
WP_168893114.1	e3b81e3ae2f8f1fe54b67e81b34b46d3	273	Gene3D	G3DSA:4.10.950.10	Ribosomal protein L2, domain 3	196	273	2.4e-33	T	2024-01-05	IPR014726	Ribosomal protein L2, domain 3	-
WP_168893114.1	e3b81e3ae2f8f1fe54b67e81b34b46d3	273	Gene3D	G3DSA:2.30.30.30	-	115	195	3.7e-34	T	2024-01-05	IPR014722	Ribosomal protein L2, domain 2	-
WP_168893114.1	e3b81e3ae2f8f1fe54b67e81b34b46d3	273	SUPERFAMILY	SSF50104	Translation proteins SH3-like domain	126	268	2.11e-59	T	2024-01-05	IPR008991	Translation protein SH3-like domain superfamily	-
WP_168893114.1	e3b81e3ae2f8f1fe54b67e81b34b46d3	273	FunFam	G3DSA:2.30.30.30:FF:000001	50S ribosomal protein L2	118	195	2.8e-36	T	2024-01-05	-	-
WP_168893114.1	e3b81e3ae2f8f1fe54b67e81b34b46d3	273	Pfam	PF00181	Ribosomal Proteins L2, RNA binding domain	42	118	1.5e-34	T	2024-01-05	IPR022666	Ribosomal Proteins L2, RNA binding domain	GO:0003735|GO:0005840|GO:0006412
WP_168893114.1	e3b81e3ae2f8f1fe54b67e81b34b46d3	273	SUPERFAMILY	SSF50249	Nucleic acid-binding proteins	3	125	3.43e-49	T	2024-01-05	IPR012340	Nucleic acid-binding, OB-fold	-
WP_168893114.1	e3b81e3ae2f8f1fe54b67e81b34b46d3	273	SMART	SM01383	Ribosomal_L2_2	42	118	3.1e-47	T	2024-01-05	IPR002171	Ribosomal protein L2	GO:0003735|GO:0005840|GO:0006412
WP_168893114.1	e3b81e3ae2f8f1fe54b67e81b34b46d3	273	PIRSF	PIRSF002158	RPL2p_RPL2a_RPL8e_RPL2o	3	273	1.9e-100	T	2024-01-05	IPR002171	Ribosomal protein L2	GO:0003735|GO:0005840|GO:0006412
WP_168893114.1	e3b81e3ae2f8f1fe54b67e81b34b46d3	273	TIGRFAM	TIGR01171	rplB_bact: ribosomal protein uL2	3	272	2e-127	T	2024-01-05	IPR005880	Ribosomal protein L2, bacterial/organellar-type	GO:0003723|GO:0003735|GO:0006412|GO:0015934|GO:0016740
WP_168893114.1	e3b81e3ae2f8f1fe54b67e81b34b46d3	273	ProSitePatterns	PS00467	Ribosomal protein L2 signature.	218	229	-	T	2024-01-05	IPR022671	Ribosomal protein L2, conserved site	GO:0003735|GO:0005840|GO:0006412
WP_168893114.1	e3b81e3ae2f8f1fe54b67e81b34b46d3	273	Gene3D	G3DSA:2.40.50.140	-	1	114	1e-49	T	2024-01-05	IPR012340	Nucleic acid-binding, OB-fold	-
WP_168893114.1	e3b81e3ae2f8f1fe54b67e81b34b46d3	273	SMART	SM01382	Ribosomal_L2_C_2	124	251	6.1e-89	T	2024-01-05	IPR022669	Ribosomal protein L2, C-terminal	GO:0003735|GO:0005840|GO:0006412
WP_168893114.1	e3b81e3ae2f8f1fe54b67e81b34b46d3	273	MobiDBLite	mobidb-lite	consensus disorder prediction	221	273	-	T	2024-01-05	-	-
WP_168893114.1	e3b81e3ae2f8f1fe54b67e81b34b46d3	273	Pfam	PF03947	Ribosomal Proteins L2, C-terminal domain	125	249	3.5e-56	T	2024-01-05	IPR022669	Ribosomal protein L2, C-terminal	GO:0003735|GO:0005840|GO:0006412
WP_168893114.1	e3b81e3ae2f8f1fe54b67e81b34b46d3	273	MobiDBLite	mobidb-lite	consensus disorder prediction	254	273	-	T	2024-01-05	-	-
WP_168893114.1	e3b81e3ae2f8f1fe54b67e81b34b46d3	273	PANTHER	PTHR13691	RIBOSOMAL PROTEIN L2	34	267	1.3e-83	T	2024-01-05	IPR002171	Ribosomal protein L2	GO:0003735|GO:0005840|GO:0006412
WP_168893114.1	e3b81e3ae2f8f1fe54b67e81b34b46d3	273	FunFam	G3DSA:2.40.50.140:FF:000003	50S ribosomal protein L2	1	114	2.8e-50	T	2024-01-05	-	-
WP_168893114.1	e3b81e3ae2f8f1fe54b67e81b34b46d3	273	MobiDBLite	mobidb-lite	consensus disorder prediction	28	53	-	T	2024-01-05	-	-
WP_168893114.1	e3b81e3ae2f8f1fe54b67e81b34b46d3	273	FunFam	G3DSA:4.10.950.10:FF:000001	50S ribosomal protein L2	196	273	2.7e-34	T	2024-01-05	-	-
WP_168893114.1	e3b81e3ae2f8f1fe54b67e81b34b46d3	273	Hamap	MF_01320_B	50S ribosomal protein L2 [rplB].	1	272	46.232	T	2024-01-05	IPR005880	Ribosomal protein L2, bacterial/organellar-type	GO:0003723|GO:0003735|GO:0006412|GO:0015934|GO:0016740
WP_168893157.1	857306ad7a851f15cf126459cf503c88	128	Phobius	CYTOPLASMIC_DOMAIN	Region of a membrane-bound protein predicted to be outside the membrane, in the cytoplasm.	121	128	-	T	2024-01-05	-	-
WP_168893157.1	857306ad7a851f15cf126459cf503c88	128	PRINTS	PR01650	Bacterial translocase SecE signature	90	110	4.4e-15	T	2024-01-05	IPR005807	SecE subunit of protein translocation complex, bacterial-like	GO:0008320|GO:0009306|GO:0016020
WP_168893157.1	857306ad7a851f15cf126459cf503c88	128	PRINTS	PR01650	Bacterial translocase SecE signature	66	86	4.4e-15	T	2024-01-05	IPR005807	SecE subunit of protein translocation complex, bacterial-like	GO:0008320|GO:0009306|GO:0016020
WP_168893157.1	857306ad7a851f15cf126459cf503c88	128	PRINTS	PR01650	Bacterial translocase SecE signature	45	66	4.4e-15	T	2024-01-05	IPR005807	SecE subunit of protein translocation complex, bacterial-like	GO:0008320|GO:0009306|GO:0016020
WP_168893157.1	857306ad7a851f15cf126459cf503c88	128	PRINTS	PR01650	Bacterial translocase SecE signature	110	126	4.4e-15	T	2024-01-05	IPR005807	SecE subunit of protein translocation complex, bacterial-like	GO:0008320|GO:0009306|GO:0016020
WP_168893157.1	857306ad7a851f15cf126459cf503c88	128	Phobius	NON_CYTOPLASMIC_DOMAIN	Region of a membrane-bound protein predicted to be outside the membrane, in the extracellular region.	1	16	-	T	2024-01-05	-	-
WP_168893157.1	857306ad7a851f15cf126459cf503c88	128	TIGRFAM	TIGR00964	secE_bact: preprotein translocase, SecE subunit	70	124	9.2e-13	T	2024-01-05	IPR005807	SecE subunit of protein translocation complex, bacterial-like	GO:0008320|GO:0009306|GO:0016020
WP_168893157.1	857306ad7a851f15cf126459cf503c88	128	Phobius	NON_CYTOPLASMIC_DOMAIN	Region of a membrane-bound protein predicted to be outside the membrane, in the extracellular region.	62	95	-	T	2024-01-05	-	-
WP_168893157.1	857306ad7a851f15cf126459cf503c88	128	Phobius	TRANSMEMBRANE	Region of a membrane-bound protein predicted to be embedded in the membrane.	96	120	-	T	2024-01-05	-	-
WP_168893157.1	857306ad7a851f15cf126459cf503c88	128	Gene3D	G3DSA:1.20.5.1030	Preprotein translocase secy subunit	67	124	3.4e-13	T	2024-01-05	IPR038379	SecE superfamily	-
WP_168893157.1	857306ad7a851f15cf126459cf503c88	128	TMHMM	TMhelix	Region of a membrane-bound protein predicted to be embedded in the membrane.	42	64	-	T	2024-01-05	-	-
WP_168893157.1	857306ad7a851f15cf126459cf503c88	128	Phobius	TRANSMEMBRANE	Region of a membrane-bound protein predicted to be embedded in the membrane.	42	61	-	T	2024-01-05	-	-
WP_168893157.1	857306ad7a851f15cf126459cf503c88	128	Pfam	PF00584	SecE/Sec61-gamma subunits of protein translocation complex	71	123	5.7e-13	T	2024-01-05	IPR001901	Protein translocase complex, SecE/Sec61-gamma subunit	GO:0006605|GO:0006886|GO:0016020
WP_168893157.1	857306ad7a851f15cf126459cf503c88	128	TMHMM	TMhelix	Region of a membrane-bound protein predicted to be embedded in the membrane.	96	118	-	T	2024-01-05	-	-
WP_168893157.1	857306ad7a851f15cf126459cf503c88	128	PANTHER	PTHR33910	PROTEIN TRANSLOCASE SUBUNIT SECE	33	126	8.2e-11	T	2024-01-05	IPR005807	SecE subunit of protein translocation complex, bacterial-like	GO:0008320|GO:0009306|GO:0016020
WP_168893157.1	857306ad7a851f15cf126459cf503c88	128	Phobius	CYTOPLASMIC_DOMAIN	Region of a membrane-bound protein predicted to be outside the membrane, in the cytoplasm.	36	41	-	T	2024-01-05	-	-
WP_168893157.1	857306ad7a851f15cf126459cf503c88	128	Hamap	MF_00422	Protein translocase subunit SecE [secE].	67	122	11.1961	T	2024-01-05	IPR001901	Protein translocase complex, SecE/Sec61-gamma subunit	GO:0006605|GO:0006886|GO:0016020
WP_168893157.1	857306ad7a851f15cf126459cf503c88	128	Phobius	TRANSMEMBRANE	Region of a membrane-bound protein predicted to be embedded in the membrane.	17	35	-	T	2024-01-05	-	-
WP_168893157.1	857306ad7a851f15cf126459cf503c88	128	TMHMM	TMhelix	Region of a membrane-bound protein predicted to be embedded in the membrane.	20	37	-	T	2024-01-05	-	-
WP_168893252.1	1ac9246d71a517258d784a0e87785bac	180	CDD	cd00412	pyrophosphatase	14	171	3.08086e-68	T	2024-01-05	IPR008162	Inorganic pyrophosphatase	GO:0000287|GO:0004427|GO:0005737|GO:0006796
WP_168893252.1	1ac9246d71a517258d784a0e87785bac	180	Gene3D	G3DSA:3.90.80.10	Inorganic pyrophosphatase	1	178	3.5e-53	T	2024-01-05	IPR036649	Inorganic pyrophosphatase superfamily	GO:0000287|GO:0004427|GO:0005737|GO:0006796
WP_168893252.1	1ac9246d71a517258d784a0e87785bac	180	Pfam	PF00719	Inorganic pyrophosphatase	18	173	5.9e-46	T	2024-01-05	IPR008162	Inorganic pyrophosphatase	GO:0000287|GO:0004427|GO:0005737|GO:0006796
WP_168893252.1	1ac9246d71a517258d784a0e87785bac	180	SUPERFAMILY	SSF50324	Inorganic pyrophosphatase	4	174	4.71e-59	T	2024-01-05	IPR036649	Inorganic pyrophosphatase superfamily	GO:0000287|GO:0004427|GO:0005737|GO:0006796
WP_168893252.1	1ac9246d71a517258d784a0e87785bac	180	Hamap	MF_00209	Inorganic pyrophosphatase [ppa].	14	174	32.3793	T	2024-01-05	IPR008162	Inorganic pyrophosphatase	GO:0000287|GO:0004427|GO:0005737|GO:0006796
WP_168893252.1	1ac9246d71a517258d784a0e87785bac	180	PANTHER	PTHR10286	INORGANIC PYROPHOSPHATASE	9	174	2.2e-38	T	2024-01-05	IPR008162	Inorganic pyrophosphatase	GO:0000287|GO:0004427|GO:0005737|GO:0006796
WP_168893147.1	fb305df267fe32b490122863ca5a6e0e	90	TIGRFAM	TIGR00810	secG: preprotein translocase, SecG subunit	3	71	2.9e-13	T	2024-01-05	IPR004692	Preprotein translocase SecG subunit	GO:0009306|GO:0015450|GO:0016020
WP_168893147.1	fb305df267fe32b490122863ca5a6e0e	90	TMHMM	TMhelix	Region of a membrane-bound protein predicted to be embedded in the membrane.	5	22	-	T	2024-01-05	-	-
WP_168893147.1	fb305df267fe32b490122863ca5a6e0e	90	TMHMM	TMhelix	Region of a membrane-bound protein predicted to be embedded in the membrane.	49	71	-	T	2024-01-05	-	-
WP_168893147.1	fb305df267fe32b490122863ca5a6e0e	90	PANTHER	PTHR34182	PROTEIN-EXPORT MEMBRANE PROTEIN SECG	1	81	5.2e-10	T	2024-01-05	IPR004692	Preprotein translocase SecG subunit	GO:0009306|GO:0015450|GO:0016020
WP_168893147.1	fb305df267fe32b490122863ca5a6e0e	90	Phobius	TRANSMEMBRANE	Region of a membrane-bound protein predicted to be embedded in the membrane.	49	68	-	T	2024-01-05	-	-
WP_168893147.1	fb305df267fe32b490122863ca5a6e0e	90	Phobius	SIGNAL_PEPTIDE_H_REGION	Hydrophobic region of a signal peptide.	4	17	-	T	2024-01-05	-	-
WP_168893147.1	fb305df267fe32b490122863ca5a6e0e	90	Phobius	SIGNAL_PEPTIDE	Signal peptide region	1	22	-	T	2024-01-05	-	-
WP_168893147.1	fb305df267fe32b490122863ca5a6e0e	90	Phobius	CYTOPLASMIC_DOMAIN	Region of a membrane-bound protein predicted to be outside the membrane, in the cytoplasm.	69	90	-	T	2024-01-05	-	-
WP_168893147.1	fb305df267fe32b490122863ca5a6e0e	90	PRINTS	PR01651	Protein-export SecG membrane protein signature	52	74	1.3e-09	T	2024-01-05	IPR004692	Preprotein translocase SecG subunit	GO:0009306|GO:0015450|GO:0016020
WP_168893147.1	fb305df267fe32b490122863ca5a6e0e	90	PRINTS	PR01651	Protein-export SecG membrane protein signature	3	23	1.3e-09	T	2024-01-05	IPR004692	Preprotein translocase SecG subunit	GO:0009306|GO:0015450|GO:0016020
WP_168893147.1	fb305df267fe32b490122863ca5a6e0e	90	Phobius	SIGNAL_PEPTIDE_N_REGION	N-terminal region of a signal peptide.	1	3	-	T	2024-01-05	-	-
WP_168893147.1	fb305df267fe32b490122863ca5a6e0e	90	Phobius	SIGNAL_PEPTIDE_C_REGION	C-terminal region of a signal peptide.	18	22	-	T	2024-01-05	-	-
WP_168893147.1	fb305df267fe32b490122863ca5a6e0e	90	Pfam	PF03840	Preprotein translocase SecG subunit	4	69	1.8e-09	T	2024-01-05	IPR004692	Preprotein translocase SecG subunit	GO:0009306|GO:0015450|GO:0016020
WP_168893147.1	fb305df267fe32b490122863ca5a6e0e	90	Phobius	NON_CYTOPLASMIC_DOMAIN	Region of a membrane-bound protein predicted to be outside the membrane, in the extracellular region.	23	48	-	T	2024-01-05	-	-
WP_168892980.1	ba3fdb10550f4a799bca0f74b97831ae	299	PANTHER	PTHR21403	ATP PHOSPHORIBOSYLTRANSFERASE ATP-PRTASE	3	298	6.2e-72	T	2024-01-05	IPR001348	ATP phosphoribosyltransferase HisG	GO:0000105|GO:0003879
WP_168892980.1	ba3fdb10550f4a799bca0f74b97831ae	299	Gene3D	G3DSA:3.40.190.10	-	7	221	2e-72	T	2024-01-05	-	-
WP_168892980.1	ba3fdb10550f4a799bca0f74b97831ae	299	SUPERFAMILY	SSF54913	GlnB-like	226	298	2.33e-14	T	2024-01-05	IPR011322	Nitrogen regulatory PII-like, alpha/beta	-
WP_168892980.1	ba3fdb10550f4a799bca0f74b97831ae	299	ProSitePatterns	PS01316	ATP phosphoribosyltransferase signature.	156	177	-	T	2024-01-05	IPR018198	ATP phosphoribosyltransferase, conserved site	GO:0003879
WP_168892980.1	ba3fdb10550f4a799bca0f74b97831ae	299	SUPERFAMILY	SSF53850	Periplasmic binding protein-like II	6	224	3.69e-63	T	2024-01-05	-	-
WP_168892980.1	ba3fdb10550f4a799bca0f74b97831ae	299	TIGRFAM	TIGR00070	hisG: ATP phosphoribosyltransferase	7	197	3.6e-51	T	2024-01-05	IPR013820	ATP phosphoribosyltransferase, catalytic domain	GO:0000105|GO:0003879|GO:0005737
WP_168892980.1	ba3fdb10550f4a799bca0f74b97831ae	299	FunFam	G3DSA:3.40.190.10:FF:000008	ATP phosphoribosyltransferase	104	191	6.5e-29	T	2024-01-05	-	-
WP_168892980.1	ba3fdb10550f4a799bca0f74b97831ae	299	FunFam	G3DSA:3.30.70.120:FF:000002	ATP phosphoribosyltransferase	226	299	1.6e-24	T	2024-01-05	-	-
WP_168892980.1	ba3fdb10550f4a799bca0f74b97831ae	299	Gene3D	G3DSA:3.40.190.10	-	102	191	2e-72	T	2024-01-05	-	-
WP_168892980.1	ba3fdb10550f4a799bca0f74b97831ae	299	Hamap	MF_00079	ATP phosphoribosyltransferase [hisG].	6	299	31.8086	T	2024-01-05	IPR020621	ATP phosphoribosyltransferase HisG, long form	GO:0000105|GO:0003879
WP_168892980.1	ba3fdb10550f4a799bca0f74b97831ae	299	Pfam	PF08029	HisG, C-terminal domain	223	296	5.6e-14	T	2024-01-05	IPR013115	Histidine biosynthesis HisG, C-terminal	GO:0000105|GO:0000287|GO:0003879|GO:0005737
WP_168892980.1	ba3fdb10550f4a799bca0f74b97831ae	299	Gene3D	G3DSA:3.30.70.120	-	226	299	3.2e-21	T	2024-01-05	IPR015867	Nitrogen regulatory protein PII/ATP phosphoribosyltransferase, C-terminal	-
WP_168892980.1	ba3fdb10550f4a799bca0f74b97831ae	299	Pfam	PF01634	ATP phosphoribosyltransferase	54	219	2.6e-43	T	2024-01-05	IPR013820	ATP phosphoribosyltransferase, catalytic domain	GO:0000105|GO:0003879|GO:0005737
WP_168892980.1	ba3fdb10550f4a799bca0f74b97831ae	299	TIGRFAM	TIGR03455	HisG_C-term: ATP phosphoribosyltransferase, C-terminal domain	205	298	4.5e-21	T	2024-01-05	IPR013115	Histidine biosynthesis HisG, C-terminal	GO:0000105|GO:0000287|GO:0003879|GO:0005737
WP_168893022.1	60282b9256d7201029b1577c2453d395	316	PANTHER	PTHR11088	TRNA DIMETHYLALLYLTRANSFERASE	11	301	3.5e-31	T	2024-01-05	IPR039657	Dimethylallyltransferase	-
WP_168893022.1	60282b9256d7201029b1577c2453d395	316	SUPERFAMILY	SSF52540	P-loop containing nucleoside triphosphate hydrolases	11	169	8.89e-10	T	2024-01-05	IPR027417	P-loop containing nucleoside triphosphate hydrolase	-
WP_168893022.1	60282b9256d7201029b1577c2453d395	316	Phobius	SIGNAL_PEPTIDE_N_REGION	N-terminal region of a signal peptide.	1	7	-	T	2024-01-05	-	-
WP_168893022.1	60282b9256d7201029b1577c2453d395	316	Gene3D	G3DSA:3.40.50.300	-	10	315	1.4e-57	T	2024-01-05	IPR027417	P-loop containing nucleoside triphosphate hydrolase	-
WP_168893022.1	60282b9256d7201029b1577c2453d395	316	Pfam	PF01715	IPP transferase	45	287	9.1e-66	T	2024-01-05	-	-
WP_168893022.1	60282b9256d7201029b1577c2453d395	316	Phobius	NON_CYTOPLASMIC_DOMAIN	Region of a membrane-bound protein predicted to be outside the membrane, in the extracellular region.	21	316	-	T	2024-01-05	-	-
WP_168893022.1	60282b9256d7201029b1577c2453d395	316	Gene3D	G3DSA:1.10.20.140	-	121	190	4.1e-17	T	2024-01-05	-	-
WP_168893022.1	60282b9256d7201029b1577c2453d395	316	TIGRFAM	TIGR00174	miaA: tRNA dimethylallyltransferase	11	299	8.9e-89	T	2024-01-05	IPR018022	IPP transferase	GO:0008033
WP_168893022.1	60282b9256d7201029b1577c2453d395	316	Hamap	MF_00185	tRNA dimethylallyltransferase [miaA].	11	309	22.7235	T	2024-01-05	IPR018022	IPP transferase	GO:0008033
WP_168893022.1	60282b9256d7201029b1577c2453d395	316	Phobius	SIGNAL_PEPTIDE_C_REGION	C-terminal region of a signal peptide.	16	20	-	T	2024-01-05	-	-
WP_168893022.1	60282b9256d7201029b1577c2453d395	316	Phobius	SIGNAL_PEPTIDE	Signal peptide region	1	20	-	T	2024-01-05	-	-
WP_168893022.1	60282b9256d7201029b1577c2453d395	316	Phobius	SIGNAL_PEPTIDE_H_REGION	Hydrophobic region of a signal peptide.	8	15	-	T	2024-01-05	-	-
WP_168892995.1	d3c84437e453c2a54646c74ce7ca80fc	353	Phobius	NON_CYTOPLASMIC_DOMAIN	Region of a membrane-bound protein predicted to be outside the membrane, in the extracellular region.	90	100	-	T	2024-01-05	-	-
WP_168892995.1	d3c84437e453c2a54646c74ce7ca80fc	353	Phobius	CYTOPLASMIC_DOMAIN	Region of a membrane-bound protein predicted to be outside the membrane, in the cytoplasm.	1	67	-	T	2024-01-05	-	-
WP_168892995.1	d3c84437e453c2a54646c74ce7ca80fc	353	Phobius	TRANSMEMBRANE	Region of a membrane-bound protein predicted to be embedded in the membrane.	101	121	-	T	2024-01-05	-	-
WP_168892995.1	d3c84437e453c2a54646c74ce7ca80fc	353	Phobius	TRANSMEMBRANE	Region of a membrane-bound protein predicted to be embedded in the membrane.	68	89	-	T	2024-01-05	-	-
WP_168892995.1	d3c84437e453c2a54646c74ce7ca80fc	353	Phobius	CYTOPLASMIC_DOMAIN	Region of a membrane-bound protein predicted to be outside the membrane, in the cytoplasm.	122	353	-	T	2024-01-05	-	-
WP_168892995.1	d3c84437e453c2a54646c74ce7ca80fc	353	CDD	cd03785	GT28_MurG	5	346	3.04263e-103	T	2024-01-05	-	-
WP_168892995.1	d3c84437e453c2a54646c74ce7ca80fc	353	Gene3D	G3DSA:3.40.50.2000	Glycogen Phosphorylase B;	160	332	1.7e-103	T	2024-01-05	-	-
WP_168892995.1	d3c84437e453c2a54646c74ce7ca80fc	353	PANTHER	PTHR21015	UDP-N-ACETYLGLUCOSAMINE--N-ACETYLMURAMYL-(PENTAPEPTIDE) PYROPHOSPHORYL-UNDECAPRENOL N-ACETYLGLUCOSAMINE TRANSFERASE 1	1	349	2.3e-70	T	2024-01-05	-	-
WP_168892995.1	d3c84437e453c2a54646c74ce7ca80fc	353	SUPERFAMILY	SSF53756	UDP-Glycosyltransferase/glycogen phosphorylase	4	349	3.93e-103	T	2024-01-05	-	-
WP_168892995.1	d3c84437e453c2a54646c74ce7ca80fc	353	Pfam	PF04101	Glycosyltransferase family 28 C-terminal domain	183	329	5.5e-33	T	2024-01-05	IPR007235	Glycosyl transferase, family 28, C-terminal	GO:0016758
WP_168892995.1	d3c84437e453c2a54646c74ce7ca80fc	353	Hamap	MF_00033	UDP-N-acetylglucosamine--N-acetylmuramyl-(pentapeptide) pyrophosphoryl-undecaprenol N-acetylglucosamine transferase [murG].	6	351	29.0547	T	2024-01-05	IPR006009	N-acetylglucosaminyltransferase, MurG	GO:0050511
WP_168892995.1	d3c84437e453c2a54646c74ce7ca80fc	353	TIGRFAM	TIGR01133	murG: undecaprenyldiphospho-muramoylpentapeptide beta-N-acetylglucosaminyltransferase	2	346	3.7e-90	T	2024-01-05	IPR006009	N-acetylglucosaminyltransferase, MurG	GO:0050511
WP_168892995.1	d3c84437e453c2a54646c74ce7ca80fc	353	Gene3D	G3DSA:3.40.50.2000	Glycogen Phosphorylase B;	7	159	1.7e-103	T	2024-01-05	-	-
WP_168892995.1	d3c84437e453c2a54646c74ce7ca80fc	353	Pfam	PF03033	Glycosyltransferase family 28 N-terminal domain	6	140	2.2e-37	T	2024-01-05	IPR004276	Glycosyltransferase family 28, N-terminal domain	GO:0005975|GO:0016758|GO:0030259
WP_168892995.1	d3c84437e453c2a54646c74ce7ca80fc	353	TMHMM	TMhelix	Region of a membrane-bound protein predicted to be embedded in the membrane.	67	89	-	T	2024-01-05	-	-
WP_168893000.1	67be0eb40d25a931b1efd1f9357dc66c	371	FunFam	G3DSA:2.60.260.20:FF:000004	Molecular chaperone DnaJ	245	354	5.9e-38	T	2024-01-05	-	-
WP_168893000.1	67be0eb40d25a931b1efd1f9357dc66c	371	ProSiteProfiles	PS51188	Zinc finger CR-type profile.	127	203	21.3035	T	2024-01-05	IPR001305	Heat shock protein DnaJ, cysteine-rich domain	GO:0031072|GO:0051082
WP_168893000.1	67be0eb40d25a931b1efd1f9357dc66c	371	Pfam	PF00226	DnaJ domain	5	67	6.6e-28	T	2024-01-05	IPR001623	DnaJ domain	-
WP_168893000.1	67be0eb40d25a931b1efd1f9357dc66c	371	Coils	Coil	Coil	40	60	-	T	2024-01-05	-	-
WP_168893000.1	67be0eb40d25a931b1efd1f9357dc66c	371	Pfam	PF01556	DnaJ C terminal domain	114	325	1.7e-42	T	2024-01-05	IPR002939	Chaperone DnaJ, C-terminal	-
WP_168893000.1	67be0eb40d25a931b1efd1f9357dc66c	371	TIGRFAM	TIGR02349	DnaJ_bact: chaperone protein DnaJ	5	341	3.4e-128	T	2024-01-05	IPR012724	Chaperone DnaJ	GO:0005524|GO:0006457|GO:0009408|GO:0051082
WP_168893000.1	67be0eb40d25a931b1efd1f9357dc66c	371	CDD	cd06257	DnaJ	5	59	2.04081e-26	T	2024-01-05	IPR001623	DnaJ domain	-
WP_168893000.1	67be0eb40d25a931b1efd1f9357dc66c	371	ProSiteProfiles	PS50076	dnaJ domain profile.	5	70	25.2562	T	2024-01-05	IPR001623	DnaJ domain	-
WP_168893000.1	67be0eb40d25a931b1efd1f9357dc66c	371	Gene3D	G3DSA:2.60.260.20	-	246	354	3e-24	T	2024-01-05	-	-
WP_168893000.1	67be0eb40d25a931b1efd1f9357dc66c	371	Gene3D	G3DSA:1.10.287.110	DnaJ domain	1	108	1.3e-34	T	2024-01-05	IPR036869	Chaperone J-domain superfamily	-
WP_168893000.1	67be0eb40d25a931b1efd1f9357dc66c	371	SUPERFAMILY	SSF49493	HSP40/DnaJ peptide-binding domain	107	247	3.4e-18	T	2024-01-05	IPR008971	HSP40/DnaJ peptide-binding	GO:0006457|GO:0051082
WP_168893000.1	67be0eb40d25a931b1efd1f9357dc66c	371	PANTHER	PTHR43096	DNAJ HOMOLOG 1, MITOCHONDRIAL-RELATED	5	344	1.3e-94	T	2024-01-05	-	-
WP_168893000.1	67be0eb40d25a931b1efd1f9357dc66c	371	SMART	SM00271	dnaj_3	4	62	7.7e-30	T	2024-01-05	IPR001623	DnaJ domain	-
WP_168893000.1	67be0eb40d25a931b1efd1f9357dc66c	371	Pfam	PF00684	DnaJ central domain	140	198	2e-12	T	2024-01-05	IPR001305	Heat shock protein DnaJ, cysteine-rich domain	GO:0031072|GO:0051082
WP_168893000.1	67be0eb40d25a931b1efd1f9357dc66c	371	CDD	cd10747	DnaJ_C	111	328	3.67285e-62	T	2024-01-05	-	-
WP_168893000.1	67be0eb40d25a931b1efd1f9357dc66c	371	FunFam	G3DSA:2.10.230.10:FF:000002	Molecular chaperone DnaJ	132	202	7.5e-19	T	2024-01-05	-	-
WP_168893000.1	67be0eb40d25a931b1efd1f9357dc66c	371	Gene3D	G3DSA:2.60.260.20	-	109	243	1e-17	T	2024-01-05	-	-
WP_168893000.1	67be0eb40d25a931b1efd1f9357dc66c	371	SUPERFAMILY	SSF46565	Chaperone J-domain	1	100	5.63e-33	T	2024-01-05	IPR036869	Chaperone J-domain superfamily	-
WP_168893000.1	67be0eb40d25a931b1efd1f9357dc66c	371	FunFam	G3DSA:1.10.287.110:FF:000034	Chaperone protein DnaJ	2	110	1.1e-37	T	2024-01-05	-	-
WP_168893000.1	67be0eb40d25a931b1efd1f9357dc66c	371	ProSitePatterns	PS00636	Nt-dnaJ domain signature.	47	66	-	T	2024-01-05	IPR018253	DnaJ domain, conserved site	-
WP_168893000.1	67be0eb40d25a931b1efd1f9357dc66c	371	SUPERFAMILY	SSF57938	DnaJ/Hsp40 cysteine-rich domain	127	199	3.53e-18	T	2024-01-05	IPR036410	Heat shock protein DnaJ, cysteine-rich domain superfamily	-
WP_168893000.1	67be0eb40d25a931b1efd1f9357dc66c	371	Gene3D	G3DSA:2.10.230.10	-	138	201	1.3e-16	T	2024-01-05	-	-
WP_168893000.1	67be0eb40d25a931b1efd1f9357dc66c	371	Hamap	MF_01152	Chaperone protein DnaJ [dnaJ].	2	365	38.4881	T	2024-01-05	IPR012724	Chaperone DnaJ	GO:0005524|GO:0006457|GO:0009408|GO:0051082
WP_168893000.1	67be0eb40d25a931b1efd1f9357dc66c	371	PRINTS	PR00625	DnaJ domain signature	42	62	9.2e-30	T	2024-01-05	IPR001623	DnaJ domain	-
WP_168893000.1	67be0eb40d25a931b1efd1f9357dc66c	371	PRINTS	PR00625	DnaJ domain signature	25	40	9.2e-30	T	2024-01-05	IPR001623	DnaJ domain	-
WP_168893000.1	67be0eb40d25a931b1efd1f9357dc66c	371	PRINTS	PR00625	DnaJ domain signature	7	25	9.2e-30	T	2024-01-05	IPR001623	DnaJ domain	-
WP_168893000.1	67be0eb40d25a931b1efd1f9357dc66c	371	PRINTS	PR00625	DnaJ domain signature	62	81	9.2e-30	T	2024-01-05	IPR001623	DnaJ domain	-
WP_168893000.1	67be0eb40d25a931b1efd1f9357dc66c	371	SUPERFAMILY	SSF49493	HSP40/DnaJ peptide-binding domain	250	336	9.16e-21	T	2024-01-05	IPR008971	HSP40/DnaJ peptide-binding	GO:0006457|GO:0051082
WP_168892981.1	08869329c62e759fdac8def28e2f47de	155	CDD	cd09278	RNase_HI_prokaryote_like	5	142	2.35112e-65	T	2024-01-05	IPR022892	Ribonuclease HI	GO:0004523
WP_168892981.1	08869329c62e759fdac8def28e2f47de	155	SUPERFAMILY	SSF53098	Ribonuclease H-like	5	143	1.1e-45	T	2024-01-05	IPR012337	Ribonuclease H-like superfamily	-
WP_168892981.1	08869329c62e759fdac8def28e2f47de	155	Hamap	MF_00042	Ribonuclease H [rnhA].	2	150	28.8463	T	2024-01-05	IPR022892	Ribonuclease HI	GO:0004523
WP_168892981.1	08869329c62e759fdac8def28e2f47de	155	ProSiteProfiles	PS50879	RNase H type-1 domain profile.	1	142	48.8289	T	2024-01-05	IPR002156	Ribonuclease H domain	GO:0003676|GO:0004523
WP_168892981.1	08869329c62e759fdac8def28e2f47de	155	PANTHER	PTHR10642	RIBONUCLEASE H1	5	145	1.7e-15	T	2024-01-05	-	-
WP_168892981.1	08869329c62e759fdac8def28e2f47de	155	Gene3D	G3DSA:3.30.420.10	-	2	149	1.4e-48	T	2024-01-05	IPR036397	Ribonuclease H superfamily	GO:0003676
WP_168892981.1	08869329c62e759fdac8def28e2f47de	155	Pfam	PF00075	RNase H	4	139	1.5e-38	T	2024-01-05	IPR002156	Ribonuclease H domain	GO:0003676|GO:0004523
WP_168893259.1	99df58f90bce9a30b89e5a08b0dd57f1	159	Gene3D	G3DSA:3.30.1360.40	-	78	158	8.1e-28	T	2024-01-05	-	-
WP_168893259.1	99df58f90bce9a30b89e5a08b0dd57f1	159	SUPERFAMILY	SSF55252	C-terminal domain of arginine repressor	85	154	1.57e-20	T	2024-01-05	IPR036251	Arginine repressor, C-terminal domain superfamily	GO:0034618|GO:0051259
WP_168893259.1	99df58f90bce9a30b89e5a08b0dd57f1	159	PRINTS	PR01467	Bacterial arginine repressor signature	45	60	4.7e-24	T	2024-01-05	IPR001669	Arginine repressor	GO:0003700|GO:0006355
WP_168893259.1	99df58f90bce9a30b89e5a08b0dd57f1	159	PRINTS	PR01467	Bacterial arginine repressor signature	93	106	4.7e-24	T	2024-01-05	IPR001669	Arginine repressor	GO:0003700|GO:0006355
WP_168893259.1	99df58f90bce9a30b89e5a08b0dd57f1	159	PRINTS	PR01467	Bacterial arginine repressor signature	124	139	4.7e-24	T	2024-01-05	IPR001669	Arginine repressor	GO:0003700|GO:0006355
WP_168893259.1	99df58f90bce9a30b89e5a08b0dd57f1	159	PRINTS	PR01467	Bacterial arginine repressor signature	28	41	4.7e-24	T	2024-01-05	IPR001669	Arginine repressor	GO:0003700|GO:0006355
WP_168893259.1	99df58f90bce9a30b89e5a08b0dd57f1	159	SUPERFAMILY	SSF46785	Winged helix DNA-binding domain	8	79	2.54e-19	T	2024-01-05	IPR036390	Winged helix DNA-binding domain superfamily	-
WP_168893259.1	99df58f90bce9a30b89e5a08b0dd57f1	159	Pfam	PF02863	Arginine repressor, C-terminal domain	85	152	9.6e-22	T	2024-01-05	IPR020899	Arginine repressor, C-terminal	GO:0034618|GO:0051259
WP_168893259.1	99df58f90bce9a30b89e5a08b0dd57f1	159	Pfam	PF01316	Arginine repressor, DNA binding domain	13	76	4.4e-22	T	2024-01-05	IPR020900	Arginine repressor, DNA-binding domain	GO:0003700|GO:0006355|GO:0006525
WP_168893259.1	99df58f90bce9a30b89e5a08b0dd57f1	159	TIGRFAM	TIGR01529	argR_whole: arginine repressor	14	155	3.4e-45	T	2024-01-05	IPR001669	Arginine repressor	GO:0003700|GO:0006355
WP_168893259.1	99df58f90bce9a30b89e5a08b0dd57f1	159	Gene3D	G3DSA:1.10.10.10	-	4	77	4.7e-29	T	2024-01-05	IPR036388	Winged helix-like DNA-binding domain superfamily	-
WP_168893259.1	99df58f90bce9a30b89e5a08b0dd57f1	159	Hamap	MF_00173	Arginine repressor [argR].	1	158	55.479	T	2024-01-05	IPR001669	Arginine repressor	GO:0003700|GO:0006355
WP_168893259.1	99df58f90bce9a30b89e5a08b0dd57f1	159	PANTHER	PTHR34471	ARGININE REPRESSOR	8	156	1.2e-45	T	2024-01-05	IPR001669	Arginine repressor	GO:0003700|GO:0006355
WP_168892957.1	55856149fc91f8d3df6abc0990b7680d	357	Pfam	PF03462	PCRF domain	14	205	1e-55	T	2024-01-05	IPR005139	Peptide chain release factor	GO:0006415
WP_168892957.1	55856149fc91f8d3df6abc0990b7680d	357	Gene3D	G3DSA:6.10.140.1950	-	1	108	1.2e-13	T	2024-01-05	-	-
WP_168892957.1	55856149fc91f8d3df6abc0990b7680d	357	ProSitePatterns	PS00745	Prokaryotic-type class I peptide chain release factors signature.	232	248	-	T	2024-01-05	IPR000352	Peptide chain release factor class I	GO:0003747|GO:0006415
WP_168892957.1	55856149fc91f8d3df6abc0990b7680d	357	Gene3D	G3DSA:3.30.160.20	-	217	305	6.6e-32	T	2024-01-05	-	-
WP_168892957.1	55856149fc91f8d3df6abc0990b7680d	357	FunFam	G3DSA:3.30.160.20:FF:000004	Peptide chain release factor 1	215	309	9.1e-40	T	2024-01-05	-	-
WP_168892957.1	55856149fc91f8d3df6abc0990b7680d	357	Gene3D	G3DSA:3.30.70.1660	-	110	357	1.6e-53	T	2024-01-05	-	-
WP_168892957.1	55856149fc91f8d3df6abc0990b7680d	357	SUPERFAMILY	SSF75620	Release factor	12	357	1.01e-111	T	2024-01-05	IPR045853	Peptide chain release factor class I superfamily	-
WP_168892957.1	55856149fc91f8d3df6abc0990b7680d	357	SMART	SM00937	PCRF_a_2	66	182	9.4e-38	T	2024-01-05	IPR005139	Peptide chain release factor	GO:0006415
WP_168892957.1	55856149fc91f8d3df6abc0990b7680d	357	Pfam	PF00472	RF-1 domain	220	325	2.9e-39	T	2024-01-05	IPR000352	Peptide chain release factor class I	GO:0003747|GO:0006415
WP_168892957.1	55856149fc91f8d3df6abc0990b7680d	357	PANTHER	PTHR43804	LD18447P	2	349	9.4e-102	T	2024-01-05	-	-
WP_168892957.1	55856149fc91f8d3df6abc0990b7680d	357	TIGRFAM	TIGR00019	prfA: peptide chain release factor 1	1	357	4.7e-138	T	2024-01-05	IPR004373	Peptide chain release factor 1	GO:0006415|GO:0016149
WP_168892957.1	55856149fc91f8d3df6abc0990b7680d	357	FunFam	G3DSA:3.30.70.1660:FF:000002	Peptide chain release factor 1	110	229	3.3e-42	T	2024-01-05	-	-
WP_168893183.1	27926bcd514ca1e745d64f99a648e09c	480	SUPERFAMILY	SSF101960	Stabilizer of iron transporter SufD	35	477	2.35e-129	T	2024-01-05	IPR037284	SUF system FeS cluster assembly, SufBD superfamily	-
WP_168893183.1	27926bcd514ca1e745d64f99a648e09c	480	TIGRFAM	TIGR01980	sufB: FeS assembly protein SufB	15	471	1.7e-182	T	2024-01-05	IPR010231	SUF system FeS cluster assembly, SufB	GO:0016226
WP_168893183.1	27926bcd514ca1e745d64f99a648e09c	480	PANTHER	PTHR30508	FES CLUSTER ASSEMBLY PROTEIN SUF	14	480	8.7e-190	T	2024-01-05	-	-
WP_168893183.1	27926bcd514ca1e745d64f99a648e09c	480	Pfam	PF19295	SufBD protein N-terminal region	130	200	1e-14	T	2024-01-05	IPR045595	SUF system FeS cluster assembly, SufBD, N-terminal	-
WP_168893183.1	27926bcd514ca1e745d64f99a648e09c	480	Pfam	PF01458	SUF system FeS cluster assembly, SufBD	218	451	7e-64	T	2024-01-05	IPR000825	SUF system FeS cluster assembly, SufBD	GO:0016226
WP_168893279.1	12ff043680854130e4b74526129b4e0c	601	FunFam	G3DSA:1.10.601.10:FF:000002	RNA polymerase sigma factor RpoD	111	436	3.8e-122	T	2024-01-05	-	-
WP_168893279.1	12ff043680854130e4b74526129b4e0c	601	Hamap	MF_00963	RNA polymerase sigma factor RpoD [rpoD].	4	600	41.5128	T	2024-01-05	IPR028630	RNA polymerase sigma factor RpoD	GO:0006352|GO:0016987
WP_168893279.1	12ff043680854130e4b74526129b4e0c	601	Coils	Coil	Coil	346	366	-	T	2024-01-05	-	-
WP_168893279.1	12ff043680854130e4b74526129b4e0c	601	Gene3D	G3DSA:1.10.10.10	-	517	601	1e-36	T	2024-01-05	IPR036388	Winged helix-like DNA-binding domain superfamily	-
WP_168893279.1	12ff043680854130e4b74526129b4e0c	601	Pfam	PF03979	Sigma-70 factor, region 1.1	4	79	4.8e-27	T	2024-01-05	IPR007127	RNA polymerase sigma factor 70, region 1.1	GO:0003677|GO:0006355
WP_168893279.1	12ff043680854130e4b74526129b4e0c	601	Gene3D	G3DSA:1.10.10.10	-	440	516	7.2e-36	T	2024-01-05	IPR036388	Winged helix-like DNA-binding domain superfamily	-
WP_168893279.1	12ff043680854130e4b74526129b4e0c	601	SUPERFAMILY	SSF88659	Sigma3 and sigma4 domains of RNA polymerase sigma factors	497	599	5.45e-26	T	2024-01-05	IPR013324	RNA polymerase sigma factor, region 3/4-like	-
WP_168893279.1	12ff043680854130e4b74526129b4e0c	601	Pfam	PF04546	Sigma-70, non-essential region	137	332	1.7e-35	T	2024-01-05	IPR007631	RNA polymerase sigma factor 70, non-essential domain	GO:0003677|GO:0003700|GO:0006352|GO:0006355|GO:0016987
WP_168893279.1	12ff043680854130e4b74526129b4e0c	601	PANTHER	PTHR30603	RNA POLYMERASE SIGMA FACTOR RPO	12	599	4.9e-125	T	2024-01-05	-	-
WP_168893279.1	12ff043680854130e4b74526129b4e0c	601	Pfam	PF00140	Sigma-70 factor, region 1.2	96	126	1.7e-11	T	2024-01-05	IPR009042	RNA polymerase sigma-70 region 1.2	GO:0003677|GO:0003700|GO:0006352|GO:0006355|GO:0016987
WP_168893279.1	12ff043680854130e4b74526129b4e0c	601	FunFam	G3DSA:1.10.10.10:FF:000002	RNA polymerase sigma factor SigA	440	516	2.3e-39	T	2024-01-05	-	-
WP_168893279.1	12ff043680854130e4b74526129b4e0c	601	TIGRFAM	TIGR02393	RpoD_Cterm: RNA polymerase sigma factor RpoD	363	599	2.6e-119	T	2024-01-05	IPR012760	RNA polymerase sigma factor RpoD, C-terminal	GO:0003677|GO:0006352|GO:0006355|GO:0016987
WP_168893279.1	12ff043680854130e4b74526129b4e0c	601	ProSitePatterns	PS00715	Sigma-70 factors family signature 1.	391	404	-	T	2024-01-05	IPR000943	RNA polymerase sigma-70	GO:0003700|GO:0006352|GO:0006355
WP_168893279.1	12ff043680854130e4b74526129b4e0c	601	Coils	Coil	Coil	561	581	-	T	2024-01-05	-	-
WP_168893279.1	12ff043680854130e4b74526129b4e0c	601	FunFam	G3DSA:1.10.10.10:FF:000004	RNA polymerase sigma factor SigA	517	600	1.7e-39	T	2024-01-05	-	-
WP_168893279.1	12ff043680854130e4b74526129b4e0c	601	Pfam	PF04539	Sigma-70 region 3	446	521	4.3e-26	T	2024-01-05	IPR007624	RNA polymerase sigma-70 region 3	GO:0003700|GO:0006352|GO:0006355
WP_168893279.1	12ff043680854130e4b74526129b4e0c	601	Gene3D	G3DSA:1.10.220.120	-	1	64	2.5e-25	T	2024-01-05	IPR042189	Sigma-70 factor, region 1.1 superfamily	GO:0016987
WP_168893279.1	12ff043680854130e4b74526129b4e0c	601	ProSitePatterns	PS00716	Sigma-70 factors family signature 2.	560	586	-	T	2024-01-05	IPR000943	RNA polymerase sigma-70	GO:0003700|GO:0006352|GO:0006355
WP_168893279.1	12ff043680854130e4b74526129b4e0c	601	SUPERFAMILY	SSF88659	Sigma3 and sigma4 domains of RNA polymerase sigma factors	440	514	6.76e-20	T	2024-01-05	IPR013324	RNA polymerase sigma factor, region 3/4-like	-
WP_168893279.1	12ff043680854130e4b74526129b4e0c	601	TIGRFAM	TIGR02937	sigma70-ECF: RNA polymerase sigma factor, sigma-70 family	363	588	7e-38	T	2024-01-05	IPR014284	RNA polymerase sigma-70 like domain	GO:0003700|GO:0006352|GO:0006355
WP_168893279.1	12ff043680854130e4b74526129b4e0c	601	FunFam	G3DSA:1.10.220.120:FF:000001	RNA polymerase sigma factor RpoD	1	64	4.6e-33	T	2024-01-05	-	-
WP_168893279.1	12ff043680854130e4b74526129b4e0c	601	Pfam	PF04542	Sigma-70 region 2	367	436	1.6e-21	T	2024-01-05	IPR007627	RNA polymerase sigma-70 region 2	GO:0003700|GO:0006352|GO:0006355
WP_168893279.1	12ff043680854130e4b74526129b4e0c	601	Gene3D	G3DSA:1.10.601.10	RNA Polymerase Primary Sigma Factor	111	436	7.8e-114	T	2024-01-05	-	-
WP_168893279.1	12ff043680854130e4b74526129b4e0c	601	Pfam	PF04545	Sigma-70, region 4	536	588	2.6e-19	T	2024-01-05	IPR007630	RNA polymerase sigma-70 region 4	GO:0003700|GO:0006352|GO:0006355
WP_168893279.1	12ff043680854130e4b74526129b4e0c	601	SUPERFAMILY	SSF88946	Sigma2 domain of RNA polymerase sigma factors	113	434	7.53e-81	T	2024-01-05	IPR013325	RNA polymerase sigma factor, region 2	GO:0003700|GO:0006352|GO:0006355
WP_168893279.1	12ff043680854130e4b74526129b4e0c	601	PRINTS	PR00046	Major sigma-70 factor signature	560	575	2.8e-31	T	2024-01-05	IPR000943	RNA polymerase sigma-70	GO:0003700|GO:0006352|GO:0006355
WP_168893279.1	12ff043680854130e4b74526129b4e0c	601	PRINTS	PR00046	Major sigma-70 factor signature	391	404	2.8e-31	T	2024-01-05	IPR000943	RNA polymerase sigma-70	GO:0003700|GO:0006352|GO:0006355
WP_168893279.1	12ff043680854130e4b74526129b4e0c	601	PRINTS	PR00046	Major sigma-70 factor signature	415	423	2.8e-31	T	2024-01-05	IPR000943	RNA polymerase sigma-70	GO:0003700|GO:0006352|GO:0006355
WP_168893279.1	12ff043680854130e4b74526129b4e0c	601	PRINTS	PR00046	Major sigma-70 factor signature	575	586	2.8e-31	T	2024-01-05	IPR000943	RNA polymerase sigma-70	GO:0003700|GO:0006352|GO:0006355
WP_168893279.1	12ff043680854130e4b74526129b4e0c	601	PRINTS	PR00046	Major sigma-70 factor signature	539	551	2.8e-31	T	2024-01-05	IPR000943	RNA polymerase sigma-70	GO:0003700|GO:0006352|GO:0006355
WP_168893279.1	12ff043680854130e4b74526129b4e0c	601	CDD	cd06171	Sigma70_r4	534	587	3.48343e-12	T	2024-01-05	-	-
WP_168893112.1	85b589ddf36fa6c2a9a2f7ee2c233c0e	116	PANTHER	PTHR13501	CHLOROPLAST 50S RIBOSOMAL PROTEIN L22-RELATED	2	109	4.2e-31	T	2024-01-05	IPR005727	Ribosomal protein L22, bacterial/chloroplast-type	GO:0003735|GO:0006412|GO:0015934
WP_168893112.1	85b589ddf36fa6c2a9a2f7ee2c233c0e	116	TIGRFAM	TIGR01044	rplV_bact: ribosomal protein uL22	5	106	6.1e-40	T	2024-01-05	IPR005727	Ribosomal protein L22, bacterial/chloroplast-type	GO:0003735|GO:0006412|GO:0015934
WP_168893112.1	85b589ddf36fa6c2a9a2f7ee2c233c0e	116	CDD	cd00336	Ribosomal_L22	5	107	1.79237e-37	T	2024-01-05	IPR001063	Ribosomal protein L22/L17	GO:0003735|GO:0005840|GO:0006412
WP_168893112.1	85b589ddf36fa6c2a9a2f7ee2c233c0e	116	Hamap	MF_01331_B	50S ribosomal protein L22 [rplV].	1	110	26.0942	T	2024-01-05	IPR005727	Ribosomal protein L22, bacterial/chloroplast-type	GO:0003735|GO:0006412|GO:0015934
WP_168893112.1	85b589ddf36fa6c2a9a2f7ee2c233c0e	116	ProSitePatterns	PS00464	Ribosomal protein L22 signature.	83	107	-	T	2024-01-05	IPR018260	Ribosomal protein L22/L17, conserved site	GO:0003735|GO:0005840|GO:0006412
WP_168893112.1	85b589ddf36fa6c2a9a2f7ee2c233c0e	116	Pfam	PF00237	Ribosomal protein L22p/L17e	5	108	9.6e-31	T	2024-01-05	IPR001063	Ribosomal protein L22/L17	GO:0003735|GO:0005840|GO:0006412
WP_168893112.1	85b589ddf36fa6c2a9a2f7ee2c233c0e	116	Gene3D	G3DSA:3.90.470.10	Ribosomal protein L22/L17	1	116	4e-39	T	2024-01-05	IPR036394	Ribosomal protein L22/L17 superfamily	GO:0003735|GO:0005840|GO:0006412
WP_168893112.1	85b589ddf36fa6c2a9a2f7ee2c233c0e	116	SUPERFAMILY	SSF54843	Ribosomal protein L22	1	109	1.57e-39	T	2024-01-05	IPR036394	Ribosomal protein L22/L17 superfamily	GO:0003735|GO:0005840|GO:0006412
WP_168893112.1	85b589ddf36fa6c2a9a2f7ee2c233c0e	116	FunFam	G3DSA:3.90.470.10:FF:000001	50S ribosomal protein L22	1	110	3.7e-46	T	2024-01-05	-	-
WP_168892974.1	a659d3203c177fc4c0ef8eebdd2bbafc	174	Gene3D	G3DSA:3.40.50.300	-	1	63	6.6e-16	T	2024-01-05	IPR027417	P-loop containing nucleoside triphosphate hydrolase	-
WP_168892974.1	a659d3203c177fc4c0ef8eebdd2bbafc	174	Pfam	PF07724	AAA domain (Cdc48 subfamily)	2	60	2e-19	T	2024-01-05	IPR003959	ATPase, AAA-type, core	GO:0005524|GO:0016887
WP_168892974.1	a659d3203c177fc4c0ef8eebdd2bbafc	174	PANTHER	PTHR48102	ATP-DEPENDENT CLP PROTEASE ATP-BINDING SUBUNIT CLPX-LIKE, MITOCHONDRIAL-RELATED	2	42	1.5e-42	T	2024-01-05	-	-
WP_168892974.1	a659d3203c177fc4c0ef8eebdd2bbafc	174	SMART	SM01086	ClpB_D2_small_2	66	165	2.7e-11	T	2024-01-05	IPR019489	Clp ATPase, C-terminal	-
WP_168892974.1	a659d3203c177fc4c0ef8eebdd2bbafc	174	Gene3D	G3DSA:1.10.8.60	-	66	171	1.6e-32	T	2024-01-05	-	-
WP_168892974.1	a659d3203c177fc4c0ef8eebdd2bbafc	174	SUPERFAMILY	SSF52540	P-loop containing nucleoside triphosphate hydrolases	4	170	2.05e-26	T	2024-01-05	IPR027417	P-loop containing nucleoside triphosphate hydrolase	-
WP_168893006.1	4d2810c6b305d4a26fbbb92f073897fb	302	TIGRFAM	TIGR03533	L3_gln_methyl: protein-(glutamine-N5) methyltransferase, ribosomal protein L3-specific	18	300	2.3e-115	T	2024-01-05	IPR017127	Ribosomal protein L3-specific, glutamine-N5-methyltransferase	GO:0009007|GO:0032775
WP_168893006.1	4d2810c6b305d4a26fbbb92f073897fb	302	ProSitePatterns	PS00092	N-6 Adenine-specific DNA methylases signature.	210	216	-	T	2024-01-05	IPR002052	DNA methylase, N-6 adenine-specific, conserved site	GO:0003676|GO:0008168|GO:0032259
WP_168893006.1	4d2810c6b305d4a26fbbb92f073897fb	302	CDD	cd02440	AdoMet_MTases	142	268	1.94533e-08	T	2024-01-05	-	-
WP_168893006.1	4d2810c6b305d4a26fbbb92f073897fb	302	TIGRFAM	TIGR00536	hemK_fam: methyltransferase, HemK family	19	293	9.6e-82	T	2024-01-05	IPR004556	Methyltransferase HemK-like	GO:0006479|GO:0008276
WP_168893006.1	4d2810c6b305d4a26fbbb92f073897fb	302	SUPERFAMILY	SSF53335	S-adenosyl-L-methionine-dependent methyltransferases	29	271	1.2e-44	T	2024-01-05	IPR029063	S-adenosyl-L-methionine-dependent methyltransferase superfamily	-
WP_168893006.1	4d2810c6b305d4a26fbbb92f073897fb	302	PANTHER	PTHR47806	50S RIBOSOMAL PROTEIN L3 GLUTAMINE METHYLTRANSFERASE	9	300	2.8e-114	T	2024-01-05	IPR017127	Ribosomal protein L3-specific, glutamine-N5-methyltransferase	GO:0009007|GO:0032775
WP_168893006.1	4d2810c6b305d4a26fbbb92f073897fb	302	Gene3D	G3DSA:3.40.50.150	Vaccinia Virus protein VP39	102	290	1.8e-44	T	2024-01-05	IPR029063	S-adenosyl-L-methionine-dependent methyltransferase superfamily	-
WP_168893006.1	4d2810c6b305d4a26fbbb92f073897fb	302	Pfam	PF05175	Methyltransferase small domain	137	223	2.2e-16	T	2024-01-05	IPR007848	Methyltransferase small domain	GO:0008168
WP_168893006.1	4d2810c6b305d4a26fbbb92f073897fb	302	PIRSF	PIRSF037167	Mtase_YfcB	4	302	2e-121	T	2024-01-05	IPR017127	Ribosomal protein L3-specific, glutamine-N5-methyltransferase	GO:0009007|GO:0032775
WP_168893026.1	87003f9c28f7a5873377430fce9211ab	322	ProSiteProfiles	PS50862	Aminoacyl-transfer RNA synthetases class-II family profile.	21	322	16.783	T	2024-01-05	IPR006195	Aminoacyl-tRNA synthetase, class II	-
WP_168893026.1	87003f9c28f7a5873377430fce9211ab	322	Pfam	PF00152	tRNA synthetases class II (D, K and N)	13	318	2.6e-39	T	2024-01-05	IPR004364	Aminoacyl-tRNA synthetase, class II (D/K/N)	GO:0000166|GO:0004812|GO:0005524|GO:0006418
WP_168893026.1	87003f9c28f7a5873377430fce9211ab	322	SUPERFAMILY	SSF55681	Class II aaRS and biotin synthetases	9	317	3.19e-64	T	2024-01-05	IPR045864	Class II Aminoacyl-tRNA synthetase/Biotinyl protein ligase (BPL) and lipoyl protein ligase (LPL)	-
WP_168893026.1	87003f9c28f7a5873377430fce9211ab	322	TIGRFAM	TIGR00462	genX: EF-P lysine aminoacylase GenX	16	316	6.7e-96	T	2024-01-05	IPR004525	Elongation factor P--(R)-beta-lysine ligase	GO:0004824|GO:0005524|GO:0005737|GO:0006430
WP_168893026.1	87003f9c28f7a5873377430fce9211ab	322	FunFam	G3DSA:3.30.930.10:FF:000017	Elongation factor P--(R)-beta-lysine ligase	2	321	5.2e-98	T	2024-01-05	-	-
WP_168893026.1	87003f9c28f7a5873377430fce9211ab	322	Gene3D	G3DSA:3.30.930.10	Bira Bifunctional Protein; Domain 2	2	321	1.5e-72	T	2024-01-05	IPR045864	Class II Aminoacyl-tRNA synthetase/Biotinyl protein ligase (BPL) and lipoyl protein ligase (LPL)	-
WP_168893026.1	87003f9c28f7a5873377430fce9211ab	322	PANTHER	PTHR42918	LYSYL-TRNA SYNTHETASE	14	135	1e-47	T	2024-01-05	-	-
WP_168893263.1	d07c093e07b4edc023eacf53f2f6e0b1	105	ProSitePatterns	PS01169	Ribosomal protein L21 signature.	72	94	-	T	2024-01-05	IPR018258	Ribosomal protein L21, conserved site	GO:0003723|GO:0003735|GO:0005840|GO:0006412
WP_168893263.1	d07c093e07b4edc023eacf53f2f6e0b1	105	PANTHER	PTHR21349	50S RIBOSOMAL PROTEIN L21	2	103	3.2e-26	T	2024-01-05	-	-
WP_168893263.1	d07c093e07b4edc023eacf53f2f6e0b1	105	Pfam	PF00829	Ribosomal prokaryotic L21 protein	1	101	3.2e-34	T	2024-01-05	IPR028909	Ribosomal protein L21-like	GO:0005840
WP_168893263.1	d07c093e07b4edc023eacf53f2f6e0b1	105	Hamap	MF_01363	50S ribosomal protein L21 [rplU].	1	103	24.7964	T	2024-01-05	IPR001787	Ribosomal protein L21	GO:0003723|GO:0003735|GO:0005840|GO:0006412
WP_168893263.1	d07c093e07b4edc023eacf53f2f6e0b1	105	SUPERFAMILY	SSF141091	L21p-like	1	102	3.92e-32	T	2024-01-05	IPR036164	L21-like superfamily	-
WP_168893263.1	d07c093e07b4edc023eacf53f2f6e0b1	105	TIGRFAM	TIGR00061	L21: ribosomal protein bL21	2	102	1.4e-33	T	2024-01-05	IPR001787	Ribosomal protein L21	GO:0003723|GO:0003735|GO:0005840|GO:0006412
WP_168892964.1	f6f3308f902cbcac375318c92bd4822b	427	CDD	cd00805	TyrRS_core	37	280	4.65955e-90	T	2024-01-05	IPR002307	Tyrosine-tRNA ligase	GO:0000166|GO:0004831|GO:0005524|GO:0006437
[truncated: 5,056 more rows]

## Sheet: dtha_interproscan
WP_168919381.1	009a02099d2b556e2648909d9507d493	324	TMHMM	TMhelix	Region of a membrane-bound protein predicted to be embedded in the membrane.	82	104	-	T	2024-01-05	-	-
[truncated: 6,050 more rows]

[truncated: 2 more sheets: dver_interproscan, mmut_interproscan]
