# Supplementary material for: Symbionts with eroded genomes adjust gene expression according to host life-stage and environment
Source: EMBO Rep. 2025 Aug 8;26(19):4656–74. doi: 10.1038/s44319-025-00525-2 (PMC12508126; doi:10.1038/s44319-025-00525-2)
Supplement: Supplementary file 9 — Dataset EV7 [file 44319_2025_525_MOESM9_ESM.xlsx]

## Sheet: Sheet1
Dataset EV7 - Host Gut Differential Expression of Relevant Glycosyl Hydrolases. Deseq2 results for relevant Relevant Glycosyl Hydrolases identified with dbCAN

## Sheet: dver
baseMean	log2FoldChange	lfcSE	pvalue	padj	Name_tm	Name	EC	HMMER	eCAMI	Diamond	NumOfTools	GH_annot
70.0875	5.19366	0.799396	9.47137e-12	2.23206e-09	NODE_1544_length_14129_cov_7371.745304_g1_i1363	NODE_1544_length_14129_cov_7371.745304_g1_i1363_6	3.2.1.176:20|3.2.1.4:3|3.2.1.-:3|3.2.1.151:2|3.2.1.14:1	GH48(22-637)	GH48_e1	GH48	3	GH48
79294.6	12.7809	1.77529	5.8926e-14	1.95041e-11	NODE_9363_length_8573_cov_11380.959412_g1_i7430	NODE_9363_length_8573_cov_11380.959412_g1_i7430_1	3.2.1.176:20|3.2.1.4:3|3.2.1.-:3|3.2.1.151:2|3.2.1.14:1	GH48(25-631)	GH48_e1	GH48	3	GH48
350.316	10.4512	1.21011	5.44841e-20	3.73526e-17	NODE_48024_length_3628_cov_119.002813_g4030_i2	NODE_48024_length_3628_cov_119.002813_g4030_i2_4	3.2.1.4:12|3.2.1.78:11	GH45(3-179)	GH45_e12	-	2	GH45
61.0771	8.87062	1.41581	1.96934e-14	7.07203e-12	NODE_49168_length_3567_cov_982.105037_g10425_i0	NODE_49168_length_3567_cov_982.105037_g10425_i0_4	3.2.1.4:12|3.2.1.78:11	GH45(1-100)	GH45_e12	-	2	GH45
14.6799	3.83464	1.35448	0.000337645	0.008475	NODE_59661_length_3057_cov_1141.209786_g10425_i1	NODE_59661_length_3057_cov_1141.209786_g10425_i1_1	3.2.1.4:12|3.2.1.78:11	GH45(2-108)	GH45_e12	-	2	GH45
3456.72	12.1299	0.863339	2.33097e-44	1.91765e-40	NODE_64863_length_2846_cov_1415.490083_g1990_i1	NODE_64863_length_2846_cov_1415.490083_g1990_i1_1	3.2.1.4:12|3.2.1.78:11	GH45(3-113)	GH45_e12	-	2	GH45
50.4379	10.7975	3.03481	1.2237e-13	3.89926e-11	NODE_103749_length_1823_cov_43642.215429_g1_i39575	NODE_103749_length_1823_cov_43642.215429_g1_i39575_2	3.2.1.176:20|3.2.1.4:3|3.2.1.-:3|3.2.1.151:2|3.2.1.14:1	GH48(25-439)	GH48_e1	GH48	3	GH48
11257.7	19.4147	3.74128	1.31065e-41	7.90713e-38	NODE_117263_length_1602_cov_6109.249182_g10425_i9	NODE_117263_length_1602_cov_6109.249182_g10425_i9_1	3.2.1.4:12|3.2.1.78:11	GH45(48-251)	GH45_e12	GH45	3	GH45

## Sheet: mmut
baseMean	log2FoldChange	lfcSE	pvalue	padj	Name_tm	Name	EC	HMMER	eCAMI	Diamond	NumOfTools	GH_annot
6104.62	14.1853	1.44813	8.48448e-28	1.28323e-24	NODE_3923_length_2998_cov_3033.392821_g73_i5	NODE_3923_length_2998_cov_3033.392821_g73_i5_4	3.2.1.176:20|3.2.1.4:3|3.2.1.-:3|3.2.1.151:2|3.2.1.14:1	GH48(1-357)	GH48_e1	GH48	3	GH48
158.957	11.1033	3.0312	1.31621e-14	2.98605e-12	NODE_18141_length_1086_cov_205.906219_g10612_i2	NODE_18141_length_1086_cov_205.906219_g10612_i2_1	3.2.1.4:12|3.2.1.78:11	GH45(3-113)	GH45_e12	-	2	GH45
285.12	5.96568	1.12203	6.3019e-09	4.18446e-07	NODE_19607_length_1018_cov_430.722751_g13370_i0	NODE_19607_length_1018_cov_430.722751_g13370_i0_1	3.2.1.4:12|3.2.1.78:11	GH45(37-239)	GH45_e12	GH45+3.2.1.4	3	GH45
