# Supplementary material for: Symbionts with eroded genomes adjust gene expression according to host life-stage and environment
Source: EMBO Rep. 2025 Aug 8;26(19):4656–74. doi: 10.1038/s44319-025-00525-2 (PMC12508126; doi:10.1038/s44319-025-00525-2)
Supplement: Supplementary file 10 — Dataset EV8 [file 44319_2025_525_MOESM10_ESM.xlsx]

## Sheet: Sheet1
Dataset EV8 - DNS assay measurements and normalization

## Sheet: Tabelle1
								16h, 4µg
		sample	rep1	rep2	blank	AU	µmol GalA	µmol_GalA/min/ng_gut-extract_total_protein
		DL-DS1	0.0594	0.0623	0.0592	0.00165	1.76264	0.459021
		DL-DS2	0.0556	0.0744	0.0509	0.0141	2.11236	0.550094
		DL-DS3	0.0565	0.0559	0.0688	-0.0126	1.36236	0.354781
		DL-DS4	0.0616	0.0543	0.0558	0.00215	1.77669	0.462678
		DL-DS5	0.0547	0.0586	0.0518	0.00485	1.85253	0.482429
		D-DS1	0.054	0.056	0.0528	0.0022	1.77809	0.463044
		D-DS2	0.0814	0.0776	0.0616	0.0179	2.2191	0.577891
		D-DS3	0.0663	0.0674	0.0563	0.01055	2.01264	0.524125
		D-DS4	0.0802	0.0891	0.0575	0.02715	2.47893	0.645555
		D-DS5	0.0906	0.095	0.0645	0.0283	2.51124	0.653968
µmol_GalA = (AU+0.0611)/0.0356

## Sheet: column_legend
sample	rep1	rep2	blank	AU	µmol_GalA	µmol_GalA/min/ng_gut-extract_total_protein
DL_DNS# - larvae sample, 1 pool of 3 guts	technical replicate of the respective sample	technical replicate of the respective sample	boiled sample control	arbitrary units, average absorbance across replicates divided by blank	calculated value for µmol GalA, µmol_GalA = (AU+0.0611)/0.0356	µmol GalA generated per min (16 hours total) per ng of total protein in the extract (4µg)
D_DNS# - adults sample, 1 pool of 3 guts	technical replicate of the respective sample	technical replicate of the respective sample	boiled sample control	arbitrary units, average absorbance across replicates divided by blank	calculated value for µmol GalA, µmol_GalA = (AU+0.0611)/0.0356	µmol GalA generated per min (16 hours total) per ng of total protein in the extract (4µg)
