# Supplementary material for: Symbionts with eroded genomes adjust gene expression according to host life-stage and environment
Source: EMBO Rep. 2025 Aug 8;26(19):4656–74. doi: 10.1038/s44319-025-00525-2 (PMC12508126; doi:10.1038/s44319-025-00525-2)
Supplement: Supplementary file 11 — Dataset EV9 [file 44319_2025_525_MOESM11_ESM.xlsx]

## Sheet: Sheet1
Dataset EV9 - Differentially expressed sRNAs. Deseq2 results for the differential expression of sRNAs of each species across life stages

## Sheet: symbDMAR
baseMean	log2FoldChange	lfcSE	pvalue	padj	tm	oriID	comment_lv	comment_ad	DE
3.17101	0.11272	0.431121	0.52202	0.721089	XLOC_000081	srna_19_lv	transcript_id srna_19_lvantisense to gene murB		NO
23.3418	0.0979538	0.338742	0.673917	0.840503	XLOC_000082	srna_23_lv	Between 544 and 120 nt upstream aroQ		NO
93.591	-0.74092	0.36539	0.00889715	0.0569021	XLOC_000001	srna_39_ad;srna_30_lv	transcript_id srna_30_lvantisense to gene GJU04_RS00050 (between -138 and 29 nt downstream)	transcript_id srna_39_adAi overlaping gene GJU04_RS00050	NO
2175.16	0.905077	0.444025	0.00578907	0.0494298	XLOC_000083	srna_44_ad;srna_36_lv	transcript_id srna_36_lvantisense to gene rsmI	transcript_id srna_44_adantisense to gene rsmI	NO
79.6569	-1.0383	0.399479	0.00120705	0.0379974	XLOC_000002	srna_38_lv	transcript_id srna_38_lvantisense to gene folD		DOWN
3.86183	0.182032	0.445747	0.347267	0.61274	XLOC_000084	srna_48_lv	transcript_id srna_48_lvantisense to gene gltX		NO
36.416	0.161143	0.307487	0.485073	0.681559	XLOC_000003	srna_59_ad		transcript_id srna_59_adAi overlaping gene hspQ	NO
27.1213	-0.42516	0.380184	0.10866	0.291034	XLOC_000085	srna_60_ad		transcript_id srna_60_adantisense to gene alr	NO
16.9764	-0.506097	0.509429	0.0850023	0.24193	XLOC_000005	srna_85_lv;srna_90_ad;srna_87_lv	antisense to gene ligA (between -113 and 356 nt downstream);antisense to gene ligA (between -213 and 288 nt downstream)	antisense to gene ligA (between -111 and 358 nt downstream)	NO
3.73743	-0.0688994	0.415957	0.692966	0.854658	XLOC_000006	srna_100_lv;srna_101_lv	transcript_id srna_100_lvantisense to gene GJU04_RS00200; transcript_id srna_101_lvantisense to gene GJU04_RS00200		NO
3.31399	0.153783	0.451153	0.365703	0.615046	XLOC_000007	srna_103_lv	transcript_id srna_103_lvantisense to gene hisS (between -29 and 455 nt downstream)		NO
3.25364	-0.297718	0.548676	0.113609	0.293269	XLOC_000088	srna_111_ad		Between 376 and 118 nt upstream hisS	NO
2.81548	-0.09114	0.427809	0.593292	0.76576	XLOC_000008	srna_111_lv;srna_118_ad	antisense to gene ribE (between -483 and 15 nt downstream)	antisense to gene ribE (between -470 and 15 nt downstream)	NO
9.99212	0.063034	0.363606	0.779047	0.891487	XLOC_000089	srna_115_lv;srna_120_ad;srna_122_ad;srna_116_lv	Between 447 and 12 nt upstream ribD;Between 713 and 218 nt upstream ribD	Between 583 and 182 nt upstream ribD;Between 713 and 213 nt upstream ribD	NO
20.9942	-1.42503	0.660179	0.00243954	0.0379974	XLOC_000011	srna_129_lv;srna_135_ad	transcript_id srna_129_lvantisense to gene glyQ (between -96 and 276 nt downstream)	transcript_id srna_135_adantisense to gene glyQ (between -112 and 274 nt downstream)	DOWN
44.0373	0.269195	0.298763	0.247634	0.47392	XLOC_000090	srna_131_lv;srna_132_lv	Between 449 and 59 nt upstream glyQ;Between 539 and 59 nt upstream glyQ		NO
786.846	-0.27811	0.211906	0.136419	0.331099	XLOC_000092	srna_145_ad;srna_147_lv	antisense to gene gpmA	antisense to gene gpmA	NO
35.0535	-0.820116	0.426101	0.00820662	0.0569021	XLOC_000012	srna_151_lv;srna_153_lv	transcript_id srna_151_lvantisense to gene pta; transcript_id srna_153_lvantisense to gene pta		NO
47.9585	-0.314054	0.360372	0.210538	0.441438	XLOC_000013	srna_156_lv;srna_152_ad;srna_157_lv	transcript_id srna_156_lvantisense to gene GJU04_RS00335 (between -55 and 321 nt downstream); transcript_id srna_157_lvantisense to gene GJU04_RS00335 (between -113 and 288 nt downstream)	transcript_id srna_152_adantisense to gene GJU04_RS00335 (between -72 and 295 nt downstream)	NO
170.309	0.794878	0.418598	0.0100379	0.0569021	XLOC_000014	srna_154_ad		antisense to gene GJU04_RS00350 (between -394 and 58 nt downstream)	NO
486.089	-0.162703	0.25713	0.441945	0.671999	XLOC_000015	srna_160_ad;srna_161_ad		Between 312 and -74 nt upstream GJU04_RS00360;Between 222 and -77 nt upstream GJU04_RS00360	NO
40.7513	0.331396	0.320801	0.173266	0.384652	XLOC_000016	srna_165_ad;srna_173_lv	transcript_id srna_173_lvantisense to gene cspE (between -30 and 82 nt downstream)	transcript_id srna_165_adAi overlaping gene cspE	NO
1310.75	-0.555278	0.244962	0.00871164	0.0569021	XLOC_000017	srna_179_ad		3UTR of GJU04_RS00390 , -452 nt before the end and 48 after	NO
7.07059	1.14969	1.02479	0.0136726	0.0655166	XLOC_000095	srna_194_lv;srna_195_lv;srna_196_lv	transcript_id srna_194_lvantisense to gene GJU04_RS00400; transcript_id srna_195_lvantisense to gene GJU04_RS00400; transcript_id srna_196_lvantisense to gene GJU04_RS00400		NO
5.16605	0.145372	0.43882	0.415867	0.670732	XLOC_000096	srna_188_ad;srna_199_lv	antisense to gene GJU04_RS00410	antisense to gene GJU04_RS00410	NO
12.2314	-0.0624045	0.368206	0.769952	0.890257	XLOC_000097	srna_190_ad;srna_203_lv;srna_191_ad;srna_204_lv	antisense to gene fabG;antisense to gene fabG	antisense to gene fabG;antisense to gene fabG	NO
123.564	0.0429765	0.290657	0.849158	0.937219	XLOC_000098	srna_213_lv	antisense to gene ptsG		NO
9.73714	0.637868	0.679023	0.0444212	0.167992	XLOC_000019	srna_223_lv;srna_217_ad;srna_224_lv;srna_226_lv	transcript_id srna_223_lvantisense to gene sppA; transcript_id srna_224_lvantisense to gene sppA; transcript_id srna_226_lvantisense to gene sppA	transcript_id srna_217_adantisense to gene sppA	NO
61.4283	0.725625	0.405822	0.0141658	0.0655166	XLOC_000100	srna_242_lv;srna_236_ad	antisense to gene infC	antisense to gene infC	NO
8.87016	0.579441	0.60147	0.0618768	0.208131	XLOC_000101	srna_247_lv;srna_243_ad;srna_248_lv	antisense to gene tyrS;antisense to gene tyrS	antisense to gene tyrS	NO
55.486	0.0843232	0.27514	0.702613	0.857034	XLOC_000021	srna_254_lv;srna_256_lv;srna_257_lv	transcript_id srna_254_lvantisense to gene GJU04_RS00545; transcript_id srna_256_lvantisense to gene GJU04_RS00545; transcript_id srna_257_lvantisense to gene GJU04_RS00545		NO
538.268	-0.654816	0.252208	0.00273855	0.0379974	XLOC_000102	srna_259_lv	Between 394 and 1 nt upstream GJU04_RS00545		NO
4680.45	0.444805	0.348981	0.0842346	0.24193	XLOC_000022	srna_260_lv;srna_255_ad;srna_256_ad	transcript_id srna_260_lvantisense to gene rnt (between -32 and 314 nt downstream)	transcript_id srna_255_adantisense to gene rnt (between -27 and 313 nt downstream); transcript_id srna_256_adantisense to gene rnt (between -164 and 214 nt downstream)	NO
412.547	-0.832723	0.257832	0.000245179	0.0136074	XLOC_000103	srna_261_lv	Whithin rnt , 764 nt after start and -338 nt before end		NO
20.2983	-0.190506	0.363318	0.422984	0.670732	XLOC_000104	srna_267_lv;srna_268_lv	transcript_id srna_267_lvantisense to gene minC; transcript_id srna_268_lvantisense to gene minC		NO
128.328	-0.885151	0.42894	0.00561301	0.0494298	XLOC_000023	srna_277_lv;srna_263_ad	transcript_id srna_277_lvantisense to gene tsaB (between -73 and 287 nt downstream)	transcript_id srna_263_adantisense to gene tsaB (between -65 and 254 nt downstream)	NO
16.8891	0.416649	0.441222	0.121483	0.306469	XLOC_000105	srna_278_lv;srna_279_lv;srna_264_ad;srna_280_lv	Between 394 and 73 nt upstream tsaB;Between 555 and 73 nt upstream tsaB;Between 730 and 233 nt upstream tsaB	Between 730 and 234 nt upstream tsaB	NO
725.225	-0.23667	0.277718	0.286032	0.538128	XLOC_000024	srna_307_lv;srna_284_ad;srna_285_ad;srna_308_lv	Between 194 and -238 nt upstream dnaQ;Between 113 and -335 nt upstream dnaQ	Between 195 and -259 nt upstream dnaQ;Between 113 and -294 nt upstream dnaQ	NO
9.68271	-0.592148	0.615559	0.0589584	0.208131	XLOC_000025	srna_334_lv;srna_299_ad;srna_335_lv;srna_336_lv;srna_300_ad	transcript_id srna_334_lvantisense to gene tkt; transcript_id srna_335_lvantisense to gene tkt (between -143 and 238 nt downstream); transcript_id srna_336_lvantisense to gene tkt (between -165 and 127 nt downstream)	transcript_id srna_299_adantisense to gene tkt (between -81 and 242 nt downstream); transcript_id srna_300_adantisense to gene tkt (between -164 and 126 nt downstream)	NO
36.0001	-0.219451	0.359974	0.363309	0.615046	XLOC_000026	srna_340_lv	transcript_id srna_340_lvantisense to gene gyrA		NO
4.97529	0.235367	0.481271	0.229514	0.446948	XLOC_000027	srna_346_lv	antisense to gene GJU04_RS00680 (between -179 and 324 nt downstream)		NO
3.325	0.208309	0.486288	0.214754	0.441438	XLOC_000106	srna_349_lv	Between 265 and 104 nt upstream GJU04_RS00680		NO
6.51123	0.290461	0.48575	0.192897	0.419836	XLOC_000107	srna_350_lv	antisense to gene GJU04_RS00690		NO
4.78253	0.339209	0.540782	0.137212	0.331099	XLOC_000028	srna_388_lv	antisense to gene dnaK (between -80 and 417 nt downstream)		NO
10.533	-0.210806	0.402408	0.357996	0.615046	XLOC_000029	srna_338_ad		transcript_id srna_338_adantisense to gene dnaK (between -88 and 378 nt downstream)	NO
56.8861	0.0780686	0.270161	0.721318	0.860928	XLOC_000030	srna_406_lv;srna_409_lv	transcript_id srna_406_lvantisense to gene GJU04_RS00780 (between -57 and 418 nt downstream); transcript_id srna_409_lvantisense to gene GJU04_RS00780		NO
7.00213	0.154747	0.404114	0.47664	0.678295	XLOC_000032	srna_427_lv	transcript_id srna_427_lvantisense to gene GJU04_RS00840		NO
3.46442	0.0806655	0.418021	0.659539	0.831919	XLOC_000034	srna_379_ad;srna_380_ad;srna_381_ad		transcript_id srna_379_adantisense to gene orn (between -36 and 446 nt downstream); transcript_id srna_380_adantisense to gene orn (between -36 and 264 nt downstream); transcript_id srna_381_adantisense to gene orn (between -42 and 236 nt downstream)	NO
223.388	-0.299078	0.422975	0.222871	0.442865	XLOC_000035	srna_435_lv;srna_385_ad	Between 264 and -29 nt upstream GJU04_RS00885	Between 263 and -63 nt upstream GJU04_RS00885	NO
2.8695	0.258397	0.509621	0.170184	0.384652	XLOC_000109	srna_386_ad		Between 444 and 64 nt upstream efp	NO
2.92725	-0.0828238	0.424769	0.630014	0.803811	XLOC_000110	srna_425_ad;srna_426_ad;srna_483_lv;srna_427_ad	transcript_id srna_483_lvantisense to gene GJU04_RS00955	transcript_id srna_425_adantisense to gene GJU04_RS00955; transcript_id srna_426_adantisense to gene GJU04_RS00955; transcript_id srna_427_adantisense to gene GJU04_RS00955	NO
7.46809	-0.172427	0.419491	0.417964	0.670732	XLOC_000113	srna_514_lv;srna_459_ad;srna_460_ad	transcript_id srna_514_lvantisense to gene sucB	transcript_id srna_459_adantisense to gene sucB; transcript_id srna_460_adantisense to gene sucB	NO
35.9792	1.06006	0.515956	0.00397398	0.0441112	XLOC_000114	srna_517_lv	antisense to gene cydB		UP
3.61474	-0.0253793	0.410151	0.886558	0.937219	XLOC_000115	srna_480_ad		transcript_id srna_480_adantisense to gene GJU04_RS01040	NO
488.208	-0.437732	0.261324	0.0454032	0.167992	XLOC_000038	srna_562_lv	3UTR of GJU04_RS01090 , -295 nt before the end and 208 after		NO
255.821	-0.660867	0.318474	0.00967522	0.0569021	XLOC_000117	srna_563_lv	transcript_id srna_563_lvantisense to gene GJU04_RS01090		NO
5.82014	-0.248431	0.485757	0.214332	0.441438	XLOC_000040	srna_525_ad;srna_526_ad		antisense to gene fabZ (between -302 and 53 nt downstream);antisense to gene fabZ (between -302 and 33 nt downstream)	NO
4.55582	0.124911	0.416031	0.5262	0.721089	XLOC_000044	srna_589_lv	antisense to gene rpsB		NO
3.26904	0.0999199	0.430338	0.558229	0.746547	XLOC_000045	srna_597_lv	transcript_id srna_597_lvantisense to gene dnaG		NO
612.609	-0.679865	0.261617	0.00254595	0.0379974	XLOC_000119	srna_607_lv	transcript_id srna_607_lvantisense to gene GJU04_RS01180		NO
107.771	-0.178885	0.337591	0.441796	0.671999	XLOC_000047	srna_609_lv	transcript_id srna_609_lvantisense to gene GJU04_RS01185 (between -95 and 314 nt downstream)		NO
41.2477	-0.435249	0.407408	0.110121	0.291034	XLOC_000048	srna_572_ad;srna_573_ad;srna_574_ad		Ai overlaping gene trxA;antisense to gene trxA (between -111 and 295 nt downstream); transcript_id srna_574_adantisense to gene trxA (between -106 and 5 nt downstream)	NO
4.00486	-0.453057	0.674363	0.0669092	0.218439	XLOC_000120	srna_624_lv	Between 413 and 76 nt upstream GJU04_RS01235		NO
6.21921	-0.00461129	0.391165	0.979851	0.996026	XLOC_000121	srna_653_lv	transcript_id srna_653_lvantisense to gene hemW		NO
15.9769	-0.168298	0.369852	0.473278	0.678295	XLOC_000123	srna_659_lv	transcript_id srna_659_lvantisense to gene asnS		NO
83.1347	-0.166115	0.288609	0.458865	0.678295	XLOC_000124	srna_622_ad		transcript_id srna_622_adantisense to gene GJU04_RS01440	NO
4.61324	0.00306128	0.414535	0.986974	0.996026	XLOC_000049	srna_629_ad		transcript_id srna_629_adantisense to gene rpsA (between -79 and 415 nt downstream)	NO
3.30188	0.0442096	0.418647	0.795962	0.901548	XLOC_000050	srna_679_lv	transcript_id srna_679_lvantisense to gene rodA		NO
7.19895	-1.94977	0.901213	0.00174739	0.0379974	XLOC_000125	srna_703_lv;srna_660_ad	transcript_id srna_703_lvantisense to gene glnS	transcript_id srna_660_adantisense to gene glnS	DOWN
9.59782	0.374669	0.492067	0.14794	0.34939	XLOC_000053	srna_749_lv	transcript_id srna_749_lvantisense to gene rpoB		NO
30.0217	2.33369	0.622224	9.35839e-06	0.00103878	XLOC_000054	srna_734_ad		transcript_id srna_734_adantisense to gene fkpA	UP
8.5577	-1.14593	0.95468	0.0137646	0.0655166	XLOC_000055	srna_778_lv	transcript_id srna_778_lvantisense to gene ung		NO
7.08086	-0.507348	0.61474	0.0776994	0.233098	XLOC_000127	srna_796_lv;srna_797_lv	transcript_id srna_796_lvantisense to gene aroK; transcript_id srna_797_lvantisense to gene aroK		NO
4.23833	-0.182909	0.444226	0.347771	0.61274	XLOC_000128	srna_818_lv	Between 499 and 95 nt upstream murI		NO
9.11498	0.0252007	0.384489	0.902143	0.944696	XLOC_000056	srna_825_lv	transcript_id srna_825_lvantisense to gene GJU04_RS01790		NO
25.5098	-0.505184	0.4371	0.0719205	0.226034	XLOC_000057	srna_839_lv;srna_840_lv;srna_841_lv	transcript_id srna_839_lvantisense to gene murJ (between -18 and 410 nt downstream); transcript_id srna_840_lvantisense to gene murJ (between -20 and 381 nt downstream); transcript_id srna_841_lvantisense to gene murJ (between -13 and 209 nt downstream)		NO
13.7539	0.588119	0.594432	0.0601741	0.208131	XLOC_000058	srna_822_ad;srna_844_lv;srna_823_ad	transcript_id srna_844_lvantisense to gene sbcB	transcript_id srna_822_adantisense to gene sbcB; transcript_id srna_823_adantisense to gene sbcB	NO
35.2408	-0.0359246	0.307419	0.87277	0.937219	XLOC_000059	srna_846_lv;srna_826_ad	transcript_id srna_846_lvantisense to gene GJU04_RS01840	transcript_id srna_826_adantisense to gene GJU04_RS01840	NO
6.1397	0.0480843	0.394443	0.810747	0.90902	XLOC_000060	srna_852_lv;srna_853_lv;srna_830_ad;srna_831_ad;srna_833_ad	transcript_id srna_852_lvantisense to gene nuoM;antisense to gene nuoL (between -51 and 452 nt downstream)	antisense to gene nuoL (between -9 and 451 nt downstream);antisense to gene nuoL (between -240 and 138 nt downstream);antisense to gene nuoL (between -242 and 69 nt downstream)	NO
5.05245	0.00131092	0.406266	0.996026	0.996026	XLOC_000061	srna_867_lv;srna_869_lv	antisense to gene nuoG (between -185 and 312 nt downstream);antisense to gene nuoG (between -274 and 222 nt downstream)		NO
20.9955	-0.926925	0.563219	0.0114124	0.0603228	XLOC_000062	srna_881_lv	antisense to gene nuoE (between -320 and 179 nt downstream)		NO
6.48293	0.114694	0.399462	0.586121	0.765405	XLOC_000063	srna_858_ad		antisense to gene ndhC (between -55 and 437 nt downstream)	NO
16.7438	1.14789	0.723086	0.00721789	0.0569021	XLOC_000131	srna_881_ad		transcript_id srna_881_adantisense to gene GJU04_RS01950	NO
27.741	0.0857006	0.329266	0.713353	0.860676	XLOC_000132	srna_924_lv;srna_926_lv	transcript_id srna_924_lvantisense to gene typA; transcript_id srna_926_lvantisense to gene typA		NO
407.949	-0.218112	0.278767	0.325548	0.602263	XLOC_000064	srna_936_lv;srna_892_ad;srna_897_ad;srna_939_lv;srna_898_ad;srna_940_lv	3UTR of typA , -453 nt before the end and 42 after; transcript_id srna_939_lvantisense to gene smpB (between -5 and 358 nt downstream); transcript_id srna_940_lvantisense to gene smpB (between -181 and 138 nt downstream)	3UTR of typA , -454 nt before the end and 42 after; transcript_id srna_897_adantisense to gene smpB (between -3 and 393 nt downstream); transcript_id srna_898_adantisense to gene smpB (between -1 and 358 nt downstream)	NO
11.5967	0.168408	0.380765	0.467156	0.678295	XLOC_000133	srna_900_ad;srna_941_lv;srna_901_ad;srna_903_ad	Between 521 and 241 nt upstream smpB	Between 506 and 220 nt upstream smpB;Between 523 and 218 nt upstream smpB; transcript_id srna_903_adantisense to gene grpE	NO
18.2075	0.0386661	0.352409	0.862829	0.937219	XLOC_000065	srna_905_ad		transcript_id srna_905_adAi overlaping gene rpmE	NO
3.5933	0.0252606	0.411712	0.886119	0.937219	XLOC_000134	srna_906_ad		antisense to gene mnmG	NO
8.8018	-0.174329	0.404637	0.437869	0.671999	XLOC_000135	srna_948_lv;srna_949_lv;srna_910_ad	transcript_id srna_948_lvantisense to gene nrdA; transcript_id srna_949_lvantisense to gene nrdA	transcript_id srna_910_adantisense to gene nrdA	NO
1620.93	-0.438627	0.260373	0.0443197	0.167992	XLOC_000136	srna_955_lv	transcript_id srna_955_lvantisense to gene nrdB		NO
46.9017	-0.196973	0.367241	0.396537	0.65695	XLOC_000066	srna_922_ad;srna_965_lv;srna_923_ad;srna_966_lv;srna_967_lv	antisense to gene GJU04_RS02025; transcript_id srna_966_lvantisense to gene GJU04_RS02025; transcript_id srna_967_lvantisense to gene GJU04_RS02025 (between -9 and 489 nt downstream)	antisense to gene GJU04_RS02025; transcript_id srna_923_adantisense to gene GJU04_RS02025	NO
4.30602	-0.134323	0.430184	0.465571	0.678295	XLOC_000137	srna_925_ad;srna_971_lv	Between 484 and -16 nt upstream GJU04_RS02025	Between 483 and -18 nt upstream GJU04_RS02025	NO
14.587	0.0031289	0.376081	0.990493	0.996026	XLOC_000138	srna_976_lv;srna_930_ad;srna_977_lv	antisense to gene trmD;antisense to gene trmD	antisense to gene trmD	NO
177.226	-0.495322	0.284289	0.0326718	0.134317	XLOC_000139	srna_945_ad;srna_994_lv	Between 467 and 57 nt upstream lgt	Between 465 and 56 nt upstream lgt	NO
2166	-0.533571	0.275016	0.0194699	0.0831217	XLOC_000140	srna_995_lv	Whithin lysA , 1364 nt after start and -366 nt before end		NO
4.94193	-1.42819	1.18167	0.0102526	0.0569021	XLOC_000071	srna_999_lv	transcript_id srna_999_lvantisense to gene lysA (between -145 and 273 nt downstream)		NO
6.95944	0.0663799	0.397663	0.734309	0.862645	XLOC_000142	srna_1004_lv	transcript_id srna_1004_lvantisense to gene ptsI		NO
373.084	-0.115091	0.227085	0.556646	0.746547	XLOC_000072	srna_1007_lv	antisense to gene GJU04_RS02105 (between -37 and 455 nt downstream)		NO
191.127	0.0661469	0.228745	0.738299	0.862645	XLOC_000145	srna_1030_lv;srna_1031_lv;srna_967_ad	transcript_id srna_1030_lvantisense to gene potB; transcript_id srna_1031_lvantisense to gene potB	transcript_id srna_967_adantisense to gene potB	NO
486.075	0.784356	0.323961	0.00310533	0.0382991	XLOC_000074	srna_1034_lv;srna_1035_lv;srna_1038_lv	3UTR of potC , -120 nt before the end and 374 after;3UTR of potC , -150 nt before the end and 328 after;3UTR of potC , -493 nt before the end and 13 after		NO
5.38844	0.11616	0.407411	0.569644	0.752744	XLOC_000075	srna_1046_lv	transcript_id srna_1046_lvantisense to gene yidC		NO
3.85888	-0.0100392	0.408724	0.954178	0.989849	XLOC_000146	srna_981_ad		Between 407 and 138 nt upstream rpmH	NO
643.87	0.292863	0.252812	0.168661	0.384652	XLOC_000077	srna_1056_lv	3UTR of gyrB , -361 nt before the end and 75 after		NO
463.57	0.590701	0.238394	0.00457951	0.0462114	XLOC_000147	srna_1057_lv;srna_990_ad	transcript_id srna_1057_lvantisense to gene gyrB	transcript_id srna_990_adantisense to gene gyrB	NO
11.8253	0.517238	0.552494	0.0733083	0.226034	XLOC_000148	srna_1058_lv;srna_1059_lv;srna_992_ad	Between 403 and 146 nt upstream rpoZ;Between 440 and 110 nt upstream rpoZ	Between 652 and 156 nt upstream rpoZ	NO
8.85179	-0.218446	0.417842	0.346137	0.61274	XLOC_000149	srna_1067_lv;srna_1001_ad	transcript_id srna_1067_lvantisense to gene GJU04_RS02195	transcript_id srna_1001_adantisense to gene GJU04_RS02195	NO
3546.37	0.546657	0.269895	0.0160678	0.0713409	XLOC_000151	srna_1006_ad;srna_1073_lv;srna_1074_lv	transcript_id srna_1073_lvantisense to gene infA; transcript_id srna_1074_lvantisense to gene infA	transcript_id srna_1006_adantisense to gene infA	NO
51.6774	-0.285364	0.312528	0.223428	0.442865	XLOC_000078	srna_1007_ad;srna_1076_lv;srna_1008_ad;srna_1077_lv	transcript_id srna_1076_lvantisense to gene trxB (between -100 and 284 nt downstream); transcript_id srna_1077_lvantisense to gene trxB (between -117 and 165 nt downstream)	transcript_id srna_1007_adantisense to gene trxB (between -85 and 369 nt downstream); transcript_id srna_1008_adantisense to gene trxB (between -76 and 165 nt downstream)	NO
3.46772	-0.02294	0.42351	0.883411	0.937219	XLOC_000152	srna_1010_ad;srna_1011_ad		Between 426 and -73 nt upstream trxB;Between 627 and 232 nt upstream trxB	NO
139.763	-0.366851	0.280433	0.104346	0.28956	XLOC_000079	srna_1080_lv	transcript_id srna_1080_lvantisense to gene argR (between -86 and 419 nt downstream)		NO
10.6432	1.67963	0.791018	0.00191551	0.0379974	XLOC_000154	srna_1081_lv	antisense to gene rpsI		UP

## Sheet: symbDTHA
baseMean	log2FoldChange	lfcSE	pvalue	padj	tm	oriID	comment_lv	comment_ad	DE
12.97	-0.575123	1.15196	0.159071	0.22931	XLOC_000210	srna_81_lv;srna_82_lv;srna_83_lv;srna_84_lv;srna_85_lv;srna_86_lv;srna_13_ad;srna_87_lv;srna_88_lv;srna_89_lv;srna_90_lv	transcript_id srna_81_lvantisense to gene murB; transcript_id srna_82_lvantisense to gene murB; transcript_id srna_83_lvantisense to gene murB; transcript_id srna_84_lvantisense to gene murB; transcript_id srna_85_lvantisense to gene murB; transcript_id srna_86_lvantisense to gene murB; transcript_id srna_87_lvantisense to gene murB; transcript_id srna_88_lvantisense to gene murB; transcript_id s…	transcript_id srna_13_adantisense to gene murB	NO
627.628	0.370041	0.967864	0.414768	0.53534	XLOC_000001	srna_17_ad;srna_18_ad		transcript_id srna_17_adantisense to gene aroQ (between -25 and 418 nt downstream); transcript_id srna_18_adantisense to gene aroQ (between -23 and 403 nt downstream)	NO
13.8501	5.04321	3.00982	0.00158363	0.00799013	XLOC_000211	srna_93_lv	transcript_id srna_93_lvantisense to gene murB		UP
6.03009	3.73827	2.53741	0.00357221	0.0143688	XLOC_000212	srna_96_lv;srna_97_lv;srna_98_lv;srna_99_lv;srna_100_lv;srna_101_lv;srna_102_lv;srna_105_lv;srna_106_lv	Between 408 and 47 nt upstream aroQ;Between 503 and 161 nt upstream aroQ;Between 516 and 70 nt upstream aroQ;Between 544 and 176 nt upstream aroQ;Between 558 and 179 nt upstream aroQ;Between 580 and 184 nt upstream aroQ;Between 645 and 178 nt upstream aroQ; transcript_id srna_105_lvantisense to gene GJU02_RS00035; transcript_id srna_106_lvantisense to gene GJU02_RS00035		UP
3.74519	0.950529	1.55434	0.0668957	0.132203	XLOC_000213	srna_125_lv	antisense to gene mreD		NO
4721.89	1.65939	0.441163	4.83219e-05	0.000631027	XLOC_000214	srna_126_lv	transcript_id srna_126_lvantisense to gene mreD		UP
12.4311	4.82112	2.99241	0.00199369	0.00962173	XLOC_000002	srna_127_lv;srna_24_ad;srna_128_lv;srna_129_lv;srna_130_lv;srna_131_lv;srna_132_lv;srna_133_lv	transcript_id srna_127_lvAi overlaping gene GJU02_RS00050; transcript_id srna_128_lvantisense to gene GJU02_RS00050 (between -131 and 263 nt downstream); transcript_id srna_129_lvantisense to gene GJU02_RS00050 (between -144 and 251 nt downstream); transcript_id srna_130_lvantisense to gene GJU02_RS00050 (between -128 and 232 nt downstream); transcript_id srna_131_lvantisense to gene GJU02_RS0005…	transcript_id srna_24_adAi overlaping gene GJU02_RS00050	UP
48.0233	-0.217176	0.973101	0.545176	0.660376	XLOC_000215	srna_134_lv;srna_135_lv;srna_136_lv;srna_28_ad;srna_138_lv	Between 623 and 242 nt upstream GJU02_RS00050;Between 652 and 202 nt upstream GJU02_RS00050; transcript_id srna_136_lvantisense to gene rsmI; transcript_id srna_138_lvantisense to gene rsmI	Between 715 and 230 nt upstream GJU02_RS00050	NO
1214.22	-0.600839	0.445451	0.131294	0.19562	XLOC_000216	srna_31_ad;srna_149_lv	transcript_id srna_149_lvantisense to gene rsmI	transcript_id srna_31_adantisense to gene rsmI	NO
111.14	0.211299	0.969002	0.581264	0.690057	XLOC_000003	srna_156_lv;srna_159_lv;srna_161_lv	transcript_id srna_156_lvantisense to gene folD; transcript_id srna_159_lvantisense to gene folD; transcript_id srna_161_lvantisense to gene folD (between -5 and 335 nt downstream)		NO
129.695	-0.0564268	0.945289	0.862821	0.912125	XLOC_000217	srna_172_lv;srna_173_lv	transcript_id srna_172_lvantisense to gene gltX; transcript_id srna_173_lvantisense to gene gltX		NO
30.3199	7.11554	2.71297	1.84806e-06	5.38965e-05	XLOC_000004	srna_181_lv;srna_42_ad;srna_183_lv;srna_184_lv;srna_185_lv;srna_186_lv;srna_187_lv;srna_188_lv;srna_189_lv	3UTR of gltX , -400 nt before the end and 94 after; transcript_id srna_183_lvAi overlaping gene hspQ; transcript_id srna_184_lvantisense to gene hspQ (between -25 and 315 nt downstream); transcript_id srna_185_lvantisense to gene hspQ (between -191 and 292 nt downstream); transcript_id srna_186_lvantisense to gene hspQ (between -191 and 281 nt downstream); transcript_id srna_187_lvantisense to ge…	transcript_id srna_42_adAi overlaping gene hspQ	UP
3.23856	1.85395	2.29271	0.0304841	0.075194	XLOC_000218	srna_190_lv	transcript_id srna_190_lvantisense to gene alr		NO
220.911	10.4985	3.10242	1.2338e-10	1.36952e-08	XLOC_000219	srna_191_lv	Whithin metG , 1824 nt after start and -294 nt before end		UP
230.058	-0.500948	0.416185	0.186269	0.263386	XLOC_000006	srna_195_lv;srna_196_lv;srna_199_lv;srna_53_ad;srna_202_lv;srna_203_lv	transcript_id srna_195_lvantisense to gene metG (between -33 and 283 nt downstream);antisense to gene GJU02_RS00110 (between -160 and 172 nt downstream);antisense to gene GJU02_RS00110;antisense to gene GJU02_RS00115 (between -190 and 92 nt downstream);antisense to gene GJU02_RS00115	antisense to gene GJU02_RS00115 (between -179 and 281 nt downstream)	NO
1.23958	0.295338	1.05152	0.46023	NA	XLOC_000009	srna_234_lv	transcript_id srna_234_lvantisense to gene rpoH		NO
1.13248	0.821031	1.23086	0.187231	NA	XLOC_000220	srna_71_ad		Between 506 and 88 nt upstream ftsY	NO
2646.57	-0.448316	0.408265	0.221888	0.309806	XLOC_000223	srna_303_lv;srna_304_lv;srna_305_lv;srna_306_lv	antisense to gene csrA;antisense to gene csrA;antisense to gene csrA;antisense to gene csrA		NO
79.6303	0.288404	0.984285	0.467995	0.583679	XLOC_000011	srna_322_lv;srna_323_lv;srna_325_lv;srna_326_lv;srna_327_lv;srna_79_ad;srna_80_ad;srna_81_ad	transcript_id srna_322_lvantisense to gene dapD; transcript_id srna_323_lvantisense to gene dapD; transcript_id srna_325_lvantisense to gene dapD; transcript_id srna_326_lvantisense to gene dapD; transcript_id srna_327_lvantisense to gene dapD	transcript_id srna_79_adantisense to gene dapD (between -39 and 327 nt downstream); transcript_id srna_80_adantisense to gene dapD;antisense to gene ligA (between -74 and 345 nt downstream)	NO
2.78676	2.09923	2.12113	0.0231023	0.0603376	XLOC_000012	srna_331_lv;srna_332_lv;srna_333_lv	transcript_id srna_331_lvantisense to gene ligA; transcript_id srna_332_lvantisense to gene ligA; transcript_id srna_333_lvantisense to gene ligA		NO
33.2501	-0.298266	1.07336	0.146104	0.214802	XLOC_000017	srna_358_lv;srna_359_lv	transcript_id srna_358_lvantisense to gene dusA; transcript_id srna_359_lvantisense to gene dusA		NO
1.44432	0.772947	1.25	0.177071	NA	XLOC_000018	srna_361_lv	transcript_id srna_361_lvantisense to gene GJU02_RS00200		NO
3.08375	1.20652	1.77318	0.0578922	0.120113	XLOC_000019	srna_364_lv	antisense to gene hisS		NO
12.1557	5.43855	2.51754	9.14813e-05	0.000812354	XLOC_000020	srna_370_lv;srna_373_lv	transcript_id srna_370_lvantisense to gene hisS; transcript_id srna_373_lvantisense to gene hisS (between -52 and 357 nt downstream)		UP
5.46199	3.90149	2.29026	0.00136617	0.00722118	XLOC_000224	srna_105_ad;srna_374_lv;srna_375_lv;srna_376_lv;srna_106_ad;srna_380_lv;srna_382_lv	Between 465 and 247 nt upstream hisS;Between 476 and 247 nt upstream hisS;Between 586 and 201 nt upstream hisS;antisense to gene glyA;antisense to gene glyA	Between 378 and 66 nt upstream hisS;Between 640 and 165 nt upstream hisS	UP
1318.06	-0.89921	0.333031	0.00425339	0.0160043	XLOC_000225	srna_404_lv;srna_405_lv;srna_407_lv;srna_408_lv;srna_409_lv;srna_410_lv;srna_411_lv;srna_412_lv	antisense to gene GJU02_RS00220; transcript_id srna_405_lvantisense to gene GJU02_RS00220; transcript_id srna_407_lvantisense to gene GJU02_RS00220;antisense to gene GJU02_RS00220; transcript_id srna_409_lvantisense to gene GJU02_RS00220; transcript_id srna_410_lvantisense to gene GJU02_RS00220; transcript_id srna_411_lvantisense to gene GJU02_RS00220; transcript_id srna_412_lvantisense to gene G…		NO
3.30906	0.700114	1.30066	0.109628	0.171065	XLOC_000021	srna_421_lv;srna_423_lv;srna_425_lv;srna_426_lv	antisense to gene ribE (between -10 and 480 nt downstream);antisense to gene ribE (between -17 and 372 nt downstream);antisense to gene ribD (between -18 and 341 nt downstream);antisense to gene ribD (between -200 and 284 nt downstream)		NO
3.59054	2.35624	2.43153	0.0184119	0.0508841	XLOC_000022	srna_427_lv;srna_428_lv;srna_434_lv;srna_435_lv;srna_436_lv;srna_437_lv;srna_438_lv	transcript_id srna_427_lvantisense to gene ribD; transcript_id srna_428_lvantisense to gene ribD; transcript_id srna_434_lvantisense to gene ribD (between -7 and 477 nt downstream); transcript_id srna_435_lvantisense to gene ribD (between -18 and 433 nt downstream); transcript_id srna_436_lvantisense to gene ribD (between -73 and 400 nt downstream); transcript_id srna_437_lvantisense to gene ribD…		NO
9.72998	-0.253959	0.937405	0.549902	0.660376	XLOC_000226	srna_439_lv;srna_440_lv;srna_441_lv	Between 576 and 213 nt upstream ribD; transcript_id srna_440_lvantisense to gene leuA; transcript_id srna_441_lvantisense to gene leuA		NO
1.09495	0.817071	1.22203	0.192127	NA	XLOC_000227	srna_469_lv;srna_470_lv;srna_472_lv	transcript_id srna_469_lvantisense to gene leuA;antisense to gene leuB;antisense to gene leuB		NO
1.24253	0.579138	1.14244	0.273878	NA	XLOC_000228	srna_493_lv	antisense to gene leuC		NO
2.41175	1.77693	1.95658	0.0345247	0.0798383	XLOC_000230	srna_527_lv;srna_528_lv;srna_529_lv	antisense to gene GJU02_RS00260; transcript_id srna_528_lvantisense to gene GJU02_RS00260;antisense to gene GJU02_RS00260		NO
78.7255	-0.00306088	0.937982	0.980646	0.989561	XLOC_000231	srna_531_lv;srna_532_lv;srna_533_lv;srna_536_lv	antisense to gene dapA;antisense to gene dapA;antisense to gene dapA; transcript_id srna_536_lvantisense to gene dapA		NO
1151.2	0.473386	0.316486	0.113338	0.174144	XLOC_000023	srna_544_lv	3UTR of dapA , -384 nt before the end and 96 after		NO
2.68287	0.92923	1.46712	0.0904884	0.153347	XLOC_000024	srna_549_lv;srna_550_lv	transcript_id srna_549_lvantisense to gene glyS; transcript_id srna_550_lvantisense to gene glyS		NO
5.72535	3.97827	2.31331	0.00125952	0.00699034	XLOC_000025	srna_552_lv;srna_553_lv;srna_554_lv;srna_555_lv	transcript_id srna_552_lvantisense to gene glyQ; transcript_id srna_553_lvantisense to gene glyQ; transcript_id srna_554_lvantisense to gene glyQ; transcript_id srna_555_lvantisense to gene glyQ		UP
27.3111	6.96901	2.66353	1.53847e-06	5.38965e-05	XLOC_000232	srna_556_lv;srna_557_lv;srna_560_lv	Between 666 and 217 nt upstream glyQ;Between 697 and 208 nt upstream glyQ; transcript_id srna_560_lvantisense to gene GJU02_RS00280		UP
43.7365	7.87363	2.71004	2.31323e-08	1.71179e-06	XLOC_000026	srna_582_lv;srna_583_lv;srna_148_ad	transcript_id srna_582_lvantisense to gene dapB; transcript_id srna_583_lvantisense to gene dapB	transcript_id srna_148_adantisense to gene dapB	UP
30.584	-0.588146	1.27119	0.0289381	0.0730029	XLOC_000029	srna_614_lv;srna_156_ad	transcript_id srna_614_lvantisense to gene ileS (between -27 and 299 nt downstream)	transcript_id srna_156_adantisense to gene ileS (between -57 and 205 nt downstream)	NO
1.50418	0.279889	1.05205	0.432805	NA	XLOC_000233	srna_157_ad		Between 436 and 114 nt upstream ileS	NO
499.757	0.149507	0.462686	0.719079	0.818644	XLOC_000234	srna_616_lv;srna_617_lv;srna_618_lv;srna_620_lv;srna_624_lv	antisense to gene gpmA;antisense to gene gpmA;antisense to gene gpmA;antisense to gene gpmA;antisense to gene gpmA		NO
682.349	0.193577	0.921411	0.665839	0.769876	XLOC_000030	srna_637_lv;srna_644_lv;srna_645_lv	transcript_id srna_637_lvantisense to gene pta; transcript_id srna_644_lvantisense to gene pta; transcript_id srna_645_lvantisense to gene pta		NO
27.2356	4.19679	1.11311	5.16247e-05	0.000636705	XLOC_000033	srna_652_lv;srna_653_lv;srna_654_lv;srna_655_lv;srna_656_lv	transcript_id srna_652_lvantisense to gene GJU02_RS00330; transcript_id srna_653_lvantisense to gene GJU02_RS00330; transcript_id srna_654_lvantisense to gene GJU02_RS00330; transcript_id srna_655_lvantisense to gene GJU02_RS00330; transcript_id srna_656_lvantisense to gene GJU02_RS00330		UP
1.41819	0.83107	1.27918	0.161871	NA	XLOC_000235	srna_663_lv;srna_664_lv;srna_665_lv;srna_666_lv	transcript_id srna_663_lvantisense to gene GJU02_RS00350;Between 664 and 250 nt upstream truA;Between 699 and 231 nt upstream truA;Between 719 and 231 nt upstream truA		NO
4.07004	2.80593	2.44938	0.0110197	0.033512	XLOC_000236	srna_677_lv;srna_678_lv;srna_679_lv	transcript_id srna_677_lvantisense to gene lipB; transcript_id srna_678_lvantisense to gene lipB; transcript_id srna_679_lvantisense to gene lipB		UP
21.8062	6.62586	2.57359	1.62227e-06	5.38965e-05	XLOC_000237	srna_680_lv;srna_681_lv;srna_682_lv;srna_683_lv	antisense to gene lipA; transcript_id srna_681_lvantisense to gene lipA; transcript_id srna_682_lvantisense to gene lipA;antisense to gene lipA		UP
348	0.809744	1.24553	0.119174	0.179977	XLOC_000035	srna_175_ad;srna_691_lv;srna_692_lv;srna_694_lv	3UTR of lipA , -419 nt before the end and 31 after;3UTR of lipA , -438 nt before the end and 19 after; transcript_id srna_694_lvantisense to gene cspE (between -16 and 112 nt downstream)	3UTR of lipA , -423 nt before the end and 51 after	NO
3.41342	1.20889	1.82088	0.0533762	0.113298	XLOC_000238	srna_696_lv;srna_697_lv;srna_698_lv;srna_699_lv	transcript_id srna_696_lvantisense to gene GJU02_RS00370; transcript_id srna_697_lvantisense to gene GJU02_RS00370; transcript_id srna_698_lvantisense to gene GJU02_RS00370; transcript_id srna_699_lvantisense to gene GJU02_RS00370		NO
58.8056	-0.496663	1.18718	NA	NA	XLOC_000239	srna_700_lv;srna_701_lv;srna_702_lv;srna_703_lv;srna_704_lv;srna_711_lv	transcript_id srna_700_lvantisense to gene GJU02_RS00375; transcript_id srna_701_lvantisense to gene GJU02_RS00375; transcript_id srna_702_lvantisense to gene GJU02_RS00375; transcript_id srna_703_lvantisense to gene GJU02_RS00375; transcript_id srna_704_lvantisense to gene GJU02_RS00375; transcript_id srna_711_lvantisense to gene GJU02_RS00375		NO
2.33897	1.27396	1.70664	0.063948	0.130243	XLOC_000240	srna_724_lv;srna_726_lv;srna_727_lv	antisense to gene GJU02_RS00380;antisense to gene GJU02_RS00380;antisense to gene GJU02_RS00380		NO
481.469	1.35891	0.657643	0.0121398	0.0359339	XLOC_000036	srna_746_lv	3UTR of GJU02_RS00380 , -364 nt before the end and 39 after		UP
2.73796	1.81385	2.09786	0.0328641	0.0779926	XLOC_000242	srna_774_lv;srna_775_lv	antisense to gene GJU02_RS00400;antisense to gene GJU02_RS00400		NO
5.25235	3.69109	2.35061	0.00254618	0.011305	XLOC_000243	srna_779_lv;srna_197_ad;srna_780_lv	antisense to gene fabG;antisense to gene fabG	antisense to gene fabG	UP
2.12649	1.45086	1.75943	0.0535868	0.113298	XLOC_000246	srna_811_lv	transcript_id srna_811_lvantisense to gene fabF		NO
2.13343	1.0088	1.4765	0.0956063	0.157219	XLOC_000248	srna_828_lv;srna_210_ad;srna_829_lv	transcript_id srna_828_lvantisense to gene GJU02_RS00430; transcript_id srna_829_lvantisense to gene GJU02_RS00430	transcript_id srna_210_adantisense to gene GJU02_RS00430	NO
17.6111	6.16981	2.57296	1.25894e-05	0.000232903	XLOC_000249	srna_833_lv;srna_834_lv;srna_835_lv;srna_836_lv;srna_837_lv	transcript_id srna_833_lvantisense to gene ptsG;antisense to gene ptsG; transcript_id srna_835_lvantisense to gene ptsG;antisense to gene ptsG;antisense to gene ptsG		UP
19.8383	4.51872	1.40207	0.000109259	0.00086627	XLOC_000038	srna_867_lv;srna_868_lv	transcript_id srna_867_lvantisense to gene gap; transcript_id srna_868_lvantisense to gene gap		UP
2.56186	1.25729	1.73895	0.0618317	0.127099	XLOC_000044	srna_918_lv;srna_920_lv;srna_921_lv;srna_922_lv;srna_926_lv;srna_927_lv;srna_928_lv;srna_929_lv	antisense to gene ychF;antisense to gene ychF;antisense to gene ychF; transcript_id srna_922_lvantisense to gene ychF;antisense to gene pth (between -257 and 239 nt downstream);antisense to gene pth (between -403 and 78 nt downstream);antisense to gene pth (between -403 and 11 nt downstream);antisense to gene pth		NO
2.66107	1.985	2.07892	0.0266654	0.0680428	XLOC_000045	srna_934_lv;srna_935_lv;srna_936_lv;srna_235_ad;srna_937_lv;srna_938_lv	transcript_id srna_934_lvantisense to gene GJU02_RS00475; transcript_id srna_935_lvantisense to gene GJU02_RS00475; transcript_id srna_936_lvantisense to gene GJU02_RS00475; transcript_id srna_937_lvantisense to gene GJU02_RS00475; transcript_id srna_938_lvantisense to gene GJU02_RS00475	transcript_id srna_235_adantisense to gene GJU02_RS00475 (between -84 and 366 nt downstream)	NO
2.94357	-0.0410093	0.807016	0.931088	0.948172	XLOC_000250	srna_238_ad;srna_939_lv;srna_940_lv;srna_941_lv	Between 697 and 230 nt upstream GJU02_RS00475; transcript_id srna_940_lvantisense to gene prfA; transcript_id srna_941_lvantisense to gene prfA	Between 560 and 109 nt upstream GJU02_RS00475	NO
3.44921	2.61268	2.27633	0.0124729	0.0364339	XLOC_000252	srna_956_lv;srna_957_lv;srna_958_lv;srna_960_lv;srna_962_lv	transcript_id srna_956_lvantisense to gene thrS; transcript_id srna_957_lvantisense to gene thrS; transcript_id srna_958_lvantisense to gene thrS; transcript_id srna_960_lvantisense to gene thrS; transcript_id srna_962_lvantisense to gene thrS		UP
4.54918	3.31612	2.3412	0.0047665	0.0165338	XLOC_000253	srna_244_ad;srna_977_lv	antisense to gene infC	antisense to gene infC	UP
1.93077	1.28205	1.61841	0.0694705	0.133813	XLOC_000255	srna_252_ad		transcript_id srna_252_adantisense to gene pheT	NO
192.805	-0.141056	0.968624	NA	NA	XLOC_000258	srna_1013_lv;srna_1015_lv	transcript_id srna_1013_lvantisense to gene tyrS; transcript_id srna_1015_lvantisense to gene tyrS		NO
177.252	1.40409	2.78603	0.014407	0.0415371	XLOC_000046	srna_263_ad		transcript_id srna_263_adantisense to gene GJU02_RS00535	UP
363.733	0.0703863	0.954626	0.857886	0.911247	XLOC_000259	srna_270_ad;srna_1024_lv;srna_1025_lv;srna_1026_lv;srna_1027_lv;srna_1028_lv;srna_1029_lv;srna_272_ad;srna_1030_lv;srna_1032_lv;srna_1034_lv	Between 361 and 169 nt upstream GJU02_RS00535;Between 404 and 117 nt upstream GJU02_RS00535;Between 416 and 117 nt upstream GJU02_RS00535;Between 431 and 117 nt upstream GJU02_RS00535;Between 480 and 132 nt upstream GJU02_RS00535;Between 507 and 126 nt upstream GJU02_RS00535;Between 555 and 156 nt upstream GJU02_RS00535;Between 613 and 117 nt upstream GJU02_RS00535;Whithin rnt , 926 nt after star…	Between 255 and -35 nt upstream GJU02_RS00535;Between 515 and 114 nt upstream GJU02_RS00535	NO
2283.77	-0.113043	0.523366	0.797165	0.854931	XLOC_000047	srna_1031_lv;srna_1033_lv;srna_274_ad;srna_277_ad	transcript_id srna_1031_lvantisense to gene rnt; transcript_id srna_1033_lvantisense to gene rnt	transcript_id srna_274_adantisense to gene rnt (between -27 and 449 nt downstream); transcript_id srna_277_adantisense to gene rnt (between -100 and 254 nt downstream)	NO
30.3762	-0.366301	1.03743	0.311995	0.422335	XLOC_000260	srna_1040_lv;srna_1041_lv;srna_1042_lv;srna_1046_lv	transcript_id srna_1040_lvantisense to gene minC; transcript_id srna_1041_lvantisense to gene minC; transcript_id srna_1042_lvantisense to gene minC;antisense to gene minD		NO
119.924	0.0502242	0.843399	0.924766	0.947568	XLOC_000048	srna_1068_lv;srna_289_ad	transcript_id srna_1068_lvantisense to gene tsaB	transcript_id srna_289_adantisense to gene tsaB (between -73 and 391 nt downstream)	NO
4.34375	2.85456	2.5228	0.010872	0.033512	XLOC_000261	srna_1069_lv;srna_1070_lv;srna_1071_lv;srna_1072_lv;srna_1073_lv;srna_1074_lv;srna_1075_lv;srna_1076_lv;srna_1078_lv;srna_1080_lv	Between 319 and -34 nt upstream tsaB;Between 336 and -34 nt upstream tsaB;Between 379 and 119 nt upstream tsaB;Between 393 and -34 nt upstream tsaB;Between 477 and 240 nt upstream tsaB;Between 504 and 147 nt upstream tsaB;Between 565 and 119 nt upstream tsaB;Between 582 and 242 nt upstream tsaB;Between 629 and 207 nt upstream tsaB;Between 721 and 240 nt upstream tsaB		UP
12.2451	-3.54064	4.09496	0.0046318	0.0164485	XLOC_000049	srna_1147_lv;srna_1148_lv;srna_1149_lv;srna_1150_lv	antisense to gene GJU02_RS00590 (between -393 and 69 nt downstream);antisense to gene GJU02_RS00590 (between -449 and 45 nt downstream);antisense to gene GJU02_RS00590 (between -430 and 28 nt downstream);antisense to gene GJU02_RS00590		DOWN
7.97603	4.54543	2.46115	0.000669387	0.00450315	XLOC_000051	srna_1179_lv;srna_1180_lv	antisense to gene hisC (between -439 and 16 nt downstream);antisense to gene hisC		UP
1.91446	1.23195	1.59176	0.0746648	0.139291	XLOC_000052	srna_1186_lv	transcript_id srna_1186_lvantisense to gene hisC (between -2 and 465 nt downstream)		NO
260.768	-4.80007	0.555994	3.96561e-19	8.80364e-17	XLOC_000053	srna_1203_lv	transcript_id srna_1203_lvantisense to gene hisD		DOWN
381.218	-0.064512	0.622399	0.890291	0.923573	XLOC_000055	srna_1235_lv;srna_315_ad	Between 110 and -86 nt upstream dnaQ	Between 110 and -383 nt upstream dnaQ	NO
1099.33	-0.238474	0.42179	0.530968	0.653312	XLOC_000262	srna_1236_lv;srna_1237_lv;srna_1238_lv;srna_316_ad;srna_1241_lv	Between 119 and -60 nt upstream rnhA;Between 240 and -64 nt upstream rnhA;Between 267 and -64 nt upstream rnhA; transcript_id srna_1241_lvantisense to gene dnaQ	Between 423 and -64 nt upstream rnhA	NO
1.35112	0.894307	1.29789	0.150055	NA	XLOC_000056	srna_1255_lv	antisense to gene fbaA		NO
2.16481	1.28534	1.67851	0.0656346	0.131939	XLOC_000057	srna_1269_lv;srna_1271_lv;srna_1273_lv	antisense to gene GJU02_RS00645 (between -324 and 172 nt downstream);antisense to gene GJU02_RS00645 (between -332 and 102 nt downstream);antisense to gene GJU02_RS00645 (between -358 and 33 nt downstream)		NO
4.45702	3.44818	2.245	0.00303701	0.0124855	XLOC_000059	srna_1315_lv;srna_1316_lv;srna_333_ad;srna_1317_lv;srna_1318_lv;srna_1319_lv;srna_1320_lv;srna_1321_lv;srna_334_ad;srna_1322_lv;srna_335_ad	transcript_id srna_1315_lvantisense to gene tkt; transcript_id srna_1316_lvantisense to gene tkt (between -8 and 450 nt downstream); transcript_id srna_1317_lvantisense to gene tkt (between -3 and 404 nt downstream); transcript_id srna_1318_lvantisense to gene tkt (between -32 and 354 nt downstream); transcript_id srna_1319_lvantisense to gene tkt (between -32 and 342 nt downstream); transcript_i…	transcript_id srna_333_adantisense to gene tkt (between -46 and 408 nt downstream); transcript_id srna_334_adantisense to gene tkt (between -118 and 238 nt downstream); transcript_id srna_335_adantisense to gene tkt (between -153 and 125 nt downstream)	UP
173.397	0.257409	0.988914	0.492436	0.61073	XLOC_000263	srna_336_ad;srna_1323_lv;srna_1324_lv;srna_1325_lv;srna_1326_lv;srna_1327_lv;srna_1328_lv;srna_1329_lv	Between 353 and 237 nt upstream tkt;Between 470 and 233 nt upstream tkt;Between 556 and 171 nt upstream tkt;Between 574 and 187 nt upstream tkt;Between 614 and 171 nt upstream tkt;Between 643 and 171 nt upstream tkt;Between 684 and 187 nt upstream tkt	Between 337 and 162 nt upstream tkt	NO
7.97888	4.45532	2.52429	0.00104965	0.00613218	XLOC_000060	srna_1344_lv;srna_1345_lv	transcript_id srna_1344_lvantisense to gene gyrA; transcript_id srna_1345_lvantisense to gene gyrA		UP
43.034	-0.474319	1.15577	NA	NA	XLOC_000062	srna_1360_lv;srna_1363_lv;srna_1365_lv	transcript_id srna_1360_lvantisense to gene gyrA; transcript_id srna_1363_lvantisense to gene gyrA (between -77 and 397 nt downstream); transcript_id srna_1365_lvantisense to gene gyrA		NO
12.4122	5.51596	2.49703	5.93829e-05	0.00065915	XLOC_000065	srna_1403_lv;srna_1404_lv;srna_1405_lv;srna_1406_lv;srna_1407_lv;srna_1408_lv;srna_1409_lv;srna_1410_lv;srna_352_ad;srna_1411_lv	transcript_id srna_1403_lvantisense to gene GJU02_RS00670 (between -66 and 424 nt downstream); transcript_id srna_1404_lvantisense to gene GJU02_RS00670 (between -20 and 395 nt downstream); transcript_id srna_1405_lvantisense to gene GJU02_RS00670 (between -66 and 382 nt downstream); transcript_id srna_1406_lvantisense to gene GJU02_RS00670 (between -20 and 348 nt downstream); transcript_id srna_…	Between 240 and 22 nt upstream rsmH	UP
39.3503	-0.27496	0.993154	0.447574	0.564553	XLOC_000266	srna_1419_lv;srna_1420_lv;srna_1421_lv;srna_1422_lv;srna_1424_lv;srna_1425_lv;srna_1426_lv;srna_1427_lv	transcript_id srna_1419_lvantisense to gene murE; transcript_id srna_1420_lvantisense to gene murE; transcript_id srna_1421_lvantisense to gene murE; transcript_id srna_1422_lvantisense to gene murE; transcript_id srna_1424_lvantisense to gene murF; transcript_id srna_1425_lvantisense to gene murF; transcript_id srna_1426_lvantisense to gene murF; transcript_id srna_1427_lvantisense to gene murF		NO
22.4269	0.0667042	0.930241	0.871467	0.915186	XLOC_000267	srna_1431_lv	antisense to gene murD		NO
3.20353	2.25203	2.27318	0.0197896	0.0530732	XLOC_000268	srna_1432_lv	antisense to gene murG		NO
22.9258	6.6942	2.60237	1.94222e-06	5.38965e-05	XLOC_000270	srna_1454_lv;srna_1455_lv;srna_1456_lv;srna_1458_lv;srna_1459_lv;srna_1460_lv	transcript_id srna_1454_lvantisense to gene murC; transcript_id srna_1455_lvantisense to gene murC; transcript_id srna_1456_lvantisense to gene murC;antisense to gene GJU02_RS00710;antisense to gene GJU02_RS00710;antisense to gene GJU02_RS00710		UP
5.70173	4.00112	2.29494	0.00110879	0.00631155	XLOC_000271	srna_385_ad;srna_1471_lv;srna_386_ad	Between 390 and -82 nt upstream GJU02_RS00715	Between 390 and -91 nt upstream GJU02_RS00715;Between 539 and 68 nt upstream GJU02_RS00715	UP
6849.14	-0.235714	0.352553	0.459829	0.576735	XLOC_000273	srna_1502_lv	transcript_id srna_1502_lvantisense to gene secA		NO
2.61875	1.80927	2.03873	0.0330239	0.0779926	XLOC_000066	srna_1511_lv;srna_1513_lv;srna_1514_lv	transcript_id srna_1511_lvantisense to gene dnaJ; transcript_id srna_1513_lvantisense to gene dnaJ; transcript_id srna_1514_lvantisense to gene dnaJ		NO
70.9101	-0.962607	1.33153	0.0849446	0.146297	XLOC_000067	srna_1567_lv;srna_1568_lv;srna_1569_lv;srna_1571_lv;srna_1572_lv;srna_1574_lv;srna_1575_lv	transcript_id srna_1567_lvantisense to gene dnaK; transcript_id srna_1568_lvantisense to gene dnaK (between -6 and 484 nt downstream); transcript_id srna_1569_lvantisense to gene dnaK (between -17 and 473 nt downstream); transcript_id srna_1571_lvantisense to gene dnaK (between -67 and 394 nt downstream); transcript_id srna_1572_lvantisense to gene dnaK (between -111 and 348 nt downstream); trans…		NO
60.982	-0.328527	1.03673	NA	NA	XLOC_000275	srna_1577_lv;srna_1579_lv;srna_1580_lv;srna_1582_lv	transcript_id srna_1577_lvantisense to gene GJU02_RS00735; transcript_id srna_1579_lvantisense to gene GJU02_RS00735; transcript_id srna_1580_lvantisense to gene GJU02_RS00735; transcript_id srna_1582_lvantisense to gene GJU02_RS00735		NO
1.03701	0.643458	1.15061	0.2704	NA	XLOC_000276	srna_1609_lv;srna_1613_lv;srna_1615_lv	transcript_id srna_1609_lvantisense to gene GJU02_RS00740; transcript_id srna_1613_lvantisense to gene GJU02_RS00740; transcript_id srna_1615_lvantisense to gene GJU02_RS00740		NO
2.91818	1.0973	1.64485	0.0681951	0.132801	XLOC_000277	srna_1620_lv;srna_1621_lv;srna_1622_lv;srna_1623_lv	transcript_id srna_1620_lvantisense to gene argF; transcript_id srna_1621_lvantisense to gene argF; transcript_id srna_1622_lvantisense to gene argF; transcript_id srna_1623_lvantisense to gene argF		NO
3.35739	2.26829	2.34293	0.0198427	0.0530732	XLOC_000279	srna_419_ad;srna_1635_lv;srna_1636_lv;srna_420_ad;srna_1637_lv;srna_1638_lv;srna_1639_lv;srna_1640_lv;srna_1642_lv	transcript_id srna_1635_lvantisense to gene prmB; transcript_id srna_1636_lvantisense to gene prmB; transcript_id srna_1637_lvantisense to gene prmB; transcript_id srna_1638_lvantisense to gene prmB; transcript_id srna_1639_lvantisense to gene prmB; transcript_id srna_1640_lvantisense to gene prmB; transcript_id srna_1642_lvantisense to gene prmB	transcript_id srna_419_adantisense to gene prmB; transcript_id srna_420_adantisense to gene prmB	NO
200.688	0.203041	0.944119	0.631673	0.734195	XLOC_000068	srna_1682_lv;srna_1683_lv;srna_1684_lv;srna_1685_lv;srna_1686_lv;srna_1687_lv;srna_1688_lv;srna_1689_lv	transcript_id srna_1682_lvantisense to gene GJU02_RS00770 (between -7 and 490 nt downstream); transcript_id srna_1683_lvantisense to gene GJU02_RS00770 (between -7 and 473 nt downstream); transcript_id srna_1684_lvantisense to gene GJU02_RS00770 (between -7 and 429 nt downstream); transcript_id srna_1685_lvantisense to gene GJU02_RS00770 (between -6 and 418 nt downstream); transcript_id srna_1686…		NO
5.10191	3.69586	2.30791	0.00223713	0.0104669	XLOC_000069	srna_1696_lv;srna_1697_lv	antisense to gene GJU02_RS00780;antisense to gene GJU02_RS00780		UP
4.11625	0.640694	0.956751	0.25671	0.34963	XLOC_000070	srna_1704_lv;srna_1705_lv;srna_1706_lv	antisense to gene rsmA (between -170 and 266 nt downstream);antisense to gene rsmA (between -231 and 240 nt downstream);antisense to gene rsmA (between -156 and 192 nt downstream)		NO
1.96248	1.41547	1.68748	0.0574888	0.120113	XLOC_000071	srna_430_ad		antisense to gene rsmA	NO
83.4585	8.41004	3.29011	1.80522e-05	0.000286256	XLOC_000280	srna_432_ad		transcript_id srna_432_adantisense to gene djlA	UP
1.21449	0.735056	1.20793	0.208972	NA	XLOC_000072	srna_1717_lv;srna_1718_lv;srna_1719_lv	antisense to gene lepB (between -107 and 372 nt downstream);antisense to gene lepB (between -199 and 273 nt downstream);antisense to gene lepB (between -263 and 169 nt downstream)		NO
3.50009	2.23804	2.41451	0.0208004	0.0549725	XLOC_000074	srna_1728_lv;srna_1729_lv;srna_1731_lv;srna_1734_lv	antisense to gene GJU02_RS00830 (between -87 and 379 nt downstream);antisense to gene GJU02_RS00830 (between -144 and 348 nt downstream);antisense to gene GJU02_RS00830 (between -272 and 224 nt downstream);antisense to gene GJU02_RS00830		NO
14.6071	4.83388	3.28853	0.00292634	0.0122575	XLOC_000075	srna_1737_lv;srna_1738_lv;srna_1739_lv;srna_1740_lv	transcript_id srna_1737_lvantisense to gene GJU02_RS00830; transcript_id srna_1738_lvantisense to gene GJU02_RS00830; transcript_id srna_1739_lvantisense to gene GJU02_RS00830; transcript_id srna_1740_lvantisense to gene GJU02_RS00830		UP
10.7544	-0.223846	0.930119	0.595506	0.699483	XLOC_000077	srna_1747_lv;srna_457_ad;srna_1749_lv;srna_1750_lv;srna_458_ad;srna_1751_lv;srna_1752_lv;srna_1753_lv;srna_1758_lv;srna_461_ad;srna_462_ad;srna_463_ad	transcript_id srna_1747_lvantisense to gene mutL (between -115 and 365 nt downstream); transcript_id srna_1749_lvantisense to gene mutL (between -133 and 293 nt downstream);antisense to gene orn (between -42 and 428 nt downstream); transcript_id srna_1751_lvantisense to gene mutL (between -132 and 201 nt downstream); transcript_id srna_1752_lvantisense to gene mutL (between -135 and 179 nt downst…	transcript_id srna_457_adantisense to gene mutL (between -133 and 365 nt downstream);antisense to gene orn (between -36 and 431 nt downstream);Between 367 and -63 nt upstream asd;Between 314 and -153 nt upstream asd;Between 197 and -87 nt upstream asd	NO
151.521	0.361603	1.0325	0.337726	0.454395	XLOC_000281	srna_466_ad;srna_468_ad;srna_469_ad		transcript_id srna_466_adantisense to gene asd; transcript_id srna_468_adantisense to gene asd; transcript_id srna_469_adantisense to gene asd	NO
8.13096	4.17517	2.74584	0.00286376	0.0122261	XLOC_000078	srna_1759_lv	transcript_id srna_1759_lvantisense to gene epmA		UP
2.36362	1.03181	1.52385	0.0862774	0.147335	XLOC_000079	srna_1760_lv;srna_1761_lv	transcript_id srna_1760_lvantisense to gene epmA; transcript_id srna_1761_lvantisense to gene epmA		NO
1.75957	0.648289	1.20798	0.192694	0.270747	XLOC_000080	srna_473_ad		antisense to gene efp (between -11 and 435 nt downstream)	NO
6.59082	4.2615	2.35725	0.000796194	0.00505014	XLOC_000081	srna_1780_lv;srna_495_ad;srna_1781_lv;srna_1782_lv	antisense to gene GJU02_RS00885 (between -40 and 188 nt downstream);antisense to gene GJU02_RS00885 (between -239 and 139 nt downstream);antisense to gene GJU02_RS00885 (between -53 and 117 nt downstream)	antisense to gene GJU02_RS00885 (between -204 and 188 nt downstream)	UP
1.46118	0.27348	1.04999	0.4448	NA	XLOC_000083	srna_1786_lv;srna_1787_lv	transcript_id srna_1786_lvantisense to gene GJU02_RS00895; transcript_id srna_1787_lvantisense to gene GJU02_RS00895		NO
2.08862	1.58096	1.7905	0.0452251	0.0994056	XLOC_000085	srna_1837_lv;srna_1840_lv	antisense to gene carA (between -483 and 12 nt downstream);antisense to gene carA		NO
1.98153	0.769925	1.29542	0.144099	0.213267	XLOC_000089	srna_1941_lv;srna_1942_lv	antisense to gene ilvG (between -64 and 427 nt downstream);antisense to gene ilvG (between -14 and 399 nt downstream)		NO
2.16915	1.66744	1.84347	0.0400688	0.090768	XLOC_000090	srna_1969_lv;srna_1970_lv	transcript_id srna_1969_lvantisense to gene ilvG (between -346 and 148 nt downstream); transcript_id srna_1970_lvantisense to gene ilvG (between -346 and 9 nt downstream)		NO
470.904	0.782896	0.723529	0.152849	0.221782	XLOC_000282	srna_1972_lv	transcript_id srna_1972_lvantisense to gene tpiA		NO
147.815	0.297063	1.00207	0.432197	0.548273	XLOC_000091	srna_1975_lv;srna_1977_lv	transcript_id srna_1975_lvantisense to gene lysS; transcript_id srna_1977_lvantisense to gene lysS		NO
2.30726	1.4396	1.80278	0.052762	0.113298	XLOC_000093	srna_1991_lv;srna_1999_lv;srna_2000_lv;srna_2001_lv;srna_2002_lv;srna_2003_lv	antisense to gene prfB; transcript_id srna_1999_lvantisense to gene prfB; transcript_id srna_2000_lvantisense to gene prfB; transcript_id srna_2001_lvantisense to gene prfB; transcript_id srna_2002_lvantisense to gene prfB; transcript_id srna_2003_lvantisense to gene prfB		NO
2.33715	1.53801	1.86466	0.0467064	0.101655	XLOC_000094	srna_2027_lv;srna_2028_lv;srna_2029_lv;srna_539_ad	transcript_id srna_2027_lvantisense to gene GJU02_RS00970; transcript_id srna_2028_lvantisense to gene GJU02_RS00970; transcript_id srna_2029_lvantisense to gene GJU02_RS00970 (between -100 and 351 nt downstream)	transcript_id srna_539_adantisense to gene GJU02_RS00970 (between -141 and 150 nt downstream)	NO
20.5776	6.41592	2.61671	9.25166e-06	0.000205387	XLOC_000284	srna_2039_lv;srna_2040_lv;srna_2041_lv;srna_2043_lv;srna_2044_lv	transcript_id srna_2039_lvantisense to gene dapF; transcript_id srna_2040_lvantisense to gene dapF; transcript_id srna_2041_lvantisense to gene dapF; transcript_id srna_2043_lvantisense to gene dapF; transcript_id srna_2044_lvantisense to gene dapF		UP
1.45971	0.971369	1.35696	0.126315	NA	XLOC_000285	srna_2050_lv;srna_2051_lv;srna_2052_lv	transcript_id srna_2050_lvantisense to gene GJU02_RS00985; transcript_id srna_2051_lvantisense to gene GJU02_RS00985; transcript_id srna_2052_lvantisense to gene GJU02_RS00985		NO
95.3163	0.102638	0.946002	0.794075	0.854931	XLOC_000287	srna_2054_lv;srna_2061_lv	antisense to gene corA; transcript_id srna_2061_lvantisense to gene corA		NO
114.602	-0.0898302	0.949619	0.787983	0.854931	XLOC_000095	srna_2070_lv;srna_2071_lv;srna_2072_lv;srna_2074_lv	transcript_id srna_2070_lvantisense to gene GJU02_RS00995 (between -468 and 18 nt downstream); transcript_id srna_2071_lvantisense to gene GJU02_RS00995; transcript_id srna_2072_lvantisense to gene GJU02_RS00995; transcript_id srna_2074_lvantisense to gene GJU02_RS00995		NO
110.437	-1.1214	2.0155	0.0185658	0.0508841	XLOC_000288	srna_561_ad;srna_2080_lv;srna_2081_lv;srna_2082_lv	transcript_id srna_2080_lvantisense to gene GJU02_RS01000; transcript_id srna_2081_lvantisense to gene GJU02_RS01000; transcript_id srna_2082_lvantisense to gene GJU02_RS01000	transcript_id srna_561_adantisense to gene GJU02_RS01000	NO
3.92176	2.73677	2.42606	0.0118311	0.0354934	XLOC_000289	srna_2087_lv;srna_2088_lv;srna_2089_lv;srna_2090_lv	transcript_id srna_2087_lvantisense to gene GJU02_RS01000; transcript_id srna_2088_lvantisense to gene GJU02_RS01000; transcript_id srna_2089_lvantisense to gene GJU02_RS01000; transcript_id srna_2090_lvantisense to gene GJU02_RS01000		UP
7.31507	4.36544	2.44284	0.000915384	0.0054923	XLOC_000291	srna_2101_lv;srna_2102_lv	transcript_id srna_2101_lvantisense to gene sucB; transcript_id srna_2102_lvantisense to gene sucB		UP
4.35493	3.02586	2.43331	0.0082062	0.0276027	XLOC_000292	srna_2104_lv	transcript_id srna_2104_lvantisense to gene GJU02_RS01010		UP
133.194	-0.0617038	0.944583	0.851039	0.90832	XLOC_000293	srna_2110_lv;srna_2113_lv	transcript_id srna_2110_lvantisense to gene GJU02_RS01010;antisense to gene cydB		NO
1.81272	1.26944	1.57911	0.0725406	0.136475	XLOC_000294	srna_2115_lv;srna_2116_lv;srna_2117_lv;srna_579_ad;srna_2120_lv	transcript_id srna_2115_lvantisense to gene parE; transcript_id srna_2116_lvantisense to gene parE; transcript_id srna_2117_lvantisense to gene parE; transcript_id srna_2120_lvantisense to gene parE	transcript_id srna_579_adantisense to gene parE	NO
2.54075	1.88809	2.02281	0.0299762	0.074772	XLOC_000295	srna_2161_lv;srna_2162_lv;srna_2165_lv	transcript_id srna_2161_lvantisense to gene aceE; transcript_id srna_2162_lvantisense to gene aceE; transcript_id srna_2165_lvantisense to gene aceE		NO
387.075	-0.926	0.724663	0.0914176	0.153748	XLOC_000297	srna_2220_lv;srna_2223_lv;srna_2226_lv	transcript_id srna_2220_lvantisense to gene lpdA; transcript_id srna_2223_lvantisense to gene lpdA; transcript_id srna_2226_lvantisense to gene lpdA		NO
27.7829	-0.136039	0.933678	0.723611	0.8196	XLOC_000098	srna_2291_lv;srna_600_ad;srna_2292_lv;srna_2294_lv;srna_2295_lv;srna_2297_lv	transcript_id srna_2291_lvantisense to gene clpX; transcript_id srna_2292_lvantisense to gene clpX; transcript_id srna_2294_lvantisense to gene clpX; transcript_id srna_2295_lvantisense to gene clpX; transcript_id srna_2297_lvantisense to gene clpX	transcript_id srna_600_adantisense to gene clpX	NO
30.4513	-0.129852	0.932076	0.735878	0.829263	XLOC_000099	srna_2306_lv;srna_2307_lv;srna_2308_lv	antisense to gene clpP (between -15 and 432 nt downstream); transcript_id srna_2307_lvantisense to gene clpP;antisense to gene GJU02_RS01060 (between -37 and 184 nt downstream)		NO
1.94538	0.323237	1.06948	0.344716	0.461005	XLOC_000298	srna_608_ad;srna_609_ad;srna_610_ad		Between 654 and 162 nt upstream GJU02_RS01065; transcript_id srna_609_adantisense to gene GJU02_RS01070;antisense to gene metA	NO
2.05031	1.16238	1.57552	0.0792571	0.143909	XLOC_000299	srna_614_ad;srna_2310_lv	antisense to gene GJU02_RS01080	antisense to gene GJU02_RS01080	NO
338.784	0.0506966	0.664008	0.926227	0.947568	XLOC_000100	srna_2312_lv	Whithin GJU02_RS01080 , -1332 nt after start and 21 nt before end		NO
244.422	0.389843	0.960154	0.408383	0.53534	XLOC_000300	srna_2313_lv	transcript_id srna_2313_lvantisense to gene GJU02_RS01080		NO
1.28407	0.295718	1.05249	0.451983	NA	XLOC_000106	srna_2345_lv;srna_2346_lv	antisense to gene bamA; transcript_id srna_2346_lvantisense to gene bamA		NO
1.32375	0.915434	1.3038	0.146226	NA	XLOC_000109	srna_2356_lv;srna_2357_lv;srna_2358_lv	antisense to gene uppS;antisense to gene uppS; transcript_id srna_2358_lvantisense to gene uppS		NO
19.2879	-0.43821	1.07266	0.242467	0.336423	XLOC_000110	srna_2362_lv;srna_2368_lv;srna_2371_lv	antisense to gene pyrH;antisense to gene pyrH;antisense to gene tsf (between -73 and 289 nt downstream)		NO
1.14194	0.856455	1.24373	0.175483	NA	XLOC_000112	srna_2380_lv;srna_2382_lv;srna_652_ad;srna_2383_lv;srna_2384_lv;srna_2385_lv;srna_2386_lv;srna_2387_lv	antisense to gene rpsB;antisense to gene rpsB;antisense to gene rpsB (between -3 and 465 nt downstream);antisense to gene rpsB (between -45 and 447 nt downstream); transcript_id srna_2385_lvantisense to gene rpsB (between -69 and 382 nt downstream); transcript_id srna_2386_lvantisense to gene rpsB (between -40 and 294 nt downstream); transcript_id srna_2387_lvantisense to gene rpsB (between -69 a…	antisense to gene rpsB	NO
8267.23	0.740343	0.29498	0.00943778	0.0299312	XLOC_000301	srna_653_ad;srna_2388_lv;srna_2389_lv;srna_654_ad;srna_655_ad;srna_2392_lv;srna_2393_lv;srna_2394_lv;srna_2395_lv	Between 425 and 75 nt upstream rpsB;Between 500 and 160 nt upstream rpsB; transcript_id srna_2392_lvantisense to gene map; transcript_id srna_2393_lvantisense to gene map; transcript_id srna_2394_lvantisense to gene map; transcript_id srna_2395_lvantisense to gene map	Between 333 and 97 nt upstream rpsB;Between 506 and 113 nt upstream rpsB;Between 590 and 121 nt upstream rpsB	NO
3.27893	1.25508	1.18437	0.0781001	0.143291	XLOC_000113	srna_2405_lv;srna_2407_lv;srna_2408_lv	transcript_id srna_2405_lvantisense to gene rpoD; transcript_id srna_2407_lvantisense to gene rpoD; transcript_id srna_2408_lvantisense to gene rpoD		NO
1.45936	0.848827	1.29239	0.154813	NA	XLOC_000114	srna_2423_lv;srna_2424_lv;srna_2425_lv;srna_2426_lv;srna_2427_lv	antisense to gene dnaG (between -52 and 383 nt downstream);antisense to gene dnaG (between -60 and 370 nt downstream);antisense to gene dnaG (between -11 and 323 nt downstream);antisense to gene dnaG (between -91 and 296 nt downstream);antisense to gene dnaG (between -10 and 197 nt downstream)		NO
4.88087	3.40999	2.41137	0.00466781	0.0164485	XLOC_000116	srna_2430_lv;srna_2431_lv;srna_2432_lv;srna_2433_lv;srna_669_ad;srna_2434_lv	Ai overlaping gene rpsU;Ai overlaping gene rpsU;Ai overlaping gene rpsU;antisense to gene rpsU;Between 246 and 119 nt upstream tsaD	antisense to gene rpsU (between -26 and 173 nt downstream)	UP
1.16418	0.866066	1.25292	0.170473	NA	XLOC_000302	srna_2435_lv;srna_2436_lv;srna_2437_lv;srna_671_ad;srna_2438_lv;srna_2439_lv	Between 354 and 90 nt upstream rpsU;Between 367 and 91 nt upstream rpsU;Between 393 and 91 nt upstream rpsU;Between 462 and 90 nt upstream rpsU;Between 582 and 152 nt upstream rpsU	Between 433 and 85 nt upstream rpsU	NO
2194.54	-1.03608	0.329509	0.000890043	0.0054886	XLOC_000117	srna_2454_lv;srna_2455_lv;srna_2456_lv;srna_680_ad;srna_2457_lv;srna_681_ad	transcript_id srna_2454_lvantisense to gene GJU02_RS01170 (between -36 and 366 nt downstream); transcript_id srna_2455_lvantisense to gene GJU02_RS01170 (between -36 and 296 nt downstream); transcript_id srna_2456_lvantisense to gene GJU02_RS01170 (between -36 and 278 nt downstream); transcript_id srna_2457_lvantisense to gene GJU02_RS01170 (between -36 and 230 nt downstream)	transcript_id srna_680_adantisense to gene GJU02_RS01170 (between -111 and 233 nt downstream);Between 289 and -120 nt upstream ribB	DOWN
1566.26	1.22484	0.327384	7.90318e-05	0.000797503	XLOC_000303	srna_2458_lv;srna_2459_lv;srna_2460_lv;srna_2462_lv;srna_2463_lv;srna_2465_lv;srna_2466_lv;srna_2469_lv	Between 532 and 124 nt upstream GJU02_RS01170;Between 558 and 192 nt upstream GJU02_RS01170;Between 605 and 122 nt upstream GJU02_RS01170;Between 654 and 201 nt upstream GJU02_RS01170; transcript_id srna_2463_lvantisense to gene ribB;Between 710 and 233 nt upstream GJU02_RS01170;Between 740 and 247 nt upstream GJU02_RS01170; transcript_id srna_2469_lvantisense to gene ribB		UP
5.83368	3.78999	2.455	0.00278594	0.012127	XLOC_000118	srna_2502_lv;srna_2504_lv;srna_2507_lv;srna_2509_lv;srna_2511_lv;srna_2512_lv;srna_2513_lv;srna_2514_lv	transcript_id srna_2502_lvantisense to gene rho; transcript_id srna_2504_lvantisense to gene rho (between -84 and 409 nt downstream); transcript_id srna_2507_lvantisense to gene rho (between -128 and 323 nt downstream); transcript_id srna_2509_lvantisense to gene rho (between -126 and 285 nt downstream);antisense to gene trxA (between -71 and 382 nt downstream);antisense to gene trxA (between -92…		UP
51.1882	7.67678	3.10518	2.45681e-05	0.000340883	XLOC_000304	srna_2515_lv;srna_2516_lv;srna_2517_lv	transcript_id srna_2515_lvantisense to gene dksA; transcript_id srna_2516_lvantisense to gene dksA; transcript_id srna_2517_lvantisense to gene dksA		UP
5.9925	2.30637	3.5108	0.0181376	0.0508841	XLOC_000119	srna_2534_lv	transcript_id srna_2534_lvantisense to gene GJU02_RS01215		NO
78.0638	0.0498378	0.93427	0.907804	0.937361	XLOC_000120	srna_2541_lv;srna_2542_lv;srna_701_ad	antisense to gene GJU02_RS01230;antisense to gene GJU02_RS01230 (between -27 and 408 nt downstream)	transcript_id srna_701_adantisense to gene GJU02_RS01230 (between -15 and 148 nt downstream)	NO
948.584	0.300265	0.675898	0.563736	0.672846	XLOC_000305	srna_2545_lv;srna_2546_lv;srna_2547_lv;srna_2548_lv;srna_2549_lv;srna_2550_lv	transcript_id srna_2545_lvantisense to gene fmt; transcript_id srna_2546_lvantisense to gene fmt;antisense to gene fmt; transcript_id srna_2548_lvantisense to gene fmt; transcript_id srna_2549_lvantisense to gene fmt; transcript_id srna_2550_lvantisense to gene fmt		NO
11.3728	5.3453	2.47668	8.63533e-05	0.000812354	XLOC_000121	srna_2646_lv	transcript_id srna_2646_lvantisense to gene secY		UP
1.18643	0.828895	1.24293	0.180032	NA	XLOC_000123	srna_2730_lv;srna_2736_lv;srna_2738_lv;srna_2739_lv;srna_2740_lv	antisense to gene rplN (between -287 and 213 nt downstream);antisense to gene rpsQ (between -133 and 363 nt downstream);antisense to gene rpsQ (between -186 and 248 nt downstream);antisense to gene rpsQ (between -130 and 194 nt downstream);antisense to gene rpsQ (between -227 and 175 nt downstream)		NO
18.2406	-0.923902	0.772046	0.100947	0.163578	XLOC_000124	srna_2796_lv;srna_2800_lv;srna_726_ad;srna_2802_lv;srna_2803_lv	antisense to gene rplW (between -30 and 470 nt downstream);antisense to gene rplW (between -190 and 239 nt downstream);antisense to gene rplW (between -239 and 137 nt downstream);antisense to gene rplW (between -81 and 123 nt downstream)	antisense to gene rplW (between -253 and 239 nt downstream)	NO
345.741	0.0122057	0.887525	0.992256	0.993401	XLOC_000125	srna_2824_lv;srna_2825_lv;srna_2830_lv;srna_2832_lv;srna_2833_lv;srna_2834_lv;srna_2835_lv;srna_2838_lv;srna_2839_lv;srna_2840_lv;srna_2841_lv	antisense to gene rpsJ (between -159 and 334 nt downstream);antisense to gene rpsJ (between -192 and 277 nt downstream);Ai overlaping gene rpsJ;Ai overlaping gene rpsJ;Ai overlaping gene rpsJ;Ai overlaping gene rpsJ;antisense to gene rpsJ (between -43 and 234 nt downstream);antisense to gene rpsJ (between -55 and 191 nt downstream);antisense to gene rpsJ (between -43 and 153 nt downstream);Betwee…		NO
62.4379	0.1221	0.937186	0.764087	0.852398	XLOC_000308	srna_739_ad;srna_2847_lv	Between 452 and 161 nt upstream trmB	Between 259 and -222 nt upstream trmB	NO
6.40265	1.40626	2.50805	0.0259458	0.0669764	XLOC_000310	srna_2851_lv;srna_2852_lv;srna_2853_lv;srna_2854_lv;srna_2855_lv;srna_2857_lv	transcript_id srna_2851_lvantisense to gene asnS; transcript_id srna_2852_lvantisense to gene asnS; transcript_id srna_2853_lvantisense to gene asnS; transcript_id srna_2854_lvantisense to gene asnS; transcript_id srna_2855_lvantisense to gene asnS; transcript_id srna_2857_lvantisense to gene asnS		NO
2.27955	1.63679	1.87262	0.0414572	0.0929647	XLOC_000311	srna_2862_lv	transcript_id srna_2862_lvantisense to gene asnS		NO
70.7478	0.0189866	0.932302	0.972174	0.985491	XLOC_000312	srna_2876_lv;srna_2877_lv;srna_2878_lv;srna_2879_lv	transcript_id srna_2876_lvantisense to gene GJU02_RS01430; transcript_id srna_2877_lvantisense to gene GJU02_RS01430; transcript_id srna_2878_lvantisense to gene GJU02_RS01430; transcript_id srna_2879_lvantisense to gene GJU02_RS01430		NO
30.4372	-0.525321	1.19113	0.0823969	0.146297	XLOC_000128	srna_2955_lv;srna_2957_lv;srna_2961_lv;srna_2962_lv;srna_2963_lv	transcript_id srna_2955_lvantisense to gene aroA;antisense to gene serC (between -31 and 460 nt downstream);antisense to gene serC (between -169 and 329 nt downstream);antisense to gene serC (between -284 and 123 nt downstream);antisense to gene serC		NO
33.7999	-0.533851	1.19473	0.084577	0.146297	XLOC_000129	srna_2970_lv;srna_2972_lv	transcript_id srna_2970_lvantisense to gene serC; transcript_id srna_2972_lvantisense to gene serC		NO
33.8034	-0.441443	1.10576	0.182809	0.260152	XLOC_000130	srna_2984_lv;srna_2985_lv;srna_766_ad	transcript_id srna_2984_lvantisense to gene rodA; transcript_id srna_2985_lvantisense to gene rodA	transcript_id srna_766_adantisense to gene rodA	NO
6.91678	-0.35682	0.972665	0.410199	0.53534	XLOC_000131	srna_2988_lv;srna_2992_lv;srna_2993_lv	antisense to gene mrdA; transcript_id srna_2992_lvantisense to gene mrdA; transcript_id srna_2993_lvantisense to gene mrdA		NO
1.97194	1.31377	1.64252	0.0659693	0.131939	XLOC_000132	srna_2995_lv;srna_2996_lv;srna_2997_lv;srna_2998_lv	transcript_id srna_2995_lvantisense to gene mrdA; transcript_id srna_2996_lvantisense to gene mrdA; transcript_id srna_2997_lvantisense to gene mrdA; transcript_id srna_2998_lvantisense to gene mrdA		NO
1.40177	0.715477	1.2185	0.19848	NA	XLOC_000134	srna_3009_lv;srna_3010_lv	transcript_id srna_3009_lvantisense to gene leuS; transcript_id srna_3010_lvantisense to gene leuS		NO
43.728	0.505258	1.07073	0.245641	0.33662	XLOC_000136	srna_3032_lv;srna_3033_lv;srna_3034_lv	transcript_id srna_3032_lvantisense to gene miaB (between -322 and 177 nt downstream); transcript_id srna_3033_lvantisense to gene miaB (between -312 and 40 nt downstream); transcript_id srna_3034_lvantisense to gene miaB (between -318 and 15 nt downstream)		NO
6.42876	3.71154	2.67126	0.00457653	0.0164485	XLOC_000313	srna_3039_lv;srna_3040_lv;srna_3041_lv	transcript_id srna_3039_lvantisense to gene glnS; transcript_id srna_3040_lvantisense to gene glnS; transcript_id srna_3041_lvantisense to gene glnS		UP
2.04083	1.16104	1.56846	0.0797336	0.143909	XLOC_000137	srna_3051_lv;srna_3052_lv;srna_3054_lv;srna_3055_lv;srna_3056_lv;srna_788_ad;srna_3057_lv	transcript_id srna_3051_lvantisense to gene fldA (between -3 and 452 nt downstream); transcript_id srna_3052_lvantisense to gene fldA;antisense to gene GJU02_RS01510 (between -149 and 311 nt downstream);antisense to gene GJU02_RS01510 (between -149 and 275 nt downstream);antisense to gene GJU02_RS01510 (between -110 and 226 nt downstream);antisense to gene GJU02_RS01510	antisense to gene GJU02_RS01510 (between -289 and 142 nt downstream)	NO
74.461	0.564196	1.13358	0.181114	0.259402	XLOC_000314	srna_3061_lv;srna_3062_lv	transcript_id srna_3061_lvantisense to gene pgi; transcript_id srna_3062_lvantisense to gene pgi		NO
17.1239	6.09293	2.58708	2.00402e-05	0.000296594	XLOC_000139	srna_3078_lv;srna_3079_lv;srna_3080_lv;srna_3081_lv;srna_3082_lv;srna_3083_lv;srna_3084_lv;srna_3085_lv	transcript_id srna_3078_lvantisense to gene GJU02_RS01520; transcript_id srna_3079_lvantisense to gene GJU02_RS01520 (between -25 and 462 nt downstream); transcript_id srna_3080_lvantisense to gene GJU02_RS01520 (between -25 and 415 nt downstream); transcript_id srna_3081_lvantisense to gene GJU02_RS01520 (between -40 and 402 nt downstream); transcript_id srna_3082_lvantisense to gene GJU02_RS015…		UP
25.027	-0.583356	1.23343	0.0719473	0.136475	XLOC_000140	srna_3101_lv;srna_3102_lv;srna_3103_lv	transcript_id srna_3101_lvantisense to gene pnp; transcript_id srna_3102_lvantisense to gene pnp; transcript_id srna_3103_lvantisense to gene pnp		NO
4.3911	3.34883	2.28241	0.00401225	0.0156267	XLOC_000141	srna_3115_lv;srna_3116_lv	antisense to gene rpsO (between -216 and 255 nt downstream);antisense to gene rpsO (between -216 and 171 nt downstream)		UP
1.47465	1.03166	1.38765	0.114145	NA	XLOC_000142	srna_3145_lv;srna_3150_lv;srna_3151_lv;srna_3152_lv;srna_3153_lv;srna_3154_lv;srna_3155_lv;srna_3156_lv	transcript_id srna_3145_lvantisense to gene infB; transcript_id srna_3150_lvantisense to gene infB; transcript_id srna_3151_lvantisense to gene infB; transcript_id srna_3152_lvantisense to gene infB; transcript_id srna_3153_lvantisense to gene infB; transcript_id srna_3154_lvantisense to gene infB; transcript_id srna_3155_lvantisense to gene infB; transcript_id srna_3156_lvantisense to gene infB		NO
1.50191	0.81512	1.27717	0.161307	NA	XLOC_000145	srna_3199_lv;srna_3201_lv;srna_3202_lv;srna_3203_lv;srna_3204_lv;srna_816_ad;srna_3205_lv	Ai overlaping gene secG;Ai overlaping gene secG; transcript_id srna_3202_lvAi overlaping gene secG; transcript_id srna_3203_lvAi overlaping gene secG; transcript_id srna_3204_lvAi overlaping gene secG; transcript_id srna_3205_lvantisense to gene secG	transcript_id srna_816_adantisense to gene secG (between -41 and 177 nt downstream)	NO
1.8678	1.18418	1.54868	0.0808497	0.144747	XLOC_000148	srna_3382_lv	transcript_id srna_3382_lvantisense to gene rpoB		NO
10.8095	5.16474	2.52068	0.000205261	0.00150582	XLOC_000149	srna_3458_lv;srna_3461_lv	antisense to gene rplJ (between -483 and 2 nt downstream);antisense to gene rplJ (between -26 and 406 nt downstream)		UP
4.75723	-0.122363	0.866256	0.791994	0.854931	XLOC_000150	srna_3491_lv;srna_3492_lv;srna_3496_lv;srna_3497_lv	antisense to gene secE (between -61 and 420 nt downstream);antisense to gene secE (between -130 and 372 nt downstream);antisense to gene secE (between -198 and 273 nt downstream);antisense to gene secE (between -227 and 261 nt downstream)		NO
3.26661	2.72046	2.15389	0.00936192	0.0299312	XLOC_000151	srna_3547_lv	transcript_id srna_3547_lvantisense to gene fusA		UP
1.62475	1.0217	1.41299	0.110191	0.171065	XLOC_000152	srna_3606_lv;srna_3607_lv;srna_3608_lv;srna_3609_lv;srna_3610_lv;srna_3611_lv;srna_3612_lv;srna_3613_lv	antisense to gene tusB (between -62 and 376 nt downstream);antisense to gene tusB (between -84 and 362 nt downstream);antisense to gene tusB (between -79 and 327 nt downstream);antisense to gene tusB (between -194 and 296 nt downstream);antisense to gene tusB (between -105 and 253 nt downstream);antisense to gene tusB (between -285 and 203 nt downstream);antisense to gene tusB (between -114 and 1…		NO
53.5683	-0.100457	0.943231	0.77723	0.854931	XLOC_000153	srna_3630_lv;srna_3631_lv;srna_3632_lv;srna_3633_lv;srna_3635_lv;srna_3641_lv	antisense to gene fkpA;antisense to gene fkpA;antisense to gene fkpA;antisense to gene fkpA; transcript_id srna_3635_lvantisense to gene fkpA; transcript_id srna_3641_lvantisense to gene fkpA		NO
3.98085	1.43272	2.17434	0.0386038	0.088351	XLOC_000155	srna_3657_lv;srna_3658_lv	transcript_id srna_3657_lvantisense to gene ung; transcript_id srna_3658_lvantisense to gene ung		NO
5.15813	3.68034	2.33297	0.00247887	0.0112308	XLOC_000317	srna_3666_lv;srna_3670_lv	transcript_id srna_3666_lvantisense to gene rplI; transcript_id srna_3670_lvantisense to gene dnaX		UP
69.0969	-0.300238	1.0254	NA	NA	XLOC_000319	srna_3675_lv;srna_3677_lv;srna_3678_lv	transcript_id srna_3675_lvantisense to gene htpG; transcript_id srna_3677_lvantisense to gene htpG; transcript_id srna_3678_lvantisense to gene htpG		NO
2.79771	1.85588	2.12041	0.0311872	0.076083	XLOC_000320	srna_3690_lv;srna_3693_lv;srna_3694_lv;srna_3695_lv;srna_3696_lv;srna_3697_lv;srna_3698_lv;srna_3699_lv	transcript_id srna_3690_lvantisense to gene htpG; transcript_id srna_3693_lvantisense to gene htpG; transcript_id srna_3694_lvantisense to gene aroK; transcript_id srna_3695_lvantisense to gene aroK; transcript_id srna_3696_lvantisense to gene aroK; transcript_id srna_3697_lvantisense to gene aroK; transcript_id srna_3698_lvantisense to gene aroK; transcript_id srna_3699_lvantisense to gene aroK		NO
3.59933	1.65642	2.30855	0.0345177	0.0798383	XLOC_000321	srna_3718_lv	transcript_id srna_3718_lvantisense to gene aroB		NO
152.638	0.0098842	0.946795	0.993401	0.993401	XLOC_000322	srna_3722_lv;srna_873_ad;srna_3723_lv;srna_3724_lv	transcript_id srna_3722_lvantisense to gene rpe; transcript_id srna_3723_lvantisense to gene rpe; transcript_id srna_3724_lvantisense to gene rpe	transcript_id srna_873_adantisense to gene rpe	NO
630.267	-0.594347	0.401237	0.105311	0.166993	XLOC_000323	srna_3737_lv	transcript_id srna_3737_lvantisense to gene trpS		NO
24.0417	6.61138	2.73628	1.70456e-05	0.000286256	XLOC_000156	srna_3740_lv;srna_3741_lv	transcript_id srna_3740_lvantisense to gene crp; transcript_id srna_3741_lvantisense to gene crp		UP
1.72637	1.0121	1.42014	0.108495	0.170823	XLOC_000157	srna_3745_lv	transcript_id srna_3745_lvantisense to gene crp (between -422 and 80 nt downstream)		NO
4.15604	2.83375	2.46952	0.0108041	0.033512	XLOC_000158	srna_895_ad		transcript_id srna_895_adantisense to gene murI (between -44 and 446 nt downstream)	UP
74.6148	0.68089	1.23353	0.118758	0.179977	XLOC_000324	srna_3790_lv;srna_3791_lv	transcript_id srna_3790_lvantisense to gene GJU02_RS01760; transcript_id srna_3791_lvantisense to gene GJU02_RS01760		NO
1376.06	0.317842	0.644797	0.532655	0.653312	XLOC_000325	srna_3794_lv;srna_3795_lv;srna_3798_lv	Whithin pykF , 1621 nt after start and -78 nt before end;Whithin pykF , 1560 nt after start and -97 nt before end;Whithin pykF , 1570 nt after start and -316 nt before end		NO
3.90271	2.88735	2.33733	0.00899408	0.029363	XLOC_000159	srna_3800_lv;srna_3803_lv	transcript_id srna_3800_lvantisense to gene pykF; transcript_id srna_3803_lvantisense to gene pykF		UP
1.7818	1.09108	1.47708	0.0947248	0.157219	XLOC_000161	srna_3817_lv;srna_3818_lv;srna_3819_lv;srna_3820_lv;srna_3821_lv	transcript_id srna_3817_lvantisense to gene GJU02_RS01775; transcript_id srna_3818_lvantisense to gene GJU02_RS01775; transcript_id srna_3819_lvantisense to gene GJU02_RS01775; transcript_id srna_3820_lvantisense to gene GJU02_RS01775; transcript_id srna_3821_lvantisense to gene GJU02_RS01775		NO
2.07072	1.60007	1.78711	0.0440599	0.097813	XLOC_000164	srna_3851_lv;srna_3853_lv;srna_3854_lv;srna_3855_lv;srna_3856_lv;srna_3857_lv;srna_918_ad	transcript_id srna_3851_lvantisense to gene sufB; transcript_id srna_3853_lvantisense to gene sufB; transcript_id srna_3854_lvantisense to gene sufB; transcript_id srna_3855_lvantisense to gene sufB; transcript_id srna_3856_lvantisense to gene sufB; transcript_id srna_3857_lvantisense to gene sufB	antisense to gene GJU02_RS01795 (between -103 and 331 nt downstream)	NO
59.3891	-0.202125	0.970127	NA	NA	XLOC_000165	srna_3859_lv;srna_3860_lv	transcript_id srna_3859_lvantisense to gene murJ; transcript_id srna_3860_lvantisense to gene murJ		NO
241.345	-0.937212	0.670196	0.0754755	0.13963	XLOC_000166	srna_3862_lv;srna_3863_lv;srna_3864_lv;srna_931_ad	transcript_id srna_3862_lvantisense to gene murJ (between -12 and 486 nt downstream); transcript_id srna_3863_lvantisense to gene murJ; transcript_id srna_3864_lvantisense to gene murJ (between -12 and 331 nt downstream)	transcript_id srna_931_adantisense to gene murJ (between -10 and 112 nt downstream)	NO
9.02639	4.87188	2.44393	0.000273692	0.00189874	XLOC_000326	srna_3867_lv;srna_3868_lv;srna_3870_lv	Between 324 and -96 nt upstream murJ;Between 339 and -157 nt upstream murJ; transcript_id srna_3870_lvantisense to gene ribA		UP
106.61	-0.251131	0.887022	0.588183	0.694557	XLOC_000167	srna_933_ad		3UTR of ribA , -333 nt before the end and 73 after	NO
53.9714	-0.413117	0.958521	0.376658	0.500707	XLOC_000168	srna_3871_lv;srna_3872_lv	transcript_id srna_3871_lvantisense to gene sbcB; transcript_id srna_3872_lvantisense to gene sbcB		NO
86.0293	0.0800248	0.850526	0.873961	0.915186	XLOC_000169	srna_936_ad		transcript_id srna_936_adantisense to gene sbcB (between -62 and 137 nt downstream)	NO
43.7333	7.11862	3.30106	0.000210272	0.00150582	XLOC_000328	srna_940_ad		Whithin GJU02_RS01825 , 1517 nt after start and -376 nt before end	UP
12.55	5.47142	2.54478	0.000103105	0.000847752	XLOC_000170	srna_942_ad		transcript_id srna_942_adantisense to gene GJU02_RS01825	UP
26.0182	6.8182	2.70636	5.59524e-06	0.000138016	XLOC_000171	srna_3884_lv;srna_3885_lv;srna_950_ad;srna_951_ad	transcript_id srna_3884_lvantisense to gene nuoM; transcript_id srna_3885_lvantisense to gene nuoM	transcript_id srna_950_adantisense to gene nuoM;antisense to gene nuoL (between -116 and 377 nt downstream)	UP
199.859	-0.358488	0.947658	0.428353	0.54652	XLOC_000172	srna_3887_lv;srna_3889_lv;srna_3897_lv;srna_3898_lv	transcript_id srna_3887_lvantisense to gene nuoL; transcript_id srna_3889_lvantisense to gene nuoL; transcript_id srna_3897_lvantisense to gene nuoL; transcript_id srna_3898_lvantisense to gene nuoL		NO
228.47	-0.743191	1.28015	0.0978192	0.159675	XLOC_000174	srna_3899_lv;srna_3900_lv;srna_3902_lv;srna_3903_lv	antisense to gene nuoI (between -26 and 462 nt downstream);antisense to gene nuoH (between -95 and 359 nt downstream);antisense to gene nuoH (between -129 and 281 nt downstream);antisense to gene nuoH (between -129 and 264 nt downstream)		NO
59.6838	-0.231895	0.982733	NA	NA	XLOC_000175	srna_3906_lv	transcript_id srna_3906_lvantisense to gene nuoH		NO
5.95357	3.99582	2.36344	0.00146391	0.00755785	XLOC_000176	srna_3911_lv;srna_3914_lv;srna_3915_lv;srna_3916_lv;srna_3917_lv	transcript_id srna_3911_lvantisense to gene nuoG; transcript_id srna_3914_lvantisense to gene nuoG; transcript_id srna_3915_lvantisense to gene nuoG; transcript_id srna_3916_lvantisense to gene nuoG; transcript_id srna_3917_lvantisense to gene nuoG		UP
1.22282	0.575941	1.14087	0.276938	NA	XLOC_000177	srna_3918_lv	transcript_id srna_3918_lvantisense to gene nuoG		NO
1.72351	0.911768	1.36004	0.126566	0.189849	XLOC_000178	srna_3929_lv;srna_3930_lv;srna_3931_lv	antisense to gene nuoF (between -35 and 458 nt downstream);antisense to gene nuoF (between -9 and 435 nt downstream);antisense to gene nuoF (between -35 and 402 nt downstream)		NO
1.32809	0.576547	1.14781	0.263241	NA	XLOC_000179	srna_3949_lv;srna_3951_lv;srna_3952_lv;srna_3953_lv;srna_3954_lv;srna_3955_lv	antisense to gene nuoE (between -17 and 480 nt downstream);antisense to gene nuoE (between -63 and 287 nt downstream);antisense to gene nuoE (between -76 and 270 nt downstream);antisense to gene nuoE (between -190 and 237 nt downstream);antisense to gene nuoE (between -100 and 194 nt downstream);antisense to gene nuoE (between -100 and 157 nt downstream)		NO
32.1892	-0.54167	1.19962	0.083794	0.146297	XLOC_000180	srna_3963_lv;srna_3964_lv;srna_3966_lv;srna_3967_lv;srna_3969_lv	antisense to gene nuoC; transcript_id srna_3964_lvantisense to gene nuoC; transcript_id srna_3966_lvantisense to gene nuoC; transcript_id srna_3967_lvantisense to gene nuoC; transcript_id srna_3969_lvantisense to gene nuoC		NO
1.20069	0.514921	1.11651	0.311805	NA	XLOC_000181	srna_3974_lv;srna_3980_lv;srna_3981_lv	transcript_id srna_3974_lvantisense to gene nuoC; transcript_id srna_3980_lvantisense to gene nuoC; transcript_id srna_3981_lvantisense to gene nuoC		NO
4.56116	3.41932	2.29429	0.00362455	0.0143688	XLOC_000182	srna_3993_lv;srna_985_ad;srna_3994_lv;srna_3995_lv;srna_3996_lv;srna_3997_lv	antisense to gene ndhC (between -47 and 415 nt downstream);antisense to gene ndhC (between -93 and 383 nt downstream);antisense to gene ndhC (between -51 and 357 nt downstream); transcript_id srna_3996_lvantisense to gene GJU02_RS01880;antisense to gene ndhC (between -125 and 295 nt downstream)	antisense to gene ndhC (between -82 and 415 nt downstream)	UP
19.4747	-0.532459	1.1491	0.151205	0.220839	XLOC_000183	srna_4005_lv	transcript_id srna_4005_lvantisense to gene thrC		NO
24.9934	-4.99053	1.74432	0.000144568	0.00110669	XLOC_000184	srna_4009_lv	transcript_id srna_4009_lvantisense to gene thrC		DOWN
3.1914	1.05022	1.13815	0.103676	0.165584	XLOC_000185	srna_4034_lv;srna_4039_lv;srna_4040_lv;srna_4041_lv	antisense to gene thrA; transcript_id srna_4039_lvantisense to gene thrA; transcript_id srna_4040_lvantisense to gene thrA; transcript_id srna_4041_lvantisense to gene thrA		NO
92.0329	-0.127224	0.879048	0.771858	0.854931	XLOC_000186	srna_4044_lv;srna_4045_lv;srna_4046_lv;srna_4047_lv;srna_1000_ad	transcript_id srna_4044_lvantisense to gene thrA; transcript_id srna_4045_lvantisense to gene thrA; transcript_id srna_4046_lvantisense to gene thrA; transcript_id srna_4047_lvantisense to gene thrA	transcript_id srna_1000_adantisense to gene thrA (between -10 and 375 nt downstream)	NO
50.5339	-0.425227	1.10381	NA	NA	XLOC_000187	srna_4051_lv;srna_4053_lv;srna_4056_lv;srna_4057_lv	transcript_id srna_4051_lvantisense to gene parC; transcript_id srna_4053_lvantisense to gene parC; transcript_id srna_4056_lvantisense to gene parC; transcript_id srna_4057_lvantisense to gene parC		NO
6.31457	4.20685	2.32081	0.000768593	0.00501846	XLOC_000188	srna_4072_lv;srna_4073_lv;srna_4074_lv;srna_4075_lv;srna_4076_lv	transcript_id srna_4072_lvantisense to gene parC (between -5 and 363 nt downstream); transcript_id srna_4073_lvantisense to gene parC (between -21 and 318 nt downstream); transcript_id srna_4074_lvantisense to gene parC (between -35 and 299 nt downstream); transcript_id srna_4075_lvantisense to gene parC; transcript_id srna_4076_lvantisense to gene parC		UP
6.5031	4.12488	2.40697	0.00132645	0.00718226	XLOC_000330	srna_1013_ad		transcript_id srna_1013_adantisense to gene tyrA	UP
1.59521	1.19597	1.48865	0.0850103	0.146297	XLOC_000189	srna_1014_ad		transcript_id srna_1014_adantisense to gene bamD (between -490 and 7 nt downstream)	NO
1.5456	0.704052	1.22357	0.190922	NA	XLOC_000331	srna_4094_lv	Between 670 and 223 nt upstream bamD		NO
41.3133	-0.218219	0.969626	0.550314	0.660376	XLOC_000332	srna_4097_lv;srna_4098_lv;srna_4099_lv	transcript_id srna_4097_lvantisense to gene GJU02_RS01935; transcript_id srna_4098_lvantisense to gene GJU02_RS01935; transcript_id srna_4099_lvantisense to gene GJU02_RS01935		NO
2.61408	1.8201	2.04909	0.0327554	0.0779926	XLOC_000333	srna_4106_lv;srna_4107_lv;srna_4109_lv	Between 434 and -19 nt upstream yihA;Between 653 and 164 nt upstream yihA;Between 732 and 250 nt upstream yihA		NO
102907	0.532615	0.345012	0.113743	0.174144	XLOC_000334	srna_4124_lv	transcript_id srna_4124_lvantisense to gene typA		NO
102.695	0.32906	1.00366	0.403177	0.532769	XLOC_000190	srna_1027_ad;srna_1029_ad;srna_4131_lv;srna_4132_lv;srna_4133_lv;srna_4134_lv;srna_4135_lv;srna_1030_ad	transcript_id srna_4131_lvantisense to gene smpB (between -366 and 100 nt downstream); transcript_id srna_4132_lvantisense to gene smpB (between -366 and 54 nt downstream); transcript_id srna_4133_lvantisense to gene smpB (between -364 and 17 nt downstream); transcript_id srna_4134_lvantisense to gene smpB; transcript_id srna_4135_lvantisense to gene smpB	3UTR of typA , -470 nt before the end and 27 after; transcript_id srna_1029_adantisense to gene smpB (between -341 and 148 nt downstream); transcript_id srna_1030_adantisense to gene smpB	NO
51.4088	7.4826	3.2699	0.000101116	0.000847752	XLOC_000337	srna_4138_lv;srna_4139_lv;srna_4140_lv;srna_4141_lv;srna_1037_ad;srna_4144_lv	antisense to gene rpmB;antisense to gene rpmB;antisense to gene rpmB;antisense to gene rpmG;antisense to gene rpmG	antisense to gene rpmG	UP
1379.24	0.156106	0.411975	0.680684	0.782963	XLOC_000191	srna_1035_ad;srna_1038_ad;srna_1039_ad;srna_1040_ad		3UTR of rpmG , -362 nt before the end and 117 after;3UTR of rpmG , -338 nt before the end and 52 after;3UTR of rpmG , -337 nt before the end and 25 after;Between 299 and -135 nt upstream priA	NO
1.19658	0.292577	1.05005	0.470575	NA	XLOC_000338	srna_1041_ad		Between 340 and -23 nt upstream rpmE	NO
6.88852	4.06416	2.55172	0.00226312	0.0104669	XLOC_000340	srna_4147_lv;srna_1043_ad;srna_4148_lv	antisense to gene mnmG;antisense to gene mnmG	antisense to gene mnmG	UP
1.20319	0.803547	1.23592	0.186683	NA	XLOC_000341	srna_4152_lv;srna_4153_lv;srna_4158_lv	transcript_id srna_4152_lvantisense to gene mnmG; transcript_id srna_4153_lvantisense to gene mnmG; transcript_id srna_4158_lvantisense to gene mnmG		NO
1.78762	1.32446	1.59623	0.0672925	0.132203	XLOC_000342	srna_4162_lv;srna_4163_lv;srna_4165_lv;srna_4166_lv	transcript_id srna_4162_lvantisense to gene nrdA; transcript_id srna_4163_lvantisense to gene nrdA; transcript_id srna_4165_lvantisense to gene nrdA; transcript_id srna_4166_lvantisense to gene nrdA		NO
613.713	-0.110849	0.459181	0.784882	0.854931	XLOC_000343	srna_4205_lv;srna_4206_lv;srna_4207_lv;srna_4209_lv;srna_4210_lv;srna_4215_lv;srna_4217_lv;srna_4219_lv	transcript_id srna_4205_lvantisense to gene nrdB; transcript_id srna_4206_lvantisense to gene nrdB;antisense to gene nrdB; transcript_id srna_4209_lvantisense to gene nrdB; transcript_id srna_4210_lvantisense to gene nrdB; transcript_id srna_4215_lvantisense to gene nrdB; transcript_id srna_4217_lvantisense to gene nrdB; transcript_id srna_4219_lvantisense to gene nrdB		NO
45.1684	-0.284683	1.00128	0.423433	0.543366	XLOC_000192	srna_4227_lv;srna_4231_lv	transcript_id srna_4227_lvantisense to gene GJU02_RS02005; transcript_id srna_4231_lvantisense to gene GJU02_RS02005		NO
11.3403	5.36583	2.46089	7.00995e-05	0.000741052	XLOC_000193	srna_4240_lv;srna_1064_ad;srna_1065_ad;srna_1066_ad;srna_1067_ad;srna_4241_lv	antisense to gene GJU02_RS02010; transcript_id srna_4241_lvantisense to gene GJU02_RS02010	transcript_id srna_1064_adantisense to gene GJU02_RS02010; transcript_id srna_1065_adantisense to gene GJU02_RS02010 (between -10 and 490 nt downstream); transcript_id srna_1066_adantisense to gene GJU02_RS02010; transcript_id srna_1067_adantisense to gene GJU02_RS02010 (between -18 and 315 nt downstream)	UP
7.15945	-0.188976	0.725892	0.712009	0.814774	XLOC_000346	srna_4258_lv;srna_4259_lv;srna_4261_lv;srna_4262_lv;srna_4266_lv	antisense to gene trmD;antisense to gene trmD;antisense to gene trmD;antisense to gene trmD; transcript_id srna_4266_lvantisense to gene trmD		NO
9.47503	3.53113	3.68481	0.00878309	0.0291022	XLOC_000194	srna_4279_lv	transcript_id srna_4279_lvantisense to gene recD		UP
44.8302	-0.360449	1.05362	NA	NA	XLOC_000197	srna_4285_lv;srna_4286_lv;srna_4287_lv;srna_1094_ad	transcript_id srna_4285_lvantisense to gene lgt; transcript_id srna_4286_lvantisense to gene lgt; transcript_id srna_4287_lvantisense to gene lgt	transcript_id srna_1094_adantisense to gene lgt (between -10 and 397 nt downstream)	NO
4076.74	-0.746389	0.542482	0.102991	0.165584	XLOC_000347	srna_1097_ad;srna_4293_lv;srna_4296_lv	transcript_id srna_4293_lvantisense to gene GJU02_RS02060;Whithin lysA , 1481 nt after start and -251 nt before end	Between 675 and 177 nt upstream lgt	NO
1.73915	1.30438	1.57308	0.0699201	0.133813	XLOC_000198	srna_4307_lv;srna_4309_lv	transcript_id srna_4307_lvantisense to gene lysA; transcript_id srna_4309_lvantisense to gene lysA		NO
1.16601	0.667001	1.17377	0.24185	NA	XLOC_000349	srna_4313_lv;srna_4314_lv;srna_4316_lv;srna_4317_lv;srna_4319_lv	transcript_id srna_4313_lvantisense to gene ptsI; transcript_id srna_4314_lvantisense to gene ptsI; transcript_id srna_4316_lvantisense to gene ptsI; transcript_id srna_4317_lvantisense to gene ptsI; transcript_id srna_4319_lvantisense to gene ptsI		NO
48.9271	7.85916	2.89934	1.42159e-06	5.38965e-05	XLOC_000199	srna_4345_lv	transcript_id srna_4345_lvantisense to gene ruvC		UP
1.33835	0.802061	1.2509	0.177054	NA	XLOC_000200	srna_4347_lv;srna_4348_lv;srna_4349_lv;srna_4350_lv;srna_4351_lv	antisense to gene aspS (between -377 and 81 nt downstream);antisense to gene aspS (between -377 and 62 nt downstream);antisense to gene aspS (between -227 and 46 nt downstream);antisense to gene aspS; transcript_id srna_4351_lvantisense to gene aspS		NO
1.42834	0.798953	1.26012	0.170971	NA	XLOC_000201	srna_4353_lv;srna_4354_lv	transcript_id srna_4353_lvantisense to gene aspS; transcript_id srna_4354_lvantisense to gene aspS		NO
4.66575	3.3992	2.33657	0.00410629	0.0157172	XLOC_000353	srna_4388_lv;srna_4389_lv	transcript_id srna_4388_lvantisense to gene potA;antisense to gene potA		UP
172.421	-0.0606565	0.875182	0.882177	0.919452	XLOC_000354	srna_4403_lv;srna_4404_lv;srna_4405_lv	transcript_id srna_4403_lvantisense to gene potB; transcript_id srna_4404_lvantisense to gene potB; transcript_id srna_4405_lvantisense to gene potB		NO
188.825	0.594357	1.22406	0.0954696	0.157219	XLOC_000202	srna_4411_lv	3UTR of potC , -34 nt before the end and 412 after		NO
18.6808	-0.316695	0.99414	0.413525	0.53534	XLOC_000203	srna_4413_lv	transcript_id srna_4413_lvantisense to gene mnmE		NO
23.928	-0.094265	0.937282	0.796204	0.854931	XLOC_000204	srna_4415_lv;srna_4416_lv	antisense to gene yidC (between -304 and 143 nt downstream);antisense to gene yidC (between -281 and 93 nt downstream)		NO
1.30812	0.867993	1.2783	0.159809	NA	XLOC_000205	srna_4418_lv;srna_4419_lv;srna_1144_ad	antisense to gene rpmH (between -102 and 213 nt downstream);antisense to gene rpmH	Between 301 and -85 nt upstream dnaN	NO
10.0596	5.16473	2.41418	9.02285e-05	0.000812354	XLOC_000355	srna_4420_lv;srna_1147_ad;srna_4423_lv;srna_4424_lv;srna_4425_lv;srna_4427_lv;srna_4428_lv;srna_4429_lv	antisense to gene gyrB;antisense to gene gyrB;antisense to gene gyrB;antisense to gene gyrB; transcript_id srna_4427_lvantisense to gene gyrB;antisense to gene gyrB; transcript_id srna_4429_lvantisense to gene gyrB	antisense to gene gyrB	UP
3.25749	2.47568	2.24975	0.0147927	0.0421024	XLOC_000356	srna_4435_lv;srna_4436_lv;srna_4438_lv;srna_4448_lv;srna_4449_lv;srna_4450_lv	transcript_id srna_4435_lvantisense to gene gyrB; transcript_id srna_4436_lvantisense to gene gyrB; transcript_id srna_4438_lvantisense to gene gyrB; transcript_id srna_4448_lvantisense to gene gyrB; transcript_id srna_4449_lvantisense to gene gyrB; transcript_id srna_4450_lvantisense to gene gyrB		UP
419.713	0.153723	0.895286	0.744898	0.835189	XLOC_000206	srna_4451_lv;srna_4453_lv;srna_4456_lv;srna_1150_ad;srna_4457_lv	3UTR of gyrB , -348 nt before the end and 109 after;3UTR of gyrB , -348 nt before the end and 73 after; transcript_id srna_4456_lvAi overlaping gene rpoZ; transcript_id srna_4457_lvantisense to gene rpoZ (between -3 and 168 nt downstream)	transcript_id srna_1150_adantisense to gene rpoZ (between -52 and 200 nt downstream)	NO
368.522	-0.592956	0.655337	0.244325	0.33662	XLOC_000357	srna_4452_lv;srna_1149_ad;srna_4454_lv;srna_4455_lv	transcript_id srna_4452_lvantisense to gene gyrB; transcript_id srna_4454_lvantisense to gene gyrB; transcript_id srna_4455_lvantisense to gene gyrB	transcript_id srna_1149_adantisense to gene gyrB	NO
4.06969	3.10689	2.29248	0.00612445	0.0209173	XLOC_000358	srna_1151_ad;srna_4459_lv;srna_4460_lv;srna_4461_lv;srna_4464_lv;srna_4466_lv;srna_4467_lv;srna_4469_lv	Between 500 and 155 nt upstream rpoZ;Between 603 and 155 nt upstream rpoZ;Between 638 and 143 nt upstream rpoZ; transcript_id srna_4464_lvantisense to gene eno;antisense to gene eno;antisense to gene eno;antisense to gene eno	Between 502 and 13 nt upstream rpoZ	UP
5.46563	3.84885	2.31966	0.0017031	0.00840197	XLOC_000359	srna_1159_ad;srna_4496_lv;srna_4497_lv	transcript_id srna_4496_lvantisense to gene GJU02_RS02180; transcript_id srna_4497_lvantisense to gene GJU02_RS02180	transcript_id srna_1159_adantisense to gene GJU02_RS02180	UP
1272.23	-0.296112	0.63277	0.545809	0.660376	XLOC_000360	srna_4510_lv	antisense to gene infA		NO
20.7668	-0.190252	0.941438	0.629628	0.734195	XLOC_000207	srna_4522_lv;srna_4523_lv;srna_4524_lv;srna_4525_lv;srna_4526_lv	transcript_id srna_4522_lvantisense to gene trxB (between -39 and 388 nt downstream); transcript_id srna_4523_lvantisense to gene trxB (between -18 and 348 nt downstream); transcript_id srna_4524_lvantisense to gene trxB (between -66 and 281 nt downstream); transcript_id srna_4525_lvantisense to gene trxB (between -6 and 261 nt downstream); transcript_id srna_4526_lvantisense to gene trxB		NO
11.7191	5.4389	2.46258	5.56062e-05	0.000649715	XLOC_000361	srna_4527_lv;srna_4528_lv;srna_4529_lv;srna_4530_lv;srna_4532_lv	Between 271 and -205 nt upstream trxB; transcript_id srna_4528_lvantisense to gene serS;Between 585 and 237 nt upstream trxB;Between 614 and 126 nt upstream trxB; transcript_id srna_4532_lvantisense to gene serS		UP
19.763	6.34563	2.62695	1.24935e-05	0.000232903	XLOC_000208	srna_4551_lv;srna_4552_lv;srna_4553_lv;srna_4554_lv;srna_4555_lv;srna_4556_lv	transcript_id srna_4551_lvantisense to gene argR (between -110 and 328 nt downstream); transcript_id srna_4552_lvantisense to gene argR (between -136 and 301 nt downstream); transcript_id srna_4553_lvantisense to gene argR (between -136 and 241 nt downstream); transcript_id srna_4554_lvantisense to gene argR (between -100 and 213 nt downstream); transcript_id srna_4555_lvantisense to gene argR (b…		UP
5.47292	3.52695	2.51293	0.00462451	0.0164485	XLOC_000362	srna_4557_lv;srna_4558_lv;srna_4559_lv;srna_4562_lv;srna_4564_lv	Between 556 and 234 nt upstream argR;Between 632 and 236 nt upstream argR;Between 699 and 234 nt upstream argR;antisense to gene rpsI;antisense to gene rpsI		UP

## Sheet: symbDVER
baseMean	log2FoldChange	lfcSE	pvalue	padj	tm	oriID	comment_lv	comment_ad	DE
327.148	1.99703	0.631698	0.000106632	0.00661117	XLOC_000001	srna_14_lv			UP
20.0049	1.70941	0.61183	0.000346785	0.0088976	XLOC_000002	srna_37_ad;srna_25_lv			UP
14.9591	-0.0582068	0.359951	0.785719	0.945915	XLOC_000082	srna_27_lv;srna_39_ad;srna_40_ad			NO
952.779	0.121908	0.334844	0.598086	0.872502	XLOC_000083	srna_43_ad;srna_29_lv			NO
4.23154	0.0397008	0.391023	0.841187	NA	XLOC_000003	srna_66_ad;srna_50_lv			NO
19857.7	-0.957263	0.678622	0.011137	0.0959565	XLOC_000084	srna_73_ad			NO
65.3232	0.0982235	0.318907	0.667255	0.909226	XLOC_000004	srna_74_ad;srna_60_lv;srna_61_lv			NO
14.9966	0.419893	0.465867	0.12272	0.456399	XLOC_000005	srna_65_lv			NO
65.0896	-0.124647	0.359308	0.577182	0.852031	XLOC_000008	srna_96_ad			NO
5.22762	-0.232515	0.450179	0.268947	0.656323	XLOC_000085	srna_73_lv;srna_97_ad;srna_74_lv			NO
24.7416	0.0764935	0.33445	0.737522	0.931689	XLOC_000010	srna_104_ad;srna_85_lv			NO
14.9197	0.0222168	0.353524	0.921036	0.975663	XLOC_000086	srna_108_ad			NO
8.94834	-0.517114	0.631972	0.0635305	0.342512	XLOC_000011	srna_136_ad			NO
6.75028	-0.315191	0.499296	0.165982	0.51827	XLOC_000013	srna_123_lv			NO
338.666	0.150318	0.367891	0.511238	0.80245	XLOC_000087	srna_124_lv;srna_157_ad;srna_126_lv;srna_160_ad	transcript_id srna_126_lvantisense to gene mreD	Between 436 and 114 nt upstream ileS	NO
464.877	0.0393774	0.328981	0.863871	0.965601	XLOC_000014	srna_175_ad;srna_136_lv	transcript_id srna_136_lvantisense to gene rsmI		NO
393.029	0.182854	0.337957	0.436578	0.769089	XLOC_000015	srna_179_ad;srna_142_lv			NO
1849.44	0.672183	0.541388	0.037683	0.222509	XLOC_000088	srna_146_lv			NO
862.962	0.157719	0.322577	0.500624	0.80245	XLOC_000016	srna_149_lv;srna_186_ad;srna_187_ad;srna_151_lv	transcript_id srna_149_lvantisense to gene rsmI		NO
16.7215	0.450649	0.591672	0.0915167	0.382067	XLOC_000089	srna_192_ad		transcript_id srna_192_adantisense to gene GJU02_RS02285 (between -242 and 69 nt downstream)	NO
8.89243	-0.355231	0.475988	0.15533	0.51827	XLOC_000090	srna_160_lv			NO
29.4928	0.164711	0.349941	0.48179	0.786078	XLOC_000091	srna_163_lv;srna_207_ad			NO
5.64365	-0.126574	0.402015	0.535576	0.809895	XLOC_000092	srna_175_lv			NO
67.263	-0.215182	0.345609	0.359416	0.713536	XLOC_000093	srna_183_lv			NO
23.1827	-0.00913735	0.356598	0.964337	0.980146	XLOC_000018	srna_195_lv			NO
5.66284	-0.163227	0.426928	0.407873	0.766307	XLOC_000020	srna_247_ad;srna_203_lv;srna_248_ad;srna_249_ad;srna_250_ad;srna_204_lv;srna_251_ad			NO
277.594	0.171238	0.345972	0.464904	0.779028	XLOC_000021	srna_261_ad;srna_212_lv			NO
24.9555	-1.40131	0.696079	0.00230344	0.0276195	XLOC_000094	srna_262_ad;srna_213_lv			DOWN
9.20997	-0.168006	0.395649	0.440365	0.769089	XLOC_000095	srna_224_lv;srna_269_ad			NO
5.74804	0.22913	0.446335	0.290783	0.656323	XLOC_000096	srna_272_ad;srna_228_lv			NO
105.659	-0.083147	0.32461	0.710617	0.931689	XLOC_000097	srna_280_ad			NO
4.87379	-0.184948	0.429671	0.362522	0.713536	XLOC_000098	srna_286_ad;srna_236_lv			NO
19.1985	-0.0369661	0.353137	0.865194	0.965601	XLOC_000099	srna_238_lv			NO
1119.49	0.0528053	0.332548	0.817819	0.956694	XLOC_000022	srna_241_lv;srna_293_ad			NO
576.147	0.219696	0.412894	0.338296	0.697917	XLOC_000023	srna_297_ad			NO
2891.19	-0.063555	0.357862	0.766801	0.941419	XLOC_000100	srna_298_ad			NO
11.1346	-0.395723	0.518223	0.120244	0.456399	XLOC_000024	srna_310_ad;srna_311_ad			NO
1904.98	-0.870812	0.434572	0.00554186	0.0572659	XLOC_000025	srna_276_lv;srna_333_ad;srna_277_lv		transcript_id srna_333_adantisense to gene tkt (between -46 and 408 nt downstream)	NO
341.656	-1.20542	0.578427	0.00245011	0.0276195	XLOC_000101	srna_334_ad;srna_335_ad		transcript_id srna_335_adantisense to gene tkt (between -153 and 125 nt downstream)	DOWN
49.1326	-0.24787	0.355165	0.299402	0.656323	XLOC_000026	srna_290_lv;srna_359_ad;srna_360_ad			NO
19.9252	-0.179371	0.382982	0.430565	0.769089	XLOC_000027	srna_302_lv;srna_376_ad			NO
2.25096	-0.19612	0.469522	0.249475	NA	XLOC_000102	srna_377_ad;srna_304_lv;srna_378_ad;srna_305_lv;srna_379_ad	antisense to gene csrA		NO
12.5238	0.56899	0.54771	0.0598224	0.337181	XLOC_000103	srna_392_ad;srna_312_lv;srna_393_ad			NO
15.329	-0.050788	0.356666	0.816302	0.956694	XLOC_000104	srna_397_ad			NO
15.477	0.179286	0.38815	0.433619	0.769089	XLOC_000105	srna_323_lv	transcript_id srna_323_lvantisense to gene dapD		NO
467.702	0.702149	0.561366	0.0344226	0.222509	XLOC_000028	srna_406_ad			NO
5528.28	0.0484308	0.325864	0.834739	0.959871	XLOC_000029	srna_324_lv			NO
23.3759	-0.194925	0.381604	0.397004	0.766307	XLOC_000106	srna_338_lv;srna_339_lv;srna_340_lv			NO
74.1947	0.46524	0.406467	0.0894979	0.382067	XLOC_000030	srna_353_lv;srna_436_ad;srna_437_ad;srna_439_ad;srna_355_lv;srna_440_ad;srna_356_lv	transcript_id srna_356_lvantisense to gene dnaB	antisense to gene lepA	NO
15.2533	-0.102919	0.460597	0.1973	0.53829	XLOC_000032	srna_464_ad			NO
8.71657	0.0998068	0.376087	0.647755	0.900606	XLOC_000033	srna_380_lv			NO
4.4208	-0.016743	0.431909	0.88773	0.965601	XLOC_000034	srna_477_ad			NO
4.49509	0.151975	0.414024	0.463859	0.779028	XLOC_000035	srna_479_ad;srna_385_lv;srna_480_ad			NO
122.81	-0.0904702	0.346391	0.683409	0.921116	XLOC_000107	srna_387_lv;srna_481_ad;srna_389_lv;srna_482_ad			NO
326.836	1.43392	0.461013	0.000165316	0.00683304	XLOC_000108	srna_484_ad			UP
30.0522	0.661209	0.529373	0.0364938	0.222509	XLOC_000036	srna_510_ad			NO
5.8038	-0.225669	0.445296	0.292152	0.656323	XLOC_000037	srna_530_ad			NO
6.39396	0.12533	0.413931	0.528303	0.80876	XLOC_000038	srna_542_ad;srna_431_lv;srna_543_ad;srna_432_lv			NO
3.4082	-0.0644077	0.409311	0.715331	NA	XLOC_000109	srna_545_ad;srna_546_ad;srna_547_ad			NO
28.9692	-0.128381	0.366074	0.564106	0.84276	XLOC_000039	srna_448_lv;srna_450_lv;srna_568_ad			NO
4.53511	0.0890545	0.402791	0.639385	0.900606	XLOC_000112	srna_580_ad;srna_581_ad;srna_459_lv			NO
10.2244	0.0193509	0.370492	0.928454	0.975663	XLOC_000113	srna_598_ad			NO
6.06145	0.202714	0.428489	0.34281	0.697917	XLOC_000114	srna_515_lv			NO
7.55149	-2.30405	0.919222	0.000685362	0.0141641	XLOC_000041	srna_520_lv			DOWN
9.63719	-0.333624	0.465883	0.175543	0.51827	XLOC_000042	srna_524_lv;srna_657_ad;srna_658_ad			NO
8.33808	-0.336457	0.49661	0.154491	0.51827	XLOC_000044	srna_687_ad			NO
169.127	0.983243	0.548607	0.00820507	0.0782638	XLOC_000115	srna_544_lv;srna_545_lv;srna_688_ad			NO
7.96429	-0.0114731	0.369363	0.954797	0.980146	XLOC_000045	srna_548_lv			NO
4.65914	-0.198829	0.43323	0.34333	0.697917	XLOC_000046	srna_697_ad;srna_549_lv	transcript_id srna_549_lvantisense to gene glyS		NO
1250.43	-0.256877	0.450192	0.242711	0.614208	XLOC_000047	srna_703_ad;srna_552_lv;srna_704_ad;srna_553_lv;srna_554_lv	transcript_id srna_552_lvantisense to gene glyQ; transcript_id srna_554_lvantisense to gene glyQ		NO
7.6845	0.0437154	0.376972	0.836017	0.959871	XLOC_000116	srna_556_lv;srna_705_ad	Between 666 and 217 nt upstream glyQ		NO
1682.31	0.0258501	0.339794	0.906423	0.975663	XLOC_000117	srna_711_ad;srna_560_lv	transcript_id srna_560_lvantisense to gene GJU02_RS00280		NO
20.9303	0.147912	0.375906	0.510057	0.80245	XLOC_000048	srna_563_lv;srna_718_ad			NO
13.8647	-0.526384	0.53828	0.0701391	0.351458	XLOC_000118	srna_569_lv;srna_570_lv;srna_733_ad;srna_571_lv;srna_572_lv;srna_734_ad			NO
14.7604	-0.0319681	0.346408	0.883565	0.965601	XLOC_000050	srna_745_ad;srna_580_lv			NO
176.582	1.05526	0.434549	0.00186332	0.0276195	XLOC_000119	srna_751_ad;srna_752_ad;srna_581_lv			UP
837.307	0.00447973	0.322498	0.983386	0.986761	XLOC_000123	srna_806_ad			NO
26.4749	0.325689	0.413061	0.201323	0.53829	XLOC_000051	srna_820_ad			NO
7.84621	-0.0297991	0.370747	0.885655	0.965601	XLOC_000052	srna_829_ad			NO
4.25777	-0.186631	0.439752	0.336815	NA	XLOC_000053	srna_859_ad			NO
202.671	-0.791968	0.50612	0.0154211	0.112484	XLOC_000054	srna_864_ad;srna_656_lv			NO
14.0734	-0.218042	0.407461	0.33842	0.697917	XLOC_000125	srna_870_ad;srna_660_lv	transcript_id srna_660_lvantisense to gene truA (between -58 and 350 nt downstream)		NO
7192.23	0.262469	0.390648	0.284035	0.656323	XLOC_000126	srna_874_ad			NO
4.46722	0.153239	0.416616	0.456174	0.779028	XLOC_000055	srna_876_ad			NO
5.99566	0.0716237	0.396886	0.715065	0.931689	XLOC_000056	srna_665_lv;srna_666_lv;srna_877_ad	Between 719 and 231 nt upstream truA		NO
11.6121	0.0115917	0.367644	0.957526	0.980146	XLOC_000127	srna_667_lv;srna_668_lv			NO
8.37364	0.241727	0.421112	0.29346	0.656323	XLOC_000057	srna_697_lv	transcript_id srna_697_lvantisense to gene GJU02_RS00370		NO
12.4013	0.00402947	0.364357	0.986761	0.986761	XLOC_000058	srna_699_lv;srna_912_ad	transcript_id srna_699_lvantisense to gene GJU02_RS00370		NO
24.2768	0.394705	0.440252	0.139209	0.493198	XLOC_000059	srna_968_ad			NO
10.7191	-0.174339	0.403157	0.422443	0.769089	XLOC_000128	srna_978_ad;srna_748_lv			NO
14.6113	-0.137042	0.387999	0.526611	0.80876	XLOC_000129	srna_753_lv;srna_983_ad			NO
6.30683	-0.0675507	0.391102	0.730481	0.931689	XLOC_000130	srna_759_lv			NO
51.2706	0.195205	0.36228	0.405193	0.766307	XLOC_000131	srna_1024_ad			NO
11.8655	-0.354362	0.459247	0.160401	0.51827	XLOC_000060	srna_1047_ad;srna_1049_ad;srna_1050_ad			NO
10.8366	0.0999593	0.380538	0.644478	0.900606	XLOC_000061	srna_801_lv			NO
29.7511	-0.0230339	0.348163	0.914574	0.975663	XLOC_000062	srna_803_lv			NO
28.7368	0.525278	0.554457	0.0771136	0.367773	XLOC_000063	srna_809_lv;srna_1060_ad;srna_810_lv;srna_1061_ad			NO
24.1331	-0.34181	0.447984	0.168984	0.51827	XLOC_000064	srna_1074_ad;srna_823_lv			NO
16.7558	-0.412685	0.461909	0.120332	0.456399	XLOC_000065	srna_1108_ad;srna_854_lv;srna_1109_ad			NO
6.8266	-0.0115657	0.388418	0.951406	0.980146	XLOC_000067	srna_1130_ad			NO
6.07822	-0.0456358	0.389235	0.815846	0.956694	XLOC_000068	srna_1149_ad;srna_881_lv			NO
10.7988	-0.297176	0.455888	0.204029	0.53829	XLOC_000132	srna_1150_ad;srna_884_lv		transcript_id srna_1150_adantisense to gene rpoZ (between -52 and 200 nt downstream)	NO
491.367	1.72194	0.48649	3.06133e-05	0.00379605	XLOC_000133	srna_1156_ad			UP
39.1281	-1.00418	0.856021	0.0128017	0.0992132	XLOC_000069	srna_890_lv;srna_891_lv			NO
3.26607	0.0481552	0.404768	0.789833	NA	XLOC_000134	srna_893_lv			NO
67.6374	0.244295	0.419504	0.295315	0.656323	XLOC_000136	srna_1162_ad;srna_1163_ad			NO
56.0733	0.410775	0.405504	0.125142	0.456399	XLOC_000070	srna_1164_ad;srna_1165_ad			NO
13.2592	0.286869	0.430018	0.23475	0.606437	XLOC_000138	srna_896_lv	transcript_id srna_896_lvantisense to gene sppA		NO
14.8167	0.0374916	0.360885	0.86508	0.965601	XLOC_000139	srna_902_lv			NO
83.6546	0.0764373	0.34543	0.735662	0.931689	XLOC_000071	srna_911_lv;srna_1182_ad;srna_1183_ad;srna_912_lv;srna_1184_ad	transcript_id srna_911_lvantisense to gene xthA		NO
3.90368	-0.0953448	0.406863	0.616627	NA	XLOC_000140	srna_913_lv	transcript_id srna_913_lvantisense to gene xthA (between -20 and 271 nt downstream)		NO
21.3374	-0.100386	0.354877	0.653665	0.900606	XLOC_000141	srna_1192_ad;srna_1193_ad;srna_918_lv			NO
82.3863	1.32856	0.566821	0.00161413	0.0276195	XLOC_000072	srna_1198_ad			UP
5.2572	0.224878	0.437833	0.301697	0.656323	XLOC_000074	srna_930_lv;srna_1211_ad			NO
3163.15	-0.505342	0.486994	0.0708584	0.351458	XLOC_000142	srna_1213_ad			NO
2.79154	-0.272463	0.505117	0.168365	NA	XLOC_000143	srna_1216_ad;srna_1217_ad;srna_1218_ad			NO
8.29643	-0.300346	0.489369	0.172956	0.51827	XLOC_000144	srna_936_lv;srna_1220_ad			NO
8.95542	-2.36753	0.872813	0.000358774	0.0088976	XLOC_000075	srna_1236_ad			DOWN
2.75579	0.0552188	0.410956	0.753339	NA	XLOC_000145	srna_1237_ad;srna_948_lv			NO
5.31519	-0.453417	0.602977	0.0840116	0.382067	XLOC_000146	srna_1242_ad;srna_1243_ad;srna_1244_ad;srna_1245_ad			NO
4.0888	0.0718955	0.408054	0.696103	NA	XLOC_000147	srna_1248_ad			NO
332.324	0.328437	0.391671	0.197378	0.53829	XLOC_000148	srna_1252_ad			NO
10.7521	0.0635575	0.379175	0.761248	0.941419	XLOC_000076	srna_971_lv;srna_1265_ad			NO
5.85024	-1.22543	1.03315	0.0116076	0.0959565	XLOC_000149	srna_1269_ad			NO
6.59291	-0.149333	0.398368	0.480695	0.786078	XLOC_000150	srna_978_lv;srna_1272_ad			NO
941.35	-0.452416	0.507006	0.0924356	0.382067	XLOC_000078	srna_1281_ad;srna_985_lv;srna_989_lv			NO
1344.33	-0.0705679	0.356842	0.743849	0.931689	XLOC_000151	srna_1282_ad;srna_986_lv			NO
3.99472	-0.109862	0.40699	0.572797	NA	XLOC_000152	srna_1286_ad			NO
24.1859	-0.104269	0.388844	0.612247	0.882775	XLOC_000153	srna_991_lv;srna_1287_ad			NO
57.8274	-0.0855944	0.335945	0.702806	0.931689	XLOC_000079	srna_1303_ad			NO
4.00415	0.175288	0.43401	0.380954	NA	XLOC_000154	srna_1002_lv;srna_1306_ad			NO
25.4959	0.0631458	0.339232	0.780161	0.945915	XLOC_000080	srna_1312_ad;srna_1314_ad			NO
10.7732	-1.68684	0.882179	0.00236928	0.0276195	XLOC_000155	srna_1315_ad;srna_1008_lv;srna_1010_lv			DOWN
23.8359	-0.762926	0.750577	0.0258102	0.177804	XLOC_000156	srna_1320_ad			NO
7.3845	0.325457	0.473765	0.184309	0.531496	XLOC_000157	srna_1321_ad			NO

## Sheet: symbMMUT
baseMean	log2FoldChange	lfcSE	pvalue	padj	tm	oriID	comment_lv	comment_ad	DE
4.46209	-0.174039	0.885766	0.192057	NA	XLOC_000209	srna_1_lv;srna_2_lv;srna_3_lv;srna_4_lv;srna_5_lv;srna_6_lv	Between 222 and 2 nt upstream Start_Genome;Between 307 and 2 nt upstream Start_Genome;Between 343 and 13 nt upstream Start_Genome;Between 473 and 25 nt upstream Start_Genome;Between 489 and 6 nt upstream Start_Genome;Between 503 and 4 nt upstream Start_Genome		NO
2.61235	0.577267	0.93604	0.288645	NA	XLOC_000210	srna_31_ad;srna_32_ad;srna_78_lv;srna_33_ad	transcript_id srna_78_lvantisense to gene murB	transcript_id srna_31_adantisense to gene murB; transcript_id srna_32_adantisense to gene murB; transcript_id srna_33_adantisense to gene murB	NO
172.292	1.05213	1.21543	0.0465795	0.153034	XLOC_000001	srna_92_lv;srna_93_lv;srna_44_ad;srna_45_ad;srna_94_lv;srna_46_ad;srna_47_ad;srna_48_ad;srna_96_lv	transcript_id srna_92_lvantisense to gene aroQ (between -12 and 393 nt downstream); transcript_id srna_93_lvantisense to gene aroQ (between -6 and 360 nt downstream); transcript_id srna_94_lvantisense to gene aroQ (between -12 and 292 nt downstream); transcript_id srna_96_lvantisense to gene aroQ (between -5 and 205 nt downstream)	transcript_id srna_44_adantisense to gene aroQ (between -87 and 324 nt downstream); transcript_id srna_45_adantisense to gene aroQ (between -12 and 313 nt downstream); transcript_id srna_46_adantisense to gene aroQ (between -18 and 284 nt downstream); transcript_id srna_47_adantisense to gene aroQ (between -12 and 258 nt downstream); transcript_id srna_48_adantisense to gene aroQ (between -14 and…	NO
7.35438	0.10792	0.731103	0.902838	NA	XLOC_000211	srna_97_lv;srna_98_lv;srna_99_lv;srna_54_ad;srna_100_lv;srna_101_lv	Between 382 and 167 nt upstream aroQ;Between 457 and 106 nt upstream aroQ;Between 470 and 141 nt upstream aroQ;Between 601 and 141 nt upstream aroQ;Between 619 and 177 nt upstream aroQ	Between 601 and 141 nt upstream aroQ	NO
22.4632	0.761065	1.27801	NA	NA	XLOC_000212	srna_117_lv	transcript_id srna_117_lvantisense to gene mreC		NO
283.738	0.337162	0.833268	0.424843	0.716923	XLOC_000002	srna_119_lv;srna_120_lv;srna_121_lv;srna_122_lv;srna_123_lv;srna_69_ad;srna_124_lv	transcript_id srna_119_lvantisense to gene GJT87_RS00055 (between -132 and 282 nt downstream); transcript_id srna_120_lvantisense to gene GJT87_RS00055 (between -132 and 257 nt downstream); transcript_id srna_121_lvantisense to gene GJT87_RS00055 (between -132 and 189 nt downstream); transcript_id srna_122_lvantisense to gene GJT87_RS00055 (between -128 and 158 nt downstream); transcript_id srna_…	transcript_id srna_69_adantisense to gene GJT87_RS00055 (between -136 and 62 nt downstream)	NO
43.3645	-0.688046	1.05038	0.0552622	0.153034	XLOC_000213	srna_128_lv;srna_129_lv;srna_83_ad;srna_130_lv	Between 565 and 209 nt upstream GJT87_RS00055;Between 596 and 216 nt upstream GJT87_RS00055; transcript_id srna_130_lvantisense to gene rsmI	Between 679 and 204 nt upstream GJT87_RS00055	NO
278.146	-0.151541	0.733848	0.71838	0.891783	XLOC_000003	srna_90_ad;srna_147_lv;srna_148_lv;srna_150_lv;srna_154_lv	transcript_id srna_147_lvantisense to gene folD; transcript_id srna_148_lvantisense to gene folD; transcript_id srna_150_lvantisense to gene folD; transcript_id srna_154_lvantisense to gene folD (between -294 and 26 nt downstream)	transcript_id srna_90_adantisense to gene folD	NO
2.84783	0.455355	0.961955	NA	NA	XLOC_000214	srna_162_lv;srna_102_ad;srna_163_lv;srna_164_lv;srna_165_lv;srna_103_ad;srna_104_ad;srna_166_lv;srna_105_ad;srna_167_lv;srna_168_lv	transcript_id srna_162_lvantisense to gene gltX; transcript_id srna_163_lvantisense to gene gltX; transcript_id srna_164_lvantisense to gene gltX; transcript_id srna_165_lvantisense to gene gltX; transcript_id srna_166_lvantisense to gene gltX; transcript_id srna_167_lvantisense to gene gltX; transcript_id srna_168_lvantisense to gene gltX	transcript_id srna_102_adantisense to gene gltX; transcript_id srna_103_adantisense to gene gltX; transcript_id srna_104_adantisense to gene gltX; transcript_id srna_105_adantisense to gene gltX	NO
173.056	0.0378861	0.674613	0.935217	0.961937	XLOC_000004	srna_183_lv;srna_121_ad;srna_122_ad;srna_186_lv	3UTR of gltX , -410 nt before the end and 68 after;Between 243 and 107 nt upstream alr	transcript_id srna_121_adantisense to gene hspQ (between -55 and 306 nt downstream); transcript_id srna_122_adantisense to gene hspQ (between -56 and 152 nt downstream)	NO
25.3063	0.712916	1.21777	NA	NA	XLOC_000215	srna_188_lv;srna_189_lv;srna_190_lv;srna_191_lv	Between 486 and 25 nt upstream hspQ; transcript_id srna_189_lvantisense to gene alr; transcript_id srna_190_lvantisense to gene alr; transcript_id srna_191_lvantisense to gene alr		NO
113.808	-0.479998	0.881807	0.228305	0.494999	XLOC_000005	srna_130_ad		3UTR of alr , -184 nt before the end and 205 after	NO
44.4257	-0.796822	1.21662	0.0242495	0.115137	XLOC_000006	srna_140_ad;srna_204_lv;srna_205_lv;srna_208_lv	antisense to gene GJT87_RS00115 (between -140 and 263 nt downstream);antisense to gene GJT87_RS00115 (between -222 and 212 nt downstream);antisense to gene GJT87_RS00115 (between -262 and 117 nt downstream)	antisense to gene GJT87_RS00115 (between -221 and 263 nt downstream)	NO
7.38596	-0.698095	1.14314	NA	NA	XLOC_000007	srna_143_ad		antisense to gene GJT87_RS00120 (between -119 and 253 nt downstream)	NO
77.3594	0.233252	0.814122	0.559784	0.81043	XLOC_000216	srna_176_ad;srna_278_lv;srna_178_ad;srna_280_lv;srna_281_lv;srna_282_lv;srna_285_lv	Between 333 and 44 nt upstream ftsY;Between 453 and 60 nt upstream ftsY;Between 480 and 140 nt upstream ftsY;Between 516 and 84 nt upstream ftsY; transcript_id srna_285_lvantisense to gene rsmD	Between 333 and 52 nt upstream ftsY;Between 443 and 60 nt upstream ftsY	NO
1.30959	0.0135345	0.832793	0.959882	NA	XLOC_000217	srna_286_lv;srna_187_ad;srna_188_ad;srna_287_lv;srna_189_ad;srna_288_lv;srna_190_ad	transcript_id srna_286_lvantisense to gene recA; transcript_id srna_287_lvantisense to gene recA; transcript_id srna_288_lvantisense to gene recA	transcript_id srna_187_adantisense to gene recA; transcript_id srna_188_adantisense to gene recA; transcript_id srna_189_adantisense to gene recA; transcript_id srna_190_adantisense to gene recA	NO
2.07402	0.207266	0.906971	NA	NA	XLOC_000218	srna_322_lv;srna_209_ad	transcript_id srna_322_lvantisense to gene alaS	transcript_id srna_209_adantisense to gene alaS	NO
4517.07	0.165103	0.371605	0.625534	0.834045	XLOC_000219	srna_336_lv;srna_214_ad;srna_337_lv;srna_338_lv;srna_215_ad;srna_339_lv;srna_341_lv	antisense to gene csrA;antisense to gene csrA;antisense to gene csrA;antisense to gene csrA; transcript_id srna_341_lvantisense to gene csrA	antisense to gene csrA;antisense to gene csrA	NO
103.068	0.396255	0.923811	0.157044	0.376905	XLOC_000009	srna_347_lv;srna_350_lv;srna_352_lv;srna_218_ad;srna_353_lv;srna_355_lv;srna_221_ad;srna_356_lv;srna_222_ad;srna_357_lv;srna_358_lv	transcript_id srna_347_lvantisense to gene dapD; transcript_id srna_350_lvantisense to gene dapD; transcript_id srna_352_lvantisense to gene dapD; transcript_id srna_353_lvantisense to gene dapD (between -22 and 348 nt downstream); transcript_id srna_355_lvantisense to gene dapD (between -72 and 285 nt downstream); transcript_id srna_356_lvantisense to gene dapD (between -104 and 232 nt downstrea…	transcript_id srna_218_adantisense to gene dapD (between -10 and 434 nt downstream);antisense to gene ligA (between -23 and 396 nt downstream);antisense to gene ligA (between -76 and 375 nt downstream)	NO
1.61726	0.0102424	0.892963	NA	NA	XLOC_000010	srna_375_lv;srna_376_lv;srna_377_lv;srna_378_lv;srna_379_lv;srna_236_ad	antisense to gene cysS (between -167 and 302 nt downstream);antisense to gene cysS (between -105 and 257 nt downstream);antisense to gene cysS (between -86 and 240 nt downstream);antisense to gene cysS (between -78 and 207 nt downstream);antisense to gene cysS (between -89 and 136 nt downstream)	antisense to gene cysS (between -287 and 116 nt downstream)	NO
3.18555	0.223287	0.827728	0.69864	NA	XLOC_000011	srna_383_lv;srna_384_lv;srna_385_lv;srna_386_lv;srna_387_lv;srna_388_lv	transcript_id srna_383_lvantisense to gene cysS; transcript_id srna_384_lvantisense to gene cysS; transcript_id srna_385_lvantisense to gene cysS; transcript_id srna_386_lvantisense to gene cysS; transcript_id srna_387_lvantisense to gene cysS; transcript_id srna_388_lvantisense to gene cysS		NO
5.44621	-0.0916789	0.745239	0.782619	NA	XLOC_000012	srna_404_lv;srna_406_lv;srna_407_lv;srna_408_lv	transcript_id srna_404_lvantisense to gene dnaB; transcript_id srna_406_lvantisense to gene dnaB; transcript_id srna_407_lvantisense to gene dnaB; transcript_id srna_408_lvantisense to gene dnaB		NO
1.09682	0.078584	0.867084	0.867739	NA	XLOC_000013	srna_423_lv;srna_424_lv;srna_425_lv	transcript_id srna_423_lvantisense to gene dusA; transcript_id srna_424_lvantisense to gene dusA; transcript_id srna_425_lvantisense to gene dusA		NO
20.0199	1.55085	3.24963	NA	NA	XLOC_000014	srna_427_lv;srna_428_lv;srna_429_lv;srna_275_ad	transcript_id srna_427_lvantisense to gene der; transcript_id srna_428_lvantisense to gene der; transcript_id srna_429_lvantisense to gene der	transcript_id srna_275_adantisense to gene der (between -86 and 312 nt downstream)	NO
5.14044	0.229461	0.761061	0.719362	NA	XLOC_000015	srna_283_ad;srna_439_lv;srna_284_ad;srna_441_lv;srna_286_ad;srna_442_lv;srna_287_ad	transcript_id srna_439_lvantisense to gene hisS; transcript_id srna_441_lvantisense to gene hisS; transcript_id srna_442_lvantisense to gene hisS (between -53 and 272 nt downstream)	transcript_id srna_283_adantisense to gene hisS; transcript_id srna_284_adantisense to gene hisS; transcript_id srna_286_adantisense to gene hisS (between -11 and 298 nt downstream); transcript_id srna_287_adantisense to gene hisS (between -70 and 272 nt downstream)	NO
10.1793	-0.416535	0.847557	0.367239	NA	XLOC_000220	srna_444_lv;srna_288_ad;srna_445_lv;srna_446_lv;srna_447_lv;srna_289_ad;srna_290_ad;srna_448_lv;srna_449_lv;srna_291_ad;srna_450_lv	Between 292 and 51 nt upstream hisS;Between 330 and 90 nt upstream hisS;Between 372 and 95 nt upstream hisS;Between 399 and 90 nt upstream hisS;Between 428 and 96 nt upstream hisS;Between 456 and 95 nt upstream hisS;Between 589 and 90 nt upstream hisS	Between 292 and 30 nt upstream hisS;Between 402 and 90 nt upstream hisS;Between 426 and 95 nt upstream hisS;Between 504 and 94 nt upstream hisS	NO
22.1161	-0.413033	0.828004	0.375283	0.665254	XLOC_000221	srna_469_lv	transcript_id srna_469_lvantisense to gene glyA		NO
296.622	-0.992666	0.563057	0.022075	0.115137	XLOC_000222	srna_484_lv	antisense to gene GJT87_RS00220		NO
63.5514	-0.0528205	0.777085	0.881189	0.944221	XLOC_000016	srna_324_ad;srna_515_lv;srna_516_lv;srna_325_ad;srna_517_lv;srna_326_ad	transcript_id srna_515_lvantisense to gene ribD (between -54 and 379 nt downstream); transcript_id srna_516_lvantisense to gene ribD (between -93 and 254 nt downstream); transcript_id srna_517_lvantisense to gene ribD (between -146 and 173 nt downstream)	transcript_id srna_324_adantisense to gene ribD (between -32 and 418 nt downstream); transcript_id srna_325_adantisense to gene ribD (between -134 and 213 nt downstream); transcript_id srna_326_adantisense to gene ribD (between -167 and 173 nt downstream)	NO
3.66364	-0.0431644	0.830681	0.849136	NA	XLOC_000223	srna_520_lv;srna_521_lv;srna_522_lv;srna_330_ad;srna_523_lv;srna_524_lv	Between 491 and 136 nt upstream ribD;Between 527 and 119 nt upstream ribD;Between 608 and 119 nt upstream ribD;Between 642 and 151 nt upstream ribD; transcript_id srna_524_lvantisense to gene leuA	Between 642 and 149 nt upstream ribD	NO
42.3488	0.305609	0.829624	0.447522	0.732308	XLOC_000224	srna_538_lv;srna_539_lv;srna_334_ad;srna_540_lv;srna_541_lv;srna_335_ad;srna_336_ad;srna_542_lv	antisense to gene leuB;antisense to gene leuB;antisense to gene leuB;antisense to gene leuB;antisense to gene leuB	antisense to gene leuB;antisense to gene leuB; transcript_id srna_336_adantisense to gene leuB	NO
8.76352	0.0922661	0.670061	0.92493	NA	XLOC_000225	srna_551_lv;srna_552_lv;srna_553_lv	transcript_id srna_551_lvantisense to gene leuB; transcript_id srna_552_lvantisense to gene leuB; transcript_id srna_553_lvantisense to gene leuB		NO
48.0298	0.0516966	0.779935	NA	NA	XLOC_000226	srna_578_lv	transcript_id srna_578_lvantisense to gene leuC		NO
3.58285	0.306047	0.865883	NA	NA	XLOC_000227	srna_589_lv	transcript_id srna_589_lvantisense to gene leuD		NO
9.8506	0.456455	0.977298	NA	NA	XLOC_000228	srna_593_lv	antisense to gene GJT87_RS00260		NO
9.9079	0.949612	1.22648	0.157522	NA	XLOC_000229	srna_597_lv;srna_373_ad;srna_598_lv;srna_374_ad;srna_599_lv	transcript_id srna_597_lvantisense to gene dapA; transcript_id srna_598_lvantisense to gene dapA; transcript_id srna_599_lvantisense to gene dapA	transcript_id srna_373_adantisense to gene dapA; transcript_id srna_374_adantisense to gene dapA	NO
1445.12	0.424126	0.340127	0.183442	0.421526	XLOC_000017	srna_377_ad		3UTR of dapA , -266 nt before the end and 171 after	NO
17.6979	0.440147	1.05579	NA	NA	XLOC_000018	srna_605_lv;srna_606_lv;srna_384_ad	transcript_id srna_605_lvantisense to gene glyS; transcript_id srna_606_lvantisense to gene glyS	transcript_id srna_384_adantisense to gene glyS	NO
27.3044	-0.434888	0.941092	0.0355867	0.135612	XLOC_000019	srna_614_lv;srna_615_lv;srna_390_ad;srna_616_lv;srna_617_lv;srna_391_ad;srna_618_lv;srna_619_lv;srna_620_lv	transcript_id srna_614_lvantisense to gene glyQ (between -32 and 413 nt downstream); transcript_id srna_615_lvantisense to gene glyQ (between -43 and 347 nt downstream); transcript_id srna_616_lvantisense to gene glyQ (between -44 and 327 nt downstream); transcript_id srna_617_lvantisense to gene glyQ (between -44 and 289 nt downstream); transcript_id srna_618_lvantisense to gene glyQ (between -6…	transcript_id srna_390_adantisense to gene glyQ (between -51 and 327 nt downstream); transcript_id srna_391_adantisense to gene glyQ (between -83 and 270 nt downstream)	NO
7.47142	-0.0113461	0.722293	0.907664	NA	XLOC_000230	srna_396_ad;srna_626_lv;srna_397_ad;srna_628_lv	Between 502 and 109 nt upstream glyQ;Between 668 and 222 nt upstream glyQ	Between 475 and 153 nt upstream glyQ;Between 502 and 103 nt upstream glyQ	NO
16.3551	-0.514449	1.01716	0.026765	0.120443	XLOC_000231	srna_404_ad		antisense to gene pfkA	NO
483.418	0.0570533	0.452514	0.87696	0.944221	XLOC_000232	srna_644_lv;srna_645_lv;srna_412_ad;srna_413_ad;srna_646_lv	transcript_id srna_644_lvantisense to gene pfkA;antisense to gene rplY;antisense to gene rplY	antisense to gene rplY;antisense to gene rplY	NO
215.8	0.563734	0.705438	0.23354	0.494999	XLOC_000020	srna_656_lv;srna_663_lv;srna_664_lv;srna_666_lv	transcript_id srna_656_lvantisense to gene dapB; transcript_id srna_663_lvantisense to gene dapB (between -71 and 336 nt downstream);antisense to gene ileS (between -66 and 405 nt downstream);antisense to gene ileS (between -36 and 349 nt downstream)		NO
3.32203	0.353806	0.904598	0.486497	NA	XLOC_000021	srna_670_lv	transcript_id srna_670_lvantisense to gene ileS		NO
0.971723	0.0650331	0.864046	0.901945	NA	XLOC_000023	srna_691_lv	transcript_id srna_691_lvantisense to gene ileS		NO
394.618	0.113581	0.73716	0.798306	0.927066	XLOC_000233	srna_452_ad;srna_453_ad;srna_704_lv;srna_705_lv;srna_708_lv;srna_710_lv	Between 560 and 175 nt upstream ileS;Between 600 and 152 nt upstream ileS;antisense to gene gpmA;antisense to gene gpmA	Between 400 and 149 nt upstream ileS;Between 424 and 117 nt upstream ileS	NO
5260.83	0.448257	0.450766	0.241236	0.501028	XLOC_000234	srna_471_ad		Whithin pta , 2224 nt after start and -348 nt before end	NO
172.914	0.410889	0.894885	0.233749	0.494999	XLOC_000025	srna_733_lv;srna_473_ad;srna_734_lv;srna_736_lv;srna_738_lv;srna_477_ad;srna_740_lv;srna_480_ad	transcript_id srna_733_lvantisense to gene pta; transcript_id srna_734_lvantisense to gene pta; transcript_id srna_736_lvantisense to gene pta; transcript_id srna_738_lvantisense to gene pta; transcript_id srna_740_lvantisense to gene pta	transcript_id srna_473_adantisense to gene pta; transcript_id srna_477_adantisense to gene pta; transcript_id srna_480_adantisense to gene pta	NO
32.8565	0.584875	1.07517	NA	NA	XLOC_000026	srna_741_lv;srna_482_ad;srna_742_lv	transcript_id srna_741_lvantisense to gene pta; transcript_id srna_742_lvantisense to gene pta	transcript_id srna_482_adantisense to gene pta	NO
368.508	0.776137	1.13863	0.0183981	0.110389	XLOC_000027	srna_760_lv;srna_764_lv;srna_766_lv;srna_499_ad;srna_770_lv;srna_500_ad	transcript_id srna_760_lvantisense to gene GJT87_RS00325; transcript_id srna_764_lvantisense to gene GJT87_RS00325; transcript_id srna_766_lvantisense to gene GJT87_RS00325 (between -18 and 433 nt downstream); transcript_id srna_770_lvantisense to gene GJT87_RS00325 (between -5 and 297 nt downstream)	transcript_id srna_499_adantisense to gene GJT87_RS00325 (between -28 and 385 nt downstream); transcript_id srna_500_adantisense to gene GJT87_RS00325 (between -52 and 299 nt downstream)	NO
602.672	1.09028	0.40554	0.0030759	0.0369108	XLOC_000028	srna_514_ad;srna_516_ad;srna_791_lv	transcript_id srna_791_lvantisense to gene truA (between -6 and 326 nt downstream)	transcript_id srna_514_adantisense to gene truA (between -1 and 462 nt downstream); transcript_id srna_516_adantisense to gene truA	UP
2.97084	0.565152	1.01878	NA	NA	XLOC_000235	srna_519_ad;srna_795_lv;srna_796_lv;srna_797_lv;srna_520_ad;srna_798_lv;srna_799_lv;srna_521_ad;srna_800_lv;srna_522_ad;srna_801_lv;srna_523_ad;srna_802_lv	antisense to gene lipB;antisense to gene lipB;antisense to gene lipB;antisense to gene lipB;antisense to gene lipB;antisense to gene lipB;antisense to gene lipB;antisense to gene lipB	antisense to gene lipB;antisense to gene lipB;antisense to gene lipB;antisense to gene lipB;antisense to gene lipB	NO
119.266	0.944844	1.0872	0.0540296	0.153034	XLOC_000236	srna_807_lv;srna_808_lv;srna_527_ad;srna_528_ad	transcript_id srna_807_lvantisense to gene lipA; transcript_id srna_808_lvantisense to gene lipA	transcript_id srna_527_adantisense to gene lipA; transcript_id srna_528_adantisense to gene lipA	NO
72.2674	0.219517	0.853495	0.418396	0.716923	XLOC_000029	srna_820_lv;srna_823_lv;srna_531_ad;srna_825_lv;srna_826_lv;srna_532_ad;srna_827_lv	3UTR of lipA , -444 nt before the end and 50 after; transcript_id srna_823_lvAi overlaping gene cspE; transcript_id srna_825_lvAi overlaping gene cspE; transcript_id srna_826_lvAi overlaping gene cspE; transcript_id srna_827_lvantisense to gene cspE (between -74 and 81 nt downstream)	transcript_id srna_531_adAi overlaping gene cspE; transcript_id srna_532_adantisense to gene cspE (between -143 and 100 nt downstream)	NO
6.65095	-0.0751841	0.767277	0.803611	NA	XLOC_000237	srna_828_lv;srna_536_ad;srna_829_lv;srna_537_ad;srna_831_lv;srna_832_lv;srna_540_ad;srna_833_lv;srna_541_ad;srna_542_ad;srna_841_lv;srna_842_lv;srna_843_lv;srna_844_lv;srna_845_lv;srna_846_lv	Between 401 and 186 nt upstream cspE;Between 577 and 186 nt upstream cspE; transcript_id srna_831_lvantisense to gene GJT87_RS00365; transcript_id srna_832_lvantisense to gene GJT87_RS00365; transcript_id srna_833_lvantisense to gene GJT87_RS00365;antisense to gene GJT87_RS00370; transcript_id srna_842_lvantisense to gene GJT87_RS00370;antisense to gene GJT87_RS00370; transcript_id srna_844_lvant…	Between 483 and 194 nt upstream cspE;Between 586 and 206 nt upstream cspE; transcript_id srna_540_adantisense to gene GJT87_RS00365; transcript_id srna_541_adantisense to gene GJT87_RS00365; transcript_id srna_542_adantisense to gene GJT87_RS00365	NO
59.5952	0.626991	1.09425	0.0245198	0.115137	XLOC_000238	srna_866_lv;srna_867_lv;srna_552_ad;srna_870_lv;srna_871_lv;srna_872_lv;srna_873_lv;srna_882_lv	transcript_id srna_866_lvantisense to gene GJT87_RS00375; transcript_id srna_867_lvantisense to gene GJT87_RS00375; transcript_id srna_870_lvantisense to gene GJT87_RS00375; transcript_id srna_871_lvantisense to gene GJT87_RS00375; transcript_id srna_872_lvantisense to gene GJT87_RS00375; transcript_id srna_873_lvantisense to gene GJT87_RS00375; transcript_id srna_882_lvantisense to gene GJT87_RS…	transcript_id srna_552_adantisense to gene GJT87_RS00375	NO
3.41075	0.137154	0.813056	0.834183	NA	XLOC_000030	srna_884_lv	transcript_id srna_884_lvantisense to gene GJT87_RS00380 (between -426 and 13 nt downstream)		NO
3.08156	0.258209	0.907462	NA	NA	XLOC_000031	srna_564_ad;srna_886_lv;srna_887_lv;srna_565_ad;srna_888_lv;srna_890_lv	transcript_id srna_886_lvantisense to gene GJT87_RS00385; transcript_id srna_887_lvantisense to gene GJT87_RS00385; transcript_id srna_888_lvantisense to gene GJT87_RS00385; transcript_id srna_890_lvantisense to gene GJT87_RS00385	transcript_id srna_564_adantisense to gene GJT87_RS00385; transcript_id srna_565_adantisense to gene GJT87_RS00385	NO
5.31705	-0.219693	0.727111	0.602488	NA	XLOC_000239	srna_571_ad;srna_893_lv;srna_572_ad;srna_573_ad;srna_894_lv;srna_895_lv;srna_896_lv	transcript_id srna_893_lvantisense to gene GJT87_RS00390; transcript_id srna_894_lvantisense to gene GJT87_RS00390; transcript_id srna_895_lvantisense to gene GJT87_RS00390; transcript_id srna_896_lvantisense to gene GJT87_RS00390	transcript_id srna_571_adantisense to gene GJT87_RS00390; transcript_id srna_572_adantisense to gene GJT87_RS00390; transcript_id srna_573_adantisense to gene GJT87_RS00390	NO
52.4942	-0.682063	1.10756	0.00820885	0.080596	XLOC_000240	srna_910_lv;srna_911_lv	antisense to gene rpmF;Between 261 nt and 64 nt diverging with gene GJT87_RS00400		NO
58.0941	0.688238	1.15565	0.0366975	0.135612	XLOC_000241	srna_965_lv;srna_966_lv	transcript_id srna_965_lvantisense to gene fabF; transcript_id srna_966_lvantisense to gene fabF		NO
2.99291	0.338508	0.985023	0.213103	NA	XLOC_000242	srna_1001_lv;srna_1002_lv;srna_1005_lv	antisense to gene GJT87_RS00435;antisense to gene GJT87_RS00435; transcript_id srna_1005_lvantisense to gene GJT87_RS00435		NO
56.4123	-2.02366	1.89614	0.000413358	0.00744044	XLOC_000243	srna_1011_lv;srna_629_ad;srna_1012_lv;srna_1013_lv;srna_1014_lv	antisense to gene ptsG;antisense to gene ptsG;antisense to gene ptsG;antisense to gene ptsG	antisense to gene ptsG	DOWN
74.0377	-0.471445	0.77871	0.315255	0.607992	XLOC_000244	srna_1026_lv	transcript_id srna_1026_lvantisense to gene ptsG		NO
30.5254	0.280521	0.904855	0.054608	0.153034	XLOC_000033	srna_1050_lv;srna_1053_lv	transcript_id srna_1050_lvantisense to gene GJT87_RS00450; transcript_id srna_1053_lvantisense to gene GJT87_RS00450		NO
8.79402	-0.0713248	0.701553	0.817061	NA	XLOC_000034	srna_1056_lv;srna_1057_lv;srna_1058_lv;srna_1059_lv;srna_1060_lv;srna_661_ad;srna_1061_lv;srna_662_ad	transcript_id srna_1056_lvantisense to gene GJT87_RS00450; transcript_id srna_1057_lvantisense to gene GJT87_RS00450; transcript_id srna_1058_lvantisense to gene GJT87_RS00450; transcript_id srna_1059_lvantisense to gene GJT87_RS00450; transcript_id srna_1060_lvantisense to gene GJT87_RS00450; transcript_id srna_1061_lvantisense to gene GJT87_RS00450	transcript_id srna_661_adantisense to gene GJT87_RS00450 (between -47 and 307 nt downstream); transcript_id srna_662_adantisense to gene GJT87_RS00450 (between -24 and 239 nt downstream)	NO
9.82213	1.15756	1.34377	0.0601794	NA	XLOC_000035	srna_1067_lv;srna_1069_lv	transcript_id srna_1067_lvantisense to gene gap; transcript_id srna_1069_lvantisense to gene gap		NO
7.17894	0.579452	1.07532	NA	NA	XLOC_000036	srna_1086_lv;srna_1087_lv;srna_1090_lv;srna_1092_lv	transcript_id srna_1086_lvantisense to gene sppA; transcript_id srna_1087_lvantisense to gene sppA; transcript_id srna_1090_lvantisense to gene sppA; transcript_id srna_1092_lvantisense to gene sppA		NO
0.943496	0.143734	0.912408	NA	NA	XLOC_000038	srna_1147_lv;srna_1148_lv;srna_1152_lv	antisense to gene trpCF; transcript_id srna_1148_lvantisense to gene trpCF; transcript_id srna_1152_lvantisense to gene trpCF		NO
1.74857	0.35515	0.9628	0.21237	NA	XLOC_000039	srna_1158_lv;srna_1159_lv	transcript_id srna_1158_lvantisense to gene trpCF; transcript_id srna_1159_lvantisense to gene trpCF		NO
2.22798	0.0460611	0.834445	0.976416	NA	XLOC_000040	srna_724_ad;srna_1201_lv;srna_1202_lv;srna_1203_lv;srna_1204_lv;srna_1205_lv	transcript_id srna_1201_lvantisense to gene GJT87_RS00495; transcript_id srna_1202_lvantisense to gene GJT87_RS00495; transcript_id srna_1203_lvantisense to gene GJT87_RS00495; transcript_id srna_1204_lvantisense to gene GJT87_RS00495; transcript_id srna_1205_lvantisense to gene GJT87_RS00495	transcript_id srna_724_adantisense to gene GJT87_RS00495	NO
1.11215	0.154357	0.882237	0.697121	NA	XLOC_000042	srna_737_ad;srna_739_ad		antisense to gene pth (between -480 and 17 nt downstream);antisense to gene pth	NO
183.38	0.157472	0.748071	0.718043	0.891783	XLOC_000043	srna_1226_lv;srna_1227_lv;srna_745_ad;srna_1229_lv;srna_1231_lv;srna_746_ad;srna_1232_lv;srna_747_ad;srna_1233_lv;srna_748_ad	transcript_id srna_1226_lvantisense to gene GJT87_RS00510; transcript_id srna_1227_lvantisense to gene GJT87_RS00510; transcript_id srna_1229_lvantisense to gene GJT87_RS00510 (between -8 and 372 nt downstream); transcript_id srna_1231_lvantisense to gene GJT87_RS00510 (between -15 and 294 nt downstream); transcript_id srna_1232_lvantisense to gene GJT87_RS00510 (between -6 and 272 nt downstream)…	transcript_id srna_745_adantisense to gene GJT87_RS00510 (between -15 and 427 nt downstream); transcript_id srna_746_adantisense to gene GJT87_RS00510 (between -97 and 294 nt downstream);Between 331 and -2 nt upstream prfA;Between 268 and -54 nt upstream prfA	NO
6.78284	0.292477	0.825212	0.615606	NA	XLOC_000245	srna_1235_lv;srna_751_ad;srna_1236_lv;srna_1237_lv;srna_1238_lv;srna_1239_lv;srna_1240_lv	Between 501 and 137 nt upstream GJT87_RS00510;Between 518 and 147 nt upstream GJT87_RS00510; transcript_id srna_1237_lvantisense to gene prfA;Between 685 and 241 nt upstream GJT87_RS00510; transcript_id srna_1239_lvantisense to gene prfA; transcript_id srna_1240_lvantisense to gene prfA	Between 503 and 135 nt upstream GJT87_RS00510	NO
2.84096	0.12273	0.780426	0.872286	NA	XLOC_000246	srna_1250_lv	transcript_id srna_1250_lvantisense to gene prmC		NO
4.12141	1.28362	1.82932	0.0577088	NA	XLOC_000247	srna_1252_lv;srna_1253_lv;srna_762_ad;srna_1254_lv;srna_763_ad;srna_1255_lv;srna_1256_lv;srna_764_ad;srna_1257_lv	antisense to gene thrS; transcript_id srna_1253_lvantisense to gene thrS; transcript_id srna_1254_lvantisense to gene thrS; transcript_id srna_1255_lvantisense to gene thrS; transcript_id srna_1256_lvantisense to gene thrS; transcript_id srna_1257_lvantisense to gene thrS	antisense to gene thrS; transcript_id srna_763_adantisense to gene thrS; transcript_id srna_764_adantisense to gene thrS	NO
4.80135	-0.176808	0.85924	0.366832	NA	XLOC_000248	srna_1268_lv;srna_1269_lv;srna_1270_lv	antisense to gene infC;antisense to gene infC;antisense to gene infC		NO
36.6668	0.409769	0.777671	0.496604	0.76659	XLOC_000249	srna_1284_lv;srna_1285_lv;srna_1286_lv;srna_1287_lv;srna_777_ad;srna_1288_lv;srna_1289_lv;srna_778_ad;srna_779_ad	transcript_id srna_1284_lvantisense to gene pheS; transcript_id srna_1285_lvantisense to gene pheS; transcript_id srna_1286_lvantisense to gene pheS; transcript_id srna_1287_lvantisense to gene pheS; transcript_id srna_1288_lvantisense to gene pheS; transcript_id srna_1289_lvantisense to gene pheS	transcript_id srna_777_adantisense to gene pheS; transcript_id srna_778_adantisense to gene pheS; transcript_id srna_779_adantisense to gene pheS	NO
0.838865	0.120008	0.901214	NA	NA	XLOC_000251	srna_1296_lv;srna_1301_lv	transcript_id srna_1296_lvantisense to gene pheT; transcript_id srna_1301_lvantisense to gene pheT		NO
1.08976	0.134427	0.907486	NA	NA	XLOC_000252	srna_1312_lv;srna_1313_lv;srna_796_ad;srna_1314_lv	transcript_id srna_1312_lvantisense to gene GJT87_RS00555; transcript_id srna_1313_lvantisense to gene GJT87_RS00555; transcript_id srna_1314_lvantisense to gene GJT87_RS00555	transcript_id srna_796_adantisense to gene GJT87_RS00555	NO
20.3268	1.55701	1.02713	0.0337491	0.135612	XLOC_000044	srna_1336_lv;srna_812_ad;srna_1337_lv	transcript_id srna_1336_lvantisense to gene GJT87_RS00570 (between -451 and 37 nt downstream); transcript_id srna_1337_lvantisense to gene GJT87_RS00570 (between -439 and 7 nt downstream)	transcript_id srna_812_adantisense to gene GJT87_RS00570 (between -442 and 38 nt downstream)	NO
45.9586	0.416865	0.977207	NA	NA	XLOC_000045	srna_1341_lv;srna_1342_lv	transcript_id srna_1341_lvantisense to gene GJT87_RS00570; transcript_id srna_1342_lvantisense to gene GJT87_RS00570		NO
339.346	-0.136961	0.774226	0.728142	0.893629	XLOC_000253	srna_1344_lv;srna_1347_lv;srna_1350_lv;srna_833_ad;srna_1352_lv;srna_1357_lv;srna_836_ad	Between 268 and -74 nt upstream GJT87_RS00570;Between 380 and 60 nt upstream GJT87_RS00570;Between 479 and 74 nt upstream GJT87_RS00570;Between 496 and 120 nt upstream GJT87_RS00570;Between 587 and 131 nt upstream GJT87_RS00570	Between 481 and 72 nt upstream GJT87_RS00570;Between 587 and 128 nt upstream GJT87_RS00570	NO
1665.33	-0.401987	0.467996	0.308921	0.606608	XLOC_000046	srna_830_ad;srna_1349_lv;srna_832_ad;srna_1351_lv;srna_1353_lv;srna_834_ad;srna_1354_lv;srna_1356_lv;srna_835_ad;srna_1359_lv;srna_838_ad;srna_839_ad	transcript_id srna_1349_lvantisense to gene rnt; transcript_id srna_1351_lvantisense to gene rnt; transcript_id srna_1353_lvantisense to gene rnt; transcript_id srna_1354_lvantisense to gene rnt; transcript_id srna_1356_lvantisense to gene rnt; transcript_id srna_1359_lvantisense to gene rnt	3UTR of GJT87_RS00575 , -374 nt before the end and 82 after; transcript_id srna_832_adantisense to gene rnt; transcript_id srna_834_adantisense to gene rnt; transcript_id srna_835_adantisense to gene rnt; transcript_id srna_838_adantisense to gene rnt (between -12 and 353 nt downstream); transcript_id srna_839_adantisense to gene rnt (between -21 and 310 nt downstream)	NO
1.35967	0.0485123	0.857763	0.948103	NA	XLOC_000254	srna_848_ad;srna_1364_lv;srna_849_ad;srna_1365_lv;srna_1366_lv	Between 522 and 134 nt upstream rnt;Between 549 and 139 nt upstream rnt;Between 575 and 147 nt upstream rnt	Between 499 and 114 nt upstream rnt;Between 537 and 115 nt upstream rnt	NO
37.6692	0.422979	0.974324	NA	NA	XLOC_000047	srna_1395_lv;srna_1396_lv;srna_860_ad	transcript_id srna_1395_lvantisense to gene tsaB; transcript_id srna_1396_lvantisense to gene tsaB	transcript_id srna_860_adantisense to gene tsaB	NO
18.3158	1.99692	4.50137	NA	NA	XLOC_000255	srna_1398_lv;srna_862_ad;srna_1399_lv;srna_1400_lv;srna_1401_lv;srna_864_ad;srna_1402_lv;srna_1403_lv;srna_865_ad;srna_1404_lv;srna_1405_lv;srna_1406_lv	Between 306 and -48 nt upstream tsaB;Between 450 and 101 nt upstream tsaB;Between 494 and 110 nt upstream tsaB;Between 523 and 102 nt upstream tsaB;Between 578 and 101 nt upstream tsaB;Between 603 and 151 nt upstream tsaB;Between 670 and 199 nt upstream tsaB;Between 686 and 199 nt upstream tsaB;antisense to gene hslU	Between 306 and -63 nt upstream tsaB;Between 524 and 99 nt upstream tsaB;Between 669 and 195 nt upstream tsaB	NO
5.05026	0.142429	0.807224	NA	NA	XLOC_000048	srna_1442_lv;srna_1443_lv	antisense to gene hisF;antisense to gene GJT87_RS00625 (between -8 and 493 nt downstream)		NO
1.22099	0.146338	0.913322	NA	NA	XLOC_000049	srna_1465_lv	antisense to gene hisH		NO
1.90547	-0.0125843	0.796347	0.904841	NA	XLOC_000050	srna_1475_lv	antisense to gene hisB		NO
18.5605	-0.480848	0.752737	0.325645	0.617012	XLOC_000052	srna_1487_lv	antisense to gene hisD		NO
0.693758	0.0648591	0.881296	0.850914	NA	XLOC_000053	srna_1545_lv;srna_1546_lv;srna_1547_lv;srna_1548_lv;srna_1549_lv	transcript_id srna_1545_lvantisense to gene hisG (between -44 and 451 nt downstream); transcript_id srna_1546_lvantisense to gene hisG (between -42 and 358 nt downstream); transcript_id srna_1547_lvantisense to gene hisG (between -50 and 200 nt downstream); transcript_id srna_1548_lvantisense to gene hisG (between -44 and 181 nt downstream);antisense to gene rnhA (between -177 and 222 nt downstre…		NO
109.26	-0.0217247	0.631619	0.95639	0.962152	XLOC_000054	srna_1555_lv;srna_1556_lv	Between 193 and -127 nt upstream dnaQ;Between 109 and -269 nt upstream dnaQ		NO
74.8504	2.79134	2.11939	5.53865e-05	0.00119635	XLOC_000256	srna_1557_lv;srna_940_ad;srna_1558_lv;srna_942_ad;srna_1559_lv;srna_943_ad;srna_945_ad;srna_1560_lv;srna_946_ad	Between 92 and -67 nt upstream rnhA;Between 123 and -67 nt upstream rnhA;Between 211 and -66 nt upstream rnhA;Between 304 and -155 nt upstream rnhA	Between 122 and -67 nt upstream rnhA;Between 210 and -64 nt upstream rnhA;Between 235 and -64 nt upstream rnhA;Between 272 and -67 nt upstream rnhA;Between 336 and -52 nt upstream rnhA	UP
10.3213	-0.175467	0.7057	0.663584	NA	XLOC_000055	srna_1568_lv;srna_1569_lv;srna_1571_lv;srna_955_ad;srna_1572_lv;srna_1573_lv	transcript_id srna_1568_lvantisense to gene GJT87_RS00665; transcript_id srna_1569_lvantisense to gene GJT87_RS00665; transcript_id srna_1571_lvantisense to gene GJT87_RS00665; transcript_id srna_1572_lvantisense to gene GJT87_RS00665; transcript_id srna_1573_lvantisense to gene GJT87_RS00665	transcript_id srna_955_adantisense to gene GJT87_RS00665	NO
89.4998	-0.0826534	0.719817	0.842684	0.944221	XLOC_000056	srna_1587_lv;srna_1588_lv	transcript_id srna_1587_lvantisense to gene fbaA; transcript_id srna_1588_lvantisense to gene fbaA		NO
31.1689	0.680442	1.07484	0.0346882	0.135612	XLOC_000057	srna_1600_lv	antisense to gene GJT87_RS00675 (between -406 and 93 nt downstream)		NO
1.44414	0.0724503	0.840273	0.922239	NA	XLOC_000058	srna_1610_lv	transcript_id srna_1610_lvantisense to gene GJT87_RS00675		NO
12.646	-0.352062	0.923037	NA	NA	XLOC_000059	srna_1660_lv;srna_1661_lv;srna_1662_lv;srna_1664_lv;srna_1665_lv;srna_1666_lv;srna_1667_lv;srna_1668_lv	transcript_id srna_1660_lvantisense to gene tkt; transcript_id srna_1661_lvantisense to gene tkt; transcript_id srna_1662_lvantisense to gene tkt (between -3 and 467 nt downstream); transcript_id srna_1664_lvantisense to gene tkt (between -47 and 424 nt downstream); transcript_id srna_1665_lvantisense to gene tkt (between -84 and 317 nt downstream); transcript_id srna_1666_lvantisense to gene tkt…		NO
125.236	-0.258432	0.878239	NA	NA	XLOC_000257	srna_1669_lv;srna_1670_lv;srna_1671_lv;srna_989_ad;srna_1672_lv;srna_1674_lv;srna_1676_lv;srna_992_ad	Between 378 and 116 nt upstream tkt;Between 440 and 134 nt upstream tkt;Between 462 and 126 nt upstream tkt;Between 527 and 108 nt upstream tkt;Between 593 and 166 nt upstream tkt;Between 662 and 182 nt upstream tkt	Between 527 and 116 nt upstream tkt;Between 690 and 231 nt upstream tkt	NO
5.99122	0.874794	0.995887	0.127279	NA	XLOC_000060	srna_1718_lv;srna_1022_ad;srna_1720_lv;srna_1721_lv	transcript_id srna_1718_lvantisense to gene gyrA; transcript_id srna_1720_lvantisense to gene gyrA (between -65 and 281 nt downstream); transcript_id srna_1721_lvantisense to gene gyrA (between -91 and 254 nt downstream)	transcript_id srna_1022_adantisense to gene gyrA (between -13 and 408 nt downstream)	NO
6.71356	0.165466	0.751837	0.809771	NA	XLOC_000061	srna_1728_lv;srna_1729_lv;srna_1029_ad;srna_1731_lv	transcript_id srna_1728_lvantisense to gene mutS; transcript_id srna_1729_lvantisense to gene mutS; transcript_id srna_1731_lvantisense to gene mutS	transcript_id srna_1029_adantisense to gene mutS	NO
3.63228	-0.025487	0.858617	NA	NA	XLOC_000062	srna_1735_lv;srna_1736_lv	transcript_id srna_1735_lvantisense to gene mutS; transcript_id srna_1736_lvantisense to gene mutS		NO
1.06086	0.126422	0.903744	NA	NA	XLOC_000063	srna_1743_lv;srna_1744_lv;srna_1745_lv;srna_1746_lv;srna_1747_lv	transcript_id srna_1743_lvantisense to gene mutS; transcript_id srna_1744_lvantisense to gene mutS; transcript_id srna_1745_lvantisense to gene mutS; transcript_id srna_1746_lvantisense to gene mutS (between -53 and 357 nt downstream); transcript_id srna_1747_lvantisense to gene mutS (between -22 and 290 nt downstream)		NO
1.52562	0.0238053	0.843713	NA	NA	XLOC_000064	srna_1752_lv;srna_1753_lv;srna_1052_ad;srna_1754_lv;srna_1755_lv;srna_1054_ad	antisense to gene GJT87_RS00700; transcript_id srna_1753_lvantisense to gene GJT87_RS00700; transcript_id srna_1754_lvantisense to gene GJT87_RS00700; transcript_id srna_1755_lvantisense to gene GJT87_RS00700	transcript_id srna_1052_adantisense to gene GJT87_RS00700; transcript_id srna_1054_adantisense to gene GJT87_RS00700	NO
1.49216	0.146296	0.913484	0.3761	NA	XLOC_000258	srna_1055_ad;srna_1756_lv;srna_1757_lv;srna_1758_lv;srna_1759_lv;srna_1760_lv;srna_1761_lv;srna_1762_lv;srna_1763_lv;srna_1767_lv	Between 265 and -75 nt upstream GJT87_RS00700;Between 333 and 113 nt upstream GJT87_RS00700;Between 410 and 123 nt upstream GJT87_RS00700;Between 465 and 123 nt upstream GJT87_RS00700;Between 498 and 89 nt upstream GJT87_RS00700;Between 511 and 128 nt upstream GJT87_RS00700;Between 561 and 126 nt upstream GJT87_RS00700;Between 607 and 116 nt upstream GJT87_RS00700; transcript_id srna_1767_lvantis…	Between 263 and -39 nt upstream GJT87_RS00700	NO
1.35549	0.153952	0.904417	0.571259	NA	XLOC_000259	srna_1768_lv;srna_1769_lv;srna_1771_lv	antisense to gene GJT87_RS00710;antisense to gene GJT87_RS00710; transcript_id srna_1771_lvantisense to gene GJT87_RS00710		NO
17.2942	-0.392046	0.928717	NA	NA	XLOC_000260	srna_1795_lv;srna_1796_lv;srna_1799_lv	transcript_id srna_1795_lvantisense to gene murF; transcript_id srna_1796_lvantisense to gene murF; transcript_id srna_1799_lvantisense to gene murF		NO
32.9507	-0.542671	1.00782	0.0135124	0.0972892	XLOC_000261	srna_1802_lv;srna_1093_ad	antisense to gene mraY	antisense to gene mraY	NO
109.301	0.236111	0.681969	0.595681	0.814349	XLOC_000262	srna_1102_ad;srna_1810_lv;srna_1811_lv;srna_1812_lv	transcript_id srna_1810_lvantisense to gene mraY;antisense to gene murD;antisense to gene murD	transcript_id srna_1102_adantisense to gene mraY	NO
6.41581	0.307307	0.815281	0.602892	NA	XLOC_000263	srna_1822_lv;srna_1823_lv	transcript_id srna_1822_lvantisense to gene murD; transcript_id srna_1823_lvantisense to gene murD		NO
28.4027	0.577728	1.09304	0.00915655	0.082409	XLOC_000264	srna_1830_lv;srna_1113_ad;srna_1831_lv;srna_1832_lv;srna_1114_ad;srna_1833_lv;srna_1834_lv	transcript_id srna_1830_lvantisense to gene murG; transcript_id srna_1831_lvantisense to gene murG; transcript_id srna_1832_lvantisense to gene murG; transcript_id srna_1833_lvantisense to gene murG; transcript_id srna_1834_lvantisense to gene murG	transcript_id srna_1113_adantisense to gene murG; transcript_id srna_1114_adantisense to gene murG	NO
1.12509	0.191186	0.896486	0.606006	NA	XLOC_000265	srna_1849_lv;srna_1850_lv;srna_1124_ad	antisense to gene murC; transcript_id srna_1850_lvantisense to gene murC	transcript_id srna_1124_adantisense to gene murC	NO
1.9304	0.0189839	0.795078	0.959283	NA	XLOC_000266	srna_1881_lv;srna_1145_ad;srna_1882_lv;srna_1883_lv;srna_1884_lv	Between 444 and 122 nt upstream GJT87_RS00745;Between 539 and 152 nt upstream GJT87_RS00745;Between 598 and 122 nt upstream GJT87_RS00745;Between 623 and 122 nt upstream GJT87_RS00745	Between 541 and 101 nt upstream GJT87_RS00745	NO
3.86312	-0.140946	0.827864	0.680498	NA	XLOC_000267	srna_1889_lv;srna_1890_lv;srna_1891_lv	transcript_id srna_1889_lvantisense to gene secA; transcript_id srna_1890_lvantisense to gene secA; transcript_id srna_1891_lvantisense to gene secA		NO
1776.49	1.11425	0.640287	0.0229718	0.115137	XLOC_000268	srna_1900_lv	transcript_id srna_1900_lvantisense to gene secA		NO
22.2148	0.834535	1.3503	0.012344	0.0952251	XLOC_000065	srna_1904_lv;srna_1905_lv	transcript_id srna_1904_lvantisense to gene dnaJ; transcript_id srna_1905_lvantisense to gene dnaJ		NO
2.42094	-0.0363995	0.844469	0.839205	NA	XLOC_000066	srna_1909_lv	transcript_id srna_1909_lvantisense to gene dnaJ (between -113 and 332 nt downstream)		NO
14.7653	0.590228	1.04123	0.148968	NA	XLOC_000067	srna_1920_lv	transcript_id srna_1920_lvantisense to gene dnaK		NO
4.09194	0.407976	0.89246	0.243052	NA	XLOC_000068	srna_1935_lv;srna_1177_ad;srna_1936_lv	transcript_id srna_1935_lvantisense to gene dnaK (between -77 and 341 nt downstream); transcript_id srna_1936_lvantisense to gene dnaK (between -109 and 111 nt downstream)	transcript_id srna_1177_adantisense to gene dnaK (between -70 and 340 nt downstream)	NO
34.492	0.324201	0.921436	NA	NA	XLOC_000269	srna_1937_lv;srna_1178_ad;srna_1179_ad;srna_1943_lv;srna_1944_lv;srna_1945_lv;srna_1947_lv	transcript_id srna_1937_lvantisense to gene GJT87_RS00765; transcript_id srna_1943_lvantisense to gene GJT87_RS00765; transcript_id srna_1944_lvantisense to gene GJT87_RS00765; transcript_id srna_1945_lvantisense to gene GJT87_RS00765; transcript_id srna_1947_lvantisense to gene GJT87_RS00765	transcript_id srna_1178_adantisense to gene GJT87_RS00765; transcript_id srna_1179_adantisense to gene GJT87_RS00765	NO
2.97231	0.31412	0.842866	0.58118	NA	XLOC_000270	srna_1978_lv	transcript_id srna_1978_lvantisense to gene GJT87_RS00770		NO
1.62772	0.341208	0.841149	0.557201	NA	XLOC_000272	srna_2001_lv;srna_2002_lv;srna_2003_lv;srna_1203_ad;srna_2005_lv;srna_1205_ad	transcript_id srna_2001_lvantisense to gene argF; transcript_id srna_2002_lvantisense to gene argF;antisense to gene argF; transcript_id srna_2005_lvantisense to gene argF	transcript_id srna_1203_adantisense to gene argF; transcript_id srna_1205_adantisense to gene argF	NO
1592.91	0.277094	0.515343	0.497755	0.76659	XLOC_000273	srna_2015_lv;srna_2019_lv;srna_2022_lv;srna_2028_lv	transcript_id srna_2015_lvantisense to gene GJT87_RS00785; transcript_id srna_2019_lvantisense to gene GJT87_RS00785; transcript_id srna_2022_lvantisense to gene GJT87_RS00785; transcript_id srna_2028_lvantisense to gene GJT87_RS00785		NO
2.26395	0.193538	0.919644	0.440112	NA	XLOC_000069	srna_2035_lv;srna_1225_ad;srna_2036_lv;srna_2037_lv;srna_1226_ad;srna_1227_ad;srna_2038_lv	transcript_id srna_2035_lvantisense to gene GJT87_RS00790; transcript_id srna_2036_lvantisense to gene GJT87_RS00790; transcript_id srna_2037_lvantisense to gene GJT87_RS00790; transcript_id srna_2038_lvantisense to gene GJT87_RS00790	transcript_id srna_1225_adantisense to gene GJT87_RS00790; transcript_id srna_1226_adantisense to gene GJT87_RS00790; transcript_id srna_1227_adantisense to gene GJT87_RS00790	NO
1124.3	1.50781	1.12423	0.0114381	0.0950241	XLOC_000070	srna_2039_lv	transcript_id srna_2039_lvantisense to gene GJT87_RS00790 (between -224 and 28 nt downstream)		NO
3.04219	0.15514	0.821516	0.800332	NA	XLOC_000274	srna_1230_ad;srna_2040_lv;srna_2041_lv;srna_2042_lv;srna_2043_lv	Between 391 and 112 nt upstream GJT87_RS00790;Between 433 and 161 nt upstream GJT87_RS00790;Between 457 and 161 nt upstream GJT87_RS00790;Between 494 and 161 nt upstream GJT87_RS00790	Between 391 and 155 nt upstream GJT87_RS00790	NO
8.35011	-0.378149	0.939372	NA	NA	XLOC_000275	srna_2058_lv	antisense to gene aroC		NO
27.5454	0.517211	1.04257	NA	NA	XLOC_000071	srna_2083_lv;srna_2084_lv;srna_2085_lv;srna_2086_lv;srna_2091_lv;srna_2093_lv;srna_1250_ad;srna_2094_lv;srna_1251_ad;srna_2095_lv;srna_2096_lv;srna_2097_lv	transcript_id srna_2083_lvantisense to gene GJT87_RS00810 (between -10 and 398 nt downstream); transcript_id srna_2084_lvantisense to gene GJT87_RS00810 (between -82 and 384 nt downstream); transcript_id srna_2085_lvantisense to gene GJT87_RS00810 (between -76 and 337 nt downstream); transcript_id srna_2086_lvantisense to gene GJT87_RS00810 (between -67 and 313 nt downstream);antisense to gene GJ…	antisense to gene GJT87_RS00815; transcript_id srna_1251_adantisense to gene GJT87_RS00815	NO
2.947	0.00943335	0.767092	0.940732	NA	XLOC_000072	srna_2101_lv	antisense to gene GJT87_RS00820		NO
1.51127	0.142091	0.898753	0.623106	NA	XLOC_000073	srna_2114_lv;srna_1263_ad;srna_2115_lv;srna_2116_lv;srna_2117_lv;srna_1264_ad;srna_2118_lv	antisense to gene rsmA (between -202 and 299 nt downstream);antisense to gene rsmA (between -225 and 271 nt downstream);antisense to gene rsmA (between -170 and 255 nt downstream);antisense to gene rsmA (between -225 and 236 nt downstream);antisense to gene rsmA (between -215 and 92 nt downstream)	antisense to gene rsmA (between -165 and 299 nt downstream);antisense to gene rsmA (between -215 and 237 nt downstream)	NO
0.754627	0.141651	0.911609	0.467099	NA	XLOC_000276	srna_1267_ad;srna_1268_ad		transcript_id srna_1267_adantisense to gene djlA; transcript_id srna_1268_adantisense to gene djlA	NO
60.0901	0.171711	0.811037	0.63821	0.840569	XLOC_000277	srna_1269_ad;srna_2119_lv;srna_1270_ad	transcript_id srna_2119_lvantisense to gene djlA	transcript_id srna_1269_adantisense to gene djlA; transcript_id srna_1270_adantisense to gene djlA	NO
7.70652	1.14807	1.80443	NA	NA	XLOC_000074	srna_2121_lv;srna_1276_ad;srna_2122_lv;srna_2123_lv	transcript_id srna_2121_lvantisense to gene acpS; transcript_id srna_2122_lvantisense to gene acpS;antisense to gene era (between -32 and 308 nt downstream)	antisense to gene era (between -100 and 392 nt downstream)	NO
0.866022	0.182309	0.87505	0.686251	NA	XLOC_000075	srna_2132_lv;srna_2134_lv	transcript_id srna_2132_lvantisense to gene rnc (between -18 and 378 nt downstream);antisense to gene lepB (between -142 and 342 nt downstream)		NO
1.20825	0.153393	0.854141	0.766771	NA	XLOC_000077	srna_2166_lv	transcript_id srna_2166_lvantisense to gene lepA (between -21 and 470 nt downstream)		NO
3.49618	-0.0791468	0.729215	0.801467	NA	XLOC_000078	srna_2173_lv;srna_1303_ad;srna_2174_lv;srna_2175_lv;srna_2176_lv;srna_2177_lv;srna_2179_lv;srna_2180_lv	transcript_id srna_2173_lvantisense to gene GJT87_RS00865; transcript_id srna_2174_lvantisense to gene GJT87_RS00865; transcript_id srna_2175_lvantisense to gene GJT87_RS00865; transcript_id srna_2176_lvantisense to gene GJT87_RS00865; transcript_id srna_2177_lvantisense to gene GJT87_RS00865; transcript_id srna_2179_lvantisense to gene GJT87_RS00865; transcript_id srna_2180_lvantisense to gene G…	transcript_id srna_1303_adantisense to gene GJT87_RS00865	NO
23.4032	0.325649	0.714769	0.592401	0.814349	XLOC_000079	srna_2185_lv	transcript_id srna_2185_lvantisense to gene GJT87_RS00865		NO
4.10373	0.353903	0.854888	0.532301	NA	XLOC_000080	srna_2192_lv;srna_2194_lv;srna_1316_ad;srna_2195_lv;srna_2196_lv	transcript_id srna_2192_lvantisense to gene rlmB (between -9 and 439 nt downstream); transcript_id srna_2194_lvantisense to gene rlmB (between -9 and 319 nt downstream); transcript_id srna_2195_lvantisense to gene rlmB (between -12 and 284 nt downstream); transcript_id srna_2196_lvantisense to gene rlmB (between -8 and 272 nt downstream)	transcript_id srna_1316_adantisense to gene rlmB (between -13 and 303 nt downstream)	NO
2.0726	0.120468	0.900313	NA	NA	XLOC_000081	srna_2208_lv;srna_2209_lv;srna_1324_ad;srna_2211_lv;srna_2212_lv	antisense to gene mutL (between -96 and 381 nt downstream);antisense to gene mutL (between -96 and 293 nt downstream);antisense to gene mutL (between -256 and 230 nt downstream);antisense to gene mutL (between -149 and 170 nt downstream)	antisense to gene mutL (between -227 and 230 nt downstream)	NO
3.21783	-0.0961485	0.743691	0.775068	NA	XLOC_000082	srna_2214_lv;srna_2218_lv;srna_2219_lv;srna_1330_ad;srna_2223_lv;srna_1331_ad;srna_1332_ad;srna_2224_lv;srna_2225_lv;srna_2226_lv	transcript_id srna_2214_lvantisense to gene mutL;antisense to gene orn (between -64 and 414 nt downstream); transcript_id srna_2219_lvantisense to gene mutL (between -168 and 155 nt downstream);antisense to gene orn (between -445 and 46 nt downstream);antisense to gene orn; transcript_id srna_2225_lvantisense to gene orn; transcript_id srna_2226_lvantisense to gene orn	antisense to gene orn (between -429 and 50 nt downstream);antisense to gene orn (between -445 and 27 nt downstream);antisense to gene orn	NO
98.482	3.54216	2.78195	5.0273e-05	0.00119635	XLOC_000084	srna_2248_lv;srna_2252_lv;srna_2253_lv;srna_2254_lv;srna_2255_lv	antisense to gene GJT87_RS00905 (between -54 and 436 nt downstream);Ai overlaping gene GJT87_RS00905;Ai overlaping gene GJT87_RS00905;antisense to gene GJT87_RS00905 (between -89 and 143 nt downstream);antisense to gene GJT87_RS00905 (between -56 and 88 nt downstream)		UP
85.9272	0.228379	0.780532	0.566828	0.81043	XLOC_000278	srna_1355_ad;srna_1356_ad;srna_2257_lv;srna_2258_lv;srna_1358_ad;srna_2260_lv;srna_1359_ad;srna_2262_lv	transcript_id srna_2257_lvantisense to gene GJT87_RS00910; transcript_id srna_2258_lvantisense to gene GJT87_RS00910; transcript_id srna_2260_lvantisense to gene GJT87_RS00910; transcript_id srna_2262_lvantisense to gene GJT87_RS00910	Between 478 and 212 nt upstream GJT87_RS00905;Between 536 and 151 nt upstream GJT87_RS00905;Between 632 and 209 nt upstream GJT87_RS00905; transcript_id srna_1359_adantisense to gene GJT87_RS00910	NO
185.826	0.18168	0.78014	0.663635	0.863525	XLOC_000279	srna_2265_lv;srna_2268_lv	transcript_id srna_2265_lvantisense to gene GJT87_RS00910; transcript_id srna_2268_lvantisense to gene GJT87_RS00910		NO
616.658	-0.579741	1.03114	0.000976163	0.0150608	XLOC_000085	srna_2270_lv;srna_2272_lv;srna_1364_ad	transcript_id srna_2270_lvantisense to gene GJT87_RS00920 (between -228 and 132 nt downstream); transcript_id srna_2272_lvantisense to gene GJT87_RS00920 (between -329 and 100 nt downstream)	transcript_id srna_1364_adantisense to gene GJT87_RS00920 (between -325 and 36 nt downstream)	NO
56.8125	-0.659791	1.05911	0.0372373	0.135612	XLOC_000087	srna_2283_lv	transcript_id srna_2283_lvantisense to gene carB		NO
3.14772	-0.0210349	0.811406	0.891579	NA	XLOC_000088	srna_2303_lv	transcript_id srna_2303_lvantisense to gene carB		NO
12.6695	0.199665	0.748062	0.762795	NA	XLOC_000089	srna_2326_lv;srna_2327_lv;srna_2328_lv;srna_2329_lv;srna_2332_lv;srna_2334_lv;srna_2335_lv;srna_2336_lv;srna_2337_lv	antisense to gene carA (between -108 and 290 nt downstream);antisense to gene carA (between -195 and 258 nt downstream);antisense to gene carA (between -152 and 205 nt downstream);antisense to gene carA (between -213 and 189 nt downstream);antisense to gene carA (between -330 and 57 nt downstream);antisense to gene carA;antisense to gene carA;antisense to gene carA;antisense to gene carA		NO
2.30087	0.00944172	0.852701	0.961029	NA	XLOC_000090	srna_2343_lv;srna_2344_lv	transcript_id srna_2343_lvantisense to gene carA (between -183 and 126 nt downstream); transcript_id srna_2344_lvantisense to gene carA (between -245 and 63 nt downstream)		NO
26.574	0.393735	0.904814	0.166489	0.390888	XLOC_000091	srna_2382_lv;srna_2383_lv;srna_2384_lv	transcript_id srna_2382_lvantisense to gene ilvD; transcript_id srna_2383_lvantisense to gene ilvD; transcript_id srna_2384_lvantisense to gene ilvD		NO
10.0243	0.385443	0.836963	0.511424	NA	XLOC_000092	srna_1412_ad;srna_2404_lv;srna_2405_lv;srna_2406_lv;srna_2407_lv;srna_2408_lv;srna_2409_lv;srna_2410_lv;srna_2411_lv;srna_2412_lv;srna_1415_ad	transcript_id srna_2404_lvantisense to gene ilvD (between -10 and 453 nt downstream); transcript_id srna_2405_lvantisense to gene ilvD (between -18 and 419 nt downstream); transcript_id srna_2406_lvantisense to gene ilvD (between -73 and 384 nt downstream); transcript_id srna_2407_lvantisense to gene ilvD (between -73 and 349 nt downstream); transcript_id srna_2408_lvantisense to gene ilvD (betwe…	transcript_id srna_1412_adantisense to gene ilvD; transcript_id srna_1415_adantisense to gene ilvD (between -398 and 59 nt downstream)	NO
18.6399	-0.111518	0.760885	0.747515	0.894608	XLOC_000093	srna_2436_lv	transcript_id srna_2436_lvantisense to gene ilvG (between -81 and 293 nt downstream)		NO
1.86462	0.148086	0.914088	NA	NA	XLOC_000280	srna_1436_ad;srna_2440_lv;srna_2441_lv;srna_2442_lv	transcript_id srna_2440_lvantisense to gene GJT87_RS00960; transcript_id srna_2441_lvantisense to gene GJT87_RS00960; transcript_id srna_2442_lvantisense to gene GJT87_RS00960	transcript_id srna_1436_adantisense to gene GJT87_RS00960	NO
1.19008	0.1455	0.913088	0.407686	NA	XLOC_000281	srna_1440_ad;srna_2450_lv;srna_2451_lv	transcript_id srna_2450_lvantisense to gene GJT87_RS00960; transcript_id srna_2451_lvantisense to gene GJT87_RS00960	transcript_id srna_1440_adantisense to gene GJT87_RS00960	NO
1.62182	0.192977	0.901591	NA	NA	XLOC_000282	srna_2464_lv;srna_2465_lv	transcript_id srna_2464_lvantisense to gene GJT87_RS00965; transcript_id srna_2465_lvantisense to gene GJT87_RS00965		NO
352.529	0.188553	0.674742	0.68086	0.87303	XLOC_000094	srna_1452_ad;srna_2494_lv	transcript_id srna_2494_lvantisense to gene lysS	3UTR of tpiA , -444 nt before the end and 11 after	NO
22.7818	0.12014	0.796816	0.75379	0.894608	XLOC_000096	srna_2517_lv;srna_1467_ad;srna_2518_lv;srna_2519_lv;srna_1468_ad;srna_2520_lv;srna_1469_ad;srna_2521_lv;srna_2522_lv;srna_1474_ad;srna_2523_lv	transcript_id srna_2517_lvantisense to gene prfB; transcript_id srna_2518_lvantisense to gene prfB; transcript_id srna_2519_lvantisense to gene prfB; transcript_id srna_2520_lvantisense to gene prfB; transcript_id srna_2521_lvantisense to gene prfB; transcript_id srna_2522_lvantisense to gene prfB (between -217 and 105 nt downstream); transcript_id srna_2523_lvantisense to gene prfB (between -258…	transcript_id srna_1467_adantisense to gene prfB; transcript_id srna_1468_adantisense to gene prfB; transcript_id srna_1469_adantisense to gene prfB; transcript_id srna_1474_adantisense to gene prfB (between -219 and 105 nt downstream)	NO
280.077	-4.10341	2.4921	2.23207e-07	2.41064e-05	XLOC_000097	srna_2539_lv;srna_1481_ad;srna_2540_lv;srna_2541_lv;srna_1482_ad;srna_2542_lv;srna_1483_ad;srna_2543_lv;srna_1484_ad;srna_2551_lv;srna_1485_ad;srna_2552_lv;srna_1486_ad	transcript_id srna_2539_lvantisense to gene GJT87_RS00990; transcript_id srna_2540_lvantisense to gene GJT87_RS00990; transcript_id srna_2541_lvantisense to gene GJT87_RS00990; transcript_id srna_2542_lvantisense to gene GJT87_RS00990; transcript_id srna_2543_lvantisense to gene GJT87_RS00990;Between 407 and -53 nt upstream rpiA; transcript_id srna_2552_lvantisense to gene GJT87_RS00990 (between …	transcript_id srna_1481_adantisense to gene GJT87_RS00990; transcript_id srna_1482_adantisense to gene GJT87_RS00990; transcript_id srna_1483_adantisense to gene GJT87_RS00990; transcript_id srna_1484_adantisense to gene GJT87_RS00990 (between -45 and 410 nt downstream);Between 413 and -69 nt upstream rpiA;Between 383 and -76 nt upstream rpiA	DOWN
1.22288	0.0742531	0.836807	0.922486	NA	XLOC_000283	srna_2553_lv;srna_1487_ad;srna_2554_lv;srna_2555_lv;srna_1488_ad;srna_2556_lv;srna_2557_lv	Between 459 and 149 nt upstream GJT87_RS00990;Between 513 and 153 nt upstream GJT87_RS00990;Between 590 and 145 nt upstream GJT87_RS00990;Between 621 and 153 nt upstream GJT87_RS00990;Between 639 and 150 nt upstream GJT87_RS00990	Between 458 and 146 nt upstream GJT87_RS00990;Between 621 and 150 nt upstream GJT87_RS00990	NO
12.3582	0.308928	0.912686	NA	NA	XLOC_000284	srna_1491_ad;srna_1492_ad;srna_1493_ad;srna_1494_ad		antisense to gene dapF; transcript_id srna_1492_adantisense to gene dapF; transcript_id srna_1493_adantisense to gene dapF; transcript_id srna_1494_adantisense to gene dapF	NO
17.0051	-0.00890916	0.792359	NA	NA	XLOC_000285	srna_2576_lv	antisense to gene GJT87_RS01005		NO
16.0246	-0.048838	0.882666	NA	NA	XLOC_000286	srna_2593_lv	transcript_id srna_2593_lvantisense to gene GJT87_RS01005		NO
22.2114	-0.0384777	0.888882	NA	NA	XLOC_000288	srna_2601_lv;srna_2602_lv;srna_2603_lv;srna_1512_ad;srna_2604_lv	antisense to gene corA;antisense to gene corA;antisense to gene corA;antisense to gene corA	transcript_id srna_1512_adantisense to gene corA	NO
22.8155	-0.490125	1.00413	NA	NA	XLOC_000098	srna_2614_lv;srna_2615_lv	transcript_id srna_2614_lvantisense to gene GJT87_RS01015; transcript_id srna_2615_lvantisense to gene GJT87_RS01015		NO
2.09807	0.0847401	0.88743	NA	NA	XLOC_000099	srna_2639_lv;srna_2640_lv;srna_2642_lv;srna_2643_lv;srna_2644_lv;srna_1527_ad	transcript_id srna_2639_lvantisense to gene GJT87_RS01015 (between -9 and 401 nt downstream); transcript_id srna_2640_lvantisense to gene GJT87_RS01015 (between -58 and 363 nt downstream); transcript_id srna_2642_lvantisense to gene GJT87_RS01015 (between -16 and 252 nt downstream); transcript_id srna_2643_lvantisense to gene GJT87_RS01015 (between -193 and 236 nt downstream); transcript_id srna_…	transcript_id srna_1527_adantisense to gene GJT87_RS01015 (between -241 and 149 nt downstream)	NO
17.4183	0.32591	0.97561	NA	NA	XLOC_000289	srna_2645_lv;srna_2646_lv;srna_2647_lv;srna_2648_lv	transcript_id srna_2645_lvantisense to gene GJT87_RS01020; transcript_id srna_2646_lvantisense to gene GJT87_RS01020; transcript_id srna_2647_lvantisense to gene GJT87_RS01020; transcript_id srna_2648_lvantisense to gene GJT87_RS01020		NO
2.44822	0.133489	0.839512	0.816463	NA	XLOC_000290	srna_2707_lv;srna_2709_lv	transcript_id srna_2707_lvantisense to gene GJT87_RS01030; transcript_id srna_2709_lvantisense to gene GJT87_RS01030		NO
28.2993	0.124	0.655822	0.873688	0.944221	XLOC_000291	srna_2729_lv;srna_2732_lv	antisense to gene cydB; transcript_id srna_2732_lvantisense to gene cydB		NO
34.4244	0.501345	1.10026	NA	NA	XLOC_000293	srna_1583_ad;srna_2738_lv;srna_2739_lv;srna_2740_lv;srna_1584_ad;srna_1585_ad;srna_2741_lv;srna_1587_ad;srna_1588_ad;srna_2742_lv;srna_1589_ad;srna_2743_lv;srna_2745_lv	antisense to gene parE; transcript_id srna_2739_lvantisense to gene parE; transcript_id srna_2740_lvantisense to gene parE; transcript_id srna_2741_lvantisense to gene parE; transcript_id srna_2742_lvantisense to gene parE; transcript_id srna_2743_lvantisense to gene parE; transcript_id srna_2745_lvantisense to gene parE	transcript_id srna_1583_adantisense to gene GJT87_RS01045; transcript_id srna_1584_adantisense to gene parE; transcript_id srna_1585_adantisense to gene parE; transcript_id srna_1587_adantisense to gene parE; transcript_id srna_1588_adantisense to gene parE; transcript_id srna_1589_adantisense to gene parE	NO
17.5528	-0.244676	0.903964	NA	NA	XLOC_000295	srna_2774_lv;srna_2775_lv	transcript_id srna_2774_lvantisense to gene aceE; transcript_id srna_2775_lvantisense to gene aceE		NO
16.2492	-0.211304	0.718434	0.613403	0.828094	XLOC_000296	srna_2799_lv;srna_2800_lv;srna_2803_lv;srna_2804_lv	transcript_id srna_2799_lvantisense to gene aceE; transcript_id srna_2800_lvantisense to gene aceE; transcript_id srna_2803_lvantisense to gene aceE; transcript_id srna_2804_lvantisense to gene aceE		NO
7.78744	-0.0176254	0.89112	NA	NA	XLOC_000297	srna_2824_lv;srna_2825_lv;srna_2826_lv	antisense to gene GJT87_RS01060;antisense to gene GJT87_RS01060;antisense to gene GJT87_RS01060		NO
1.62041	0.101249	0.886119	0.757194	NA	XLOC_000298	srna_2838_lv	transcript_id srna_2838_lvantisense to gene GJT87_RS01060		NO
55.0487	0.606185	1.08696	NA	NA	XLOC_000299	srna_1656_ad;srna_2890_lv	transcript_id srna_2890_lvantisense to gene GJT87_RS01070	transcript_id srna_1656_adantisense to gene GJT87_RS01070	NO
43.2217	0.28584	0.854102	0.441546	0.732308	XLOC_000100	srna_2905_lv;srna_2906_lv;srna_2907_lv;srna_2908_lv;srna_2909_lv	transcript_id srna_2905_lvantisense to gene dapE; transcript_id srna_2906_lvantisense to gene dapE; transcript_id srna_2907_lvantisense to gene dapE; transcript_id srna_2908_lvantisense to gene dapE;antisense to gene lon (between -17 and 386 nt downstream)		NO
1.77787	0.0939363	0.80041	0.911538	NA	XLOC_000102	srna_2966_lv;srna_2968_lv	transcript_id srna_2966_lvantisense to gene clpX; transcript_id srna_2968_lvantisense to gene clpX		NO
3.74489	-0.0717731	0.770288	0.809159	NA	XLOC_000103	srna_2980_lv;srna_2981_lv;srna_1699_ad;srna_2983_lv;srna_2984_lv;srna_1700_ad	antisense to gene clpP (between -411 and 50 nt downstream);antisense to gene clpP; transcript_id srna_2983_lvantisense to gene clpP (between -73 and 288 nt downstream); transcript_id srna_2984_lvantisense to gene clpP (between -59 and 276 nt downstream)	antisense to gene clpP; transcript_id srna_1700_adantisense to gene clpP (between -252 and 214 nt downstream)	NO
69.7867	0.802256	1.14559	0.0978513	0.264198	XLOC_000104	srna_2989_lv;srna_1707_ad;srna_1708_ad	transcript_id srna_2989_lvantisense to gene GJT87_RS01100 (between -12 and 397 nt downstream)	transcript_id srna_1707_adantisense to gene GJT87_RS01100 (between -85 and 269 nt downstream);Between 214 and -141 nt upstream GJT87_RS01105	NO
1.24963	0.243306	0.895518	0.574814	NA	XLOC_000300	srna_1709_ad;srna_2990_lv;srna_2991_lv	Between 353 and 137 nt upstream GJT87_RS01100;Between 625 and 209 nt upstream GJT87_RS01100	Between 353 and -28 nt upstream GJT87_RS01100	NO
5.73721	-0.484287	0.948759	NA	NA	XLOC_000303	srna_3003_lv;srna_1719_ad	transcript_id srna_3003_lvantisense to gene GJT87_RS01115	transcript_id srna_1719_adantisense to gene GJT87_RS01115	NO
2.01983	0.246268	0.848162	0.653113	NA	XLOC_000105	srna_1723_ad;srna_3008_lv;srna_1724_ad;srna_1725_ad	transcript_id srna_3008_lvantisense to gene tilS (between -29 and 468 nt downstream)	transcript_id srna_1723_adantisense to gene tilS; transcript_id srna_1724_adantisense to gene tilS;antisense to gene dnaE (between -165 and 280 nt downstream)	NO
3.49785	-0.540603	0.902967	0.275542	NA	XLOC_000106	srna_3017_lv;srna_3022_lv;srna_3023_lv	transcript_id srna_3017_lvantisense to gene dnaE; transcript_id srna_3022_lvantisense to gene dnaE; transcript_id srna_3023_lvantisense to gene dnaE		NO
3.5372	0.218887	0.81305	0.714728	NA	XLOC_000108	srna_3026_lv;srna_1741_ad	antisense to gene GJT87_RS01135 (between -186 and 272 nt downstream)	antisense to gene GJT87_RS01135	NO
1.84247	0.352411	0.912923	0.477178	NA	XLOC_000109	srna_1742_ad		transcript_id srna_1742_adantisense to gene GJT87_RS01135	NO
0.832496	0.142591	0.911975	NA	NA	XLOC_000111	srna_1745_ad;srna_1746_ad;srna_3027_lv	antisense to gene rseP (between -152 and 72 nt downstream)	antisense to gene rseP (between -215 and 172 nt downstream);antisense to gene rseP (between -257 and 120 nt downstream)	NO
0.865627	0.142933	0.912103	0.448465	NA	XLOC_000112	srna_3030_lv;srna_3031_lv	transcript_id srna_3030_lvantisense to gene rseP; transcript_id srna_3031_lvantisense to gene rseP		NO
0.943496	0.143734	0.912408	NA	NA	XLOC_000114	srna_3054_lv;srna_3058_lv	antisense to gene GJT87_RS01155; transcript_id srna_3058_lvantisense to gene GJT87_RS01155		NO
79.687	-0.134551	0.72484	0.742379	0.894608	XLOC_000115	srna_3110_lv;srna_3111_lv;srna_3113_lv;srna_3114_lv;srna_3115_lv;srna_3116_lv;srna_3117_lv;srna_1789_ad;srna_3118_lv;srna_3119_lv	antisense to gene rpsB (between -10 and 469 nt downstream);antisense to gene rpsB (between -21 and 446 nt downstream); transcript_id srna_3113_lvantisense to gene rpsB (between -11 and 396 nt downstream); transcript_id srna_3114_lvantisense to gene rpsB (between -8 and 307 nt downstream); transcript_id srna_3115_lvantisense to gene rpsB (between -23 and 291 nt downstream); transcript_id srna_3116…	Between 409 and -69 nt upstream map	NO
857.311	-0.560507	0.449797	0.147811	0.362809	XLOC_000304	srna_1792_ad;srna_3120_lv;srna_1793_ad;srna_3122_lv;srna_3123_lv;srna_3124_lv;srna_1794_ad;srna_3125_lv;srna_3132_lv	Between 409 and 82 nt upstream rpsB;Between 469 and 82 nt upstream rpsB;Between 480 and 82 nt upstream rpsB;Between 538 and 107 nt upstream rpsB;Between 590 and 161 nt upstream rpsB; transcript_id srna_3132_lvantisense to gene map	Between 339 and 72 nt upstream rpsB;Between 465 and 84 nt upstream rpsB;Between 575 and 114 nt upstream rpsB	NO
11.2579	-0.284013	0.899257	0.0772397	NA	XLOC_000116	srna_1807_ad;srna_3146_lv;srna_3150_lv	transcript_id srna_3146_lvantisense to gene rpoD; transcript_id srna_3150_lvantisense to gene rpoD	transcript_id srna_1807_adantisense to gene rpoD	NO
1.93108	0.374391	0.937311	0.429866	NA	XLOC_000117	srna_1812_ad;srna_3156_lv;srna_3157_lv;srna_3158_lv;srna_3159_lv;srna_1813_ad;srna_1814_ad;srna_3160_lv;srna_3161_lv;srna_1816_ad;srna_3162_lv	transcript_id srna_3156_lvantisense to gene rpoD; transcript_id srna_3157_lvantisense to gene rpoD; transcript_id srna_3158_lvantisense to gene rpoD; transcript_id srna_3159_lvantisense to gene rpoD; transcript_id srna_3160_lvantisense to gene rpoD (between -40 and 346 nt downstream);antisense to gene dnaG (between -55 and 382 nt downstream);antisense to gene dnaG (between -135 and 356 nt downstr…	transcript_id srna_1812_adantisense to gene rpoD; transcript_id srna_1813_adantisense to gene rpoD;antisense to gene dnaG (between -41 and 423 nt downstream);antisense to gene dnaG (between -66 and 382 nt downstream)	NO
8.91067	-0.011255	0.756045	0.906898	NA	XLOC_000118	srna_1821_ad;srna_1822_ad;srna_3165_lv;srna_3166_lv;srna_3167_lv;srna_3168_lv	transcript_id srna_3165_lvantisense to gene dnaG; transcript_id srna_3166_lvantisense to gene dnaG; transcript_id srna_3167_lvantisense to gene dnaG; transcript_id srna_3168_lvantisense to gene dnaG	transcript_id srna_1821_adantisense to gene dnaG; transcript_id srna_1822_adantisense to gene dnaG	NO
105.398	-0.0486888	0.716542	0.901134	0.952116	XLOC_000119	srna_3171_lv;srna_3172_lv;srna_3173_lv;srna_1827_ad;srna_3174_lv;srna_1828_ad;srna_3175_lv;srna_3177_lv	Ai overlaping gene rpsU;Ai overlaping gene rpsU;Ai overlaping gene rpsU;Ai overlaping gene rpsU;antisense to gene rpsU (between -91 and 208 nt downstream);Between 219 and 80 nt upstream tsaD	Ai overlaping gene rpsU;Ai overlaping gene rpsU	NO
268.41	0.374563	0.742789	0.418772	0.716923	XLOC_000305	srna_1831_ad;srna_3179_lv;srna_1833_ad;srna_3182_lv;srna_3183_lv	Between 313 and 76 nt upstream rpsU;Between 450 and 94 nt upstream rpsU;Between 506 and 90 nt upstream rpsU	Between 238 and -131 nt upstream rpsU;Between 412 and 79 nt upstream rpsU	NO
151.267	-2.21867	1.30473	0.00376344	0.0406451	XLOC_000120	srna_1865_ad;srna_1866_ad;srna_3218_lv;srna_3219_lv;srna_3220_lv;srna_3221_lv;srna_3222_lv;srna_3223_lv	transcript_id srna_3218_lvantisense to gene GJT87_RS01205 (between -24 and 312 nt downstream); transcript_id srna_3219_lvantisense to gene GJT87_RS01205 (between -13 and 270 nt downstream); transcript_id srna_3220_lvantisense to gene GJT87_RS01205 (between -34 and 247 nt downstream); transcript_id srna_3221_lvantisense to gene GJT87_RS01205 (between -17 and 218 nt downstream); transcript_id srna_…	transcript_id srna_1865_adantisense to gene GJT87_RS01205 (between -10 and 363 nt downstream); transcript_id srna_1866_adantisense to gene GJT87_RS01205 (between -38 and 310 nt downstream)	DOWN
2816.34	0.0924106	0.435894	0.7973	0.927066	XLOC_000306	srna_1868_ad;srna_3226_lv;srna_3227_lv;srna_3229_lv;srna_3232_lv	Between 473 and 240 nt upstream GJT87_RS01205;Between 648 and 235 nt upstream GJT87_RS01205; transcript_id srna_3229_lvantisense to gene ribB; transcript_id srna_3232_lvantisense to gene ribB	Between 434 and 71 nt upstream GJT87_RS01205	NO
14.5619	0.0592924	0.641975	0.94464	NA	XLOC_000121	srna_3239_lv;srna_1880_ad;srna_3240_lv;srna_1881_ad;srna_3241_lv;srna_3242_lv	transcript_id srna_3239_lvantisense to gene rho; transcript_id srna_3240_lvantisense to gene rho; transcript_id srna_3241_lvantisense to gene rho; transcript_id srna_3242_lvantisense to gene rho	transcript_id srna_1880_adantisense to gene rho; transcript_id srna_1881_adantisense to gene rho	NO
51.3312	0.0163804	0.772258	0.962152	0.962152	XLOC_000122	srna_3260_lv;srna_3261_lv;srna_3262_lv;srna_1889_ad;srna_3263_lv;srna_3264_lv;srna_1890_ad;srna_3265_lv	Ai overlaping gene trxA;antisense to gene trxA (between -91 and 315 nt downstream);antisense to gene trxA (between -100 and 252 nt downstream); transcript_id srna_3263_lvantisense to gene trxA (between -115 and 231 nt downstream); transcript_id srna_3264_lvantisense to gene trxA (between -299 and 176 nt downstream); transcript_id srna_3265_lvantisense to gene trxA (between -299 and 145 nt downstr…	transcript_id srna_1889_adantisense to gene trxA (between -146 and 233 nt downstream); transcript_id srna_1890_adantisense to gene trxA (between -283 and 147 nt downstream)	NO
140.536	0.215002	0.76169	0.576277	0.81043	XLOC_000307	srna_3266_lv;srna_3267_lv;srna_1893_ad;srna_1894_ad;srna_3268_lv;srna_1895_ad;srna_3270_lv	transcript_id srna_3266_lvantisense to gene dksA;Between 626 and 201 nt upstream trxA; transcript_id srna_3268_lvantisense to gene dksA; transcript_id srna_3270_lvantisense to gene dksA	transcript_id srna_1893_adantisense to gene dksA; transcript_id srna_1894_adantisense to gene dksA; transcript_id srna_1895_adantisense to gene dksA	NO
21.0407	-0.340773	0.922476	0.0469398	0.153034	XLOC_000123	srna_1917_ad;srna_3314_lv;srna_1918_ad;srna_1919_ad;srna_3315_lv;srna_3316_lv;srna_1921_ad	transcript_id srna_3314_lvantisense to gene aroE (between -23 and 441 nt downstream); transcript_id srna_3315_lvantisense to gene aroE (between -75 and 389 nt downstream); transcript_id srna_3316_lvantisense to gene aroE (between -86 and 234 nt downstream)	antisense to gene aroE; transcript_id srna_1918_adantisense to gene aroE; transcript_id srna_1919_adantisense to gene aroE (between -36 and 390 nt downstream); transcript_id srna_1921_adantisense to gene aroE (between -367 and 128 nt downstream)	NO
26.2648	1.52113	1.24088	0.0162784	0.109879	XLOC_000308	srna_1924_ad;srna_3318_lv;srna_3319_lv;srna_3320_lv	transcript_id srna_3318_lvantisense to gene def; transcript_id srna_3319_lvantisense to gene def; transcript_id srna_3320_lvantisense to gene def	transcript_id srna_1924_adantisense to gene def	NO
816.506	0.718228	0.331343	0.0179859	0.110389	XLOC_000309	srna_3339_lv	transcript_id srna_3339_lvantisense to gene fmt		NO
12.2051	0.423885	0.988207	NA	NA	XLOC_000124	srna_3366_lv;srna_3368_lv	transcript_id srna_3366_lvantisense to gene rpoA; transcript_id srna_3368_lvantisense to gene rpoA		NO
99.663	-0.891887	1.23708	0.021446	0.115137	XLOC_000125	srna_3427_lv;srna_3428_lv;srna_3430_lv;srna_3431_lv	transcript_id srna_3427_lvantisense to gene secY; transcript_id srna_3428_lvantisense to gene secY; transcript_id srna_3430_lvantisense to gene secY; transcript_id srna_3431_lvantisense to gene secY		NO
2.91821	-0.0399817	0.837171	0.863278	NA	XLOC_000126	srna_3468_lv	antisense to gene rplF (between -228 and 269 nt downstream)		NO
5.37213	-0.124487	0.860886	NA	NA	XLOC_000127	srna_3580_lv;srna_3581_lv;srna_3583_lv;srna_3588_lv	transcript_id srna_3580_lvantisense to gene rplB; transcript_id srna_3581_lvantisense to gene rplB;antisense to gene rplW (between -100 and 375 nt downstream);antisense to gene rplW (between -129 and 199 nt downstream)		NO
4.12227	-0.00922083	0.750878	0.910311	NA	XLOC_000128	srna_3619_lv;srna_2012_ad;srna_3620_lv;srna_3621_lv;srna_3622_lv;srna_3623_lv;srna_2013_ad	Ai overlaping gene rpsJ;antisense to gene rpsJ (between -216 and 238 nt downstream);antisense to gene rpsJ (between -223 and 191 nt downstream);antisense to gene rpsJ (between -222 and 166 nt downstream);antisense to gene rpsJ (between -226 and 72 nt downstream)	Ai overlaping gene rpsJ;antisense to gene rpsJ (between -231 and 71 nt downstream)	NO
31.9047	0.429309	0.971963	NA	NA	XLOC_000310	srna_2014_ad;srna_3624_lv;srna_2015_ad;srna_3626_lv;srna_2017_ad;srna_2018_ad	transcript_id srna_3624_lvantisense to gene ruvX; transcript_id srna_3626_lvantisense to gene ruvX	Between 459 and 216 nt upstream rpsJ; transcript_id srna_2015_adantisense to gene ruvX; transcript_id srna_2017_adantisense to gene ruvX; transcript_id srna_2018_adantisense to gene ruvX	NO
1.34741	0.311344	0.898623	0.525159	NA	XLOC_000311	srna_2030_ad		transcript_id srna_2030_adantisense to gene hemW	NO
231.554	-0.338698	0.914062	NA	NA	XLOC_000312	srna_3630_lv;srna_2036_ad;srna_3631_lv;srna_3632_lv;srna_3633_lv;srna_3634_lv;srna_2037_ad;srna_3636_lv;srna_2038_ad	Between 202 and -96 nt upstream trmB;Between 274 and 24 nt upstream trmB;Between 287 and 69 nt upstream trmB;Between 322 and 69 nt upstream trmB;Between 350 and 31 nt upstream trmB;Between 408 and 69 nt upstream trmB	Between 201 and -222 nt upstream trmB;Between 349 and 22 nt upstream trmB;Between 408 and 64 nt upstream trmB	NO
7.64797	0.0983158	0.769707	0.91341	NA	XLOC_000313	srna_2039_ad;srna_3639_lv;srna_3641_lv;srna_3643_lv;srna_3644_lv;srna_3645_lv;srna_3646_lv;srna_2042_ad;srna_3647_lv	transcript_id srna_3639_lvantisense to gene rmuC;antisense to gene GJT87_RS01455;antisense to gene GJT87_RS01455;antisense to gene GJT87_RS01455;antisense to gene GJT87_RS01455;antisense to gene GJT87_RS01455;antisense to gene GJT87_RS01455	transcript_id srna_2039_adantisense to gene rmuC;antisense to gene GJT87_RS01455	NO
3.94768	0.233882	0.848533	0.665176	NA	XLOC_000314	srna_3653_lv;srna_3654_lv;srna_3655_lv;srna_3656_lv;srna_3657_lv	transcript_id srna_3653_lvantisense to gene asnS; transcript_id srna_3654_lvantisense to gene asnS; transcript_id srna_3655_lvantisense to gene asnS; transcript_id srna_3656_lvantisense to gene asnS; transcript_id srna_3657_lvantisense to gene asnS		NO
36.557	1.01981	1.55538	0.00190276	0.0256873	XLOC_000129	srna_3672_lv;srna_3673_lv	transcript_id srna_3672_lvantisense to gene GJT87_RS01465; transcript_id srna_3673_lvantisense to gene GJT87_RS01465		UP
7.79472	-0.352717	0.814855	0.433036	NA	XLOC_000131	srna_3711_lv	transcript_id srna_3711_lvantisense to gene aroA		NO
5.5738	-0.284529	0.889507	0.442369	NA	XLOC_000132	srna_3719_lv;srna_3720_lv;srna_3721_lv;srna_3722_lv	transcript_id srna_3719_lvantisense to gene aroA (between -13 and 464 nt downstream); transcript_id srna_3720_lvantisense to gene aroA (between -13 and 446 nt downstream); transcript_id srna_3721_lvantisense to gene aroA (between -13 and 372 nt downstream);antisense to gene serC (between -89 and 389 nt downstream)		NO
11.6163	0.255136	0.897144	NA	NA	XLOC_000133	srna_3741_lv;srna_2113_ad;srna_2114_ad;srna_3744_lv	antisense to gene rodA;antisense to gene rodA	antisense to gene rodA;antisense to gene rodA	NO
16.5362	-0.239978	0.899775	NA	NA	XLOC_000136	srna_3780_lv	transcript_id srna_3780_lvantisense to gene GJT87_RS01500		NO
5.21268	-0.303367	0.807542	0.44655	NA	XLOC_000137	srna_3799_lv;srna_2144_ad	transcript_id srna_3799_lvantisense to gene GJT87_RS01500 (between -7 and 446 nt downstream)	transcript_id srna_2144_adantisense to gene GJT87_RS01500 (between -24 and 446 nt downstream)	NO
766.742	0.434462	0.739809	0.352167	0.644645	XLOC_000138	srna_3821_lv	transcript_id srna_3821_lvantisense to gene miaB (between -314 and 47 nt downstream)		NO
14.717	-0.26354	0.897576	0.0599222	NA	XLOC_000315	srna_3830_lv	transcript_id srna_3830_lvantisense to gene glnS		NO
1.84481	0.358818	0.903971	0.486347	NA	XLOC_000316	srna_3834_lv;srna_3835_lv	transcript_id srna_3834_lvantisense to gene glnS; transcript_id srna_3835_lvantisense to gene glnS		NO
403.306	0.246735	0.521342	0.563236	0.81043	XLOC_000317	srna_3842_lv	Whithin fldA , 696 nt after start and -93 nt before end		NO
15.5991	0.0703696	0.86094	NA	NA	XLOC_000139	srna_2174_ad;srna_2175_ad;srna_3847_lv;srna_2176_ad;srna_3848_lv;srna_2177_ad;srna_2178_ad;srna_2179_ad	antisense to gene GJT87_RS01540 (between -305 and 60 nt downstream);antisense to gene GJT87_RS01540	antisense to gene GJT87_RS01540 (between -300 and 195 nt downstream);antisense to gene GJT87_RS01540 (between -318 and 114 nt downstream);antisense to gene GJT87_RS01540 (between -339 and 1 nt downstream);antisense to gene GJT87_RS01540;antisense to gene GJT87_RS01540; transcript_id srna_2179_adantisense to gene GJT87_RS01540 (between -63 and 395 nt downstream)	NO
1.38844	0.0715323	0.863281	0.890063	NA	XLOC_000318	srna_3849_lv;srna_2181_ad;srna_2182_ad;srna_3850_lv;srna_3851_lv;srna_2183_ad	Between 410 and 56 nt upstream GJT87_RS01540;Between 534 and 56 nt upstream GJT87_RS01540;Between 568 and 112 nt upstream GJT87_RS01540	Between 470 and 114 nt upstream GJT87_RS01540;Between 523 and 55 nt upstream GJT87_RS01540;Between 572 and 111 nt upstream GJT87_RS01540	NO
53.4824	-0.0791436	0.782961	0.829682	0.944221	XLOC_000142	srna_3880_lv;srna_2199_ad;srna_2200_ad;srna_3881_lv;srna_3884_lv;srna_3886_lv;srna_3888_lv;srna_3890_lv	transcript_id srna_3880_lvantisense to gene GJT87_RS01550 (between -10 and 396 nt downstream); transcript_id srna_3881_lvantisense to gene GJT87_RS01550 (between -111 and 332 nt downstream); transcript_id srna_3884_lvantisense to gene GJT87_RS01550 (between -189 and 279 nt downstream); transcript_id srna_3886_lvantisense to gene GJT87_RS01550 (between -124 and 247 nt downstream); transcript_id sr…	transcript_id srna_2199_adantisense to gene GJT87_RS01550 (between -18 and 397 nt downstream); transcript_id srna_2200_adantisense to gene GJT87_RS01550 (between -104 and 332 nt downstream)	NO
1.64163	0.0123224	0.828383	0.955822	NA	XLOC_000143	srna_3911_lv	transcript_id srna_3911_lvantisense to gene pnp		NO
11.6866	-0.290581	0.702303	0.514897	NA	XLOC_000144	srna_3921_lv;srna_3923_lv;srna_3924_lv;srna_3926_lv;srna_3929_lv	transcript_id srna_3921_lvantisense to gene pnp (between -1 and 460 nt downstream); transcript_id srna_3923_lvantisense to gene pnp;antisense to gene rpsO (between -57 and 358 nt downstream);antisense to gene rpsO (between -130 and 290 nt downstream);antisense to gene rpsO (between -210 and 210 nt downstream)		NO
35.8338	0.5221	0.72092	0.375745	0.665254	XLOC_000145	srna_2228_ad;srna_3943_lv;srna_3944_lv;srna_3945_lv	antisense to gene rbfA (between -165 and 300 nt downstream);antisense to gene rbfA (between -130 and 260 nt downstream);antisense to gene rbfA (between -113 and 235 nt downstream)	transcript_id srna_2228_adantisense to gene truB (between -9 and 426 nt downstream)	NO
0.838865	0.120008	0.901214	NA	NA	XLOC_000146	srna_3975_lv;srna_3976_lv;srna_3977_lv;srna_3978_lv;srna_3979_lv;srna_2239_ad;srna_3980_lv;srna_3981_lv;srna_3983_lv	transcript_id srna_3975_lvantisense to gene infB; transcript_id srna_3976_lvantisense to gene infB; transcript_id srna_3977_lvantisense to gene infB; transcript_id srna_3978_lvantisense to gene infB; transcript_id srna_3979_lvantisense to gene infB; transcript_id srna_3980_lvantisense to gene infB; transcript_id srna_3981_lvantisense to gene infB; transcript_id srna_3983_lvantisense to gene infB	transcript_id srna_2239_adantisense to gene infB	NO
1.30464	0.273275	0.931202	0.440898	NA	XLOC_000148	srna_4011_lv;srna_2249_ad;srna_4012_lv;srna_4013_lv;srna_2250_ad	antisense to gene secG (between -188 and 255 nt downstream); transcript_id srna_4012_lvAi overlaping gene secG; transcript_id srna_4013_lvantisense to gene secG (between -202 and 21 nt downstream)	transcript_id srna_2249_adAi overlaping gene secG; transcript_id srna_2250_adantisense to gene secG (between -17 and 211 nt downstream)	NO
1.95731	0.104748	0.868048	0.81482	NA	XLOC_000149	srna_4039_lv;srna_4040_lv	transcript_id srna_4039_lvantisense to gene ftsH; transcript_id srna_4040_lvantisense to gene ftsH		NO
131.997	1.79129	1.78832	NA	NA	XLOC_000150	srna_4052_lv;srna_4053_lv;srna_2263_ad;srna_4054_lv;srna_2264_ad;srna_2265_ad	transcript_id srna_4052_lvantisense to gene GJT87_RS01605 (between -60 and 323 nt downstream); transcript_id srna_4053_lvantisense to gene GJT87_RS01605 (between -78 and 305 nt downstream); transcript_id srna_4054_lvantisense to gene GJT87_RS01605 (between -78 and 243 nt downstream)	transcript_id srna_2263_adantisense to gene GJT87_RS01605 (between -80 and 306 nt downstream); transcript_id srna_2264_adantisense to gene GJT87_RS01605 (between -80 and 243 nt downstream); transcript_id srna_2265_adantisense to gene GJT87_RS01605 (between -83 and 202 nt downstream)	NO
1085.63	-0.14446	0.245682	0.53132	0.79698	XLOC_000319	srna_4059_lv;srna_4060_lv	Between 442 and 65 nt upstream GJT87_RS01605;Between 499 and 61 nt upstream GJT87_RS01605		NO
15.2578	0.456226	0.973078	0.0519618	0.153034	XLOC_000151	srna_4078_lv	transcript_id srna_4078_lvantisense to gene rpoC		NO
5.29389	0.433242	0.830686	0.31923	NA	XLOC_000152	srna_4170_lv;srna_4171_lv;srna_4172_lv	transcript_id srna_4170_lvantisense to gene rpoB; transcript_id srna_4171_lvantisense to gene rpoB; transcript_id srna_4172_lvantisense to gene rpoB		NO
0.893377	0.143179	0.912203	0.444315	NA	XLOC_000153	srna_2308_ad;srna_4224_lv;srna_4225_lv;srna_4226_lv;srna_4227_lv	antisense to gene rplJ (between -97 and 352 nt downstream);antisense to gene rplJ (between -149 and 331 nt downstream);antisense to gene rplJ (between -135 and 310 nt downstream);antisense to gene rplJ (between -149 and 211 nt downstream)	antisense to gene rplJ (between -79 and 409 nt downstream)	NO
10.2363	0.838308	1.37743	NA	NA	XLOC_000154	srna_4249_lv;srna_4251_lv;srna_4252_lv;srna_4253_lv	antisense to gene secE (between -118 and 360 nt downstream);antisense to gene secE (between -243 and 155 nt downstream);antisense to gene secE (between -333 and 119 nt downstream);antisense to gene secE (between -249 and 100 nt downstream)		NO
9.49054	0.0586808	0.820506	0.962047	NA	XLOC_000155	srna_4285_lv	antisense to gene fusA		NO
3.64209	0.00529849	0.789736	0.935301	NA	XLOC_000156	srna_2334_ad;srna_4339_lv;srna_4340_lv;srna_4341_lv;srna_4342_lv;srna_4343_lv	antisense to gene rpsL (between -10 and 297 nt downstream);antisense to gene tusB (between -142 and 336 nt downstream);antisense to gene tusB (between -117 and 222 nt downstream);antisense to gene tusB (between -152 and 189 nt downstream);antisense to gene tusB (between -134 and 175 nt downstream)	Ai overlaping gene rpsL	NO
19.961	0.621359	1.01169	0.13519	0.339547	XLOC_000157	srna_4357_lv	transcript_id srna_4357_lvantisense to gene fkpA		NO
10.0452	0.0535154	0.881979	NA	NA	XLOC_000158	srna_4365_lv;srna_2348_ad;srna_4367_lv;srna_2349_ad	transcript_id srna_4365_lvantisense to gene fkpA (between -56 and 441 nt downstream); transcript_id srna_4367_lvantisense to gene fkpA (between -63 and 180 nt downstream)	transcript_id srna_2348_adantisense to gene fkpA (between -63 and 247 nt downstream);antisense to gene asd (between -60 and 310 nt downstream)	NO
1.42294	-0.03444	0.886391	NA	NA	XLOC_000159	srna_2358_ad;srna_2359_ad;srna_4384_lv	transcript_id srna_4384_lvantisense to gene asd (between -108 and 247 nt downstream)	transcript_id srna_2358_adantisense to gene asd (between -101 and 387 nt downstream); transcript_id srna_2359_adantisense to gene asd (between -52 and 349 nt downstream)	NO
768.23	-0.55256	0.386944	0.106984	0.28181	XLOC_000160	srna_4392_lv;srna_4393_lv;srna_2366_ad;srna_2367_ad;srna_4394_lv;srna_2368_ad	transcript_id srna_4392_lvantisense to gene ung (between -78 and 363 nt downstream); transcript_id srna_4393_lvantisense to gene ung (between -78 and 350 nt downstream); transcript_id srna_4394_lvantisense to gene ung	transcript_id srna_2366_adantisense to gene ung (between -154 and 316 nt downstream); transcript_id srna_2367_adantisense to gene ung (between -95 and 279 nt downstream); transcript_id srna_2368_adantisense to gene ung (between -81 and 209 nt downstream)	NO
3.01954	0.23848	0.864314	0.639574	NA	XLOC_000320	srna_2370_ad;srna_4396_lv;srna_2371_ad;srna_4397_lv;srna_2372_ad;srna_4398_lv;srna_4399_lv;srna_4400_lv;srna_4401_lv;srna_4402_lv;srna_4412_lv	Between 352 and 125 nt upstream ung;Between 527 and 141 nt upstream ung;Between 549 and 142 nt upstream ung;Between 579 and 131 nt upstream ung;Between 591 and 141 nt upstream ung;Between 605 and 127 nt upstream ung;Between 617 and 127 nt upstream ung;antisense to gene rplI	Between 316 and 60 nt upstream ung;Between 351 and 82 nt upstream ung;Between 543 and 63 nt upstream ung	NO
8.92258	0.553467	0.800163	0.260874	NA	XLOC_000321	srna_4419_lv;srna_4422_lv;srna_2375_ad;srna_4425_lv;srna_2376_ad	transcript_id srna_4419_lvantisense to gene dnaX; transcript_id srna_4422_lvantisense to gene dnaX; transcript_id srna_4425_lvantisense to gene dnaX	transcript_id srna_2375_adantisense to gene dnaX; transcript_id srna_2376_adantisense to gene dnaX	NO
3.43911	0.434236	0.994721	0.324713	NA	XLOC_000322	srna_4435_lv;srna_4436_lv;srna_2379_ad;srna_4437_lv;srna_4438_lv	transcript_id srna_4435_lvantisense to gene htpG; transcript_id srna_4436_lvantisense to gene htpG; transcript_id srna_4437_lvantisense to gene htpG; transcript_id srna_4438_lvantisense to gene htpG	transcript_id srna_2379_adantisense to gene htpG	NO
6.77356	-0.202835	0.884267	0.174823	NA	XLOC_000323	srna_4461_lv;srna_4465_lv	transcript_id srna_4461_lvantisense to gene htpG; transcript_id srna_4465_lvantisense to gene aroK		NO
5.09485	-0.0657714	0.88324	NA	NA	XLOC_000324	srna_2388_ad;srna_4467_lv	transcript_id srna_4467_lvantisense to gene aroK	transcript_id srna_2388_adantisense to gene aroK	NO
52.4259	0.250113	0.832713	0.503962	0.76659	XLOC_000325	srna_4497_lv;srna_4499_lv;srna_4500_lv	antisense to gene rpe;antisense to gene rpe;antisense to gene rpe		NO
200.679	-0.073847	0.677044	0.858333	0.944221	XLOC_000161	srna_4530_lv;srna_4534_lv	3UTR of trpS , -380 nt before the end and 76 after; transcript_id srna_4534_lvantisense to gene GJT87_RS01755		NO
32.6198	0.500885	0.972857	NA	NA	XLOC_000162	srna_2461_ad;srna_4585_lv	transcript_id srna_4585_lvantisense to gene murI	transcript_id srna_2461_adantisense to gene murI	NO
124.29	0.594761	1.01162	0.124206	0.319388	XLOC_000326	srna_4589_lv	Between 139 and -345 nt upstream murI		NO
213.798	0.0275747	0.714166	0.958459	0.962152	XLOC_000327	srna_4593_lv	transcript_id srna_4593_lvantisense to gene GJT87_RS01800		NO
5.40935	0.302428	0.742797	0.623788	NA	XLOC_000163	srna_2487_ad		antisense to gene GJT87_RS01815 (between -9 and 414 nt downstream)	NO
4.08949	0.3219	0.791806	0.593245	NA	XLOC_000164	srna_4626_lv	antisense to gene GJT87_RS01815		NO
1.14748	0.239349	0.892124	0.587956	NA	XLOC_000165	srna_4632_lv;srna_4633_lv;srna_4634_lv;srna_4635_lv;srna_4636_lv;srna_2499_ad;srna_2500_ad;srna_4637_lv;srna_2501_ad	antisense to gene GJT87_RS01820 (between -4 and 468 nt downstream);antisense to gene GJT87_RS01820 (between -29 and 381 nt downstream);antisense to gene GJT87_RS01820 (between -191 and 262 nt downstream);antisense to gene GJT87_RS01820 (between -246 and 236 nt downstream);antisense to gene GJT87_RS01820 (between -197 and 136 nt downstream);antisense to gene GJT87_RS01820 (between -246 and 33 nt d…	antisense to gene GJT87_RS01820 (between -349 and 84 nt downstream);antisense to gene GJT87_RS01820 (between -394 and 48 nt downstream);antisense to gene GJT87_RS01820	NO
1.42472	0.0976841	0.885362	0.765646	NA	XLOC_000166	srna_4657_lv	antisense to gene sufB		NO
7.2141	-0.0409861	0.886897	NA	NA	XLOC_000167	srna_4681_lv;srna_4682_lv;srna_2521_ad;srna_4684_lv	antisense to gene GJT87_RS01835 (between -80 and 328 nt downstream);antisense to gene GJT87_RS01835 (between -118 and 179 nt downstream);antisense to gene GJT87_RS01835 (between -294 and 35 nt downstream)	antisense to gene GJT87_RS01835 (between -294 and 144 nt downstream)	NO
188.264	-3.00762	2.26613	1.2845e-05	0.000693628	XLOC_000168	srna_4694_lv;srna_4696_lv;srna_2533_ad;srna_4699_lv;srna_2534_ad;srna_4702_lv;srna_2535_ad;srna_4704_lv	transcript_id srna_4694_lvantisense to gene murJ; transcript_id srna_4696_lvantisense to gene murJ; transcript_id srna_4699_lvantisense to gene murJ; transcript_id srna_4702_lvantisense to gene murJ; transcript_id srna_4704_lvantisense to gene murJ	transcript_id srna_2533_adantisense to gene murJ (between -21 and 410 nt downstream); transcript_id srna_2534_adantisense to gene murJ (between -45 and 375 nt downstream); transcript_id srna_2535_adantisense to gene murJ (between -106 and 346 nt downstream)	DOWN
1.84286	0.184127	0.912172	0.511398	NA	XLOC_000328	srna_4707_lv;srna_4708_lv;srna_2536_ad;srna_4709_lv;srna_2537_ad;srna_2538_ad;srna_4710_lv	Between 356 and 168 nt upstream murJ;Between 392 and 176 nt upstream murJ;Between 477 and 80 nt upstream murJ;Between 518 and 149 nt upstream murJ	Between 408 and 76 nt upstream murJ;Between 488 and 153 nt upstream murJ;Between 500 and 170 nt upstream murJ	NO
565.955	0.0503809	0.765397	0.911792	0.952116	XLOC_000169	srna_4715_lv;srna_4716_lv;srna_4718_lv;srna_2542_ad;srna_4719_lv;srna_4720_lv;srna_2547_ad;srna_2548_ad	transcript_id srna_4715_lvantisense to gene sbcB; transcript_id srna_4716_lvantisense to gene sbcB; transcript_id srna_4718_lvantisense to gene sbcB; transcript_id srna_4719_lvantisense to gene sbcB; transcript_id srna_4720_lvantisense to gene sbcB	transcript_id srna_2542_adantisense to gene sbcB; transcript_id srna_2547_adantisense to gene sbcB (between -171 and 77 nt downstream); transcript_id srna_2548_adantisense to gene sbcB (between -185 and 35 nt downstream)	NO
10.0773	0.713353	0.968531	0.255193	NA	XLOC_000329	srna_2554_ad;srna_4727_lv;srna_4728_lv;srna_2556_ad	Between 441 and 80 nt upstream sbcB;Between 521 and 75 nt upstream sbcB	Between 277 and 71 nt upstream sbcB;Between 595 and 94 nt upstream sbcB	NO
229.73	0.476071	0.641176	0.27957	0.559139	XLOC_000170	srna_2555_ad		3UTR of GJT87_RS01860 , -143 nt before the end and 244 after	NO
160.485	-0.319067	0.765156	0.468342	0.743837	XLOC_000171	srna_2569_ad;srna_2570_ad;srna_2572_ad		transcript_id srna_2569_adantisense to gene GJT87_RS01865; transcript_id srna_2570_adantisense to gene GJT87_RS01865; transcript_id srna_2572_adantisense to gene GJT87_RS01865 (between -119 and 308 nt downstream)	NO
5.60711	-0.0961974	0.774456	0.769749	NA	XLOC_000172	srna_4752_lv;srna_4753_lv;srna_4754_lv;srna_2589_ad;srna_4755_lv;srna_4756_lv;srna_2590_ad;srna_4757_lv;srna_4758_lv	transcript_id srna_4752_lvantisense to gene nuoM; transcript_id srna_4753_lvantisense to gene nuoM; transcript_id srna_4754_lvantisense to gene nuoM; transcript_id srna_4755_lvantisense to gene nuoM (between -4 and 388 nt downstream); transcript_id srna_4756_lvantisense to gene nuoM (between -4 and 341 nt downstream);antisense to gene GJT87_RS01875 (between -8 and 340 nt downstream);antisense to …	transcript_id srna_2589_adantisense to gene nuoM (between -15 and 474 nt downstream);antisense to gene GJT87_RS01875 (between -90 and 365 nt downstream)	NO
51.0064	-0.641913	1.04502	0.0548901	0.153034	XLOC_000173	srna_4764_lv;srna_2602_ad;srna_4768_lv;srna_4771_lv	transcript_id srna_4764_lvantisense to gene GJT87_RS01875; transcript_id srna_4768_lvantisense to gene GJT87_RS01875; transcript_id srna_4771_lvantisense to gene GJT87_RS01875	transcript_id srna_2602_adantisense to gene GJT87_RS01875	NO
0.99165	0.148707	0.905466	0.559566	NA	XLOC_000174	srna_4772_lv;srna_2608_ad	antisense to gene nuoK (between -300 and 97 nt downstream)	antisense to gene GJT87_RS01885 (between -235 and 206 nt downstream)	NO
13.4749	0.223899	0.803386	0.713732	NA	XLOC_000175	srna_4775_lv	antisense to gene nuoI		NO
9.93133	-0.415187	0.885591	0.198337	NA	XLOC_000176	srna_4780_lv	antisense to gene nuoH		NO
10.1172	0.497271	1.07228	NA	NA	XLOC_000178	srna_4857_lv;srna_4860_lv;srna_4862_lv	transcript_id srna_4857_lvantisense to gene nuoF;antisense to gene nuoE (between -55 and 336 nt downstream);antisense to gene nuoE (between -152 and 234 nt downstream)		NO
12.0875	0.243288	0.78394	0.694562	NA	XLOC_000180	srna_4892_lv;srna_4894_lv;srna_4895_lv;srna_4896_lv;srna_2666_ad;srna_4897_lv;srna_2671_ad;srna_4901_lv	antisense to gene GJT87_RS01920;antisense to gene GJT87_RS01920;antisense to gene GJT87_RS01920;antisense to gene GJT87_RS01920;antisense to gene GJT87_RS01920;antisense to gene thrC (between -75 and 272 nt downstream)	antisense to gene GJT87_RS01920;antisense to gene ndhC (between -344 and 50 nt downstream)	NO
12.3669	-0.00839211	0.733665	0.91216	NA	XLOC_000183	srna_4950_lv;srna_2703_ad;srna_4951_lv	transcript_id srna_4950_lvantisense to gene thrA; transcript_id srna_4951_lvantisense to gene thrA	transcript_id srna_2703_adantisense to gene thrA	NO
1.42035	-0.0314243	0.825497	0.872049	NA	XLOC_000185	srna_4956_lv;srna_4957_lv;srna_4958_lv;srna_4959_lv;srna_4960_lv;srna_4963_lv;srna_4964_lv;srna_2709_ad;srna_4965_lv;srna_2710_ad;srna_4966_lv;srna_2711_ad	antisense to gene parC; transcript_id srna_4957_lvantisense to gene parC; transcript_id srna_4958_lvantisense to gene parC; transcript_id srna_4959_lvantisense to gene parC; transcript_id srna_4960_lvantisense to gene parC; transcript_id srna_4963_lvantisense to gene parC; transcript_id srna_4964_lvantisense to gene parC; transcript_id srna_4965_lvantisense to gene parC; transcript_id srna_4966_l…	transcript_id srna_2709_adantisense to gene parC; transcript_id srna_2710_adantisense to gene parC; transcript_id srna_2711_adantisense to gene parC	NO
183.648	-0.273597	0.803636	0.465543	0.743837	XLOC_000186	srna_4976_lv;srna_2719_ad;srna_2720_ad;srna_4977_lv;srna_4978_lv	transcript_id srna_4976_lvantisense to gene parC;Between 373 and -40 nt upstream GJT87_RS01950; transcript_id srna_4978_lvantisense to gene parC (between -145 and 134 nt downstream)	transcript_id srna_2719_adantisense to gene parC (between -84 and 287 nt downstream);Between 383 and -30 nt upstream GJT87_RS01950	NO
1.728	0.142486	0.910698	NA	NA	XLOC_000330	srna_4979_lv;srna_2721_ad;srna_4980_lv;srna_4981_lv;srna_2722_ad;srna_4982_lv;srna_4983_lv;srna_4984_lv;srna_4985_lv	Between 471 and 167 nt upstream parC; transcript_id srna_4980_lvantisense to gene GJT87_RS01950; transcript_id srna_4981_lvantisense to gene GJT87_RS01950;Between 535 and 179 nt upstream parC;Between 605 and 150 nt upstream parC;Between 677 and 185 nt upstream parC; transcript_id srna_4985_lvantisense to gene GJT87_RS01950	Between 479 and 185 nt upstream parC;Between 537 and 66 nt upstream parC	NO
10.099	0.0216089	0.80046	0.953543	NA	XLOC_000332	srna_2732_ad;srna_5010_lv;srna_5017_lv;srna_5018_lv	antisense to gene GJT87_RS01965; transcript_id srna_5017_lvantisense to gene GJT87_RS01965; transcript_id srna_5018_lvantisense to gene GJT87_RS01965	antisense to gene GJT87_RS01965	NO
35.17	0.517701	1.04427	NA	NA	XLOC_000333	srna_5025_lv;srna_5026_lv	transcript_id srna_5025_lvantisense to gene GJT87_RS01970; transcript_id srna_5026_lvantisense to gene GJT87_RS01970		NO
4.43374	0.410322	0.866682	0.475798	NA	XLOC_000334	srna_5042_lv	transcript_id srna_5042_lvantisense to gene GJT87_RS01975		NO
56.6393	0.221946	0.813436	0.577807	0.81043	XLOC_000335	srna_2752_ad;srna_5048_lv;srna_2754_ad;srna_5050_lv;srna_2755_ad;srna_2757_ad;srna_5051_lv;srna_5052_lv	transcript_id srna_5048_lvantisense to gene GJT87_RS01980; transcript_id srna_5050_lvantisense to gene GJT87_RS01980; transcript_id srna_5051_lvantisense to gene GJT87_RS01980; transcript_id srna_5052_lvantisense to gene GJT87_RS01980	transcript_id srna_2752_adantisense to gene GJT87_RS01980; transcript_id srna_2754_adantisense to gene GJT87_RS01980; transcript_id srna_2755_adantisense to gene GJT87_RS01980; transcript_id srna_2757_adantisense to gene GJT87_RS01980	NO
30.2888	0.0979255	0.758462	0.916852	0.952116	XLOC_000336	srna_5057_lv;srna_5059_lv	transcript_id srna_5057_lvantisense to gene GJT87_RS01980; transcript_id srna_5059_lvantisense to gene GJT87_RS01980		NO
172888	-0.8353	0.47639	0.0409201	0.14256	XLOC_000337	srna_5069_lv	transcript_id srna_5069_lvantisense to gene GJT87_RS01980		NO
22.2199	-0.0594742	0.626222	0.883022	0.944221	XLOC_000187	srna_5073_lv;srna_5074_lv;srna_2771_ad;srna_5075_lv;srna_5076_lv;srna_5077_lv;srna_5078_lv;srna_2772_ad	transcript_id srna_5073_lvantisense to gene smpB (between -343 and 91 nt downstream); transcript_id srna_5074_lvantisense to gene smpB (between -371 and 21 nt downstream); transcript_id srna_5075_lvantisense to gene smpB (between -391 and 9 nt downstream); transcript_id srna_5076_lvantisense to gene smpB; transcript_id srna_5077_lvantisense to gene smpB; transcript_id srna_5078_lvantisense to gen…	transcript_id srna_2771_adantisense to gene smpB (between -393 and 8 nt downstream); transcript_id srna_2772_adantisense to gene smpB	NO
5.70795	0.519145	0.879212	0.332579	NA	XLOC_000338	srna_5080_lv;srna_5081_lv;srna_5082_lv;srna_2774_ad;srna_5083_lv;srna_5084_lv;srna_2775_ad;srna_2776_ad	Between 285 and 101 nt upstream smpB;Between 369 and 76 nt upstream smpB;Between 385 and 70 nt upstream smpB;Between 499 and 70 nt upstream smpB;Between 603 and 184 nt upstream smpB	Between 502 and 70 nt upstream smpB;Between 603 and 175 nt upstream smpB;Between 614 and 187 nt upstream smpB	NO
16.1945	0.270782	0.905343	NA	NA	XLOC_000340	srna_5108_lv;srna_2789_ad;srna_5109_lv;srna_2791_ad;srna_5111_lv;srna_5112_lv;srna_5113_lv;srna_5114_lv;srna_2792_ad	antisense to gene mnmG;antisense to gene mnmG;antisense to gene mnmG;antisense to gene mnmG;antisense to gene mnmG; transcript_id srna_5114_lvantisense to gene mnmG	antisense to gene mnmG;antisense to gene mnmG;antisense to gene mnmG	NO
3.49049	0.149398	0.849145	0.778596	NA	XLOC_000341	srna_5136_lv;srna_5137_lv;srna_5138_lv;srna_5139_lv;srna_2810_ad;srna_5140_lv;srna_5141_lv;srna_5142_lv;srna_5143_lv	transcript_id srna_5136_lvantisense to gene nrdA; transcript_id srna_5137_lvantisense to gene nrdA; transcript_id srna_5138_lvantisense to gene nrdA; transcript_id srna_5139_lvantisense to gene nrdA; transcript_id srna_5140_lvantisense to gene nrdA; transcript_id srna_5141_lvantisense to gene nrdA; transcript_id srna_5142_lvantisense to gene nrdA; transcript_id srna_5143_lvantisense to gene nrdA	transcript_id srna_2810_adantisense to gene nrdA	NO
401.92	1.09323	0.874409	0.0490626	0.153034	XLOC_000342	srna_5179_lv;srna_5180_lv;srna_5181_lv;srna_2823_ad;srna_5182_lv;srna_2826_ad;srna_5183_lv;srna_2828_ad	transcript_id srna_5179_lvantisense to gene nrdB; transcript_id srna_5180_lvantisense to gene nrdB; transcript_id srna_5181_lvantisense to gene nrdB; transcript_id srna_5182_lvantisense to gene nrdB; transcript_id srna_5183_lvantisense to gene nrdB	transcript_id srna_2823_adantisense to gene nrdB; transcript_id srna_2826_adantisense to gene nrdB; transcript_id srna_2828_adantisense to gene nrdB	NO
140.979	-0.802494	1.21041	NA	NA	XLOC_000188	srna_5190_lv;srna_5192_lv;srna_5193_lv;srna_5195_lv	transcript_id srna_5190_lvantisense to gene GJT87_RS02035; transcript_id srna_5192_lvantisense to gene GJT87_RS02035; transcript_id srna_5193_lvantisense to gene GJT87_RS02035; transcript_id srna_5195_lvantisense to gene GJT87_RS02035		NO
14.6615	0.133739	0.8331	NA	NA	XLOC_000189	srna_5213_lv;srna_5214_lv;srna_2852_ad;srna_2853_ad	antisense to gene GJT87_RS02040; transcript_id srna_5214_lvantisense to gene GJT87_RS02040 (between -47 and 450 nt downstream)	transcript_id srna_2852_adantisense to gene GJT87_RS02040 (between -68 and 320 nt downstream); transcript_id srna_2853_adantisense to gene GJT87_RS02040 (between -117 and 288 nt downstream)	NO
9.15106	0.301819	0.957101	NA	NA	XLOC_000343	srna_2854_ad;srna_5215_lv;srna_5216_lv;srna_2855_ad;srna_5217_lv;srna_5224_lv	Between 551 and 77 nt upstream GJT87_RS02040; transcript_id srna_5216_lvantisense to gene GJT87_RS02045; transcript_id srna_5217_lvantisense to gene GJT87_RS02045; transcript_id srna_5224_lvantisense to gene GJT87_RS02045	Between 402 and 177 nt upstream GJT87_RS02040;Between 684 and 186 nt upstream GJT87_RS02040	NO
3.60096	0.161999	0.904769	0.571004	NA	XLOC_000345	srna_5238_lv	antisense to gene trmD		NO
67.118	1.23241	1.21171	NA	NA	XLOC_000190	srna_2875_ad;srna_5265_lv;srna_5267_lv	transcript_id srna_5265_lvantisense to gene recD; transcript_id srna_5267_lvantisense to gene recD	transcript_id srna_2875_adantisense to gene recD	NO
6.86661	-0.0715726	0.867394	NA	NA	XLOC_000191	srna_2883_ad;srna_2885_ad;srna_2886_ad;srna_5272_lv;srna_5273_lv	transcript_id srna_5272_lvantisense to gene recD; transcript_id srna_5273_lvantisense to gene recD	transcript_id srna_2883_adantisense to gene recD; transcript_id srna_2885_adantisense to gene recD; transcript_id srna_2886_adantisense to gene recD	NO
1.26801	0.226921	0.92228	0.461605	NA	XLOC_000193	srna_2899_ad;srna_5277_lv;srna_5278_lv;srna_2900_ad;srna_5279_lv	transcript_id srna_5277_lvantisense to gene recB; transcript_id srna_5278_lvantisense to gene recB; transcript_id srna_5279_lvantisense to gene recB	transcript_id srna_2899_adantisense to gene recB; transcript_id srna_2900_adantisense to gene recB	NO
0.798417	0.142141	0.911802	0.459472	NA	XLOC_000194	srna_5284_lv;srna_2905_ad;srna_5285_lv;srna_5286_lv;srna_2906_ad;srna_2907_ad;srna_2908_ad;srna_2909_ad	antisense to gene GJT87_RS02080 (between -413 and 79 nt downstream);antisense to gene GJT87_RS02080;antisense to gene GJT87_RS02080	antisense to gene GJT87_RS02080;antisense to gene GJT87_RS02080; transcript_id srna_2907_adantisense to gene GJT87_RS02080; transcript_id srna_2908_adantisense to gene GJT87_RS02080; transcript_id srna_2909_adantisense to gene GJT87_RS02080	NO
5.92811	1.11381	1.23733	0.125019	NA	XLOC_000195	srna_5288_lv;srna_2913_ad;srna_2915_ad	transcript_id srna_5288_lvantisense to gene GJT87_RS02080	transcript_id srna_2913_adantisense to gene GJT87_RS02080; transcript_id srna_2915_adantisense to gene GJT87_RS02080	NO
8.22569	0.849167	1.60115	NA	NA	XLOC_000196	srna_5292_lv;srna_5293_lv;srna_5294_lv;srna_2918_ad	transcript_id srna_5292_lvantisense to gene GJT87_RS02080; transcript_id srna_5293_lvantisense to gene GJT87_RS02080; transcript_id srna_5294_lvantisense to gene GJT87_RS02080	transcript_id srna_2918_adantisense to gene GJT87_RS02080	NO
661.73	-0.471271	0.442907	0.21407	0.481658	XLOC_000346	srna_5295_lv;srna_2920_ad;srna_2922_ad;srna_5300_lv;srna_5302_lv	transcript_id srna_5295_lvantisense to gene GJT87_RS02085;Whithin lysA , 1387 nt after start and -257 nt before end;Whithin lysA , 1387 nt after start and -368 nt before end	Between 663 and 207 nt upstream GJT87_RS02080; transcript_id srna_2922_adantisense to gene GJT87_RS02085	NO
0.866615	0.12099	0.901588	NA	NA	XLOC_000197	srna_2935_ad;srna_5308_lv;srna_5309_lv;srna_5310_lv;srna_5311_lv;srna_2936_ad	transcript_id srna_5308_lvantisense to gene lysA (between -25 and 471 nt downstream); transcript_id srna_5309_lvantisense to gene lysA; transcript_id srna_5310_lvantisense to gene lysA (between -53 and 391 nt downstream); transcript_id srna_5311_lvantisense to gene lysA (between -53 and 300 nt downstream)	transcript_id srna_2935_adantisense to gene lysA; transcript_id srna_2936_adantisense to gene lysA (between -132 and 303 nt downstream)	NO
3.91735	0.607491	1.14334	0.0622305	NA	XLOC_000347	srna_5312_lv;srna_5313_lv;srna_5314_lv;srna_5315_lv;srna_2937_ad	Between 437 and 223 nt upstream lysA;Between 491 and 212 nt upstream lysA;Between 529 and 211 nt upstream lysA;Between 541 and 211 nt upstream lysA	antisense to gene ptsI	NO
5.04231	0.853348	1.26716	0.167969	NA	XLOC_000348	srna_5322_lv;srna_5323_lv;srna_5324_lv;srna_5325_lv	transcript_id srna_5322_lvantisense to gene ptsI; transcript_id srna_5323_lvantisense to gene ptsI; transcript_id srna_5324_lvantisense to gene ptsI; transcript_id srna_5325_lvantisense to gene ptsI		NO
10.9682	0.743856	1.31869	0.0187194	NA	XLOC_000198	srna_2951_ad;srna_5356_lv	antisense to gene GJT87_RS02115 (between -67 and 377 nt downstream)	antisense to gene GJT87_RS02115 (between -53 and 387 nt downstream)	NO
1.01937	0.183149	0.891893	0.63123	NA	XLOC_000199	srna_5368_lv;srna_2963_ad;srna_5369_lv	transcript_id srna_5368_lvantisense to gene aspS; transcript_id srna_5369_lvantisense to gene aspS	transcript_id srna_2963_adantisense to gene aspS	NO
1.81047	0.289847	0.942634	NA	NA	XLOC_000200	srna_5371_lv;srna_5372_lv	transcript_id srna_5371_lvantisense to gene aspS; transcript_id srna_5372_lvantisense to gene aspS		NO
4.94424	0.891697	1.23636	NA	NA	XLOC_000349	srna_2967_ad;srna_2969_ad;srna_5374_lv;srna_5375_lv;srna_2970_ad;srna_5376_lv	transcript_id srna_5374_lvantisense to gene argS; transcript_id srna_5375_lvantisense to gene argS; transcript_id srna_5376_lvantisense to gene argS	transcript_id srna_2967_adantisense to gene argS; transcript_id srna_2969_adantisense to gene argS; transcript_id srna_2970_adantisense to gene argS	NO
0.678735	0.0873423	0.889443	0.757772	NA	XLOC_000352	srna_5409_lv;srna_2985_ad;srna_5411_lv	transcript_id srna_5409_lvantisense to gene potA; transcript_id srna_5411_lvantisense to gene potA	transcript_id srna_2985_adantisense to gene potA	NO
40.1456	-0.0296993	0.707337	0.879199	0.944221	XLOC_000353	srna_5423_lv;srna_2993_ad;srna_5424_lv;srna_2994_ad	transcript_id srna_5423_lvantisense to gene GJT87_RS02140; transcript_id srna_5424_lvantisense to gene GJT87_RS02140	transcript_id srna_2993_adantisense to gene GJT87_RS02140; transcript_id srna_2994_adantisense to gene GJT87_RS02140	NO
13.6474	-0.070837	0.807787	0.798956	NA	XLOC_000203	srna_5446_lv	antisense to gene yidC (between -403 and 92 nt downstream)		NO
11.9251	-0.195093	0.884184	0.123553	NA	XLOC_000204	srna_5458_lv;srna_3017_ad;srna_5459_lv;srna_3018_ad;srna_5460_lv;srna_5461_lv;srna_5462_lv	transcript_id srna_5458_lvantisense to gene yidC; transcript_id srna_5459_lvantisense to gene yidC; transcript_id srna_5460_lvantisense to gene yidC; transcript_id srna_5461_lvantisense to gene yidC; transcript_id srna_5462_lvantisense to gene yidC	transcript_id srna_3017_adantisense to gene yidC; transcript_id srna_3018_adantisense to gene yidC	NO
1.2834	0.213189	0.910231	0.530749	NA	XLOC_000205	srna_5465_lv;srna_5466_lv;srna_3021_ad;srna_5467_lv;srna_5468_lv;srna_5469_lv	Ai overlaping gene rpmH;Ai overlaping gene rpmH;Ai overlaping gene rpmH;Ai overlaping gene rpmH;antisense to gene rpmH (between -8 and 123 nt downstream)	Ai overlaping gene rpmH	NO
1.70453	0.264293	0.935637	NA	NA	XLOC_000354	srna_5470_lv	Between 646 and 161 nt upstream rpmH		NO
11.2627	0.721071	1.16606	0.0372292	NA	XLOC_000355	srna_5474_lv;srna_5476_lv;srna_5477_lv;srna_5478_lv	antisense to gene gyrB;antisense to gene gyrB; transcript_id srna_5477_lvantisense to gene gyrB;antisense to gene gyrB		NO
9.48675	0.506112	0.989775	0.0679429	NA	XLOC_000356	srna_5482_lv;srna_5484_lv;srna_5490_lv	transcript_id srna_5482_lvantisense to gene gyrB; transcript_id srna_5484_lvantisense to gene gyrB; transcript_id srna_5490_lvantisense to gene gyrB		NO
58.2669	0.487939	0.875674	0.274913	0.559139	XLOC_000206	srna_5502_lv;srna_5503_lv;srna_3047_ad;srna_5505_lv;srna_5506_lv;srna_3049_ad;srna_5507_lv;srna_5508_lv;srna_5509_lv;srna_5510_lv;srna_3052_ad;srna_5511_lv	3UTR of gyrB , -344 nt before the end and 107 after;3UTR of gyrB , -344 nt before the end and 93 after;3UTR of gyrB , -354 nt before the end and 21 after; transcript_id srna_5506_lvAi overlaping gene rpoZ; transcript_id srna_5507_lvAi overlaping gene rpoZ; transcript_id srna_5508_lvantisense to gene rpoZ (between -29 and 207 nt downstream); transcript_id srna_5509_lvantisense to gene rpoZ (betwee…	3UTR of gyrB , -348 nt before the end and 25 after; transcript_id srna_3049_adAi overlaping gene rpoZ;Between 179 and 65 nt upstream ppa	NO
3.70517	0.408177	0.942173	0.411031	NA	XLOC_000357	srna_5512_lv;srna_5513_lv;srna_5514_lv;srna_3053_ad;srna_5515_lv;srna_5516_lv;srna_3054_ad	Between 259 and 66 nt upstream rpoZ;Between 323 and 55 nt upstream rpoZ;Between 348 and 61 nt upstream rpoZ;Between 367 and 55 nt upstream rpoZ;Between 407 and 55 nt upstream rpoZ	Between 348 and 57 nt upstream rpoZ;Between 500 and 78 nt upstream rpoZ	NO
43.0662	0.0986214	0.809299	NA	NA	XLOC_000358	srna_3059_ad;srna_5524_lv;srna_5526_lv;srna_5532_lv	transcript_id srna_5524_lvantisense to gene eno; transcript_id srna_5526_lvantisense to gene eno; transcript_id srna_5532_lvantisense to gene eno	antisense to gene eno	NO
2.75929	0.316423	0.84389	0.57854	NA	XLOC_000359	srna_3078_ad;srna_5548_lv;srna_3079_ad;srna_5549_lv;srna_3080_ad;srna_5550_lv	transcript_id srna_5548_lvantisense to gene GJT87_RS02200; transcript_id srna_5549_lvantisense to gene GJT87_RS02200; transcript_id srna_5550_lvantisense to gene GJT87_RS02200	transcript_id srna_3078_adantisense to gene GJT87_RS02200; transcript_id srna_3079_adantisense to gene GJT87_RS02200; transcript_id srna_3080_adantisense to gene GJT87_RS02200	NO
2.10185	0.393078	1.01176	0.214547	NA	XLOC_000360	srna_3085_ad;srna_5558_lv;srna_5559_lv;srna_5560_lv	transcript_id srna_5558_lvantisense to gene GJT87_RS02205; transcript_id srna_5559_lvantisense to gene GJT87_RS02205; transcript_id srna_5560_lvantisense to gene GJT87_RS02205	transcript_id srna_3085_adantisense to gene GJT87_RS02205	NO
827.348	-0.373952	0.47395	0.350954	0.644645	XLOC_000361	srna_5571_lv	antisense to gene infA		NO
24.8772	0.218991	0.839613	NA	NA	XLOC_000207	srna_5585_lv;srna_5586_lv;srna_5587_lv;srna_3094_ad;srna_3095_ad;srna_5588_lv;srna_5589_lv;srna_3097_ad;srna_3098_ad	transcript_id srna_5585_lvantisense to gene trxB (between -9 and 487 nt downstream); transcript_id srna_5586_lvantisense to gene trxB (between -13 and 476 nt downstream); transcript_id srna_5587_lvantisense to gene trxB (between -9 and 414 nt downstream); transcript_id srna_5588_lvantisense to gene trxB (between -10 and 210 nt downstream); transcript_id srna_5589_lvantisense to gene trxB (between…	transcript_id srna_3094_adantisense to gene trxB (between -9 and 335 nt downstream); transcript_id srna_3095_adantisense to gene trxB (between -9 and 210 nt downstream); transcript_id srna_3097_adantisense to gene trxB (between -12 and 156 nt downstream);Between 211 and -71 nt upstream serS	NO
281.033	2.68198	0.78423	3.78755e-05	0.00119635	XLOC_000362	srna_3099_ad;srna_3100_ad;srna_5590_lv;srna_3101_ad;srna_5591_lv;srna_5594_lv	Between 652 and 212 nt upstream trxB; transcript_id srna_5591_lvantisense to gene serS; transcript_id srna_5594_lvantisense to gene serS	transcript_id srna_3099_adantisense to gene serS;Between 642 and 159 nt upstream trxB;Between 690 and 216 nt upstream trxB	UP
94.9797	0.154805	0.814161	0.687107	0.87303	XLOC_000208	srna_5600_lv;srna_5602_lv;srna_3115_ad;srna_5603_lv;srna_3116_ad;srna_5604_lv;srna_5606_lv	3UTR of serS , -397 nt before the end and 70 after; transcript_id srna_5602_lvantisense to gene argR; transcript_id srna_5603_lvantisense to gene argR; transcript_id srna_5604_lvantisense to gene argR (between -13 and 384 nt downstream); transcript_id srna_5606_lvantisense to gene argR	transcript_id srna_3115_adantisense to gene argR (between -19 and 430 nt downstream); transcript_id srna_3116_adantisense to gene argR (between -45 and 407 nt downstream)	NO
33.4856	0.769022	1.17991	0.03767	0.135612	XLOC_000363	srna_5609_lv;srna_5610_lv;srna_5611_lv;srna_5612_lv;srna_5613_lv;srna_5614_lv;srna_3123_ad;srna_5615_lv;srna_5616_lv;srna_5617_lv;srna_5619_lv;srna_5625_lv	Between 438 and 238 nt upstream argR;Between 452 and 149 nt upstream argR;Between 477 and 137 nt upstream argR;Between 496 and 232 nt upstream argR;Between 520 and 137 nt upstream argR;Between 547 and 147 nt upstream argR;Between 565 and 163 nt upstream argR; transcript_id srna_5616_lvantisense to gene rplM;Between 604 and 134 nt upstream argR;Between 702 and 206 nt upstream argR;antisense to gen…	Between 549 and 138 nt upstream argR	NO
9.52886	0.54165	0.920841	0.357865	NA	XLOC_000364	srna_5658_lv;srna_5659_lv;srna_5660_lv;srna_5661_lv;srna_5662_lv;srna_5663_lv	antisense to gene rplU;antisense to gene rpmA;antisense to gene rpmA;antisense to gene rpmA;antisense to gene rpmA;antisense to gene rpmA		NO
