# Supplementary material for: Symbionts with eroded genomes adjust gene expression according to host life-stage and environment
Source: EMBO Rep. 2025 Aug 8;26(19):4656–74. doi: 10.1038/s44319-025-00525-2 (PMC12508126; doi:10.1038/s44319-025-00525-2)
Supplement: Supplementary file 12 — Dataset EV10 [file 44319_2025_525_MOESM12_ESM.xlsx]

## Sheet: column_explanation
statistics from the distribution of 100 randomzied sequences						free energy of the original sequence		free energy from original sequence / mean free energy	difference between first quantile and original sequence	difference between minimum and original sequence
Min.	1st Qu.	Median	Mean	3rd Qu.	Max.	oriG	name	FC	difQ	difM

## Sheet: symbDMAR
Min.	1st Qu.	Median	Mean	3rd Qu.	Max.	oriG	name	FC	difQ	difM
-90.9	-80.4	-76.05	-75.8944	-70.675	-53.9	-76.2	XLOC_000002	1.00403	4.2	14.7
-69.5	-55.725	-52.65	-52.7748	-49.475	-37.7	-58.9	XLOC_000011	1.11606	-3.175	10.6
-77.4	-65.65	-61.9	-61.5402	-58.1	-47	-47.9	XLOC_000054	0.778353	17.75	29.5
-77.5	-69.1	-63.5	-63.9186	-58.4	-50.82	-58	XLOC_000114	0.907404	11.1	19.5
-89	-74.55	-69.95	-69.72	-65.2	-55	-69.9	XLOC_000125	1.00258	4.65	19.1
-92.6	-76.3	-71.3	-71.2779	-65.1	-54.3	-68.6	XLOC_000154	0.96243	7.7	24

## Sheet: symbDTHA
Min.	1st Qu.	Median	Mean	3rd Qu.	Max.	oriG	name	FC	difQ	difM	species
-84.6	-73.1	-69.6	-69.12	-65.175	-48.3	-78.1	XLOC_000002	1.12992	-5	6.5	dthal
-117.7	-103.15	-96	-96.7609	-89.725	-77	-116.6	XLOC_000004	1.20503	-13.45	1.1	dthal
-121.9	-106.5	-100.85	-101.24	-95.7	-84	-98.2	XLOC_000020	0.969977	8.3	23.7	dthal
-104.7	-89.05	-83.8	-83.6008	-78.225	-66.2	-85.3	XLOC_000025	1.02033	3.75	19.4	dthal
-86.2	-77.2	-73.1	-72.4263	-67.95	-56.5	-67.4	XLOC_000026	0.930601	9.8	18.8	dthal
-79.5	-70.5	-67.2	-67.3986	-64.5	-46.8	-85.2	XLOC_000033	1.26412	-14.7	-5.7	dthal
-75.2	-56	-50.85	-51.4474	-46.775	-38	-70.8	XLOC_000036	1.37616	-14.8	4.4	dthal
-99.9	-84.45	-79.75	-80.074	-76.325	-57.5	-85.1	XLOC_000038	1.06277	-0.65	14.8	dthal
-84	-73.525	-68.35	-68.4146	-64.4525	-50.8	-56.7	XLOC_000046	0.82877	16.825	27.3	dthal
-100.9	-79.975	-73.25	-73.7344	-67.875	-47.1	-64.7	XLOC_000049	0.877474	15.275	36.2	dthal
-73.2	-65.45	-60.8	-60.5685	-56.15	-45	-59.5	XLOC_000051	0.982359	5.95	13.7	dthal
-95.1	-80.675	-76.05	-76.2501	-71.9025	-60.1	-94.2	XLOC_000053	1.23541	-13.525	0.9	dthal
-114.3	-103.625	-99.95	-98.9671	-94.525	-77.9	-115.8	XLOC_000059	1.17009	-12.175	-1.5	dthal
-79.6	-65.175	-61	-61.7395	-57.225	-44.9	-48.4	XLOC_000060	0.783939	16.775	31.2	dthal
-97.3	-80.025	-75.2	-75.1796	-70.05	-57.7	-68.49	XLOC_000065	0.911018	11.535	28.81	dthal
-80.6	-74.1	-67.65	-67.9636	-63.65	-48.5	-82.4	XLOC_000069	1.21241	-8.3	-1.8	dthal
-107.5	-93.65	-89	-89.4147	-84.5	-69.4	-85.8	XLOC_000075	0.959574	7.85	21.7	dthal
-49.6	-41.325	-37.95	-37.759	-34.175	-24	-31.6	XLOC_000078	0.836887	9.725	18	dthal
-84.1	-68.95	-62.6	-63.2554	-58.1	-47.3	-58.4	XLOC_000081	0.923241	10.55	25.7	dthal
-64.6	-57.4	-53.7	-53.0998	-49.35	-40.3	-40.9	XLOC_000116	0.770248	16.5	23.7	dthal
-123	-107.325	-100.5	-101.776	-95.775	-84.7	-112.7	XLOC_000117	1.10734	-5.375	10.3	dthal
-194.4	-178.125	-170.35	-170.349	-162.325	-146.5	-167.5	XLOC_000118	0.983278	10.625	26.9	dthal
-54.2	-44.25	-40.5	-40.3929	-36.625	-26.6	-38.4	XLOC_000121	0.950662	5.85	15.8	dthal
-106.3	-86.8	-83	-82.7734	-78	-62.8	-85.1	XLOC_000139	1.02811	1.7	21.2	dthal
-74.8	-65.6	-62.3	-61.6049	-58.025	-40.4	-65.6	XLOC_000141	1.06485	0	9.2	dthal
-102.2	-81.85	-75.05	-75.4787	-70.625	-55.9	-75	XLOC_000149	0.993658	6.85	27.2	dthal
-91.2	-81.525	-77.3	-76.2906	-71.275	-59.9	-66.6	XLOC_000151	0.872978	14.925	24.6	dthal
-91.2	-79.1025	-74.35	-74.5086	-70.1	-53.9	-74	XLOC_000156	0.993174	5.1025	17.2	dthal
-83.7	-67.9	-63.95	-63.7901	-59.075	-47.7	-63.6	XLOC_000158	0.99702	4.3	20.1	dthal
-106.4	-90.825	-83.75	-85.2777	-79.2	-68.4	-69.4	XLOC_000159	0.813812	21.425	37	dthal
-82.4	-71.2	-65.55	-66.0413	-61.625	-48.7	-59	XLOC_000170	0.89338	12.2	23.4	dthal
-167.6	-150.05	-144.8	-144.473	-138.95	-117.9	-127.5	XLOC_000171	0.882519	22.55	40.1	dthal
-114.5	-100.725	-96.45	-96.3683	-91.175	-77.9	-104.6	XLOC_000176	1.08542	-3.875	9.9	dthal
-99.5	-83.125	-78.6	-79.05	-73.9	-60.4	-79.8	XLOC_000182	1.00949	3.325	19.7	dthal
-71.3	-62.075	-57.65	-57.1179	-52.725	-41.1	-51.2	XLOC_000184	0.896391	10.875	20.1	dthal
-80.2	-66.9	-63.45	-63.0451	-59.2	-50.4	-61.2	XLOC_000188	0.970734	5.7	19	dthal
-121.7	-106.9	-102	-101.374	-97.15	-81.7	-93.2	XLOC_000193	0.919368	13.7	28.5	dthal
-78	-65.8	-62.25	-62.5449	-58.45	-46.8	-69.2	XLOC_000194	1.10641	-3.4	8.8	dthal
-51.8	-43.55	-39.55	-39.6069	-36.1	-26.8	-41.8	XLOC_000199	1.05537	1.75	10	dthal
-81.2	-71.8	-68.35	-67.3955	-63.725	-46.5	-63.8	XLOC_000208	0.946651	8	17.4	dthal
-70.2	-58.025	-54.8	-54.416	-50.575	-40.9	-60.5	XLOC_000211	1.11181	-2.475	9.7	dthal
-192.8	-177.525	-171.6	-171.195	-165.25	-153.8	-194.5	XLOC_000212	1.13613	-16.975	-1.7	dthal
-54.7	-44.025	-41	-40.2986	-36.5325	-20.7	-48.8	XLOC_000214	1.21096	-4.775	5.9	dthal
-87.5	-75.1	-69.6	-69.9456	-64.9	-54.44	-53.3	XLOC_000219	0.762021	21.8	34.2	dthal
-220.3	-195.975	-187.85	-188.345	-181.575	-159.84	-187	XLOC_000224	0.992856	8.975	33.3	dthal
-149.7	-132.45	-124.95	-124.753	-118.3	-99.6	-126.7	XLOC_000232	1.01561	5.75	23	dthal
-77.2	-67.85	-64.75	-64.2956	-60.4	-48.6	-73.6	XLOC_000236	1.14471	-5.75	3.6	dthal
-100.6	-84.85	-79.4	-79.2904	-74.5	-61.6	-85	XLOC_000237	1.07201	-0.15	15.6	dthal
-98	-81.3	-75.9	-76.057	-71.275	-57.7	-93.2	XLOC_000243	1.2254	-11.9	4.8	dthal
-123.8	-109.55	-103.75	-103.51	-96.975	-84.4	-115.6	XLOC_000249	1.1168	-6.05	8.2	dthal
-146.3	-131.3	-124.8	-124.312	-118.55	-100.4	-139.6	XLOC_000252	1.12298	-8.3	6.7	dthal
-77.3	-65.875	-61.25	-61.0161	-56.2	-45.5	-58.6	XLOC_000253	0.960402	7.275	18.7	dthal
-177.5	-166.875	-160.15	-160.131	-154.325	-129.5	-164.5	XLOC_000261	1.02728	2.375	13	dthal
-201.6	-182.875	-177.25	-176.575	-169.5	-143.9	-185.08	XLOC_000270	1.04816	-2.205	16.52	dthal
-117.9	-102.25	-96.8	-96.8632	-90.8	-79.7	-105.6	XLOC_000271	1.0902	-3.35	12.3	dthal
-84.3	-65.5	-61.85	-62.106	-58.325	-45.8	-54.9	XLOC_000280	0.883973	10.6	29.4	dthal
-145.7	-129.825	-123.75	-123.886	-118.075	-107.7	-129.3	XLOC_000284	1.0437	0.525	16.4	dthal
-118	-101.9	-96.4	-95.6699	-89.55	-74.4	-96.9	XLOC_000289	1.01286	5	21.1	dthal
-91.7	-78.625	-73.4	-73.5047	-68.725	-54.9	-100	XLOC_000291	1.36046	-21.375	-8.3	dthal
-74	-61.75	-58.45	-57.9252	-53.75	-42.71	-57.3	XLOC_000292	0.989207	4.45	16.7	dthal
-155.6	-139	-132.7	-132.387	-127.3	-111.7	-157.7	XLOC_000303	1.1912	-18.7	-2.1	dthal
-107.6	-95.85	-89.6	-89.9384	-85.15	-69.9	-82.8	XLOC_000304	0.92063	13.05	24.8	dthal
-95.2	-85.6	-80.9	-80.9081	-75.825	-62.9	-98.3	XLOC_000313	1.21496	-12.7	-3.1	dthal
-137.5	-124.575	-118.635	-119.189	-113.625	-93.9	-130.48	XLOC_000317	1.09473	-5.905	7.02	dthal
-124.7	-107.425	-100.85	-100.945	-96.35	-76.9	-132.3	XLOC_000326	1.31062	-24.875	-7.6	dthal
-72.1	-58.525	-55.45	-55.7422	-52.95	-40.3	-57.7	XLOC_000328	1.03512	0.825	14.4	dthal
-78.1	-66.3	-62	-62.4142	-58.9	-48.5	-78.5	XLOC_000330	1.25773	-12.2	-0.4	dthal
-125.5	-112.225	-106.7	-106.588	-101.5	-87.5	-100.7	XLOC_000337	0.944763	11.525	24.8	dthal
-86.4	-79.35	-73.45	-73.0835	-68	-45.9	-73.67	XLOC_000340	1.00803	5.68	12.73	dthal
-70.6	-60.125	-55.6	-55.677	-51.575	-37.7	-50.9	XLOC_000353	0.914202	9.225	19.7	dthal
-158.2	-143.025	-136.95	-136.645	-129.575	-112.31	-142.3	XLOC_000355	1.04139	0.725	15.9	dthal
-168	-148.725	-140.75	-141.71	-135.775	-116.97	-151.9	XLOC_000356	1.0719	-3.175	16.1	dthal
-209.9	-186	-180.3	-180.161	-173.925	-156.5	-190.9	XLOC_000358	1.05961	-4.9	19	dthal
-116.9	-97.5775	-93.2	-93.1729	-89.35	-73.3	-100.7	XLOC_000359	1.08079	-3.1225	16.2	dthal
-162.5	-149.525	-139.05	-140.471	-133.275	-113.5	-138.7	XLOC_000361	0.987392	10.825	23.8	dthal
-178.3	-157.625	-151	-151.779	-146.775	-123.22	-161.8	XLOC_000362	1.06602	-4.175	16.5	dthal

## Sheet: symbDVER
Min.	1st Qu.	Median	Mean	3rd Qu.	Max.	oriG	name	FC	difQ	difM	species
-82.8	-67.1	-64.6	-63.8437	-60.475	-49.5	-55.98	XLOC_000001	0.876829	11.12	26.82	dvers
-89.5	-75.325	-70.3	-70.9724	-65.73	-55.7	-71.2	XLOC_000002	1.00321	4.125	18.3	dvers
-60.1	-46.01	-42.85	-42.9071	-39.625	-30.6	-52.3	XLOC_000041	1.21891	-6.29	7.8	dvers
-4.9	-1.125	-0.25	-0.854	0	0	0	XLOC_000072	0	1.125	4.9	dvers
-75.9	-65.925	-62.1	-62.6318	-59.55	-47.1	-49.4	XLOC_000075	0.788737	16.525	26.5	dvers
-78.1	-68.925	-62.75	-63.7732	-58.875	-50.8	-66.7	XLOC_000094	1.04589	2.225	11.4	dvers
-117.1	-102.475	-97.1	-97.1641	-92.175	-70	-95.5	XLOC_000101	0.982873	6.975	21.6	dvers
-71.7	-64.125	-60.2	-60.1831	-56	-46.97	-62.4	XLOC_000108	1.03684	1.725	9.3	dvers
-96.2	-85.75	-80.55	-79.9716	-74.475	-64.4	-90.3	XLOC_000119	1.12915	-4.55	5.9	dvers
-88	-75.475	-70.6	-70.9207	-66.98	-54.1	-77	XLOC_000133	1.08572	-1.525	11	dvers
-97.1	-75.6	-70.5	-70.6473	-65.675	-55.2	-65	XLOC_000155	0.920063	10.6	32.1	dvers

## Sheet: symbMMUT
Min.	1st Qu.	Median	Mean	3rd Qu.	Max.	oriG	name	FC	difQ	difM	species
-98	-81.925	-77.4	-77.3541	-71.85	-62.9	-74.3	XLOC_000028	0.960518	7.625	23.7	mmuti
-190.3	-165.725	-160.7	-159.368	-152.5	-130.3	-122.4	XLOC_000084	0.768035	43.325	67.9	mmuti
-218.6	-200.675	-193	-192.196	-185.368	-159.97	-196.1	XLOC_000097	1.02031	4.575	22.5	mmuti
-114.9	-98.225	-94.75	-94.2617	-88.8775	-77.4	-87.2	XLOC_000120	0.925084	11.025	27.7	mmuti
-96.8	-86.65	-82.35	-81.8306	-77.335	-65.9	-96.4	XLOC_000129	1.17804	-9.75	0.4	mmuti
-120.7	-111.35	-105.95	-105.459	-100.55	-88	-96.17	XLOC_000168	0.911922	15.18	24.53	mmuti
-128.3	-109.3	-103.75	-103.396	-97.05	-82.2	-123	XLOC_000243	1.1896	-13.7	5.3	mmuti
-114.9	-105.3	-97.95	-98.4205	-92.15	-75.8	-106	XLOC_000256	1.07701	-0.7	8.9	mmuti
-157.4	-140.825	-132.3	-133.944	-127.275	-110.8	-132.2	XLOC_000362	0.986982	8.625	25.2	mmuti
