# Supplementary material for: Symbionts with eroded genomes adjust gene expression according to host life-stage and environment
Source: EMBO Rep. 2025 Aug 8;26(19):4656–74. doi: 10.1038/s44319-025-00525-2 (PMC12508126; doi:10.1038/s44319-025-00525-2)
Supplement: Supplementary file 13 — Dataset EV11 [file 44319_2025_525_MOESM13_ESM.xlsx]

## Sheet: Sheet1
Dataset EV11 - sRNA Apero Results. Output from APERO run per life stage per species

## Sheet: symbDMAR_ad_APERO_res
ID_Transcrit	Position	Positional.Uncertainty	lg	str	freq	iteration_nb	last_Ftsse	Class	Comment
1	339	6	338	-	980	0	0.335452	P;Ai	antisense to gene greA;Between 345 and 2 nt upstream Start_Genome
2	499	6	489	-	33	0	94.5398	P;Ai	antisense to gene greA;Between 505 and 11 nt upstream Start_Genome
3	932	2	924	-	240	1	72.7584	P;Ai	antisense to gene greA;Between 934 and 9 nt upstream Start_Genome
4	1059	0	265	+	55	0	0	O	Between 579 nt & 843 nt after greA and between 4278 nt & 4542 nt before murB
5	1103	0	23	+	12	0	0	O	Between 623 nt & 645 nt after greA and between 4476 nt & 4498 nt before murB
6	1626	0	33	+	17	0	0	O	Between 1146 nt & 1178 nt after greA and between 3943 nt & 3975 nt before murB
7	1998	0	30	+	52	0	7.64706	O	Between 1518 nt & 1547 nt after greA and between 3574 nt & 3603 nt before murB
8	2046	0	29	+	14	0	0	O	Between 1566 nt & 1594 nt after greA and between 3527 nt & 3555 nt before murB
9	2145.5	1.5	23.5	+	18	0	5.33333	O	Between 1664 nt & 1688 nt after greA and between 3433 nt & 3457 nt before murB
10	2244	0	160	+	17	1	26.2857	O	Between 1764 nt & 1923 nt after greA and between 3198 nt & 3357 nt before murB
11	2257	0	32	+	118	0	5.24138	O	Between 1777 nt & 1808 nt after greA and between 3313 nt & 3344 nt before murB
12	2282	8	938	+	19	1	81.2893	O	Between 1794 nt & 2739 nt after greA and between 2382 nt & 3327 nt before murB
13	2416.5	5.5	803.5	+	11	1	79.8605	O	Between 1931 nt & 2739 nt after greA and between 2382 nt & 3190 nt before murB
14	2918	0	33	+	69	0	0	O	Between 2438 nt & 2470 nt after greA and between 2651 nt & 2683 nt before murB
15	3434	0	32	+	15	0	2.13333	O	Between 2954 nt & 2985 nt after greA and between 2136 nt & 2167 nt before murB
16	3574	0	1098	+	162	2	1.75246	O	Between 3094 nt & 4191 nt after greA and between 930 nt & 2027 nt before murB
17	3623	0	908	+	62	1	67.51	O	Between 3143 nt & 4050 nt after greA and between 1071 nt & 1978 nt before murB
18	3652.5	7.5	931.5	+	60	1	24.0339	O	Between 3165 nt & 4103 nt after greA and between 1018 nt & 1956 nt before murB
19	3767	6	3759	-	20	8	63.6658	P;Ai	antisense to gene greA;Between 3773 and 9 nt upstream Start_Genome
20	3843.5	8.5	3835.5	-	18	8	64.8416	P;Ai	antisense to gene greA;Between 3852 and 9 nt upstream Start_Genome
21	3964	1	3963	-	20	9	0.3964	P;Ai	antisense to gene greA;Between 3965 and 2 nt upstream Start_Genome
22	4110	3	4109	-	19	9	0.409909	P;Ai	antisense to gene greA;Between 4113 and 2 nt upstream Start_Genome
23	4134	8	4133	-	64	9	0.411434	P;Ai	antisense to gene greA;Between 4142 and 2 nt upstream Start_Genome
24	4433	0	32	+	179	0	0.178771	O	Between 3953 nt & 3984 nt after greA and between 1137 nt & 1168 nt before murB
25	4602	10	4594	-	17	10	74.9215	P;Ai	antisense to gene greA;Between 4612 and 9 nt upstream Start_Genome
26	4642	4	4634	-	74	10	75.2922	P;Ai	antisense to gene greA;Between 4646 and 9 nt upstream Start_Genome
27	4683	0	25	+	22	0	4.54545	O	Between 4203 nt & 4227 nt after greA and between 894 nt & 918 nt before murB
28	5087	0	33	+	113	0	0	O	Between 4607 nt & 4639 nt after greA and between 482 nt & 514 nt before murB
29	5365	0	29	+	79	0	0	P	Between 236 and 208 nt upstream murB
30	6268	7	857	-	1670	1	3.86547	Ai	antisense to gene murB
31	6472	0	1062	-	617	2	1.211	Ai	antisense to gene murB
32	6833	0	1423	-	15	3	1.3487	Ai	antisense to gene murB
33	6975	3	1564	-	87	3	5.02701	Ai	antisense to gene murB
34	7090	2	1679	-	166	3	5.29087	Ai	antisense to gene murB
35	7848	7	506	+	15	1	40.72	I	Whithin GJU04_RS00035 , -497 nt after start and 37 nt before end
36	8581	7	1283	-	450	2	16.6784	P;Ai	antisense to gene GJU04_RS00035;Between 1460 and 171 nt upstream aroQ
37	8961.5	9.5	1667.5	-	2587	3	10.1712	P;Ai	antisense to gene GJU04_RS00035;Between 1843 and 167 nt upstream aroQ
38	9726	7	2447	-	181	5	7.6554	P;Ai	antisense to gene GJU04_RS00035;Between 2605 and 152 nt upstream aroQ
39	9762.5	8.5	465.5	+	1293	0	8.85893	Achev	Ai overlaping gene GJU04_RS00050
40	10094	0	301	+	22	0	11.5094	5U;Div	Between 8 nt and 308 nt diverging with gene GJU04_RS00050;Between 219 and -81 nt upstream rsmI
41	10568	3	755	-	13	1	54.9275	P;Ai	antisense to gene rsmI;Between 485 and -272 nt upstream GJU04_RS00050
42	11059	10	814	-	617	1	10.3862	P;Ai	antisense to gene rsmI;Between 983 and 160 nt upstream GJU04_RS00050
43	11469	0	853	+	105	1	71.8469	3A	antisense to gene folD (between -734 and 118 nt downstream)
44	11535	2	374	-	359996	0	11.2515	Ai	antisense to gene rsmI
45	11638	9	1666	+	2768	3	11.6484	5A	antisense to gene folD (between -868 and 806 nt downstream)
46	11960.5	5.5	745.5	-	25	1	41.2269	O	Between 371 nt & -379 nt after folD and between 1880 nt & 1130 nt before GJU04_RS00050
47	12157.5	7.5	1173.5	-	13	2	15.3179	Ai	antisense to gene rsmI
48	12170.5	2.5	1134.5	+	25	2	25.8333	5A	antisense to gene folD (between -869 and 267 nt downstream)
49	12259	9	1045	+	11	2	24.5758	5A	antisense to gene folD (between -868 and 185 nt downstream)
50	12334	3	1119	-	15	2	61.6115	O	Between 371 nt & -750 nt after folD and between 2251 nt & 1130 nt before GJU04_RS00050
51	12445	0	859	+	90	1	29.4064	Div	Between 10 nt and 868 nt diverging with gene folD
52	12550.5	3.5	1335.5	-	17	3	73.5353	O	Between 371 nt & -967 nt after folD and between 119 nt & -1219 nt before folD
53	12810	6	1595	-	11	4	87.8162	O	Between 371 nt & -1229 nt after folD and between 381 nt & -1219 nt before folD
54	13296.5	9.5	761.5	-	18	1	61.7289	P	Between 871 and 101 nt upstream folD
55	14318	8	1015	-	24	2	6.34964	Ai	antisense to gene gltX
56	14494	0	1190	-	22	2	7.46979	Ai	antisense to gene gltX
57	14539.5	9.5	1223.5	-	12	2	8.67227	Ai	antisense to gene gltX
58	14880	2	1639	-	75	3	11.7897	Ai	antisense to gene gltX
59	14911	4	361	+	6435	0	1.97082	Achev	Ai overlaping gene hspQ
60	16195	7	464	-	72	0	123.2	Ai	antisense to gene alr
61	16289	4	797	-	237	1	6.62897	Ai	antisense to gene alr
62	16429.5	6.5	846.5	-	417	1	17.0165	Ai	antisense to gene alr
63	16513	6	866	-	219	1	19.8882	Ai	antisense to gene alr
64	16728	7	914	-	29	1	105.976	Ai	antisense to gene alr
65	16990	6	1318	+	41	2	109.961	3A;5A	antisense to gene metG (between -97 and 1226 nt downstream);antisense to gene GJU04_RS00110 (between -27 and 1296 nt downstream)
66	17302	3	481	-	12	0	37.2308	I	Whithin metG , 1388 nt after start and -723 nt before end
67	17509	7	1370	+	1417	2	17.4654	3A;5A;Achev	antisense to gene metG (between -668 and 708 nt downstream);Ai overlaping gene GJU04_RS00110;antisense to gene GJU04_RS00115 (between -51 and 1325 nt downstream)
68	18445.5	3.5	4785.5	+	22	10	5.96975	3A;5A;Achev;Div	Between 232 nt and 5020 nt diverging with gene metG;antisense to gene GJU04_RS00110 (between -4429 and 359 nt downstream);Ai overlaping gene GJU04_RS00115;Ai overlaping gene ssb;Ai overlaping gene rpoH;antisense to gene ftsY (between -893 and 3895 nt downstream)
69	19412	8	3536	+	25	7	114.939	3A;5A;Achev	antisense to gene GJU04_RS00115 (between -2189 and 1354 nt downstream);Ai overlaping gene ssb;Ai overlaping gene rpoH;antisense to gene ftsY (between -610 and 2933 nt downstream)
70	19670	3	3528	+	16	7	8.53254	3A;5A;Achev	antisense to gene GJU04_RS00115 (between -2439 and 1091 nt downstream);Ai overlaping gene ssb;Ai overlaping gene rpoH;antisense to gene ftsY (between -860 and 2670 nt downstream)
71	20540	6	2617	+	64	5	11.1574	3A;5A;Achev	antisense to gene GJU04_RS00115 (between -2398 and 224 nt downstream);Ai overlaping gene ssb;Ai overlaping gene rpoH;antisense to gene ftsY (between -819 and 1803 nt downstream)
72	21080	0	2181	+	99	4	2.38024	3A;5A;Achev	antisense to gene ssb (between -1934 and 246 nt downstream);Ai overlaping gene rpoH;antisense to gene ftsY (between -923 and 1257 nt downstream)
73	21510	0	1751	+	34	3	2.50901	3A;5A;Div	Between 184 nt and 1934 nt diverging with gene ssb;antisense to gene rpoH (between -987 and 763 nt downstream);antisense to gene ftsY (between -923 and 827 nt downstream)
74	22284.5	8.5	907.5	+	180	1	18.8088	3A;Div	Between 3 nt and 918 nt diverging with gene rpoH;antisense to gene ftsY (between -854 and 61 nt downstream)
75	22908.5	5.5	364.5	+	12	0	103.435	Ai	antisense to gene ftsY
76	22947.5	7.5	329.5	+	19	0	90.5405	Ai	antisense to gene ftsY
77	23928	7	468	-	11	1	20.5652	P;Ai	antisense to gene rsmD;Between 654 and 180 nt upstream ftsY
78	24452	9	482	-	106	0	44.8553	P;Ai	antisense to gene rsmD;antisense to gene recA;Between 215 and -275 nt upstream GJU04_RS00140
79	24482	7	412	-	170	0	17.2552	P;Ai	antisense to gene recA;Between 243 and -175 nt upstream GJU04_RS00140
80	25206	0	924	-	210	1	94.1679	P;Ai	antisense to gene recA;Between 960 and 37 nt upstream GJU04_RS00140
81	25330	6	1257	-	524	2	2.46138	P;Ai	antisense to gene recA;Between 1090 and -172 nt upstream GJU04_RS00140
82	25489	0	1287	-	61	2	55.06	P;Ai	antisense to gene recA;Between 1243 and -43 nt upstream GJU04_RS00140
83	26759	0	2502	-	19	5	45.7618	P;Ai	antisense to gene recA;Between 2513 and 12 nt upstream GJU04_RS00140
84	27407	5	3046	-	26	6	91.5498	P;Ai	antisense to gene recA;Between 3166 and 116 nt upstream GJU04_RS00140
85	27841	0	27	+	15	0	0	I	Whithin alaS , -2412 nt after start and 201 nt before end
86	28680.5	2.5	829.5	-	1051	1	11.9572	Ai	antisense to gene alaS;antisense to gene csrA
87	28994	1	1175	-	17	2	5.31364	Ai	antisense to gene alaS;antisense to gene csrA
88	29050.5	4.5	1230.5	-	20	2	5.86875	Ai	antisense to gene alaS;antisense to gene csrA
89	29240.5	2.5	1466.5	-	11	3	4.02847	Ai	antisense to gene alaS;antisense to gene csrA
90	29297.5	7.5	462.5	+	69	0	110.676	3A;5A	antisense to gene dapD (between -208 and 261 nt downstream);antisense to gene ligA (between -111 and 358 nt downstream)
91	29365	3	2093	+	130	4	108.254	3A;5A	antisense to gene dapD (between -1906 and 189 nt downstream);antisense to gene ligA (between -1809 and 286 nt downstream)
92	29390	8	2068	+	23	4	108.442	3A;5A	antisense to gene dapD (between -1906 and 169 nt downstream);antisense to gene ligA (between -1809 and 266 nt downstream)
93	29422	10	1658	-	48	4	3.61509	Ai	antisense to gene alaS;antisense to gene csrA
94	29717	9	1710	+	19	3	114.847	Ai;Div	Between 157 nt and 1875 nt diverging with gene dapD;antisense to gene ligA
95	30099	2	1328	+	13	2	89.7885	Ai	antisense to gene ligA
96	30263.5	4.5	1304.5	+	18	2	11.3023	Ai	antisense to gene ligA
97	30650	7	918	+	2705	1	13.5424	Ai	antisense to gene ligA
98	32281	4	3262	+	81	7	69.5551	3A;5A;Achev	antisense to gene cysS (between -2431 and 834 nt downstream);Ai overlaping gene dnaB;antisense to gene dusA (between -861 and 2404 nt downstream)
99	32502.5	10.5	3029.5	+	717	6	77.0365	3A;5A;Achev	antisense to gene cysS (between -2420 and 619 nt downstream);Ai overlaping gene dnaB;antisense to gene dusA (between -850 and 2189 nt downstream)
100	32795	6	1929	+	27	4	125.063	3A;5A;Achev	antisense to gene cysS (between -1612 and 322 nt downstream);Ai overlaping gene dnaB;antisense to gene dusA (between -42 and 1892 nt downstream)
101	33280.5	9.5	1414.5	+	672	2	109.797	3A;5A;Div	Between 160 nt and 1583 nt diverging with gene cysS;antisense to gene dnaB (between -79 and 1344 nt downstream);antisense to gene dusA (between -13 and 1410 nt downstream)
102	34360	0	1300	+	15	2	41.1772	3A;5A	antisense to gene dnaB (between -1044 and 255 nt downstream);antisense to gene dusA (between -978 and 321 nt downstream)
103	34504	5	1280	+	728	2	14.2453	3A;5A;Achev	antisense to gene dnaB (between -1168 and 116 nt downstream);Ai overlaping gene dusA;antisense to gene der (between -44 and 1240 nt downstream)
104	34744	0	911	+	18	1	56.5448	Ai;Div	Between 129 nt and 1039 nt diverging with gene dnaB;antisense to gene dusA
105	35952.5	6.5	906.5	+	31	1	56.5377	Ai;Div	Between 285 nt and 1197 nt diverging with gene dusA;antisense to gene der
106	37063	8	1065	+	22	2	4.17317	3A;5A	antisense to gene der (between -1051 and 21 nt downstream);antisense to gene GJU04_RS00200 (between -1031 and 41 nt downstream)
107	37263	3	806	+	16	1	7.28714	Ai;Div	Between 184 nt and 992 nt diverging with gene der;antisense to gene GJU04_RS00200
108	38503	0	1232	+	241	2	2.53368	5A;Div	Between 214 nt and 1445 nt diverging with gene GJU04_RS00200;antisense to gene hisS (between -106 and 1125 nt downstream)
109	39112	5	630	+	136	1	1.36071	5A	antisense to gene hisS (between -113 and 521 nt downstream)
110	39136	9	606	+	83	1	1.47111	5A	antisense to gene hisS (between -113 and 501 nt downstream)
111	39995	9	250	-	26	0	23.1818	P;Ai	antisense to gene tadA;Between 376 and 118 nt upstream hisS
112	41090	7	900	-	2276	1	107.561	Ai	antisense to gene tadA;antisense to gene glyA
113	41138	10	903	-	1066	1	120.644	Ai	antisense to gene tadA;antisense to gene glyA
114	41609	6	1711	+	12	3	27.7471	3U;3A;Achev	Ai overlaping gene nusB;Ai overlaping gene ribE;antisense to gene ribD (between -128 and 1588 nt downstream);3UTR of GJU04_RS00220 , -1166 nt before the end and 550 after
115	41708	7	1613	+	20	3	25.8175	3U;3A;Achev	Ai overlaping gene nusB;Ai overlaping gene ribE;antisense to gene ribD (between -129 and 1490 nt downstream);3UTR of GJU04_RS00220 , -1167 nt before the end and 452 after
116	41732	6	1589	+	30	3	25.4998	3U;3A;Achev	Ai overlaping gene nusB;Ai overlaping gene ribE;antisense to gene ribD (between -129 and 1465 nt downstream);3UTR of GJU04_RS00220 , -1167 nt before the end and 427 after
117	41879	0	1687	-	20	3	102.124	Ai	antisense to gene tadA;antisense to gene glyA
118	42653	7	479	+	5398	0	103.422	3A;5A	antisense to gene nusB (between -467 and 18 nt downstream);antisense to gene ribE (between -470 and 15 nt downstream)
119	43471.5	7.5	833.5	+	24	1	85.7218	5A	antisense to gene ribD (between -1 and 839 nt downstream)
120	44885	1	401	-	28	0	57.7129	P;Ai	antisense to gene leuA;Between 583 and 182 nt upstream ribD
121	44909	2	518	-	19	1	0	P;Ai	antisense to gene leuA;Between 608 and 89 nt upstream ribD
122	45009	7	494	-	295	0	73.1972	P;Ai	antisense to gene leuA;Between 713 and 213 nt upstream ribD
123	45275.5	7.5	682.5	+	15	1	34.3	I	Whithin leuA , -694 nt after start and 161 nt before end
124	45677	3	1201	-	934	2	2.55765	P;Ai	antisense to gene leuA;Between 1377 and 174 nt upstream ribD
125	46458.5	10.5	1710.5	-	1276	3	125.176	Ai	antisense to gene leuA
126	46754	5	265	+	14	0	122.273	I	Whithin leuB , -613 nt after start and 209 nt before end
127	48384	0	688	+	12	1	62.7273	3U;5U	3UTR of leuC , -430 nt before the end and 257 after;Between 275 and -412 nt upstream leuD
128	48510.5	7.5	705.5	+	13	1	29.8947	3U;5U	3UTR of leuC , -574 nt before the end and 138 after;Between 156 and -556 nt upstream leuD
129	49073	7	4551	-	159	10	12.8144	P;Ai	antisense to gene leuA;Between 4777 and 220 nt upstream ribD
130	50834	0	789	-	207	1	27.8112	Ai	antisense to gene dapA
131	51469	6	753	+	34	1	14.9855	Ai	antisense to gene glyS
132	51515	10	685	+	14	1	14.5744	Ai	antisense to gene glyS
133	51795	10	862	+	18	1	105.478	Ai	antisense to gene glyS
134	52202	1	1753	+	11	4	45.895	5A;Achev	antisense to gene glyS (between -947 and 806 nt downstream);Ai overlaping gene glyQ
135	53647	6	381	+	830	0	16.2911	5A	antisense to gene glyQ (between -112 and 274 nt downstream)
136	54081	8	900	+	31	2	4.40976	5U;Div	Between 158 nt and 1065 nt diverging with gene glyQ;Between 19 and -888 nt upstream GJU04_RS00280
137	54104	6	877	+	20	2	5.06322	I;Div	Between 183 nt and 1065 nt diverging with gene glyQ;Whithin GJU04_RS00280 , -6 nt after start and 50 nt before end
138	54164	2	817	+	11	2	5.28387	I;Div	Between 247 nt and 1065 nt diverging with gene glyQ;Whithin GJU04_RS00280 , -70 nt after start and 50 nt before end
139	54228	10	742	+	68	1	7.47	I	Whithin GJU04_RS00280 , -126 nt after start and 61 nt before end
140	54571.5	5.5	388.5	+	13	0	70.5385	I	Whithin GJU04_RS00280 , -474 nt after start and 71 nt before end
141	55867	0	1663	-	83	3	125.63	Ai	antisense to gene GJU04_RS00280
142	56891.5	6.5	2687.5	-	22	5	123.462	Ai	antisense to gene GJU04_RS00280
143	57821	0	2659	+	100	5	23.6987	5A	antisense to gene ileS (between -32 and 2626 nt downstream)
144	59072	0	1330	+	324	2	92.4341	Ai	antisense to gene ileS
145	61391	8	492	-	3322	0	25.0275	Ai	antisense to gene erpA;antisense to gene gpmA
146	61621	6	1275	+	36	2	91.4037	3U;3A	antisense to gene pta (between -904 and 376 nt downstream);3UTR of gpmA , -924 nt before the end and 356 after
147	61679	8	1338	+	447	2	21.4545	3U;3A	antisense to gene pta (between -1025 and 320 nt downstream);3UTR of gpmA , -1045 nt before the end and 300 after
148	62199	7	1291	-	1088	2	12.6801	Ai	antisense to gene erpA;antisense to gene gpmA
149	62270	6	1348	-	2151	2	13.1647	Ai	antisense to gene erpA;antisense to gene gpmA
150	62644.5	7.5	1736.5	-	12	3	14.8664	Ai	antisense to gene erpA;antisense to gene gpmA
151	63985	0	1337	+	13	2	43.484	3A;5A	antisense to gene pta (between -1189 and 147 nt downstream);antisense to gene GJU04_RS00335 (between -1151 and 185 nt downstream)
152	65091	8	360	+	237	0	36.9433	5A	antisense to gene GJU04_RS00335 (between -72 and 295 nt downstream)
153	65588.5	2.5	356.5	-	18	0	17.0476	P	Between 213 and -145 nt upstream GJU04_RS00335
154	65677	9	444	+	37	0	70.1562	3A;Div	Between 290 nt and 742 nt diverging with gene GJU04_RS00335;antisense to gene GJU04_RS00350 (between -394 and 58 nt downstream)
155	65695	2	339	-	634	0	25.4329	P	Between 319 and -21 nt upstream GJU04_RS00335
156	65944	7	702	-	11	1	3.38942	P	Between 573 and -135 nt upstream GJU04_RS00335
157	65965	2	447	-	11	0	100.027	P;I	Between 589 and 141 nt upstream GJU04_RS00335;Whithin GJU04_RS00350 , 677 nt after start and -241 nt before end
158	66478	2	904	+	16	1	8.67305	5U;5A;Div	Between 280 nt and 1185 nt diverging with gene GJU04_RS00350;antisense to gene truA (between -233 and 672 nt downstream);Between 813 and -92 nt upstream GJU04_RS00360
159	66518.5	8.5	863.5	+	15	1	8.43007	5U;5A	antisense to gene truA (between -233 and 638 nt downstream);Between 779 and -92 nt upstream GJU04_RS00360
160	66985.5	8.5	378.5	+	22	0	65.913	5U;5A	antisense to gene truA (between -215 and 171 nt downstream);Between 312 and -74 nt upstream GJU04_RS00360
161	67075	8	292	+	13	0	0	5U;5A	antisense to gene truA (between -218 and 81 nt downstream);Between 222 and -77 nt upstream GJU04_RS00360
162	68143.5	9.5	871.5	-	280	1	47.0129	P;Ai	antisense to gene GJU04_RS00360;Between 1005 and 125 nt upstream truA
163	68492.5	9.5	1239.5	-	63	2	6.12232	P;Ai	antisense to gene GJU04_RS00360;Between 1354 and 106 nt upstream truA
164	68782	9	1533	-	312	3	1.96431	P;Ai	antisense to gene GJU04_RS00360;Between 1643 and 102 nt upstream truA
165	70280	0	265	+	34599	0	2.39803	Achev	Ai overlaping gene cspE
166	70299	0	1164	-	17	2	8.49292	Ai	antisense to gene lipB;antisense to gene lipA
167	71006	6	340	-	561	0	0.933694	P;Ai	antisense to gene GJU04_RS00380;Between 499 and 154 nt upstream cspE
168	71024	1	329	-	61	0	11.2616	P;Ai	antisense to gene GJU04_RS00380;Between 512 and 183 nt upstream cspE
169	71037	0	330	-	23	0	25.642	P;Ai	antisense to gene GJU04_RS00380;Between 524 and 195 nt upstream cspE
170	71493	10	786	-	15	1	12.9533	P;Ai	antisense to gene GJU04_RS00380;Between 990 and 195 nt upstream cspE
171	71957	0	475	+	12	1	54.8077	I	Whithin GJU04_RS00385 , -366 nt after start and 707 nt before end
172	72154	4	750	-	2336	1	73.2941	Ai	antisense to gene GJU04_RS00380;antisense to gene GJU04_RS00385
173	72375	4	862	-	3266	1	23.0363	Ai	antisense to gene GJU04_RS00385
174	72463.5	10.5	235.5	+	16	0	18.3846	I	Whithin GJU04_RS00385 , -862 nt after start and 440 nt before end
175	72948	10	1357	-	14	2	67.8659	Ai	antisense to gene GJU04_RS00385
176	73724	9	880	-	23	1	71.2164	Ai	antisense to gene GJU04_RS00385;antisense to gene GJU04_RS00390
177	74457.5	6.5	715.5	+	17	1	27.7919	3U;3A	antisense to gene GJU04_RS00395 (between -501 and 220 nt downstream);3UTR of GJU04_RS00390 , -615 nt before the end and 106 after
178	74518	8	870	-	8979	1	125.048	Ai	antisense to gene GJU04_RS00390
179	74519	10	491	+	36	0	118.356	3U;3A	antisense to gene GJU04_RS00395 (between -338 and 162 nt downstream);3UTR of GJU04_RS00390 , -452 nt before the end and 48 after
180	74570	0	703	+	11	1	53.8447	3A	antisense to gene GJU04_RS00395 (between -601 and 101 nt downstream)
181	74665	3	1293	-	31	2	69.3141	Ai	antisense to gene GJU04_RS00390
182	74723	5	1344	-	786	2	71.1834	Ai	antisense to gene GJU04_RS00390
183	74754	6	1192	-	11	2	96.885	Ai	antisense to gene GJU04_RS00390
184	75322	1	1758	+	17	3	123.801	Ai	antisense to gene GJU04_RS00395
185	75679	7	1677	+	1572	3	3.42084	5A	antisense to gene GJU04_RS00395 (between -201 and 1482 nt downstream)
186	76064	0	1292	+	590	2	5.55796	5A	antisense to gene GJU04_RS00395 (between -201 and 1090 nt downstream)
187	77096.5	9.5	274.5	+	92	0	0	5A	antisense to gene GJU04_RS00395 (between -216 and 67 nt downstream)
188	78847	9	437	-	3465	0	53.6282	Ai	antisense to gene GJU04_RS00400;antisense to gene rpmF;antisense to gene GJU04_RS00410
189	79741	7	1330	-	43	2	28.409	Ai	antisense to gene GJU04_RS00400;antisense to gene rpmF;antisense to gene GJU04_RS00410
190	79952.5	7.5	487.5	-	3418	0	61.0867	Ai	antisense to gene GJU04_RS00415;antisense to gene fabG
191	79980.5	7.5	486.5	-	899	0	57.9666	Ai	antisense to gene GJU04_RS00415;antisense to gene fabG
192	80262	9	826	-	5616	1	33.7975	Ai	antisense to gene GJU04_RS00415;antisense to gene fabG
193	81095.5	3.5	1320.5	-	610	2	78.564	Ai	antisense to gene GJU04_RS00415;antisense to gene fabG
194	82096.5	7.5	1271.5	-	934	2	119.087	Ai	antisense to gene acpP;antisense to gene fabF
195	82526	0	3025	-	11	6	12.3891	Ai	antisense to gene GJU04_RS00415;antisense to gene fabG
196	82604.5	7.5	293.5	+	12	0	0	3U;5U	3UTR of tmk , -11 nt before the end and 289 after;Between 291 and -9 nt upstream GJU04_RS00440
197	82815.5	8.5	3378.5	-	481	7	11.9576	Ai	antisense to gene GJU04_RS00415;antisense to gene fabG
198	83357	5	3856	-	13	8	15.4249	Ai	antisense to gene GJU04_RS00415;antisense to gene fabG
199	84333	0	702	+	160	1	7.31379	I	Whithin ptsG , -384 nt after start and 372 nt before end
200	84424	8	611	+	17	1	8.22206	I	Whithin ptsG , -467 nt after start and 372 nt before end
201	84468	1	622	+	16	1	5.77743	I	Whithin ptsG , -518 nt after start and 317 nt before end
202	84482	2	553	+	13	1	7.96651	I	Whithin ptsG , -531 nt after start and 372 nt before end
203	84556	3	476	+	14	0	58.7907	I	Whithin ptsG , -604 nt after start and 375 nt before end
204	84689	8	345	+	123	0	7.80255	I	Whithin ptsG , -732 nt after start and 373 nt before end
205	84801.5	8.5	232.5	+	96	0	7.86777	I	Whithin ptsG , -844 nt after start and 373 nt before end
206	85210	0	320	+	26	0	10.1562	3U;5U	3UTR of ptsG , -123 nt before the end and 196 after;Between 189 and -130 nt upstream GJU04_RS00450
207	85266	0	1350	-	32	2	111.432	Ai	antisense to gene ptsG
208	85419	8	1816	-	326	3	6.97522	Ai	antisense to gene GJU04_RS00440;antisense to gene ptsG
209	85937.5	10.5	2115.5	-	13	4	51.9693	Ai	antisense to gene GJU04_RS00440;antisense to gene ptsG
210	86082.5	7.5	1754.5	+	30446	3	79.0804	3A;5A	antisense to gene gap (between -993 and 768 nt downstream);antisense to gene sppA (between -938 and 823 nt downstream)
211	86207	0	2385	-	99	5	58.405	Ai	antisense to gene GJU04_RS00440;antisense to gene ptsG
212	86270	0	2448	-	18	5	59.753	Ai	antisense to gene GJU04_RS00440;antisense to gene ptsG
213	86695	0	1310	+	1973	2	25.5846	3A;5A	antisense to gene gap (between -1161 and 148 nt downstream);antisense to gene sppA (between -1106 and 203 nt downstream)
214	87199	0	872	+	968	1	24.8926	Ai	antisense to gene sppA
215	87230	1	855	+	309	1	22.9086	Ai	antisense to gene sppA
216	87357	6	895	+	28213	1	23.466	Ai	antisense to gene sppA
217	87489	7	486	+	23029	0	74.8933	Ai	antisense to gene sppA
218	87803	6	2987	+	507	6	28.9477	3A;5A;Achev	antisense to gene sppA (between -2074 and 918 nt downstream);Ai overlaping gene xthA;antisense to gene cls (between -1165 and 1827 nt downstream)
219	87997	6	328	-	11	0	83.25	I	Whithin sppA , 1045 nt after start and -1105 nt before end
220	88141	3	1554	+	12	3	59.4601	3A;5A;Achev	antisense to gene sppA (between -979 and 577 nt downstream);Ai overlaping gene xthA;antisense to gene cls (between -70 and 1486 nt downstream)
221	88381	4	1306	+	13	2	55.8542	3A;5A;Achev	antisense to gene sppA (between -971 and 338 nt downstream);Ai overlaping gene xthA;antisense to gene cls (between -62 and 1247 nt downstream)
222	88523	9	1164	+	13	2	50.5275	3A;5A;Achev	antisense to gene sppA (between -971 and 201 nt downstream);Ai overlaping gene xthA;antisense to gene cls (between -62 and 1110 nt downstream)
223	89344	4	1404	+	1063	2	47.7146	3A;5A	antisense to gene xthA (between -1191 and 216 nt downstream);antisense to gene cls (between -1123 and 284 nt downstream)
224	89512.5	9.5	1277.5	+	83	2	37.4447	3A;5A	antisense to gene xthA (between -1233 and 53 nt downstream);antisense to gene cls (between -1165 and 121 nt downstream)
225	89541.5	7.5	1257.5	+	153	2	36.0171	3A;5A	antisense to gene xthA (between -1242 and 22 nt downstream);antisense to gene cls (between -1174 and 90 nt downstream)
226	90354	0	3390	+	11	8	116.276	3A;5A;Achev	antisense to gene cls (between -2653 and 736 nt downstream);Ai overlaping gene ychF;Ai overlaping gene pth;antisense to gene GJU04_RS00485 (between -913 and 2476 nt downstream)
227	90426	0	3318	+	46	7	114.11	3A;5A;Achev	antisense to gene cls (between -2653 and 664 nt downstream);Ai overlaping gene ychF;Ai overlaping gene pth;antisense to gene GJU04_RS00485 (between -913 and 2404 nt downstream)
228	92455	8	1289	+	146	2	83.7133	3A;5A;Div	Between 242 nt and 1538 nt diverging with gene ychF;antisense to gene pth (between -939 and 357 nt downstream);antisense to gene GJU04_RS00485 (between -913 and 383 nt downstream)
229	92951	7	837	+	1038	1	45.1171	5A;Div	Between 140 nt and 983 nt diverging with gene pth;antisense to gene GJU04_RS00485 (between -10 and 833 nt downstream)
230	92982	0	786	+	15	1	55.7819	Ai;Div	Between 178 nt and 963 nt diverging with gene pth;antisense to gene GJU04_RS00485
231	94366	10	426	-	403	0	0	P;Ai	antisense to gene prfA;Between 599 and 164 nt upstream GJU04_RS00485
232	94510	2	573	-	12	1	1.86486	P;Ai	antisense to gene prfA;Between 735 and 161 nt upstream GJU04_RS00485
233	95967	5	2012	-	11	4	2.49712	P;Ai	antisense to gene prfA;Between 2195 and 179 nt upstream GJU04_RS00485
234	96163	8	2144	-	22	4	16.6384	P;Ai	antisense to gene prfA;Between 2394 and 243 nt upstream GJU04_RS00485
235	97403.5	8.5	1421.5	-	3427	2	18.4037	Ai	antisense to gene thrS
236	97623.5	3.5	458.5	-	11361	0	98.5778	Ai	antisense to gene thrS;antisense to gene infC
237	97651	0	331	+	155	0	89.9012	3U;5U	3UTR of infC , -184 nt before the end and 146 after;Between 173 and -157 nt upstream rpmI
238	98173	0	184	+	24	0	0	I	Whithin rplT , -102 nt after start and 62 nt before end
239	99451	2	892	-	4207	1	30.4222	Ai	antisense to gene pheS
240	99694	0	1152	-	42	2	35.7852	Ai	antisense to gene pheS
241	100262	5.5	1702.5	-	11	3	39.7108	Ai	antisense to gene pheS
242	100712	6.5	221.5	+	11	0	45.4	I	Whithin pheT , -1198 nt after start and 1064 nt before end
243	102997	0	475	-	3123	0	4.30863	Ai	antisense to gene GJU04_RS00530;antisense to gene tyrS
244	103750	0	1221	-	48	2	5.89878	Ai	antisense to gene GJU04_RS00530;antisense to gene tyrS
245	103986	4.5	1057.5	+	18	2	5.4003	3U;3A	antisense to gene GJU04_RS00545 (between -864 and 197 nt downstream);3UTR of tyrS , -1011 nt before the end and 50 after
246	104130	4	1614	-	3865	3	3.05449	Ai	antisense to gene GJU04_RS00530;antisense to gene tyrS
247	104243	10	1713	-	23	3	7.27417	Ai	antisense to gene GJU04_RS00530;antisense to gene tyrS
248	104270	5	1740	-	23	3	7.38772	Ai	antisense to gene GJU04_RS00530;antisense to gene tyrS
249	104271	9	772	+	1447	1	4.6957	Ai	antisense to gene GJU04_RS00545
250	104391	7	1876	-	22	4	3.48373	Ai	antisense to gene GJU04_RS00530;antisense to gene tyrS
251	105116	6.5	192.5	-	14	0	44	I	Whithin GJU04_RS00545 , 596 nt after start and -945 nt before end
252	105870	10	804	+	126	1	7.72898	3U;Achev	Ai overlaping gene rnt;3UTR of grxD , -693 nt before the end and 120 after
253	106056	1	657	+	61	1	2.75417	5A	antisense to gene rnt (between -71 and 586 nt downstream)
254	106334	2	703	-	550	1	1.27644	P;Ai	antisense to gene grxD;Between 815 and 111 nt upstream GJU04_RS00545
255	106335	7	334	+	19	0	45.0962	5A	antisense to gene rnt (between -27 and 313 nt downstream)
256	106438	10.5	368.5	+	27	0	15.5833	5A	antisense to gene rnt (between -164 and 214 nt downstream)
257	106722	3	1089	-	18	2	1.82431	P;Ai	antisense to gene grxD;Between 1204 and 113 nt upstream GJU04_RS00545
258	106801	1	1164	-	47	2	3.91742	P;Ai	antisense to gene grxD;Between 1281 and 117 nt upstream GJU04_RS00545
259	106973	9	1257	-	17	2	44.845	P;Ai	antisense to gene grxD;Between 1461 and 196 nt upstream GJU04_RS00545;Between 341 and -924 nt upstream rnt
260	107240	9	1532	-	39	3	48.9313	P;Ai	antisense to gene grxD;Between 1728 and 188 nt upstream GJU04_RS00545;Between 608 and -932 nt upstream rnt
261	107915	3	1585	+	35	3	14.4945	3U;Chev;Achev	Ai overlaping gene tsaB;3UTR of minD , -1055 nt before the end and 532 after;Overlaping gene minE
262	107996	10	1504	+	21	3	13.8792	3U;Chev;Achev	Ai overlaping gene tsaB;3UTR of minD , -1055 nt before the end and 458 after;Overlaping gene minE
263	109176	5	315	+	21	0	13.3333	5A	antisense to gene tsaB (between -65 and 254 nt downstream)
264	110148	7	490	-	13221	0	119.471	P;Ai	antisense to gene hslV;Between 730 and 234 nt upstream tsaB
265	110846	7.5	448.5	+	56	0	66.0364	3U;5U	3UTR of hslU , -192 nt before the end and 263 after;Between 362 and -93 nt upstream GJU04_RS00590
266	112368	0	2843	+	345	6	12.0663	3A;5A;Achev	antisense to gene hisIE (between -2805 and 37 nt downstream);Ai overlaping gene hisF;Ai overlaping gene GJU04_RS00605;Ai overlaping gene hisH;antisense to gene hisB (between -714 and 2128 nt downstream)
267	112496	4	2602	+	248	5	38.2377	3A;5A;Achev;Div	Between 87 nt and 2692 nt diverging with gene hisIE;antisense to gene hisF (between -1919 and 686 nt downstream);Ai overlaping gene GJU04_RS00605;Ai overlaping gene hisH;antisense to gene hisB (between -601 and 2004 nt downstream)
268	113651	9	1387	+	1110	2	92.3995	3A;5A;Achev	antisense to gene GJU04_RS00605 (between -1137 and 258 nt downstream);Ai overlaping gene hisH;antisense to gene hisB (between -541 and 854 nt downstream)
269	114298	0	885	+	19	1	18.6253	3A;5A	antisense to gene hisH (between -683 and 201 nt downstream);antisense to gene hisB (between -686 and 198 nt downstream)
270	114510	4	788	+	1599	1	5.95562	Ai;Div	Between 7 nt and 798 nt diverging with gene hisH;antisense to gene hisB
271	115901	5	3365	+	113	7	31.8484	3A;5A;Achev	antisense to gene hisC (between -2547 and 822 nt downstream);Ai overlaping gene hisD;Ai overlaping gene hisG;antisense to gene rnhA (between -227 and 3142 nt downstream)
272	116259	0	3001	+	11	6	30.0401	3A;5A;Achev	antisense to gene hisC (between -2541 and 459 nt downstream);Ai overlaping gene hisD;Ai overlaping gene hisG;antisense to gene rnhA (between -221 and 2779 nt downstream)
273	116316	7	2950	+	333	6	28.5886	3A;5A;Achev	antisense to gene hisC (between -2547 and 409 nt downstream);Ai overlaping gene hisD;Ai overlaping gene hisG;antisense to gene rnhA (between -227 and 2729 nt downstream)
274	116434	5.5	2832.5	+	16	6	27.9143	3A;5A;Achev	antisense to gene hisC (between -2547 and 290 nt downstream);Ai overlaping gene hisD;Ai overlaping gene hisG;antisense to gene rnhA (between -227 and 2610 nt downstream)
275	116552	9.5	2677.5	+	170	5	43.6389	3A;5A;Achev	antisense to gene hisC (between -2510 and 176 nt downstream);Ai overlaping gene hisD;Ai overlaping gene hisG;antisense to gene rnhA (between -190 and 2496 nt downstream)
276	116621	0	2639	+	130	5	27.5803	3A;5A;Achev	antisense to gene hisC (between -2541 and 97 nt downstream);Ai overlaping gene hisD;Ai overlaping gene hisG;antisense to gene rnhA (between -221 and 2417 nt downstream)
277	117157	6	2109	+	103	4	24.7011	3A;5A;Achev	antisense to gene hisD (between -1269 and 845 nt downstream);Ai overlaping gene hisG;antisense to gene rnhA (between -227 and 1887 nt downstream)
278	117553	6	1713	+	241	3	25.4076	3A;5A;Achev	antisense to gene hisD (between -1269 and 449 nt downstream);Ai overlaping gene hisG;antisense to gene rnhA (between -227 and 1491 nt downstream)
279	117951	0	1309	+	215	2	22.7029	3A;5A;Achev	antisense to gene hisD (between -1263 and 45 nt downstream);Ai overlaping gene hisG;antisense to gene rnhA (between -221 and 1087 nt downstream)
280	118004	0	1262	+	63	2	22.2885	3A;5A;Div	Between 8 nt and 1269 nt diverging with gene hisD;antisense to gene hisG (between -365 and 896 nt downstream);antisense to gene rnhA (between -227 and 1034 nt downstream)
281	118856	2	873	+	227	1	39.9179	5U;5A;Achev	antisense to gene hisG (between -828 and 46 nt downstream);Ai overlaping gene rnhA;Between 691 and -183 nt upstream dnaQ
282	118919	1	840	+	19	1	48.138	5U;Achev;Div	Between 18 nt and 858 nt diverging with gene hisG;Ai overlaping gene rnhA;Between 627 and -213 nt upstream dnaQ
283	119242	9.5	629.5	+	38	1	4.50355	5U;5A	antisense to gene rnhA (between -366 and 272 nt downstream);Between 312 and -326 nt upstream dnaQ
284	119357	7	448	+	14	0	82	5U;5A	antisense to gene rnhA (between -299 and 155 nt downstream);Between 195 and -259 nt upstream dnaQ
285	119435	3	405	+	18	0	21.4737	5U;5A	antisense to gene rnhA (between -334 and 73 nt downstream);Between 113 and -294 nt upstream dnaQ
286	120016	3.5	576.5	-	14	1	5.56102	P;Ai	antisense to gene dnaQ;Between 515 and -64 nt upstream rnhA
287	120079	9	639	-	65	1	5.87339	P;Ai	antisense to gene dnaQ;Between 583 and -64 nt upstream rnhA
288	120247	4	807	-	31	1	7.18073	P;Ai	antisense to gene dnaQ;Between 746 and -64 nt upstream rnhA
289	120298	6.5	2725.5	+	12	5	123.626	3A;Achev	Ai overlaping gene GJU04_RS00645;Ai overlaping gene fbaA;antisense to gene GJU04_RS00655 (between -540 and 2191 nt downstream)
290	120333	3	2690	+	33	5	121.915	3A;Achev	Ai overlaping gene GJU04_RS00645;Ai overlaping gene fbaA;antisense to gene GJU04_RS00655 (between -540 and 2152 nt downstream)
291	120589	6	1149	-	11	2	7.60093	P;Ai	antisense to gene dnaQ;Between 1090 and -64 nt upstream rnhA
292	120686	0	1246	-	19	2	8.11688	P;Ai	antisense to gene dnaQ;Between 1181 and -64 nt upstream rnhA
293	121062	2	1622	-	16	3	9.87411	P;Ai	antisense to gene dnaQ;Between 1559 and -64 nt upstream rnhA
294	121147	3	2105	+	922	4	107.797	3A;5A;Achev	antisense to gene GJU04_RS00645 (between -1980 and 127 nt downstream);Ai overlaping gene fbaA;antisense to gene GJU04_RS00655 (between -769 and 1338 nt downstream)
295	123056	5	2648	+	241	5	54.4189	5A;Achev	antisense to gene GJU04_RS00655 (between -2067 and 585 nt downstream);Ai overlaping gene tkt
296	123124	0	2604	+	15	5	14.1949	5A;Achev	antisense to gene GJU04_RS00655 (between -2091 and 512 nt downstream);Ai overlaping gene tkt
297	124606	9	1204	+	579	2	6.6833	5A	antisense to gene tkt (between -125 and 1087 nt downstream)
298	124900	10	829	+	2571	1	14.8533	5A	antisense to gene tkt (between -44 and 794 nt downstream)
299	125452	10	314	+	140	0	66.6266	5A	antisense to gene tkt (between -81 and 242 nt downstream)
300	125561	3	288	+	142	0	1.44335	5A	antisense to gene tkt (between -164 and 126 nt downstream)
301	126729	8	3194	+	26	7	59.2177	3U;3A;Achev	Ai overlaping gene gyrA;antisense to gene mutS (between -59 and 3142 nt downstream);3UTR of metK , -2868 nt before the end and 333 after
302	126760	3	3036	+	14	6	22.7434	3U;Achev	Ai overlaping gene gyrA;3UTR of metK , -2741 nt before the end and 297 after
303	126909	0	1034	-	431	2	1.97877	P;Ai	antisense to gene metK;Between 1225 and 192 nt upstream tkt
304	127217	2	1335	-	21	2	22.2427	P;Ai	antisense to gene metK;Between 1535 and 199 nt upstream tkt
305	127285	0	2526	+	164	5	21.4875	5A	antisense to gene gyrA (between -169 and 2356 nt downstream)
306	129663	1	1291	+	13	2	22.162	3A;Div	Between 21 nt and 1312 nt diverging with gene gyrA;antisense to gene mutS (between -1090 and 201 nt downstream)
307	130480	1	2683	+	16	5	19.2884	5A;Achev	antisense to gene mutS (between -906 and 1777 nt downstream);Ai overlaping gene GJU04_RS00680
308	130874	9	1687	+	31	3	66.3212	3A;5A	antisense to gene mutS (between -304 and 1391 nt downstream);antisense to gene GJU04_RS00680 (between -175 and 1520 nt downstream)
309	131331	6	1234	+	6162	2	61.2038	3A;5A	antisense to gene mutS (between -308 and 931 nt downstream);antisense to gene GJU04_RS00680 (between -179 and 1060 nt downstream)
310	132282	5	888	+	151	1	15.1524	Achev;Div	Between 21 nt and 913 nt diverging with gene mutS;Ai overlaping gene GJU04_RS00680
311	133346	8	281	+	19	0	31.5556	I;Div	Between 222 nt and 510 nt diverging with gene GJU04_RS00680;Whithin rsmH , -93 nt after start and 548 nt before end
312	136630	9	1733	-	568	3	63.8292	Ai	antisense to gene GJU04_RS00690
313	136806	6	1822	-	522	3	61.3028	Ai	antisense to gene GJU04_RS00690
314	136894	0	2892	-	15	6	19.8476	Ai	antisense to gene rsmH;antisense to gene GJU04_RS00690
315	137318	9.5	222.5	+	15	0	28.5	I	Whithin mraY , -202 nt after start and 655 nt before end
316	137850	6.5	455.5	+	11	0	17.0741	3U;5U	3UTR of mraY , -111 nt before the end and 350 after;Between 361 and -100 nt upstream murD
317	138373	0	877	-	16	1	16.5072	Ai	antisense to gene mraY
318	139187	8	1724	-	88	3	11.2108	Ai	antisense to gene mraY
319	139315	9	1695	-	17	3	37.4511	Ai	antisense to gene mraY
320	139544	9	2081	-	15	4	11.7262	Ai	antisense to gene mraY
321	140161	4	917	-	1532	1	104.722	Ai	antisense to gene murD;antisense to gene murG
322	141440	4	607	+	11	1	52.3714	I	Whithin murC , -757 nt after start and 111 nt before end
323	141515	8	917	-	57	1	90.5371	Ai	antisense to gene murG;antisense to gene murC
324	141619	5	2083	-	959	4	49.5917	Ai	antisense to gene murG
325	141690	8	2118	-	2642	4	47.1171	Ai	antisense to gene murG
326	141725	0	1222	-	13	2	78.4936	Ai	antisense to gene murG;antisense to gene murC
327	142914	9	3350	-	16	7	46.2013	Ai	antisense to gene murG
328	143412	3	3848	-	48	8	49.1927	Ai	antisense to gene murG
329	144532	9	852	-	1801	1	7.80411	P;Ai	antisense to gene secA;Between 902 and 42 nt upstream GJU04_RS00725
330	144564	9.5	860.5	-	1517	1	9.61896	P;Ai	antisense to gene secA;Between 935 and 66 nt upstream GJU04_RS00725
331	144776	4	327	+	11	0	107.027	I	Whithin secA , -1017 nt after start and 1397 nt before end
332	144794	3	310	+	15	0	83.4667	I	Whithin secA , -1036 nt after start and 1396 nt before end
333	145788	0	2111	-	402	4	4.07256	P;Ai	antisense to gene secA;Between 2149 and 39 nt upstream GJU04_RS00725
334	146126	9	2489	-	44	5	2.98166	P;Ai	antisense to gene secA;Between 2496 and -1 nt upstream GJU04_RS00725
335	146221	0	2581	-	47	5	3.17513	P;Ai	antisense to gene secA;Between 2582 and 2 nt upstream GJU04_RS00725
336	146850	8	3210	-	15	7	3.78224	P;Ai	antisense to gene secA;Between 3219 and 2 nt upstream GJU04_RS00725
337	147374	9	2429	+	24674	5	0.911404	5A;Achev	antisense to gene dnaJ (between -2132 and 305 nt downstream);Ai overlaping gene dnaK
338	149325	1	466	+	523	0	27.9305	5A	antisense to gene dnaK (between -88 and 378 nt downstream)
339	150216	5	1635	-	13	3	80	P	Between 519 and -1120 nt upstream dnaK
340	150562	9	1981	-	14	5	84.8342	P	Between 869 and -1120 nt upstream dnaK
341	150615	2	365	-	26	0	85.8936	Ai	antisense to gene GJU04_RS00745
342	151276	0	602	+	13	1	9.70968	3U;5U	3UTR of GJU04_RS00745 , -343 nt before the end and 258 after;Between 309 and -292 nt upstream GJU04_RS00750
343	151420	4	329	+	19	0	11.8571	3U;5U	3UTR of GJU04_RS00745 , -214 nt before the end and 118 after;Between 169 and -163 nt upstream GJU04_RS00750
344	151519	9	1240	-	1210	2	3.33397	Ai	antisense to gene GJU04_RS00745
345	152306	0	1839	-	306	3	50.0227	Ai	antisense to gene GJU04_RS00745
346	152422	6	2143	-	1749	4	3.28915	Ai	antisense to gene GJU04_RS00745
347	153051	2	2598	-	577	5	34.0776	Ai	antisense to gene GJU04_RS00745
348	153391	0	23	+	14	0	0	I	Whithin GJU04_RS00750 , -1806 nt after start and 964 nt before end
349	155227	0	923	-	13	1	14.7249	Ai	antisense to gene GJU04_RS00750;antisense to gene argF
350	157516	4.5	318.5	+	11	0	61.3333	I	Whithin prmB , -321 nt after start and 265 nt before end
351	157764	7	756	-	6835	1	14.2759	Ai	antisense to gene prmB
352	158076	6.5	433.5	+	24	0	101.911	3U;5U	3UTR of prmB , -409 nt before the end and 30 after;Between 76 and -363 nt upstream aroC
353	158279	0	623	+	33	1	67.9636	I	Whithin aroC , -134 nt after start and 314 nt before end
354	159190	3	2159	-	3189	4	13.6215	Ai	antisense to gene prmB
355	159342	4	2367	-	1191	5	21.9196	Ai	antisense to gene prmB
356	159716	7	2741	-	35	6	25.2531	Ai	antisense to gene prmB
357	159822	2.5	2803.5	-	14	6	14.4695	Ai	antisense to gene prmB
358	160404	8	2147	+	35	4	42.2972	3A;5A;Achev	antisense to gene GJU04_RS00785 (between -1500 and 654 nt downstream);Ai overlaping gene GJU04_RS00790;Ai overlaping gene apaG;antisense to gene rsmA (between -250 and 1904 nt downstream)
359	162092	7.5	209.5	-	11	0	30.7143	P;I	Between 207 and -9 nt upstream GJU04_RS00790;Whithin apaG , 412 nt after start and -184 nt before end
360	162475	0	605	+	12	1	74.4615	Ai;Div	Between 180 nt and 784 nt diverging with gene apaG;antisense to gene rsmA
361	163235	7	1309	+	11	3	19.6119	5A;Div	Between 131 nt and 1446 nt diverging with gene rsmA;antisense to gene GJU04_RS00805 (between -82 and 1233 nt downstream)
362	165447	10	754	+	32	1	84.3333	3U;3A;Achev	Ai overlaping gene acpS;antisense to gene era (between -248 and 515 nt downstream);3UTR of djlA , -682 nt before the end and 81 after
363	166737	0	932	+	99	1	126.69	3A;5A;Achev	antisense to gene era (between -889 and 42 nt downstream);Ai overlaping gene rnc;antisense to gene lepB (between -128 and 803 nt downstream)
364	167593	9	3899	+	19	9	3.19463	3A;5A;Achev;Div	Between 95 nt and 4002 nt diverging with gene rnc;antisense to gene lepB (between -3190 and 717 nt downstream);Ai overlaping gene lepA;antisense to gene GJU04_RS00840 (between -1197 and 2710 nt downstream)
365	167838	9.5	3654.5	+	38	8	3.02563	3A;5A;Achev	antisense to gene lepB (between -3190 and 473 nt downstream);Ai overlaping gene lepA;antisense to gene GJU04_RS00840 (between -1197 and 2466 nt downstream)
366	168110	6.5	3360.5	+	23	7	5.7251	3A;5A;Achev	antisense to gene lepB (between -3169 and 197 nt downstream);Ai overlaping gene lepA;antisense to gene GJU04_RS00840 (between -1176 and 2190 nt downstream)
367	168511	0	2960	+	13	6	5.15742	3A;5A;Div	Between 210 nt and 3169 nt diverging with gene lepB;antisense to gene lepA (between -1229 and 1730 nt downstream);antisense to gene GJU04_RS00840 (between -1176 and 1783 nt downstream)
368	169042	8	2201	+	895	4	116.433	3A;5A	antisense to gene lepA (between -1001 and 1207 nt downstream);antisense to gene GJU04_RS00840 (between -948 and 1260 nt downstream)
369	169074	8	2169	+	1778	4	117.361	3A;5A	antisense to gene lepA (between -1001 and 1175 nt downstream);antisense to gene GJU04_RS00840 (between -948 and 1228 nt downstream)
370	170074	3	1318	+	1315	2	19.5725	3A;5A	antisense to gene lepA (between -1150 and 170 nt downstream);antisense to gene GJU04_RS00840 (between -1097 and 223 nt downstream)
371	170154	2	302	-	18	0	40	I	Whithin lepA , 388 nt after start and -1705 nt before end
372	170176	8.5	512.5	-	14	1	0	I	Whithin lepA , 576 nt after start and -1734 nt before end
373	170336	8	916	+	177	1	96.0593	Ai;Div	Between 87 nt and 1010 nt diverging with gene lepA;antisense to gene GJU04_RS00840
374	170531	1	204	-	12	0	47.3077	P;I	Between 291 and 87 nt upstream lepA;Whithin GJU04_RS00840 , 2014 nt after start and -238 nt before end
375	172134	5	1187	+	17	2	16.6396	3A;5A;Achev	antisense to gene GJU04_RS00840 (between -978 and 213 nt downstream);Ai overlaping gene rlmB;antisense to gene miaA (between -63 and 1128 nt downstream)
376	173684	5.5	796.5	+	16	1	53.9394	3A;5A	antisense to gene miaA (between -273 and 528 nt downstream);antisense to gene mutL (between -264 and 537 nt downstream)
377	173994	7	2277	+	21	5	42.1375	3A;5A;Achev	antisense to gene miaA (between -2063 and 220 nt downstream);Ai overlaping gene mutL;antisense to gene orn (between -171 and 2112 nt downstream)
378	175052	6.5	1215.5	+	15	2	23.2069	3A;5A	antisense to gene mutL (between -356 and 865 nt downstream);antisense to gene orn (between -167 and 1054 nt downstream)
379	176226	4	479	+	23	0	129.307	5A	antisense to gene orn (between -36 and 446 nt downstream)
380	176410	6	295	+	13	0	90.9091	5A	antisense to gene orn (between -36 and 264 nt downstream)
381	176438	6	273	+	11	1	28.7586	5A	antisense to gene orn (between -42 and 236 nt downstream)
382	177593	5	1716	+	42	3	15.9598	3U;5U;Achev	Ai overlaping gene epmA;Ai overlaping gene efp;3UTR of asd , -1661 nt before the end and 59 after;Between 1711 and -9 nt upstream GJU04_RS00885
383	177603	0	682	-	36	1	22.3203	Ai	antisense to gene asd
384	178173	7	1148	+	15	2	15.0653	5U;5A;Achev	antisense to gene epmA (between -681 and 473 nt downstream);Ai overlaping gene efp;Between 1133 and -21 nt upstream GJU04_RS00885
385	179041	5	322	+	27	0	13.8723	5U;5A	antisense to gene efp (between -130 and 196 nt downstream);Between 263 and -63 nt upstream GJU04_RS00885
386	179666	10	371	-	60	0	7.37255	P;Ai	antisense to gene GJU04_RS00885;Between 444 and 64 nt upstream efp
387	180016	5.5	2500.5	+	11	6	1.64775	3U;Achev	Ai overlaping gene groL;Ai overlaping gene GJU04_RS00895;3UTR of GJU04_RS00885 , -2239 nt before the end and 266 after
388	180441	4	1148	-	19	2	3.75244	P;Ai	antisense to gene GJU04_RS00885;Between 1213 and 62 nt upstream efp
389	180679	0	1386	-	14	3	4.44516	P;Ai	antisense to gene GJU04_RS00885;Between 1447 and 62 nt upstream efp
390	180841	0	1541	-	56	3	23.9956	P;Ai	antisense to gene GJU04_RS00885;Between 1609 and 69 nt upstream efp
391	180916	6.5	392.5	-	91	0	126.636	I	Whithin groL , 1522 nt after start and -522 nt before end
392	181236	1	827	-	19	1	78.7751	I	Whithin groL , 1637 nt after start and -836 nt before end
393	181417	0	1014	-	14	2	82.0165	I	Whithin groL , 1643 nt after start and -1016 nt before end
394	181552	0	1143	-	21	2	83.8748	I	Whithin groL , 1637 nt after start and -1151 nt before end
395	181618	0	1209	-	64	2	79.4575	I	Whithin groL , 1637 nt after start and -1217 nt before end
396	181753	0	413	-	2303	0	19.3735	I	Whithin groL , 706 nt after start and -1352 nt before end
397	181804	0	392	-	189	0	42.6367	I	Whithin groL , 634 nt after start and -1403 nt before end
398	182457	8	1304	-	12	3	46.9729	P	Between 418 and -893 nt upstream groL
399	183906	0	276	-	21	0	12.5455	I	Whithin GJU04_RS00905 , 533 nt after start and -1049 nt before end
400	184087	1	451	+	24	0	86.2947	3A;5A	antisense to gene GJU04_RS00905 (between -373 and 78 nt downstream);antisense to gene GJU04_RS00910 (between -304 and 147 nt downstream)
401	184156	0	423	+	32	0	53.0754	3A;5A	antisense to gene GJU04_RS00905 (between -414 and 8 nt downstream);antisense to gene GJU04_RS00910 (between -345 and 77 nt downstream)
402	185616	10	3987	+	121	8	110.084	3A;5A	antisense to gene carB (between -1105 and 2891 nt downstream);antisense to gene carA (between -1103 and 2893 nt downstream)
403	185700	7	3903	+	1143	8	109.359	3A;5A	antisense to gene carB (between -1105 and 2804 nt downstream);antisense to gene carA (between -1103 and 2806 nt downstream)
404	186105	5	3498	+	99	7	116.078	3A;5A	antisense to gene carB (between -1105 and 2397 nt downstream);antisense to gene carA (between -1103 and 2399 nt downstream)
405	186504	5	159	-	11	0	0	I	Whithin carB , 2151 nt after start and -1251 nt before end
406	186899	9	569	-	12	1	4.24444	I	Whithin carB , 2166 nt after start and -1650 nt before end
407	187421	7	1726	+	444	3	116.311	3A;5A	antisense to gene carB (between -649 and 1083 nt downstream);antisense to gene carA (between -647 and 1085 nt downstream)
408	187715	5	1597	+	28	3	83.2719	3A;5A	antisense to gene carB (between -814 and 787 nt downstream);antisense to gene carA (between -812 and 789 nt downstream)
409	188454	5	858	+	679	1	102.962	3A;5A	antisense to gene carB (between -814 and 48 nt downstream);antisense to gene carA (between -812 and 50 nt downstream)
410	188540	7	1234	+	42	2	82.4098	5A;Div	Between 36 nt and 1276 nt diverging with gene carB;antisense to gene carA (between -129 and 1111 nt downstream)
411	188922	8	2501	+	81	5	57.3909	5A;Achev	antisense to gene carA (between -1778 and 730 nt downstream);Ai overlaping gene ilvC
412	188941	10	639	-	15	1	14.5227	P;I	Between 454 and -194 nt upstream carB;Whithin carA , 1341 nt after start and -452 nt before end
413	190748	4.5	848.5	+	2469	1	22.7018	3A;5A	antisense to gene ilvC (between -242 and 610 nt downstream);antisense to gene ilvD (between -15 and 837 nt downstream)
414	191145	2	5291	+	40	11	66.8985	5A;Achev	antisense to gene ilvC (between -5082 and 210 nt downstream);Ai overlaping gene ilvD;Ai overlaping gene GJU04_RS00935;Ai overlaping gene ilvM;Ai overlaping gene ilvG
415	191611	8	3120	+	5522	6	127.653	3A;5A;Achev;Div	Between 250 nt and 3377 nt diverging with gene ilvC;antisense to gene ilvD (between -1291 and 1836 nt downstream);Ai overlaping gene GJU04_RS00935;Ai overlaping gene ilvM;antisense to gene ilvG (between -52 and 3075 nt downstream)
416	192025	8	4411	+	1631	9	67.7167	5A;Achev	antisense to gene ilvD (between -2996 and 1422 nt downstream);Ai overlaping gene GJU04_RS00935;Ai overlaping gene ilvM;Ai overlaping gene ilvG
417	192182	0	2634	+	946	5	129.705	3A;5A;Achev	antisense to gene ilvD (between -1376 and 1257 nt downstream);Ai overlaping gene GJU04_RS00935;Ai overlaping gene ilvM;antisense to gene ilvG (between -137 and 2496 nt downstream)
418	193363	5	3073	+	1542	6	83.905	5A;Achev	antisense to gene ilvD (between -2996 and 81 nt downstream);Ai overlaping gene GJU04_RS00935;Ai overlaping gene ilvM;Ai overlaping gene ilvG
419	193446	0	3020	+	938	6	74.607	Achev;Div	Between 7 nt and 3026 nt diverging with gene ilvD;Ai overlaping gene GJU04_RS00935;Ai overlaping gene ilvM;Ai overlaping gene ilvG
420	193812	8.5	2624.5	+	1612	5	116.048	5A;Achev	antisense to gene GJU04_RS00935 (between -2037 and 595 nt downstream);Ai overlaping gene ilvM;Ai overlaping gene ilvG
421	194931	6	1720	+	633	3	24.7722	5A;Div	Between 248 nt and 1973 nt diverging with gene ilvM;antisense to gene ilvG (between -311 and 1414 nt downstream)
422	195006	0	1673	+	160	3	3.97825	5A	antisense to gene ilvG (between -339 and 1333 nt downstream)
423	195437	5	1242	+	512	2	4.59972	5A	antisense to gene ilvG (between -339 and 907 nt downstream)
424	195763	8	902	+	281	1	26.6823	5A	antisense to gene ilvG (between -325 and 584 nt downstream)
425	197056	1	223	-	18	0	56.3128	Ai	antisense to gene GJU04_RS00955
426	197143	9	291	-	12	0	53.3063	Ai	antisense to gene GJU04_RS00955
427	197216	3	413	-	868	0	10.7332	Ai	antisense to gene GJU04_RS00955
428	197922	9.5	1119.5	-	11	2	11.3376	Ai	antisense to gene GJU04_RS00955
429	198048	0	1237	-	542	2	11.9977	Ai	antisense to gene GJU04_RS00955
430	198119	0	1307	-	18	2	15.2879	Ai	antisense to gene GJU04_RS00955
431	198332	1	779	+	28	1	117.813	3U;3A	antisense to gene lysS (between -710 and 69 nt downstream);3UTR of tpiA , -693 nt before the end and 86 after
432	198375	10	736	+	40	1	112.929	3U;3A	antisense to gene lysS (between -710 and 35 nt downstream);3UTR of tpiA , -693 nt before the end and 52 after
433	198438	0	1290	+	46	2	115.922	Ai	antisense to gene lysS
434	198818	10	2007	-	20	4	12.2175	Ai	antisense to gene GJU04_RS00955
435	199287	9	425	-	12	1	65.0769	I	Whithin lysS , 1060 nt after start and -896 nt before end
436	200478	10.5	548.5	-	14	1	18.4667	P;I	Between 565 and 7 nt upstream lysS;Whithin prfB , 1120 nt after start and -536 nt before end
437	200584	5	2495	+	1465	5	3.12986	5A;Achev	antisense to gene prfB (between -2028 and 471 nt downstream);Ai overlaping gene GJU04_RS00980;Ai overlaping gene GJU04_RS00985
438	200630	5.5	635.5	-	12	1	54.4681	P;I	Between 713 and 73 nt upstream lysS;Whithin prfB , 1054 nt after start and -684 nt before end
439	200989	8	2090	+	663	4	2.70311	5A;Achev	antisense to gene prfB (between -2028 and 69 nt downstream);Ai overlaping gene GJU04_RS00980;Ai overlaping gene GJU04_RS00985
440	201483	0	219	-	11	0	93.8571	P;I	Between 433 and 215 nt upstream prfB;Whithin GJU04_RS00980 , 926 nt after start and -161 nt before end
441	203431	3	304	-	225	0	1.2379	P;Ai	antisense to gene rpiA;Between 484 and 178 nt upstream GJU04_RS00985
442	204335	10	1206	-	72	2	9.46721	P;Ai	antisense to gene rpiA;Between 1395 and 180 nt upstream GJU04_RS00985
443	204390	10	1262	-	409	2	6.09868	P;Ai	antisense to gene rpiA;Between 1450 and 179 nt upstream GJU04_RS00985
444	204500	8	1368	-	156	2	29.6728	P;Ai	antisense to gene rpiA;Between 1558 and 183 nt upstream GJU04_RS00985
445	204529	1	1397	-	164	2	29.0862	P;Ai	antisense to gene rpiA;Between 1580 and 183 nt upstream GJU04_RS00985
446	204780	6	219	+	14	0	0	I	Whithin GJU04_RS01000 , -48 nt after start and 1935 nt before end
447	204920	9.5	1787.5	-	489	3	27.5452	P;Ai	antisense to gene rpiA;Between 1979 and 183 nt upstream GJU04_RS00985
448	205778	0	651	-	11	1	38.0326	Ai	antisense to gene GJU04_RS01000
449	206284	3	1148	-	16	2	45.9073	Ai	antisense to gene GJU04_RS01000
450	207500	8.5	596.5	+	26	1	98	3U	3UTR of corA , -127 nt before the end and 477 after
451	207575	4	442	+	17	0	28.961	3U	3UTR of corA , -48 nt before the end and 397 after
452	207926	10.5	900.5	-	1479	1	58.6376	Ai	antisense to gene corA
453	209400	9.5	264.5	-	18	0	101.25	Ai	antisense to gene GJU04_RS01010
454	210378	2	935	-	22	1	119.789	Ai	antisense to gene GJU04_RS01010
455	210400	9	1291	-	92	2	4.35484	Ai	antisense to gene GJU04_RS01010
456	210910	2	1333	-	175	2	93.8933	Ai	antisense to gene GJU04_RS01010
457	212133	0	830	-	100	1	55.0477	Ai	antisense to gene GJU04_RS01010;antisense to gene sucB
458	212338	5.5	2855.5	-	16	6	60.8441	Ai	antisense to gene GJU04_RS01010
459	212650	6.5	485.5	-	1617	0	26.8731	Ai	antisense to gene sucB
460	212773	8	486	-	11	0	124.238	Ai	antisense to gene sucB
461	213568	0	1398	-	71	2	21.9457	Ai	antisense to gene sucB
462	213590	1	1354	-	43	2	63.6296	Ai	antisense to gene sucB
463	214693	8	351	+	156	0	58.1224	I	Whithin cydB , -158 nt after start and 629 nt before end
464	215125	0	2976	-	11	6	14.7873	Ai	antisense to gene sucB
465	215294	8.5	2587.5	-	37	5	129.149	Ai	antisense to gene sucB;antisense to gene GJU04_RS01020
466	215703	10	3554	-	12	8	17.554	Ai	antisense to gene sucB
467	216058	6	3783	-	20	8	78.8503	Ai	antisense to gene sucB
468	216544	9.5	849.5	-	1404	1	6.61861	Ai	antisense to gene parE
469	216673	0	808	-	81	1	24.937	Ai	antisense to gene parE
470	216777	6	363	+	30	0	125.455	I	Whithin parE , -755 nt after start and 796 nt before end
471	217118	0	1248	-	21	2	22.6647	Ai	antisense to gene parE
472	217957	0	2182	-	150	4	9.48455	Ai	antisense to gene parE
473	218652	0	382	+	45	0	52.4314	I	Whithin aceE , -582 nt after start and 1703 nt before end
474	218992	9.5	3025.5	-	3339	6	104.532	Ai	antisense to gene parE
475	219469	0	3503	-	81	7	107.915	Ai	antisense to gene parE
476	220054	0	373	+	21	0	25.7241	I	Whithin aceE , -1984 nt after start and 310 nt before end
477	220517	9	4742	-	2571	10	10.5209	Ai	antisense to gene parE
478	220628	3.5	4853.5	-	1285	10	10.5232	Ai	antisense to gene parE
479	221766	3.5	5990.5	-	12	13	11.7513	Ai	antisense to gene parE
480	221904	0	480	-	504	0	64.293	Ai	antisense to gene GJU04_RS01040
481	222342	8.5	938.5	-	1452	1	30.6039	Ai	antisense to gene GJU04_RS01040
482	222432	0	917	-	370	1	104.677	Ai	antisense to gene GJU04_RS01040
483	222657	0	1259	-	258	2	25.8903	Ai	antisense to gene GJU04_RS01040
484	223379	3	5195	+	14	11	89.2473	3U;3A;Achev	Ai overlaping gene dapE;Ai overlaping gene lon;Ai overlaping gene clpX;antisense to gene clpP (between -26 and 5171 nt downstream);3UTR of lpdA , -5047 nt before the end and 150 after
485	223410	5	5164	+	30	11	88.7591	3U;3A;Achev	Ai overlaping gene dapE;Ai overlaping gene lon;Ai overlaping gene clpX;antisense to gene clpP (between -26 and 5142 nt downstream);3UTR of lpdA , -5047 nt before the end and 121 after
486	223585	0	2186	-	19	4	16.8398	Ai	antisense to gene GJU04_RS01040
487	223755	10	2360	-	12	5	17.3992	Ai	antisense to gene GJU04_RS01040
488	223769	6	4469	+	240	9	127.983	3A;5A;Achev	antisense to gene dapE (between -3437 and 1037 nt downstream);Ai overlaping gene lon;antisense to gene clpX (between -1024 and 3450 nt downstream)
489	225215	5	2174	+	3268	4	130.175	3A;5A	antisense to gene lon (between -228 and 1950 nt downstream);antisense to gene clpX (between -175 and 2003 nt downstream)
490	225915	9	1310	+	3148	2	124.129	3A;5A	antisense to gene lon (between -64 and 1254 nt downstream);antisense to gene clpX (between -11 and 1307 nt downstream)
491	226041	9	3138	+	2806	6	85.8208	5A;Achev	antisense to gene lon (between -2018 and 1128 nt downstream);Ai overlaping gene clpX;Ai overlaping gene clpP
492	226217	7	2165	+	2473	4	67.8267	3A;5A	antisense to gene lon (between -1221 and 950 nt downstream);antisense to gene clpX (between -1168 and 1003 nt downstream)
493	226626	0	417	-	15	1	90.6522	I	Whithin lon , 950 nt after start and -1799 nt before end
494	227039	9	1357	+	1164	2	100.639	3A;5A	antisense to gene lon (between -1235 and 130 nt downstream);antisense to gene clpX (between -1182 and 183 nt downstream)
495	227150	2	1315	+	33	2	64.8446	3A;5A	antisense to gene lon (between -1304 and 12 nt downstream);antisense to gene clpX (between -1251 and 65 nt downstream)
496	227776	5	1409	+	4910	2	126.481	5A;Achev	antisense to gene clpX (between -712 and 701 nt downstream);Ai overlaping gene clpP
497	227797	0	26	-	31	0	0	I	Whithin clpX , 700 nt after start and -584 nt before end
498	227900	6	1404	+	953	2	55.1976	3A;5A;Achev	antisense to gene clpX (between -831 and 578 nt downstream);Ai overlaping gene clpP;antisense to gene GJU04_RS01070 (between -97 and 1312 nt downstream)
499	228122	10.5	1268.5	+	32	2	39.9249	3A;5A;Achev	antisense to gene clpX (between -917 and 361 nt downstream);Ai overlaping gene clpP;antisense to gene GJU04_RS01070 (between -183 and 1095 nt downstream)
500	228930	5	245	-	29	0	34.5833	P;I	Between 463 and 214 nt upstream clpX;Whithin clpP , 487 nt after start and -388 nt before end
501	228992	8.5	201.5	-	20	0	44.3478	I	Whithin clpP , 381 nt after start and -454 nt before end
502	229087	6	297	-	21	0	13.8851	I	Whithin clpP , 382 nt after start and -546 nt before end
503	229369	10	1046	+	11	2	1.7901	5A;Achev;Div	Between 186 nt and 1241 nt diverging with gene clpP;antisense to gene GJU04_RS01070 (between -927 and 128 nt downstream);Ai overlaping gene GJU04_RS01075
504	229451	9	964	+	98	2	1.78928	5A;Achev;Div	Between 269 nt and 1241 nt diverging with gene clpP;antisense to gene GJU04_RS01070 (between -927 and 45 nt downstream);Ai overlaping gene GJU04_RS01075
505	229970	2	426	+	21	0	36.8103	5A	antisense to gene GJU04_RS01075 (between -20 and 407 nt downstream)
506	230083	0	314	+	38	0	12.3947	5A	antisense to gene GJU04_RS01075 (between -21 and 292 nt downstream)
507	231264	0	727	-	147	1	1.31418	P;Ai	antisense to gene GJU04_RS01080;Between 889 and 163 nt upstream GJU04_RS01075
508	231350	5	657	+	15	1	8.94595	I	Whithin metA , -87 nt after start and 142 nt before end
509	231416	10	591	+	15	1	12.8913	I	Whithin metA , -148 nt after start and 142 nt before end
510	231574	9.5	433.5	+	17	1	29.2	I	Whithin metA , -306 nt after start and 142 nt before end
511	231710	0	1171	-	14	2	1.98648	P;Ai	antisense to gene GJU04_RS01080;Between 1335 and 165 nt upstream GJU04_RS01075
512	231913	4	1245	-	33	2	58.0244	Ai	antisense to gene GJU04_RS01080
513	232518	8	491	-	1462	0	67.1562	Ai	antisense to gene metA;antisense to gene GJU04_RS01090
514	232721	10	801	-	80	1	32.9983	Ai	antisense to gene metA;antisense to gene GJU04_RS01090
515	233286	7	923	+	42	1	122.417	3U;3A	antisense to gene tilS (between -279 and 650 nt downstream);3UTR of GJU04_RS01090 , -254 nt before the end and 675 after
516	233480	6.5	861.5	+	21	1	55.2229	3U;3A	antisense to gene tilS (between -411 and 456 nt downstream);3UTR of GJU04_RS01090 , -386 nt before the end and 481 after
517	235831	0	2194	+	28	4	76.2194	Ai	antisense to gene dnaE
518	236057	9	2130	+	361	4	22.1611	Ai	antisense to gene dnaE
519	236524	3.5	1665.5	+	1571	3	19.0149	Ai	antisense to gene dnaE
520	237080	8	911	+	92	1	72.7555	Ai	antisense to gene dnaE
521	237209	0	883	+	89	1	33.5752	Ai	antisense to gene dnaE
522	237893	4	1258	+	67	2	23.6695	3A;5A	antisense to gene dnaE (between -300 and 961 nt downstream);antisense to gene fabZ (between -321 and 940 nt downstream)
523	238193	0	3295	+	12	8	6.8341	3A;5A;Achev	antisense to gene dnaE (between -2637 and 657 nt downstream);Ai overlaping gene fabZ;Ai overlaping gene GJU04_RS01110;antisense to gene bamA (between -1584 and 1710 nt downstream)
524	238598	7	2890	+	32	6	6.28249	3A;5A;Achev	antisense to gene dnaE (between -2637 and 259 nt downstream);Ai overlaping gene fabZ;Ai overlaping gene GJU04_RS01110;antisense to gene bamA (between -1584 and 1312 nt downstream)
525	238781	5	351	+	41	0	73.5962	3A;5A	antisense to gene dnaE (between -281 and 74 nt downstream);antisense to gene fabZ (between -302 and 53 nt downstream)
526	238806	9.5	326.5	+	65	0	84.5091	3A;5A	antisense to gene dnaE (between -281 and 54 nt downstream);antisense to gene fabZ (between -302 and 33 nt downstream)
527	239121	10	2367	+	18	5	5.31983	3A;5A;Achev;Div	Between 261 nt and 2637 nt diverging with gene dnaE;antisense to gene fabZ (between -2218 and 158 nt downstream);Ai overlaping gene GJU04_RS01110;antisense to gene bamA (between -1584 and 792 nt downstream)
528	240223	0	495	+	2069	0	63.3075	Ai	antisense to gene bamA
529	242420	10.5	2147.5	+	13	4	95.7665	5A;Achev;Div	Between 14 nt and 2171 nt diverging with gene bamA;antisense to gene rseP (between -829 and 1328 nt downstream);Ai overlaping gene uppS
530	242740	8	1827	+	24	3	82.967	5A;Achev	antisense to gene rseP (between -829 and 1005 nt downstream);Ai overlaping gene uppS
531	242890	9.5	1780.5	+	170	3	42.0235	3A;5A;Achev	antisense to gene rseP (between -932 and 857 nt downstream);Ai overlaping gene uppS;antisense to gene GJU04_RS01130 (between -23 and 1766 nt downstream)
532	243013	8	1705	+	12	3	44.5773	3A;5A;Achev	antisense to gene rseP (between -980 and 732 nt downstream);Ai overlaping gene uppS;antisense to gene GJU04_RS01130 (between -71 and 1641 nt downstream)
533	243355	1	1363	+	40	2	35.9605	3A;5A;Achev	antisense to gene rseP (between -980 and 383 nt downstream);Ai overlaping gene uppS;antisense to gene GJU04_RS01130 (between -71 and 1292 nt downstream)
534	243522	6.5	1265.5	+	143	2	29.8809	3A;5A;Achev	antisense to gene rseP (between -1050 and 221 nt downstream);Ai overlaping gene uppS;antisense to gene GJU04_RS01130 (between -141 and 1130 nt downstream)
535	243735	0	903	+	40	1	36.4009	5A;Achev	antisense to gene rseP (between -900 and 2 nt downstream);Ai overlaping gene uppS
536	243827	7	911	+	1734	1	28.665	3A;5A;Div	Between 83 nt and 1000 nt diverging with gene rseP;antisense to gene uppS (between -183 and 734 nt downstream);antisense to gene GJU04_RS01130 (between -91 and 826 nt downstream)
537	244421	2	3135	+	15	6	46.7112	5A;Achev	antisense to gene uppS (between -3001 and 135 nt downstream);Ai overlaping gene GJU04_RS01130;Ai overlaping gene pyrH;Ai overlaping gene tsf;Ai overlaping gene rpsB
538	244438	2	3118	+	24	6	46.4678	5A;Achev	antisense to gene uppS (between -3001 and 118 nt downstream);Ai overlaping gene GJU04_RS01130;Ai overlaping gene pyrH;Ai overlaping gene tsf;Ai overlaping gene rpsB
539	244467	5	3089	+	31	6	46.0966	5A;Achev	antisense to gene uppS (between -3001 and 92 nt downstream);Ai overlaping gene GJU04_RS01130;Ai overlaping gene pyrH;Ai overlaping gene tsf;Ai overlaping gene rpsB
540	244610	6	1356	+	22	2	102.441	Achev;Div	Between 50 nt and 1411 nt diverging with gene uppS;Ai overlaping gene GJU04_RS01130;Ai overlaping gene pyrH
541	244638	4	1328	+	12	2	100.342	Achev;Div	Between 80 nt and 1411 nt diverging with gene uppS;Ai overlaping gene GJU04_RS01130;Ai overlaping gene pyrH
542	244908	0	2648	+	21	5	39.6032	5A;Achev	antisense to gene GJU04_RS01130 (between -2358 and 289 nt downstream);Ai overlaping gene pyrH;Ai overlaping gene tsf;Ai overlaping gene rpsB
543	245252	5	918	+	5290	1	57.2928	3A;5A;Div	Between 50 nt and 972 nt diverging with gene GJU04_RS01130;antisense to gene pyrH (between -210 and 712 nt downstream);antisense to gene tsf (between -149 and 773 nt downstream)
544	246298	8	1269	+	520	2	26.3148	5A;Achev	antisense to gene tsf (between -740 and 536 nt downstream);Ai overlaping gene rpsB
545	246774	0	858	+	74	1	5.07175	5A;Achev	antisense to gene tsf (between -805 and 52 nt downstream);Ai overlaping gene rpsB
546	247030	9	615	+	1557	1	1.51016	5A;Div	Between 195 nt and 818 nt diverging with gene tsf;antisense to gene rpsB (between -94 and 529 nt downstream)
547	248496	5	1222	+	13	2	44.4449	3U;3A	antisense to gene rpoD (between -971 and 255 nt downstream);3UTR of GJU04_RS01155 , -1040 nt before the end and 186 after
548	248682	4.5	1094.5	-	328	2	1.29736	P;Ai	antisense to gene map;Between 1137 and 39 nt upstream rpsB
549	248963	7	904	+	8658	1	40.6147	Ai	antisense to gene rpoD
550	249261	0	1627	-	19	4	18.2234	P;Ai	antisense to gene map;Between 1711 and 85 nt upstream rpsB
551	249369	0	1380	+	251	2	53.0803	3A;5A	antisense to gene rpoD (between -197 and 1182 nt downstream);antisense to gene dnaG (between -60 and 1319 nt downstream)
552	249402	10.5	1382.5	+	1741	2	24.7323	3A;5A	antisense to gene rpoD (between -233 and 1159 nt downstream);antisense to gene dnaG (between -96 and 1296 nt downstream)
553	249844	6	905	+	514	1	40.8888	3A;5A	antisense to gene rpoD (between -197 and 713 nt downstream);antisense to gene dnaG (between -60 and 850 nt downstream)
554	250777	8	1171	+	25	2	20.9639	Ai;Div	Between 218 nt and 1396 nt diverging with gene rpoD;antisense to gene dnaG
555	250999	5	922	+	12	1	22.8376	Ai	antisense to gene dnaG
556	251088	0	834	+	42	1	20.2906	Ai	antisense to gene dnaG
557	251574	9	1134	+	28	2	21.5971	5A;Achev	antisense to gene dnaG (between -286 and 856 nt downstream);Ai overlaping gene rpsU
558	251764	8.5	290.5	-	15	0	98.6667	I	Whithin dnaG , 947 nt after start and -1084 nt before end
559	251764	4.5	943.5	+	24	1	18.1241	5A;Achev	antisense to gene dnaG (between -286 and 661 nt downstream);Ai overlaping gene rpsU
560	252011	7	699	+	17	1	3.08445	5A;Achev	antisense to gene dnaG (between -288 and 417 nt downstream);Ai overlaping gene rpsU
561	252961	4	199	-	75	0	2.67105	P;Ai	antisense to gene tsaD;Between 282 and 80 nt upstream rpsU
562	253630	10	855	-	281	1	13.2539	P;Ai	antisense to gene tsaD;Between 957 and 93 nt upstream rpsU
563	253989	1	2110	+	11	5	1.40319	3U;Achev	Ai overlaping gene GJU04_RS01185;3UTR of GJU04_RS01180 , -1381 nt before the end and 729 after
564	254042	3	2022	+	13	4	2.51697	3U;Achev	Ai overlaping gene GJU04_RS01185;3UTR of GJU04_RS01180 , -1346 nt before the end and 678 after
565	254080	5.5	1282.5	-	12	2	114.098	P;Ai	antisense to gene tsaD;Between 1402 and 115 nt upstream rpsU
566	255474	6.5	571.5	-	11	1	7.69333	I	Whithin GJU04_RS01185 , 1064 nt after start and -742 nt before end
567	255886	0	2914	+	12	6	53.2463	Chev;3A;5A;Achev	antisense to gene GJU04_RS01185 (between -2831 and 82 nt downstream);Ai overlaping gene rho;antisense to gene trxA (between -177 and 2736 nt downstream);Overlaping gene ribB
568	256441	7	2379	+	11	5	42.1229	3U;3A;Achev	Ai overlaping gene rho;antisense to gene trxA (between -197 and 2188 nt downstream);3UTR of ribB , -2053 nt before the end and 332 after
569	257001	5	961	-	25	2	1.54783	P;Ai	antisense to gene ribB;Between 1038 and 73 nt upstream GJU04_RS01185
570	257020	0	879	-	20	1	112.49	P;Ai	antisense to gene ribB;Between 1052 and 174 nt upstream GJU04_RS01185
571	258258	7.5	331.5	-	16	0	47.18	I	Whithin rho , 554 nt after start and -1043 nt before end
572	258583	0	484	+	73	1	0	Achev;Div	Between 102 nt and 585 nt diverging with gene rho;Ai overlaping gene trxA
573	258659	0	407	+	39	0	5.65517	5A;Div	Between 178 nt and 584 nt diverging with gene rho;antisense to gene trxA (between -111 and 295 nt downstream)
574	258956	7.5	104.5	+	11	0	18	5A	antisense to gene trxA (between -106 and 5 nt downstream)
575	260000	5.5	819.5	-	128	1	8.14815	P;Ai	antisense to gene dksA;Between 1051 and 227 nt upstream trxA
576	260051	1	870	-	53	1	13.2196	P;Ai	antisense to gene dksA;Between 1098 and 228 nt upstream trxA
577	260438	10.5	2059.5	+	290	4	6.3107	Achev	Ai overlaping gene GJU04_RS01225;Ai overlaping gene aroE;Ai overlaping gene GJU04_RS01235
578	260772	10	1725	+	395	3	5.53305	5A;Achev	antisense to gene GJU04_RS01225 (between -1444 and 290 nt downstream);Ai overlaping gene aroE;Ai overlaping gene GJU04_RS01235
579	261959	0	698	+	55	1	2.50356	5U;5A;Div	Between 53 nt and 750 nt diverging with gene aroE;antisense to gene GJU04_RS01235 (between -187 and 510 nt downstream);Between 631 and -66 nt upstream def
580	262004	0	653	+	24	1	3.01282	5U;5A;Div	Between 98 nt and 750 nt diverging with gene aroE;antisense to gene GJU04_RS01235 (between -187 and 465 nt downstream);Between 586 and -66 nt upstream def
581	263693	0	734	-	940	1	14.0864	Ai	antisense to gene def;antisense to gene fmt
582	263841	0	9145	+	156	20	115.297	3U;3A;Achev	Ai overlaping gene rplQ;Ai overlaping gene rpoA;Ai overlaping gene rpsD;Ai overlaping gene rpsK;Ai overlaping gene rpsM;Ai overlaping gene rpmJ;Ai overlaping gene secY;Ai overlaping gene rplO;Ai overlaping gene rpmD;Ai overlaping gene rpsE;Ai overlaping gene rplR;Ai overlaping gene rplF;Ai overlaping gene rpsH;Ai overlaping gene rpsN;Ai overlaping gene rplE;Ai overlaping gene rplX;Ai overlaping g…
583	264224	6	1205	-	357	2	6.61079	Ai	antisense to gene def;antisense to gene fmt
584	264303	0	8683	+	923	19	111.208	3A;5A;Achev	antisense to gene rplQ (between -8509 and 173 nt downstream);Ai overlaping gene rpoA;Ai overlaping gene rpsD;Ai overlaping gene rpsK;Ai overlaping gene rpsM;Ai overlaping gene rpmJ;Ai overlaping gene secY;Ai overlaping gene rplO;Ai overlaping gene rpmD;Ai overlaping gene rpsE;Ai overlaping gene rplR;Ai overlaping gene rplF;Ai overlaping gene rpsH;Ai overlaping gene rpsN;Ai overlaping gene rplE;Ai…
585	264470	6.5	1270.5	-	11	2	102.721	Ai	antisense to gene fmt
586	264668	8.5	1654.5	-	81	3	8.75584	Ai	antisense to gene def;antisense to gene fmt
587	265330	9.5	279.5	-	15	0	113.6	I	Whithin rpoA , 471 nt after start and -833 nt before end
588	267209	0	5699	+	134	12	97.6585	3A;5A;Achev;Div	Between 235 nt and 5933 nt diverging with gene rpsM;Between 66 nt and 5764 nt diverging with gene rpmJ;antisense to gene secY (between -4403 and 1295 nt downstream);Ai overlaping gene rplO;Ai overlaping gene rpmD;Ai overlaping gene rpsE;Ai overlaping gene rplR;Ai overlaping gene rplF;Ai overlaping gene rpsH;Ai overlaping gene rpsN;Ai overlaping gene rplE;Ai overlaping gene rplX;Ai overlaping gene…
589	267531	7	8578	+	170	19	103.199	3A;5A;Achev	antisense to gene secY (between -7604 and 980 nt downstream);Ai overlaping gene rplO;Ai overlaping gene rpmD;Ai overlaping gene rpsE;Ai overlaping gene rplR;Ai overlaping gene rplF;Ai overlaping gene rpsH;Ai overlaping gene rpsN;Ai overlaping gene rplE;Ai overlaping gene rplX;Ai overlaping gene rplN;Ai overlaping gene rpsQ;Ai overlaping gene rpmC;Ai overlaping gene rplP;Ai overlaping gene rpsC;Ai…
590	267675	8	5233	+	3328	11	95.0337	3A;5A;Achev	antisense to gene secY (between -4403 and 837 nt downstream);Ai overlaping gene rplO;Ai overlaping gene rpmD;Ai overlaping gene rpsE;Ai overlaping gene rplR;Ai overlaping gene rplF;Ai overlaping gene rpsH;Ai overlaping gene rpsN;Ai overlaping gene rplE;Ai overlaping gene rplX;Ai overlaping gene rplN;antisense to gene rpsQ (between -234 and 5006 nt downstream)
591	267824	5	598	-	16	1	42.0698	P;I	Between 686 and 84 nt upstream rpmJ;Whithin secY , 1277 nt after start and -653 nt before end
592	267908	1	682	-	12	1	41.1171	P;I	Between 766 and 84 nt upstream rpmJ;Whithin secY , 1277 nt after start and -733 nt before end
593	268180	0	4806	+	1444	10	112.688	3A;5A;Achev	antisense to gene secY (between -4481 and 324 nt downstream);Ai overlaping gene rplO;Ai overlaping gene rpmD;Ai overlaping gene rpsE;Ai overlaping gene rplR;Ai overlaping gene rplF;Ai overlaping gene rpsH;Ai overlaping gene rpsN;Ai overlaping gene rplE;Ai overlaping gene rplX;Ai overlaping gene rplN;Ai overlaping gene rpsQ;antisense to gene rpmC (between -73 and 4732 nt downstream)
594	268301	0	1075	-	13	2	48.9673	P;I	Between 1158 and 84 nt upstream rpmJ;Whithin secY , 1277 nt after start and -1125 nt before end
595	268458	0	1267	-	11	3	21.2552	P;I	Between 1484 and 218 nt upstream rpsM;Between 1315 and 49 nt upstream rpmJ;Whithin secY , 1312 nt after start and -1282 nt before end
596	269002	0	3984	+	570	8	107.417	3A;5A;Achev;Div	Between 62 nt and 4045 nt diverging with gene rplO;antisense to gene rpmD (between -3864 and 119 nt downstream);Ai overlaping gene rpsE;Ai overlaping gene rplR;Ai overlaping gene rplF;Ai overlaping gene rpsH;Ai overlaping gene rpsN;Ai overlaping gene rplE;Ai overlaping gene rplX;Ai overlaping gene rplN;Ai overlaping gene rpsQ;antisense to gene rpmC (between -73 and 3910 nt downstream)
597	269677	9	6416	+	6506	14	84.5628	3A;5A;Achev;Div	Between 33 nt and 6457 nt diverging with gene rpsE;antisense to gene rplR (between -6081 and 343 nt downstream);Ai overlaping gene rplF;Ai overlaping gene rpsH;Ai overlaping gene rpsN;Ai overlaping gene rplE;Ai overlaping gene rplX;Ai overlaping gene rplN;Ai overlaping gene rpsQ;Ai overlaping gene rpmC;Ai overlaping gene rplP;Ai overlaping gene rpsC;Ai overlaping gene rplV;Ai overlaping gene rpsS…
598	270606	10	259	-	24	0	77.6471	P;I	Between 45 and -223 nt upstream rplF;Whithin rpsH , 632 nt after start and -28 nt before end
599	270659	0	788	-	11	2	55.2982	P	Between 1024 and 237 nt upstream rpsE;Between 648 and -139 nt upstream rplR;Between 88 and -699 nt upstream rplF
600	272360	0	3780	+	464	8	83.7464	3A;5A;Achev;Div	Between 155 nt and 3934 nt diverging with gene rplX;antisense to gene rplN (between -3540 and 239 nt downstream);Ai overlaping gene rpsQ;Ai overlaping gene rpmC;Ai overlaping gene rplP;Ai overlaping gene rpsC;Ai overlaping gene rplV;Ai overlaping gene rpsS;Ai overlaping gene rplB;Ai overlaping gene rplW;antisense to gene rplD (between -18 and 3761 nt downstream)
601	272702	0	3406	+	48	7	74.2306	3A;5A;Achev;Div	Between 103 nt and 3508 nt diverging with gene rplN;antisense to gene rpsQ (between -3180 and 225 nt downstream);Ai overlaping gene rpmC;Ai overlaping gene rplP;Ai overlaping gene rpsC;Ai overlaping gene rplV;Ai overlaping gene rpsS;Ai overlaping gene rplB;antisense to gene rplW (between -288 and 3117 nt downstream)
602	272736	6	3373	+	437	7	73.6381	3A;5A;Achev;Div	Between 131 nt and 3509 nt diverging with gene rplN;antisense to gene rpsQ (between -3181 and 197 nt downstream);Ai overlaping gene rpmC;Ai overlaping gene rplP;Ai overlaping gene rpsC;Ai overlaping gene rplV;Ai overlaping gene rpsS;Ai overlaping gene rplB;antisense to gene rplW (between -289 and 3089 nt downstream)
603	273574	2.5	24.5	-	11	0	13	P;I	Between 36 and 10 nt upstream rplP;Whithin rpsC , 724 nt after start and -18 nt before end
604	273590	1.5	199.5	-	24	0	122.222	P;I	Between 51 and -149 nt upstream rplP;Whithin rpsC , 883 nt after start and -33 nt before end
605	274586	0	318	-	22	0	14.4545	P;I	Between 311 and -6 nt upstream rpsC;Whithin rplV , 356 nt after start and -311 nt before end
606	274934	0	1202	+	10732	2	80.7357	3A;5A;Achev	antisense to gene rpsS (between -1180 and 21 nt downstream);Ai overlaping gene rplB;Ai overlaping gene rplW;antisense to gene rplD (between -14 and 1187 nt downstream)
607	275269	9	2565	+	6397	5	11.9056	5A;Achev	antisense to gene rplB (between -2033 and 540 nt downstream);Ai overlaping gene rplW;Ai overlaping gene rplD;Ai overlaping gene rplC;Ai overlaping gene rpsJ
608	275628	7	699	-	51	1	120.686	P;I	Between 680 and -25 nt upstream rpsS;Whithin rplB , 870 nt after start and -656 nt before end
609	275704	0	738	-	20	1	108.155	P;I	Between 749 and 12 nt upstream rpsS;Whithin rplB , 833 nt after start and -725 nt before end
610	276424	10	1510	+	1662	3	1.8663	5A;Achev;Div	Between 290 nt and 1809 nt diverging with gene rplW;antisense to gene rplD (between -1207 and 312 nt downstream);Ai overlaping gene rplC;Ai overlaping gene rpsJ
611	277175	4	710	+	13867	1	5.04988	5A;Achev	antisense to gene rplC (between -485 and 228 nt downstream);Ai overlaping gene rpsJ
612	277366	6.5	1125.5	-	18	3	125.667	P	Between 1249 and 118 nt upstream rplW;Between 647 and -484 nt upstream rplD
613	278414	2.5	534.5	-	11	1	3.36261	P;Ai	antisense to gene ruvX;Between 655 and 119 nt upstream rpsJ
614	280957	7	397	+	179	0	10.6466	3U;Div	Between 97 nt and 500 nt diverging with gene trmB;3UTR of GJU04_RS01410 , -176 nt before the end and 227 after
615	281007	10	345	+	171	0	16.1348	3U;Div	Between 144 nt and 498 nt diverging with gene trmB;3UTR of GJU04_RS01410 , -174 nt before the end and 180 after
616	282179	6	1253	-	37	2	94.6283	P;Ai	antisense to gene GJU04_RS01410;Between 1332 and 74 nt upstream trmB
617	282217	10	416	-	145	0	64.3194	Ai	antisense to gene rmuC
618	283502	0	844	-	11	1	5.441	Ai	antisense to gene rmuC;antisense to gene GJU04_RS01430
619	284354	0	813	-	100	1	20.8821	Ai	antisense to gene GJU04_RS01430;antisense to gene asnS
620	284762	9.5	582.5	+	26	1	12.7826	3U;5U	3UTR of asnS , -186 nt before the end and 405 after;Between 495 and -96 nt upstream GJU04_RS01440
621	285014	4.5	330.5	+	20	0	0	3U;5U	3UTR of asnS , -186 nt before the end and 148 after;Between 238 and -96 nt upstream GJU04_RS01440
622	286063	0	486	-	7521	0	81.9064	Ai	antisense to gene GJU04_RS01440
623	286496	8.5	2459.5	+	11	5	11.2754	Achev	Ai overlaping gene GJU04_RS01445;Ai overlaping gene rpsA
624	286775	2	2180	+	109	4	10.1065	5A;Achev	antisense to gene GJU04_RS01445 (between -1780 and 401 nt downstream);Ai overlaping gene rpsA
625	286854	0	2132	+	23	4	5.81154	5A;Achev	antisense to gene GJU04_RS01445 (between -1811 and 320 nt downstream);Ai overlaping gene rpsA
626	286944	9.5	2052.5	+	1668	4	5.19693	5A;Achev	antisense to gene GJU04_RS01445 (between -1821 and 240 nt downstream);Ai overlaping gene rpsA
627	287148	10	1554	-	12	3	92.1591	Ai	antisense to gene GJU04_RS01440
628	287435	8	1583	+	3408	3	3.43879	5A;Div	Between 253 nt and 1843 nt diverging with gene GJU04_RS01445;antisense to gene rpsA (between -169 and 1421 nt downstream)
629	288433	0	495	+	2429	0	42.0119	5A	antisense to gene rpsA (between -79 and 415 nt downstream)
630	289689	0	355	-	16	0	118.333	I	Whithin aroA , 1116 nt after start and -530 nt before end
631	290146	9	2336	+	151	4	103.737	3A;5A;Achev	antisense to gene aroA (between -2030 and 314 nt downstream);Ai overlaping gene serC;antisense to gene rodA (between -825 and 1519 nt downstream)
632	290496	9.5	2068.5	+	13	4	66.9407	3A;Achev;Div	Between 35 nt and 2112 nt diverging with gene aroA;Ai overlaping gene serC;antisense to gene rodA (between -907 and 1170 nt downstream)
633	291676	7	875	+	2140	1	87.1761	Ai;Div	Between 81 nt and 962 nt diverging with gene serC;antisense to gene rodA
634	291860	2.5	886.5	+	1071	1	22.2539	Ai;Div	Between 269 nt and 1157 nt diverging with gene serC;antisense to gene rodA
635	292560	7	1744	+	47	3	11.231	3A;5A	antisense to gene rodA (between -1544 and 206 nt downstream);antisense to gene mrdA (between -1519 and 231 nt downstream)
636	292642	4.5	1661.5	+	22	3	10.7444	3A;5A	antisense to gene rodA (between -1544 and 121 nt downstream);antisense to gene mrdA (between -1519 and 146 nt downstream)
637	293406	6	221	-	22	0	85.3448	I	Whithin mrdA , 1484 nt after start and -628 nt before end
638	293455	10	247	-	16	0	123.07	I	Whithin mrdA , 1461 nt after start and -681 nt before end
639	293525	6	343	-	20	0	36.9643	I	Whithin mrdA , 1487 nt after start and -747 nt before end
640	293755	0	632	+	11	1	14.0668	Ai	antisense to gene mrdA
641	295898	10	1336	+	128	2	87.2143	Ai;Div	Between 193 nt and 1538 nt diverging with gene holA;antisense to gene leuS
642	295932	7	1302	+	38	2	85.5262	Ai;Div	Between 230 nt and 1538 nt diverging with gene holA;antisense to gene leuS
643	296306	0	903	+	65	1	78.833	Ai	antisense to gene leuS
644	296343	5	885	+	235	1	68.9251	Ai	antisense to gene leuS
645	296480	8.5	740.5	-	11	1	4.48795	P;I	Between 793 and 45 nt upstream holA;Whithin leuS , 2562 nt after start and -741 nt before end
646	297070	9	1616	+	104	3	13.8025	3A;5A	antisense to gene leuS (between -383 and 1241 nt downstream);antisense to gene ybeY (between -280 and 1344 nt downstream)
647	298322	8	2223	+	12	5	9.50751	Achev;Div	Between 12 nt and 2242 nt diverging with gene leuS;Ai overlaping gene ybeY;Ai overlaping gene miaB
648	298446	10	2107	+	17	5	6.07493	5A;Achev;Div	Between 134 nt and 2250 nt diverging with gene leuS;antisense to gene ybeY (between -1686 and 430 nt downstream);Ai overlaping gene miaB
649	298821	9	1724	+	190	3	7.4164	5A;Achev	antisense to gene ybeY (between -1678 and 54 nt downstream);Ai overlaping gene miaB
650	298968	9.5	1576.5	+	1366	3	6.86863	5A;Div	Between 93 nt and 1678 nt diverging with gene ybeY;antisense to gene miaB (between -319 and 1266 nt downstream)
651	299109	0	1444	+	251	3	4.33991	5A;Div	Between 243 nt and 1686 nt diverging with gene ybeY;antisense to gene miaB (between -327 and 1116 nt downstream)
652	300376	1	268	-	15	0	76.8571	P	Between 152 and -116 nt upstream miaB
653	300455	6	278	-	77	0	24.8791	P	Between 236 and -47 nt upstream miaB
654	300820	10	695	-	19	1	21.021	P	Between 605 and -99 nt upstream miaB
655	300860	9.5	734.5	-	26	1	20.6704	P	Between 644 and -99 nt upstream miaB
656	300905	0	780	-	12	1	20.4188	P	Between 680 and -99 nt upstream miaB
657	300927	10	744	+	12	1	11.2632	I	Whithin glnS , -267 nt after start and 635 nt before end
658	300937	9	711	-	23	1	68.75	P;Ai	antisense to gene glnS;Between 721 and 2 nt upstream miaB
659	301086	4.5	278.5	+	12	0	118.047	I	Whithin glnS , -431 nt after start and 942 nt before end
660	301412	7.5	487.5	-	313	0	114.125	Ai	antisense to gene glnS
661	301622	0	706	-	11	1	61.5778	Ai	antisense to gene glnS
662	301692	8	926	-	781	1	40.9705	Ai	antisense to gene glnS
663	302308	5.5	1349.5	-	112	2	126.486	Ai	antisense to gene glnS
664	302964	3	722	+	35	1	3.27684	5A;Div	Between 92 nt and 816 nt diverging with gene fldA;antisense to gene GJU04_RS01520 (between -9 and 715 nt downstream)
665	303559	5	251	-	45	0	0	I	Whithin GJU04_RS01520 , 367 nt after start and -667 nt before end
666	303838	2	530	-	12	1	3.59459	P	Between 164 and -367 nt upstream GJU04_RS01520
667	304004	9.5	696.5	-	12	2	3.88333	P	Between 338 and -367 nt upstream GJU04_RS01520
668	304131	9	823	-	11	2	4.10945	P	Between 464 and -367 nt upstream GJU04_RS01520
669	304846	4	447	+	18	0	100	I	Whithin pgi , -1011 nt after start and 164 nt before end
670	305233	0	1318	-	352	2	11.2435	P;Ai	antisense to gene pgi;Between 1557 and 240 nt upstream GJU04_RS01520
671	305528	4	1679	-	14	3	3.2823	P;Ai	antisense to gene pgi;Between 1856 and 174 nt upstream GJU04_RS01520
672	305561	9	1587	-	13	3	32.2402	Ai	antisense to gene pgi
673	306605	2	782	+	223	1	50.7892	5A	antisense to gene GJU04_RS01530 (between -211 and 572 nt downstream)
674	307392	4	2587	+	13	5	51.9475	Achev;Div	Between 213 nt and 2803 nt diverging with gene GJU04_RS01530;Ai overlaping gene pnp;Ai overlaping gene rpsO
675	307485	4	1302	+	2300	2	104.447	Ai	antisense to gene pnp
676	307762	3.5	2203.5	+	327	4	57.2177	5A;Achev	antisense to gene pnp (between -402 and 1804 nt downstream);Ai overlaping gene rpsO
677	309060	1	913	+	292	1	74.1684	5A;Achev	antisense to gene pnp (between -409 and 504 nt downstream);Ai overlaping gene rpsO
678	309383	0	508	-	11	1	37.1707	I	Whithin pnp , 687 nt after start and -1919 nt before end
679	310670	9.5	2220.5	+	31	4	55.9002	3A;5A	antisense to gene rbfA (between -1909 and 320 nt downstream);antisense to gene infB (between -1858 and 371 nt downstream)
680	310780	1	2173	+	180	4	18.8989	3A;5A	antisense to gene rbfA (between -1971 and 202 nt downstream);antisense to gene infB (between -1920 and 253 nt downstream)
681	311051	5	1763	+	65	3	105.516	Ai;Div	Between 65 nt and 1832 nt diverging with gene rbfA;antisense to gene infB
682	311077	2	1749	+	318	3	85.8823	Ai;Div	Between 94 nt and 1844 nt diverging with gene rbfA;antisense to gene infB
683	312124	10	285	-	17	0	103.571	I	Whithin infB , 1501 nt after start and -1102 nt before end
684	312131	8	855	+	2571	1	11.2616	Ai	antisense to gene infB
685	312932	5.5	2161.5	+	21	4	108.383	5A;Achev	antisense to gene infB (between -1751 and 415 nt downstream);Ai overlaping gene nusA
686	313563	0	2094	+	52	4	9.08146	5A;Achev;Div	Between 222 nt and 2315 nt diverging with gene infB;antisense to gene nusA (between -785 and 1308 nt downstream);Ai overlaping gene secG
687	313864	8	355	-	12	0	60	P;I	Between 531 and 169 nt upstream infB;Whithin nusA , 1361 nt after start and -503 nt before end
688	315468	10	186	+	47	0	50.2632	5A	antisense to gene secG (between -19 and 176 nt downstream)
689	315526	10.5	3503.5	+	35	7	98.5884	3A;5A;Achev	antisense to gene secG (between -3395 and 118 nt downstream);Ai overlaping gene GJU04_RS01575;Ai overlaping gene ftsH;antisense to gene GJU04_RS01585 (between -101 and 3412 nt downstream)
690	315804	6	3240	+	18	7	86.9273	3A;Achev;Div	Between 164 nt and 3409 nt diverging with gene secG;Ai overlaping gene GJU04_RS01575;Ai overlaping gene ftsH;antisense to gene GJU04_RS01585 (between -115 and 3130 nt downstream)
691	316572	7	2508	+	21	5	68.2834	3A;Achev	Ai overlaping gene GJU04_RS01575;Ai overlaping gene ftsH;antisense to gene GJU04_RS01585 (between -151 and 2363 nt downstream)
692	317086	8.5	1779.5	+	9233	3	70.6993	3A;Div	Between 73 nt and 1860 nt diverging with gene GJU04_RS01575;antisense to gene ftsH (between -1785 and 2 nt downstream)
693	317952	0	396	-	12	0	79.2	I	Whithin ftsH , 1325 nt after start and -872 nt before end
694	318151	5	921	+	2495	1	125.565	3A;5A	antisense to gene ftsH (between -189 and 736 nt downstream);antisense to gene GJU04_RS01585 (between -143 and 782 nt downstream)
695	319183	0	306	-	11	0	20.4	P;I	Between 301 and -4 nt upstream ftsH;Whithin GJU04_RS01585 , 682 nt after start and -255 nt before end
696	319488	0	9522	+	11	21	97.2154	3A;5A;Achev	antisense to gene GJU04_RS01585 (between -9449 and 72 nt downstream);Ai overlaping gene rpoC;Ai overlaping gene rpoB;Ai overlaping gene GJU04_RS02290;Ai overlaping gene rplL;antisense to gene rplJ (between -398 and 9123 nt downstream)
697	319508	2	9502	+	28	21	96.9827	3A;5A;Achev	antisense to gene GJU04_RS01585 (between -9449 and 54 nt downstream);Ai overlaping gene rpoC;Ai overlaping gene rpoB;Ai overlaping gene GJU04_RS02290;Ai overlaping gene rplL;antisense to gene rplJ (between -398 and 9105 nt downstream)
698	319668	9	8171	+	527	18	36.9603	3A;Achev;Div	Between 99 nt and 8278 nt diverging with gene GJU04_RS01585;Ai overlaping gene rpoC;antisense to gene rpoB (between -3867 and 4312 nt downstream)
699	321081	0	574	-	19	1	69.5758	I	Whithin rpoC , 3408 nt after start and -1370 nt before end
700	321620	5	7390	+	902	16	84.282	3A;5A;Achev	antisense to gene rpoC (between -5093 and 2301 nt downstream);Ai overlaping gene rpoB;Ai overlaping gene GJU04_RS02290;Ai overlaping gene rplL;antisense to gene rplJ (between -398 and 6996 nt downstream)
701	323168	0	4671	+	1068	10	29.917	3A;5A	antisense to gene rpoC (between -3922 and 748 nt downstream);antisense to gene rpoB (between -3867 and 803 nt downstream)
702	323344	0	5666	+	252	12	80.8729	3A;5A;Achev	antisense to gene rpoC (between -5093 and 572 nt downstream);Ai overlaping gene rpoB;Ai overlaping gene GJU04_RS02290;Ai overlaping gene rplL;antisense to gene rplJ (between -398 and 5267 nt downstream)
703	323471	7	4332	+	11480	9	70.5833	3A;5A	antisense to gene rpoC (between -3886 and 452 nt downstream);antisense to gene rpoB (between -3831 and 507 nt downstream)
704	323724	0	355	-	14	0	44.375	I	Whithin rpoC , 546 nt after start and -4013 nt before end
705	324039	2	3800	+	2616	8	29.7778	Ai;Div	Between 121 nt and 3922 nt diverging with gene rpoC;antisense to gene rpoB
706	324104	10	4886	+	4990	10	92.2372	3A;5A;Achev;Div	Between 178 nt and 5073 nt diverging with gene rpoC;antisense to gene rpoB (between -1136 and 3759 nt downstream);Ai overlaping gene GJU04_RS02290;Ai overlaping gene rplL;antisense to gene rplJ (between -378 and 4517 nt downstream)
707	324684	0	36	-	19	0	0	I	Whithin rpoB , 3204 nt after start and -713 nt before end
708	324996	0	23	-	11	0	0	I	Whithin rpoB , 2879 nt after start and -1025 nt before end
709	325182	10	354	-	17	0	74.375	I	Whithin rpoB , 3024 nt after start and -1221 nt before end
710	325971	0	359	-	20	0	42.5882	I	Whithin rpoB , 2240 nt after start and -2000 nt before end
711	326349	8	2661	+	5658	5	104.87	3A;5A;Achev	antisense to gene rpoB (between -1156 and 1512 nt downstream);Ai overlaping gene GJU04_RS02290;Ai overlaping gene rplL;antisense to gene rplJ (between -398 and 2270 nt downstream)
712	327159	0	2096	+	438	4	12.6835	3A;5A;Achev	antisense to gene rpoB (between -1401 and 694 nt downstream);Ai overlaping gene GJU04_RS02290;Ai overlaping gene rplL;Ai overlaping gene rplJ;antisense to gene rplA (between -17 and 2078 nt downstream)
713	327313	0	1954	+	128	4	14.8922	3A;5A;Achev	antisense to gene rpoB (between -1413 and 540 nt downstream);Ai overlaping gene GJU04_RS02290;Ai overlaping gene rplL;Ai overlaping gene rplJ;antisense to gene rplA (between -29 and 1924 nt downstream)
714	328041	4	1200	+	17951	2	11.8364	3A;5A;Achev;Div	Between 184 nt and 1387 nt diverging with gene rpoB;antisense to gene GJU04_RS02290 (between -1145 and 58 nt downstream);Ai overlaping gene rplL;Ai overlaping gene rplJ;antisense to gene rplA (between -3 and 1200 nt downstream)
715	329110	6.5	462.5	-	11	1	37.44	P	Between 548 and 80 nt upstream rplL;Between 18 and -450 nt upstream rplJ
716	329229	0	6831	+	20	15	9.45367	3A;Achev;Div	Between 130 nt and 6960 nt diverging with gene rplJ;Ai overlaping gene rplA;Ai overlaping gene rplK;Ai overlaping gene nusG;Ai overlaping gene secE;Ai overlaping gene tuf;Ai overlaping gene fusA;Ai overlaping gene rpsG;Ai overlaping gene rpsL;antisense to gene tusB (between -132 and 6698 nt downstream)
717	329513	0	194	-	12	0	0	P;I	Between 414 and 221 nt upstream rplJ;Whithin rplA , 618 nt after start and -276 nt before end
718	329862	4	1297	+	514	2	46.1215	3A;5A;Achev	antisense to gene rplA (between -1220 and 80 nt downstream);Ai overlaping gene rplK;Ai overlaping gene nusG;antisense to gene secE (between -207 and 1093 nt downstream)
719	330964	8	5096	+	25	11	9.0068	3A;5A;Achev;Div	Between 8 nt and 5111 nt diverging with gene nusG;antisense to gene secE (between -4722 and 381 nt downstream);Ai overlaping gene tuf;Ai overlaping gene fusA;Ai overlaping gene rpsG;Ai overlaping gene rpsL;antisense to gene tusB (between -132 and 4971 nt downstream)
720	331312	0	4748	+	340	10	8.56105	3A;5A;Achev	antisense to gene secE (between -4722 and 25 nt downstream);Ai overlaping gene tuf;Ai overlaping gene fusA;Ai overlaping gene rpsG;Ai overlaping gene rpsL;antisense to gene tusB (between -132 and 4615 nt downstream)
721	333053	4	3008	+	4738	6	12.5072	3A;5A;Achev	antisense to gene fusA (between -1218 and 1793 nt downstream);Ai overlaping gene rpsG;Ai overlaping gene rpsL;antisense to gene tusB (between -133 and 2878 nt downstream)
722	333058	0	744	-	19	2	127.875	P	Between 387 and -356 nt upstream tuf
723	333328	8	1112	-	28	3	91.5574	P	Between 665 and -454 nt upstream tuf
724	333604	6	2481	+	4369	5	10.6237	3A;5A;Achev	antisense to gene fusA (between -1242 and 1244 nt downstream);Ai overlaping gene rpsG;Ai overlaping gene rpsL;antisense to gene tusB (between -157 and 2329 nt downstream)
725	333825	9	1506	-	37	4	96.7701	P	Between 1163 and -351 nt upstream tuf
726	335110	4.5	917.5	+	2959	1	34.8476	3A;5A;Achev;Div	Between 263 nt and 1184 nt diverging with gene fusA;antisense to gene rpsG (between -582 and 339 nt downstream);Ai overlaping gene rpsL;antisense to gene tusB (between -99 and 822 nt downstream)
727	335944	4.5	1916.5	+	19	4	47.3068	3A;5A;Achev;Div	Between 56 nt and 1976 nt diverging with gene rpsL;antisense to gene tusB (between -1634 and 286 nt downstream);Ai overlaping gene tusC;Ai overlaping gene tusD;antisense to gene fkpA (between -731 and 1189 nt downstream)
728	336462	9	1347	+	70	2	110.6	3A;5A;Achev;Div	Between 227 nt and 1582 nt diverging with gene tusB;antisense to gene tusC (between -1194 and 161 nt downstream);Ai overlaping gene tusD;antisense to gene fkpA (between -679 and 676 nt downstream)
729	336492	6	1363	+	495	2	51.9567	3A;5A;Achev;Div	Between 260 nt and 1628 nt diverging with gene tusB;antisense to gene tusC (between -1240 and 128 nt downstream);Ai overlaping gene tusD;antisense to gene fkpA (between -725 and 643 nt downstream)
730	336984	8.5	495.5	-	21	1	5.68182	P;I	Between 378 and -125 nt upstream tusC;Whithin tusD , 529 nt after start and -378 nt before end
731	337076	10.5	867.5	+	141743	1	5.9447	3A;Div	Between 48 nt and 925 nt diverging with gene tusD;antisense to gene fkpA (between -814 and 63 nt downstream)
732	337358	7.5	869.5	-	13	2	7.74336	P	Between 751 and -125 nt upstream tusC;Between 347 and -529 nt upstream tusD
733	337422	10.5	870.5	-	68	1	68.5243	P	Between 819 and -61 nt upstream tusC;Between 415 and -465 nt upstream tusD
734	337497	0	440	+	615	0	26.5072	Ai	antisense to gene fkpA
735	337545	0	993	-	25	2	66.6938	P	Between 931 and -61 nt upstream tusC;Between 527 and -465 nt upstream tusD
736	337710	6	1158	-	15	2	72.1997	P	Between 1102 and -61 nt upstream tusC;Between 698 and -465 nt upstream tusD
737	337905	0	1360	-	16	3	40.7186	P	Between 1291 and -68 nt upstream tusC;Between 887 and -472 nt upstream tusD
738	337908	2.5	1298.5	+	11	2	78.2697	3A;5A	antisense to gene fkpA (between -1232 and 68 nt downstream);antisense to gene asd (between -1082 and 218 nt downstream)
739	339107	7	894	+	20	1	48.5826	3A;5A	antisense to gene asd (between -764 and 136 nt downstream);antisense to gene ung (between -630 and 270 nt downstream)
740	340472	4	392	-	12	1	13.6552	P;Ai	antisense to gene rpsF;Between 426 and 31 nt upstream ung
741	340974	6.5	781.5	-	4446	1	3.39224	P;Ai	antisense to gene rpsF;antisense to gene rpsR;Between 930 and 143 nt upstream ung
742	342705	9	2500	-	26	5	2.40945	P;Ai	antisense to gene rpsF;antisense to gene rpsR;Between 2664 and 156 nt upstream ung
743	343246	6.5	448.5	+	23	1	10.8095	I	Whithin htpG , -482 nt after start and 950 nt before end
744	343448	8	241	+	13	0	59.75	I	Whithin htpG , -682 nt after start and 956 nt before end
745	343854	0	1122	-	18	2	1.85404	Ai	antisense to gene htpG
746	344090	9.5	1327.5	-	3009	2	7.68977	Ai	antisense to gene htpG
747	344643	8	1718	-	2296	3	92.0488	Ai	antisense to gene htpG
748	344876	8	2121	-	26	4	5.56593	Ai	antisense to gene htpG
749	345012	8.5	2249.5	-	732	4	8.0709	Ai	antisense to gene htpG
750	345529	0	887	-	719	1	44.5037	Ai	antisense to gene htpG;antisense to gene aroK
751	345658	8.5	844.5	-	80	1	55.2976	Ai	antisense to gene aroK
752	346027	3	1377	-	779	2	28.5758	Ai	antisense to gene aroK
753	346720	2	3954	-	224	8	11.3357	Ai	antisense to gene htpG
754	346957	0	4191	-	73	9	11.9599	Ai	antisense to gene htpG
755	347058	7.5	2550.5	+	59	5	29.547	3U;Chev;Achev	Ai overlaping gene crp;3UTR of rpe , -2299 nt before the end and 258 after;Overlaping gene trpS
756	347364	8	2276	+	272	5	6.05436	3U;Achev	Ai overlaping gene crp;3UTR of trpS , -1307 nt before the end and 976 after
757	347544	2	2096	+	18	4	5.62033	3U;Achev	Ai overlaping gene crp;3UTR of trpS , -1307 nt before the end and 790 after
758	347637	8	2003	+	12	4	5.37195	3U;Achev	Ai overlaping gene crp;3UTR of trpS , -1307 nt before the end and 703 after
759	347766	5	1874	+	52	4	5.06581	3U;Achev	Ai overlaping gene crp;3UTR of trpS , -1307 nt before the end and 571 after
760	348523	4	5757	-	69	12	15.3277	Ai	antisense to gene htpG
761	348572	5	1068	+	59	2	4.18335	5A	antisense to gene crp (between -654 and 418 nt downstream)
762	349069	0	496	+	911	0	92.6011	Div	Between 84 nt and 579 nt diverging with gene crp
763	349326	5	321	+	730	0	10.2538	O	Between 989 nt & 1314 nt after trpS and between 5952 nt & 6277 nt before GJU04_RS01775
764	349393	6	3207	+	52	7	7.50718	O	Between 1055 nt & 4267 nt after trpS and between 2999 nt & 6211 nt before GJU04_RS01775
765	349458	2.5	3142.5	+	28	7	7.52668	O	Between 1123 nt & 4267 nt after trpS and between 2999 nt & 6143 nt before GJU04_RS01775
766	349696	0	29	-	78	0	0	O	Between 4981 nt & 4953 nt after murI and between 711 nt & 683 nt before crp
767	349807	8	2796	+	29	6	1.12135	O	Between 1467 nt & 4270 nt after trpS and between 2996 nt & 5799 nt before GJU04_RS01775
768	349974	0	32	-	106	0	0	O	Between 4706 nt & 4675 nt after murI and between 989 nt & 958 nt before crp
769	350085	6	2513	+	58	5	14.1828	O	Between 1747 nt & 4265 nt after trpS and between 3001 nt & 5519 nt before GJU04_RS01775
770	350262	0	2341	+	22	5	1.13614	O	Between 1930 nt & 4270 nt after trpS and between 2996 nt & 5336 nt before GJU04_RS01775
771	350378	0	25	-	27	0	1.92308	O	Between 4295 nt & 4271 nt after murI and between 1393 nt & 1369 nt before crp
772	350388	9	2215	+	12	5	1.12462	O	Between 2047 nt & 4270 nt after trpS and between 2996 nt & 5219 nt before GJU04_RS01775
773	350419	10	2184	+	79	5	1.11462	O	Between 2077 nt & 4270 nt after trpS and between 2996 nt & 5189 nt before GJU04_RS01775
774	350465	0	2133	+	12	4	14.8403	O	Between 2133 nt & 4265 nt after trpS and between 3001 nt & 5133 nt before GJU04_RS01775
775	350628	0	32	-	174	0	0	O	Between 4052 nt & 4021 nt after murI and between 1643 nt & 1612 nt before crp
776	350840	0	1763	+	12	4	1.21168	O	Between 2508 nt & 4270 nt after trpS and between 2996 nt & 4758 nt before GJU04_RS01775
777	350927	8	1671	+	55	3	15.4854	O	Between 2587 nt & 4265 nt after trpS and between 3001 nt & 4679 nt before GJU04_RS01775
778	350988	1	36	-	71	0	0	O	Between 3696 nt & 3660 nt after murI and between 2004 nt & 1968 nt before crp
779	351098	1	1502	+	14	3	8.03743	O	Between 2765 nt & 4267 nt after trpS and between 2999 nt & 4501 nt before GJU04_RS01775
780	351193	0	33	-	49	0	0	O	Between 3488 nt & 3456 nt after murI and between 2208 nt & 2176 nt before crp
781	351292	9.5	1310.5	+	24	3	1.1476	O	Between 2951 nt & 4270 nt after trpS and between 2996 nt & 4315 nt before GJU04_RS01775
782	351438	0	30	-	48	0	0	O	Between 3240 nt & 3211 nt after murI and between 2453 nt & 2424 nt before crp
783	351487	0	30	-	173	0	0.153846	O	Between 3191 nt & 3162 nt after murI and between 2502 nt & 2473 nt before crp
784	351627	0	32	-	13	0	0	O	Between 3053 nt & 3022 nt after murI and between 2642 nt & 2611 nt before crp
785	351867	9	733	+	13	1	11.0621	O	Between 3526 nt & 4267 nt after trpS and between 2999 nt & 3740 nt before GJU04_RS01775
786	352062	5.5	540.5	+	23	1	1.59824	O	Between 3725 nt & 4270 nt after trpS and between 2996 nt & 3541 nt before GJU04_RS01775
787	352143	0	34	-	65	0	0	O	Between 2539 nt & 2506 nt after murI and between 3158 nt & 3125 nt before crp
788	352158	0	49	-	14	1	0.654321	O	Between 2539 nt & 2491 nt after murI and between 3173 nt & 3125 nt before crp
789	352329	0	281	+	46	0	0	O	Between 3997 nt & 4277 nt after trpS and between 2989 nt & 3269 nt before GJU04_RS01775
790	352804	0	33	-	136	0	0.268116	O	Between 1877 nt & 1845 nt after murI and between 3819 nt & 3787 nt before crp
791	352915	0	22	-	12	0	1.69231	O	Between 1755 nt & 1734 nt after murI and between 3930 nt & 3909 nt before crp
792	353015	0	28	-	17	0	0	O	Between 1661 nt & 1634 nt after murI and between 4030 nt & 4003 nt before crp
793	353063	0	28	-	52	0	11.5294	O	Between 1613 nt & 1586 nt after murI and between 4078 nt & 4051 nt before crp
794	353192	7	1340	+	52	2	14.1926	O	Between 4853 nt & 6199 nt after trpS and between 1067 nt & 2413 nt before GJU04_RS01775
795	353435	0	30	-	11	0	0	O	Between 1243 nt & 1214 nt after murI and between 4450 nt & 4421 nt before crp
796	353589	0	26	-	11	0	0	O	Between 1085 nt & 1060 nt after murI and between 4604 nt & 4579 nt before crp
797	353634	9	912	+	232	1	12.7741	O	Between 5293 nt & 6213 nt after trpS and between 1053 nt & 1973 nt before GJU04_RS01775
798	353958	0	30	-	20	0	0	O	Between 720 nt & 691 nt after murI and between 4973 nt & 4944 nt before crp
799	354002	0	31	-	43	0	2.88	O	Between 677 nt & 647 nt after murI and between 5017 nt & 4987 nt before crp
800	354108	4	449	+	102	0	8.53383	O	Between 5772 nt & 6224 nt after trpS and between 1042 nt & 1494 nt before GJU04_RS01775
801	354165	5	389	+	68	0	23.1765	O	Between 5828 nt & 6221 nt after trpS and between 1045 nt & 1438 nt before GJU04_RS01775
802	355378	2.5	564.5	-	13	1	33.2941	I	Whithin murI , 646 nt after start and -732 nt before end
803	356152	2	679	-	21	1	1.7874	P;Ai	antisense to gene GJU04_RS01775;Between 693 and 13 nt upstream murI
804	356464	5.5	3435.5	+	13	7	66.6854	3U;3A;Achev	Ai overlaping gene pykF;Ai overlaping gene sufE;antisense to gene GJU04_RS01790 (between -1188 and 2252 nt downstream);3UTR of GJU04_RS01775 , -3150 nt before the end and 290 after
805	356848	5	2903	+	1269	6	32.4783	3A;5A;Achev	antisense to gene pykF (between -1542 and 1365 nt downstream);Ai overlaping gene sufE;antisense to gene GJU04_RS01790 (between -1039 and 1868 nt downstream)
806	357134	10.5	1598.5	-	18	3	3.77634	P;Ai	antisense to gene GJU04_RS01775;Between 1684 and 76 nt upstream murI
807	358246	9.5	1478.5	+	14	3	20.6724	3A;Achev;Div	Between 28 nt and 1515 nt diverging with gene pykF;Ai overlaping gene sufE;antisense to gene GJU04_RS01790 (between -1012 and 475 nt downstream)
808	359186	3.5	638.5	-	11	1	0	P;I	Between 481 and -160 nt upstream sufE;Whithin GJU04_RS01790 , 1395 nt after start and -478 nt before end
809	359750	4	805	+	173	1	10.8469	3A;5A	antisense to gene GJU04_RS01790 (between -611 and 197 nt downstream);antisense to gene GJU04_RS01795 (between -621 and 187 nt downstream)
810	361004	8.5	437.5	-	13	0	33.4848	I	Whithin GJU04_RS01795 , 645 nt after start and -1080 nt before end
811	361231	5	1839	+	76	3	76.3949	3A;5A;Div	Between 13 nt and 1856 nt diverging with gene GJU04_RS01795;antisense to gene sufC (between -1123 and 720 nt downstream);antisense to gene sufB (between -1110 and 733 nt downstream)
812	361678	9	1392	+	2936	2	61.149	3A;5A	antisense to gene sufC (between -1123 and 277 nt downstream);antisense to gene sufB (between -1110 and 290 nt downstream)
813	362001	3	1303	+	2788	2	16.771	Ai;Div	Between 52 nt and 1357 nt diverging with gene sufC;antisense to gene sufB
814	363052	0	690	+	13	1	20.0684	3A;5A	antisense to gene sufB (between -340 and 349 nt downstream);antisense to gene GJU04_RS01810 (between -324 and 365 nt downstream)
815	363518	7	307	-	16	0	0	P;I	Between 124 and -189 nt upstream sufB;Whithin GJU04_RS01810 , 579 nt after start and -108 nt before end
816	364234	8.5	1263.5	+	31	2	13.982	5A	antisense to gene murJ (between -15 and 1256 nt downstream)
817	364371	0	1126	+	33	2	13.4435	5A	antisense to gene murJ (between -15 and 1110 nt downstream)
818	364527	9	960	+	84	1	78.9545	5A	antisense to gene murJ (between -5 and 963 nt downstream)
819	365447	10	512	-	15	1	12.561	I	Whithin murJ , 545 nt after start and -1520 nt before end
820	365751	6	223	-	19	0	101.333	P;Ai	antisense to gene ribA;Between 276 and 48 nt upstream murJ
821	366122	1	753	-	15	1	39.2493	P;Ai	antisense to gene ribA;Between 642 and -111 nt upstream murJ
822	367187	6	455	+	76	0	26.9412	Ai	antisense to gene sbcB
823	367382	9.5	259.5	+	15	0	94.9091	Ai	antisense to gene sbcB
824	368434	8.5	1224.5	+	16	2	22.3273	3A	antisense to gene GJU04_RS01840 (between -1225 and 7 nt downstream)
825	368948	7.5	833.5	+	27	1	2.67197	Ai	antisense to gene GJU04_RS01840
826	368997	7	492	+	321	0	105.297	Ai	antisense to gene GJU04_RS01840
827	369043	7	424	-	26	0	131.083	I	Whithin GJU04_RS01840 , 1279 nt after start and -617 nt before end
828	369492	9	2011	-	22	4	19.3459	P;Ai	antisense to gene GJU04_RS01835;Between 1849 and -170 nt upstream sbcB
829	370756	6.5	856.5	+	811	1	15.6835	3A;5A	antisense to gene nuoM (between -139 and 723 nt downstream);antisense to gene nuoL (between -83 and 779 nt downstream)
830	371086	9	452	+	705	0	90.203	3A;5A	antisense to gene nuoM (between -65 and 395 nt downstream);antisense to gene nuoL (between -9 and 451 nt downstream)
831	371394	4	375	+	11	0	35.7547	3A;5A	antisense to gene nuoM (between -296 and 82 nt downstream);antisense to gene nuoL (between -240 and 138 nt downstream)
832	371418	8.5	513.5	+	11	1	110	3A;5A	antisense to gene nuoM (between -458 and 63 nt downstream);antisense to gene nuoL (between -402 and 119 nt downstream)
833	371468	9	303	+	21	0	9.87097	3A;5A	antisense to gene nuoM (between -298 and 13 nt downstream);antisense to gene nuoL (between -242 and 69 nt downstream)
834	372018	1	1330	+	14	2	35.9948	Ai	antisense to gene nuoL
835	372395	3	417	-	43	0	52.5	I	Whithin nuoL , 1408 nt after start and -870 nt before end
836	372436	9.5	488.5	-	96	0	12.2733	I	Whithin nuoL , 1438 nt after start and -918 nt before end
837	372558	6	835	+	26	1	95.0943	3A;5A	antisense to gene nuoL (between -5 and 835 nt downstream);antisense to gene nuoK (between -8 and 832 nt downstream)
838	373558	9	3342	+	13	7	97.4311	3A;5A;Achev;Div	Between 162 nt and 3512 nt diverging with gene nuoL;antisense to gene nuoK (between -3213 and 137 nt downstream);Ai overlaping gene GJU04_RS01860;Ai overlaping gene nuoI;Ai overlaping gene nuoH;antisense to gene nuoG (between -1114 and 2236 nt downstream)
839	374559	0	2503	+	101	5	95.3186	3A;5A;Achev	antisense to gene nuoI (between -2264 and 238 nt downstream);Ai overlaping gene nuoH;antisense to gene nuoG (between -1276 and 1226 nt downstream)
840	375218	8	1682	+	358	3	85.5384	3A;5A	antisense to gene nuoH (between -1111 and 578 nt downstream);antisense to gene nuoG (between -1114 and 575 nt downstream)
841	375244	5	1656	+	12	3	85.9384	3A;5A	antisense to gene nuoH (between -1111 and 549 nt downstream);antisense to gene nuoG (between -1114 and 546 nt downstream)
842	375277	7	1623	+	566	3	84.4419	3A;5A	antisense to gene nuoH (between -1111 and 518 nt downstream);antisense to gene nuoG (between -1114 and 515 nt downstream)
843	375336	7.5	334.5	-	29	0	20.4	P;I	Between 547 and 206 nt upstream nuoI;Whithin nuoH , 785 nt after start and -530 nt before end
844	375385	5	1681	+	284	3	109.429	3A;5A	antisense to gene nuoH (between -1277 and 408 nt downstream);antisense to gene nuoG (between -1280 and 405 nt downstream)
845	375970	6	921	+	371	1	88.8212	Ai;Div	Between 176 nt and 1102 nt diverging with gene nuoH;antisense to gene nuoG
846	376400	6.5	333.5	-	16	0	42.375	I	Whithin nuoG , 2440 nt after start and -622 nt before end
847	376538	6	3524	+	359	7	66.8962	3A;5A;Achev	antisense to gene nuoG (between -1553 and 1976 nt downstream);Ai overlaping gene nuoF;antisense to gene nuoE (between -242 and 3287 nt downstream)
848	377906	8.5	2212.5	+	861	4	27.3762	3A;5A;Achev	antisense to gene nuoG (between -1610 and 610 nt downstream);Ai overlaping gene nuoF;antisense to gene nuoE (between -299 and 1921 nt downstream)
849	379348	2	129	-	18	0	6.55	I	Whithin nuoF , 651 nt after start and -759 nt before end
850	379946	10.5	2126.5	+	19	4	69.2124	3A;5A;Div	Between 65 nt and 2201 nt diverging with gene nuoF;antisense to gene nuoE (between -1705 and 431 nt downstream);antisense to gene nuoC (between -1691 and 445 nt downstream)
851	380270	6	1678	+	274	3	25.6105	3A;5A	antisense to gene nuoE (between -1580 and 103 nt downstream);antisense to gene nuoC (between -1566 and 117 nt downstream)
852	380528	7.5	434.5	-	27	0	107.027	P;I	Between 664 and 223 nt upstream nuoF;Between 168 and -273 nt upstream nuoE;Whithin nuoC , 2113 nt after start and -154 nt before end
853	380936	6.5	928.5	+	705	1	55.4796	Ai	antisense to gene nuoC
854	380962	0	1119	-	34	2	14.854	P	Between 1091 and -27 nt upstream nuoF;Between 595 and -523 nt upstream nuoE
855	380995	6	884	+	2169	1	46.6426	Ai	antisense to gene nuoC
856	381054	9.5	960.5	-	13	2	42.3789	P;I	Between 1192 and 223 nt upstream nuoF;Between 696 and -273 nt upstream nuoE;Whithin nuoC , 2113 nt after start and -682 nt before end
857	381651	9	1371	+	328	2	34.8992	3A;5A;Achev	antisense to gene nuoC (between -814 and 565 nt downstream);Ai overlaping gene GJU04_RS01895;antisense to gene ndhC (between -97 and 1282 nt downstream)
858	382489	2	491	+	705	0	92.2159	3A;5A;Div	Between 280 nt and 772 nt diverging with gene nuoC;antisense to gene GJU04_RS01895 (between -83 and 409 nt downstream);antisense to gene ndhC (between -55 and 437 nt downstream)
859	382725	8	3883	+	121	8	9.03446	3A;5A;Achev	antisense to gene GJU04_RS01895 (between -3711 and 179 nt downstream);Ai overlaping gene ndhC;Ai overlaping gene thrC;Ai overlaping gene thrB;antisense to gene thrA (between -1015 and 2875 nt downstream)
860	383655	7	574	-	15	1	79.3103	P;I	Between 766 and 186 nt upstream GJU04_RS01895;Between 355 and -225 nt upstream ndhC;Whithin thrC , 1547 nt after start and -334 nt before end
861	383666	6	2945	+	445	6	6.942	3A;5A;Achev	antisense to gene thrC (between -1981 and 969 nt downstream);Ai overlaping gene thrB;antisense to gene thrA (between -1018 and 1932 nt downstream)
862	383771	0	2723	+	78	5	33.7983	3A;5A;Achev	antisense to gene thrC (between -1864 and 858 nt downstream);Ai overlaping gene thrB;antisense to gene thrA (between -901 and 1821 nt downstream)
863	383998	2.5	2604.5	+	573	5	11.0834	3A;5A;Achev	antisense to gene thrC (between -1972 and 634 nt downstream);Ai overlaping gene thrB;antisense to gene thrA (between -1009 and 1597 nt downstream)
864	384566	0	2051	+	201	4	3.91937	3A;5A;Achev	antisense to gene thrC (between -1987 and 63 nt downstream);Ai overlaping gene thrB;antisense to gene thrA (between -1024 and 1026 nt downstream)
865	384774	8.5	1727.5	+	2499	3	29.6883	3A;5A;Div	Between 137 nt and 1872 nt diverging with gene thrC;antisense to gene thrB (between -934 and 801 nt downstream);antisense to gene thrA (between -909 and 826 nt downstream)
866	385034	10	1583	+	1404	3	4.48629	3A;5A	antisense to gene thrB (between -1049 and 543 nt downstream);antisense to gene thrA (between -1024 and 568 nt downstream)
867	385646	7.5	392.5	-	48	0	4.14583	P	Between 87 and -312 nt upstream thrB
868	386108	6	694	+	11	1	37.9195	Ai	antisense to gene thrA
869	386953	0	830	+	11	1	43.6645	Ai	antisense to gene thrA
870	387472	6.5	764.5	+	11	1	28.5185	5A	antisense to gene thrA (between -191 and 579 nt downstream)
871	387480	3.5	400.5	-	77	0	2.7483	I	Whithin thrA , 965 nt after start and -1891 nt before end
872	387574	4.5	436.5	-	13	0	116.667	I	Whithin thrA , 906 nt after start and -1987 nt before end
873	387838	0	1544	+	13	3	107.874	3A;5A	antisense to gene thrA (between -1336 and 207 nt downstream);antisense to gene parC (between -1035 and 508 nt downstream)
874	387928	9.5	1453.5	+	20	3	102.418	3A;5A	antisense to gene thrA (between -1336 and 126 nt downstream);antisense to gene parC (between -1035 and 427 nt downstream)
875	388404	2	2228	+	11	5	8.28246	5A	antisense to gene parC (between -42 and 2187 nt downstream)
876	389115	6	1511	+	17	3	7.92226	5A	antisense to gene parC (between -36 and 1480 nt downstream)
877	389364	0	1248	+	12	2	10.2023	5A	antisense to gene parC (between -22 and 1225 nt downstream)
878	390016	0	754	+	116	1	3.00339	5A	antisense to gene parC (between -180 and 573 nt downstream)
879	391783	5	1057	-	21	2	1.03007	P;Ai	antisense to gene GJU04_RS01925;Between 1199 and 138 nt upstream parC
880	394536	6	750	-	397	1	4.22181	P;Ai	antisense to gene GJU04_RS01940;antisense to gene GJU04_RS01945;Between 831 and 76 nt upstream bamD
881	395063	7	247	-	99	0	17.8436	Ai	antisense to gene GJU04_RS01950
882	395462	0	646	-	479	1	0.82549	Ai	antisense to gene GJU04_RS01950
883	395626	0	681	+	15	2	8.21557	I	Whithin GJU04_RS01955 , -71 nt after start and 124 nt before end
884	395662	1	645	+	41	1	9.06294	I	Whithin GJU04_RS01955 , -106 nt after start and 124 nt before end
885	396006	10	1190	-	25661	2	1.05287	Ai	antisense to gene GJU04_RS01950
886	396027	5	222	+	72	0	2.98684	I	Whithin GJU04_RS01955 , -467 nt after start and 182 nt before end
887	396901	6	718	+	34	1	6.74766	I	Whithin typA , -229 nt after start and 886 nt before end
888	397086	8	533	+	24	1	16.8125	I	Whithin typA , -412 nt after start and 886 nt before end
889	397373	0	842	-	41	1	6.52382	Ai	antisense to gene typA
890	398019	0	1333	-	111	2	69.1854	Ai	antisense to gene typA
891	398464	6	1778	-	1153	3	60.8677	Ai	antisense to gene typA
892	398466	4	493	+	5790	0	62.9226	3U;3A	antisense to gene smpB (between -82 and 414 nt downstream);3UTR of typA , -454 nt before the end and 42 after
893	398512	7.5	347.5	+	286476	0	51.514	O	Between 1 nt & 355 nt after typA and between 702 nt & 1056 nt before grpE
894	398684	7.5	2075.5	-	12	4	23.7275	Ai	antisense to gene typA
895	398736	7.5	611.5	+	29118	1	1.89638	Achev	Ai overlaping gene smpB
896	398763	0	2074	-	20	4	73.2266	Ai	antisense to gene typA
897	398950	0	397	+	1352	0	6.31005	5A	antisense to gene smpB (between -3 and 393 nt downstream)
898	398992	6.5	353.5	+	3320	0	7.17719	5A	antisense to gene smpB (between -1 and 358 nt downstream)
899	399234	8.5	322.5	-	29	0	109.333	I	Whithin smpB , 430 nt after start and -367 nt before end
900	399845	4	283	-	45	0	10.6296	P;Ai	antisense to gene grpE;Between 506 and 220 nt upstream smpB
901	399863	3	303	-	39	0	10.2857	P;Ai	antisense to gene grpE;Between 523 and 218 nt upstream smpB
902	399992	3	183	+	27	0	0	I	Whithin grpE , -428 nt after start and 52 nt before end
903	400036	0	439	-	13	0	119.529	Ai	antisense to gene grpE
904	400275	1	754	-	19	1	6.64523	P;Ai	antisense to gene grpE;Between 933 and 179 nt upstream smpB
905	400805	5	239	+	14	0	13.5	Achev	Ai overlaping gene rpmE
906	403322	0	435	-	46	0	57.2603	Ai	antisense to gene priA;antisense to gene mnmG
907	404293	5	1327	-	245	2	14.9456	Ai	antisense to gene priA;antisense to gene mnmG
908	405028	10.5	423.5	+	73	0	5.87671	3U	3UTR of mnmG , -340 nt before the end and 93 after
909	405064	3	2119	-	190	4	10.8176	Ai	antisense to gene priA;antisense to gene mnmG
910	407695	6	444	-	139	0	26.7262	Ai	antisense to gene nrdA
911	408006	2	372	+	17	0	85	I	Whithin nrdA , -635 nt after start and 1274 nt before end
912	409767	10	2551	-	221	5	1.47856	Ai	antisense to gene nrdA
913	410047	0	2673	-	1139	5	24.0795	Ai	antisense to gene nrdA
914	410646	10	2414	+	20	5	6.90708	3U;3A;Achev	Ai overlaping gene GJU04_RS02020;antisense to gene GJU04_RS02025 (between -686 and 1737 nt downstream);3UTR of nrdB , -2243 nt before the end and 180 after
915	410700	2	2360	+	14	5	6.75554	3U;3A;Achev	Ai overlaping gene GJU04_RS02020;antisense to gene GJU04_RS02025 (between -686 and 1675 nt downstream);3UTR of nrdB , -2243 nt before the end and 118 after
916	410944	4	3444	-	13	7	101.536	Ai	antisense to gene nrdA
917	410981	10	2079	+	235	4	5.99473	3A;5A	antisense to gene GJU04_RS02020 (between -785 and 1303 nt downstream);antisense to gene GJU04_RS02025 (between -686 and 1402 nt downstream)
918	411492	0	4209	-	18	9	5.66362	Ai	antisense to gene nrdA
919	411706	8.5	4206.5	-	13	9	120.99	Ai	antisense to gene nrdA
920	412074	1.5	4858.5	-	11	11	1.37669	Ai	antisense to gene nrdA
921	412114	9	944	+	525	1	23.1463	3A;5A	antisense to gene GJU04_RS02020 (between -783 and 169 nt downstream);antisense to gene GJU04_RS02025 (between -684 and 268 nt downstream)
922	412539	10	494	+	494	0	67.1264	Ai;Div	Between 255 nt and 758 nt diverging with gene GJU04_RS02020;antisense to gene GJU04_RS02025
923	412593	4	467	+	642	0	41.0435	Ai	antisense to gene GJU04_RS02025
924	412632	3	638	+	41	1	62.2222	5U;5A	antisense to gene GJU04_RS02025 (between -150 and 490 nt downstream);Between 624 and -16 nt upstream GJU04_RS02030
925	413592	10	492	-	808	0	1.775	P;Ai	antisense to gene GJU04_RS02030;Between 483 and -18 nt upstream GJU04_RS02025
926	415201	0	2076	-	20	4	2.81917	P;Ai	antisense to gene GJU04_RS02030;Between 2082 and 7 nt upstream GJU04_RS02025
927	415399	5	2156	-	14	4	55.7966	P;Ai	antisense to gene GJU04_RS02030;Between 2285 and 125 nt upstream GJU04_RS02025
928	415573	7	2409	-	23	5	7.02574	P;Ai	antisense to gene GJU04_RS02030;Between 2461 and 46 nt upstream GJU04_RS02025
929	415611	8	299	+	52	0	30.4	I	Whithin trmD , -166 nt after start and 286 nt before end
930	415799	3	490	-	2315	0	111.572	Ai	antisense to gene rimM;antisense to gene trmD
931	416333	0	1188	-	29	2	19.1709	Ai	antisense to gene rimM;antisense to gene trmD
932	416817	9	1560	+	13	3	48.4273	Ai	antisense to gene recD
933	416842	10.5	1657.5	-	36	3	26.608	Ai	antisense to gene rimM;antisense to gene trmD
934	416978	10	1786	-	20	3	29.8321	Ai	antisense to gene rimM;antisense to gene trmD
935	417476	6	900	+	23	1	32.0253	Ai	antisense to gene recD
936	417949	0	881	+	22	1	127.697	3A;5A	antisense to gene recD (between -372 and 508 nt downstream);antisense to gene recB (between -341 and 539 nt downstream)
937	418104	8	629	-	23	1	9.30882	I	Whithin recD , 981 nt after start and -1523 nt before end
938	419900	9.5	1091.5	+	16	2	116.8	Ai	antisense to gene recB
939	421946	9	1190	+	17	2	35.9894	3A;5A	antisense to gene recB (between -1105 and 93 nt downstream);antisense to gene GJU04_RS02065 (between -1089 and 109 nt downstream)
940	422671	4	466	+	139	0	38.1875	Ai	antisense to gene GJU04_RS02065
941	424106	6.5	2006.5	+	18	5	0.682265	5A;Achev	antisense to gene GJU04_RS02065 (between -892 and 1120 nt downstream);Ai overlaping gene lgt
942	424388	8.5	436.5	-	12	0	0	I	Whithin GJU04_RS02065 , 1266 nt after start and -2351 nt before end
943	425172	8	926	+	16	1	4.65499	5A;Achev	antisense to gene GJU04_RS02065 (between -878 and 55 nt downstream);Ai overlaping gene lgt
944	425772	9	326	+	199	0	3.76136	5A	antisense to gene lgt (between -11 and 323 nt downstream)
945	426544	6.5	403.5	-	35	0	0	P;Ai	antisense to gene GJU04_RS02075;Between 465 and 56 nt upstream lgt
946	426640	6	1314	+	16	2	123.718	3U;3A	antisense to gene lysA (between -1106 and 213 nt downstream);3UTR of GJU04_RS02075 , -1115 nt before the end and 204 after
947	427210	4.5	1068.5	-	29	2	0	P;Ai	antisense to gene GJU04_RS02075;Between 1128 and 56 nt upstream lgt
948	429168	2.5	825.5	-	11	1	33.8821	P;Ai	antisense to gene GJU04_RS02085;Between 1059 and 232 nt upstream lysA
949	431082	3.5	2081.5	+	30	4	38.2526	3U;3A;Achev	Ai overlaping gene ruvC;Ai overlaping gene GJU04_RS02105;antisense to gene aspS (between -659 and 1425 nt downstream);3UTR of crr , -2031 nt before the end and 53 after
950	431300	10	1747	+	271	3	107.975	3A;5A;Achev	antisense to gene ruvC (between -1339 and 417 nt downstream);Ai overlaping gene GJU04_RS02105;antisense to gene aspS (between -543 and 1213 nt downstream)
951	431360	9	2176	-	435	4	68.4635	Ai	antisense to gene ptsI
952	431395	7	1652	+	19	3	108.97	3A;5A;Achev	antisense to gene ruvC (between -1339 and 319 nt downstream);Ai overlaping gene GJU04_RS02105;antisense to gene aspS (between -543 and 1115 nt downstream)
953	431576	5.5	2851.5	+	25	6	2.83494	5A;Achev	antisense to gene ruvC (between -2719 and 137 nt downstream);Ai overlaping gene GJU04_RS02105;Ai overlaping gene aspS
954	431820	3.5	1303.5	+	11	2	40.0329	3A;5A;Div	Between 109 nt and 1415 nt diverging with gene ruvC;antisense to gene GJU04_RS02105 (between -664 and 642 nt downstream);antisense to gene aspS (between -619 and 687 nt downstream)
955	431878	7	1168	+	12	2	88.3857	3A;5A;Div	Between 164 nt and 1338 nt diverging with gene ruvC;antisense to gene GJU04_RS02105 (between -587 and 587 nt downstream);antisense to gene aspS (between -542 and 632 nt downstream)
956	433596	2	831	+	227	1	2.73458	5A	antisense to gene aspS (between -178 and 654 nt downstream)
957	433974	6.5	311.5	-	30	0	63.4	I	Whithin aspS , 585 nt after start and -1477 nt before end
958	436336	5.5	1374.5	-	66	2	10.5122	Ai	antisense to gene argS
959	436399	7	1325	-	40	2	88.7211	Ai	antisense to gene argS
960	436485	6	1549	-	155	3	2.42399	Ai	antisense to gene argS
961	436633	0	1692	-	14	3	3.93516	Ai	antisense to gene argS
962	436916	10	1987	-	907	4	2.24592	Ai	antisense to gene argS
963	437578	4	1213	-	1396	2	52.9915	Ai	antisense to gene argS;antisense to gene mnmA
964	439080	7	2664	-	121	5	31.2919	Ai	antisense to gene argS;antisense to gene mnmA
965	439218	7.5	2805.5	-	13	6	31.513	Ai	antisense to gene argS;antisense to gene mnmA
966	439452	0	3039	-	12	6	33.0978	Ai	antisense to gene argS;antisense to gene mnmA
967	439806	0	498	-	60	0	95.7265	Ai	antisense to gene potB
968	439820	5.5	1346.5	+	18	2	72.6772	3U;Chev;3A	antisense to gene mutM (between -408 and 943 nt downstream);3UTR of potB , -1230 nt before the end and 121 after;Overlaping gene potC
969	440732	4	2511	+	21	5	100.357	3U;3A;Achev	Ai overlaping gene mutM;Ai overlaping gene mnmE;antisense to gene yidC (between -280 and 2234 nt downstream);3UTR of potC , -2511 nt before the end and 3 after
970	440789	2	2454	+	18	5	98.3476	3A;5A;Achev	antisense to gene mutM (between -1667 and 788 nt downstream);Ai overlaping gene mnmE;antisense to gene yidC (between -280 and 2175 nt downstream)
971	441855	3	1313	+	56	2	94.0821	3A;5A;Div	Between 277 nt and 1592 nt diverging with gene mutM;antisense to gene mnmE (between -222 and 1093 nt downstream);antisense to gene yidC (between -205 and 1110 nt downstream)
972	442079	0	1302	+	411	2	22.4088	3A;5A	antisense to gene mnmE (between -435 and 866 nt downstream);antisense to gene yidC (between -418 and 883 nt downstream)
973	442993	6	1331	+	12	2	70.3687	Ai;Div	Between 42 nt and 1378 nt diverging with gene mnmE;antisense to gene yidC
974	443314	7	771	+	73	1	55.1759	Ai	antisense to gene yidC
975	443748	3.5	747.5	+	22	1	98.3607	Ai	antisense to gene yidC
976	443915	3	1304	+	12	3	11.5623	5A;Achev	antisense to gene yidC (between -634 and 672 nt downstream);Ai overlaping gene rnpA;Ai overlaping gene rpmH
977	444278	10	939	+	11	2	11.4291	5A;Achev	antisense to gene yidC (between -632 and 316 nt downstream);Ai overlaping gene rnpA;Ai overlaping gene rpmH
978	444925	0	293	+	92	0	13.3657	5A;Achev	antisense to gene rnpA (between -176 and 116 nt downstream);Ai overlaping gene rpmH
979	445008	6	200	+	17	0	49.4196	5A;Achev	antisense to gene rnpA (between -166 and 39 nt downstream);Ai overlaping gene rpmH
980	445074	0	137	+	14	0	26.8043	5A;Div	Between 33 nt and 169 nt diverging with gene rnpA;antisense to gene rpmH (between -9 and 127 nt downstream)
981	445606	2.5	267.5	-	11	0	20.6923	P;Ai	antisense to gene dnaN;Between 407 and 138 nt upstream rpmH
982	446346	7	1018	-	12	2	8.48133	P;Ai	antisense to gene dnaN;Between 1152 and 128 nt upstream rpmH
983	447101	1	891	-	164	1	8.10352	Ai	antisense to gene dnaN;antisense to gene gyrB
984	447271	7	911	-	26	1	59.6848	Ai	antisense to gene dnaN;antisense to gene gyrB
985	448289	4	2083	-	27	4	5.06785	Ai	antisense to gene dnaN;antisense to gene gyrB
986	448380	9	2166	-	11	4	7.36675	Ai	antisense to gene dnaN;antisense to gene gyrB
987	448426	3.5	1235.5	-	12	2	110.763	Ai	antisense to gene gyrB
988	448761	6	542	+	192	1	2.38287	3U;Achev	Ai overlaping gene rpoZ;3UTR of gyrB , -357 nt before the end and 190 after
989	448765	8	2551	-	468	5	8.60066	Ai	antisense to gene dnaN;antisense to gene gyrB
990	448927	3	478	-	1429	0	79.8852	Ai	antisense to gene gyrB
991	449133	5	805	-	38	1	45.4416	Ai	antisense to gene gyrB
992	449888	1	496	-	785	0	87.2943	P;Ai	antisense to gene ppa;Between 652 and 156 nt upstream rpoZ
993	450180	0	314	+	22	0	57.0909	I	Whithin eno , -135 nt after start and 799 nt before end
994	450204	6	855	-	1933	1	5.05259	P;Ai	antisense to gene ppa;Between 973 and 113 nt upstream rpoZ
995	450206	4.5	355.5	+	11	0	47.8667	I	Whithin eno , -157 nt after start and 731 nt before end
996	450728	0	1298	-	753	2	38.0218	P;Ai	antisense to gene ppa;Between 1491 and 194 nt upstream rpoZ
997	450946	10.5	254.5	+	17	0	35.1351	I	Whithin eno , -890 nt after start and 93 nt before end
998	451158	0	28	+	23	0	1.21739	P;I	Whithin eno , -1113 nt after start and 107 nt before end;Between 205 and 178 nt upstream GJU04_RS02190
999	452572	7	3000	-	21	7	114.133	Ai	antisense to gene ppa;antisense to gene eno
1000	452800	6	738	-	71	1	50.7806	Ai	antisense to gene GJU04_RS02190
1001	453637	8	431	-	398	0	15.6086	Ai	antisense to gene GJU04_RS02195
1002	453683	3	203	+	31	0	6.64516	I	Whithin GJU04_RS02195 , -566 nt after start and 974 nt before end
1003	454296	10.5	301.5	-	135	0	15.6102	Ai	antisense to gene GJU04_RS02195
1004	454709	7	751	-	16	1	6.16863	Ai	antisense to gene GJU04_RS02195
1005	454818	0	804	-	16	1	52.1099	Ai	antisense to gene GJU04_RS02195
1006	455325	2	444	-	1312	0	83.4712	Ai	antisense to gene infA
1007	455803	0	455	+	15	1	1.4886	5A	antisense to gene trxB (between -85 and 369 nt downstream)
1008	456011	4	238	+	320	0	1.54797	5A	antisense to gene trxB (between -76 and 165 nt downstream)
1009	456279	7	300	-	31	0	16.9444	P	Between 114 and -192 nt upstream trxB
1010	456592	5.5	494.5	-	17	0	111.825	P;Ai	antisense to gene serS;Between 426 and -73 nt upstream trxB
1011	456798	1	395	-	13	0	95.0769	P;Ai	antisense to gene serS;Between 627 and 232 nt upstream trxB
1012	458500	0	231	-	12	0	9.32	P;Ai	antisense to gene rplM;Between 407 and 177 nt upstream argR
1013	459201	1	838	-	11	1	30.9536	Ai	antisense to gene rplM;antisense to gene rpsI
1014	459342	0	401	+	52	0	36.9091	I	Whithin murA , -63 nt after start and 793 nt before end
1015	459601	0	1326	-	193	2	3.78173	P;Ai	antisense to gene rplM;antisense to gene rpsI;Between 1508 and 183 nt upstream argR
1016	459717	3	1226	-	124	2	65.4894	Ai	antisense to gene rplM;antisense to gene rpsI
1017	459935	0	294	+	26	0	15.3382	I	Whithin murA , -656 nt after start and 307 nt before end
1018	460092	3	345	+	13	0	15.8182	I	Whithin murA , -810 nt after start and 99 nt before end
1019	460506	10	2016	-	532	4	66.1609	Ai	antisense to gene rplM;antisense to gene rpsI
1020	460722	1	2200	-	70	4	102.344	Ai	antisense to gene rplM;antisense to gene rpsI
1021	461172	10	607	-	6299	1	5.7292	Ai	antisense to gene rplU;antisense to gene rpmA
1022	461441	1	834	-	65	1	49.5556	Ai	antisense to gene rplU;antisense to gene rpmA

## Sheet: symbDMAR_lv_APERO_res
ID_Transcrit	Position	Positional.Uncertainty	lg	str	freq	iteration_nb	last_Ftsse	Class	Comment
1	184	8	183	-	24	0	0	P;Ai	antisense to gene greA;Between 192 and 2 nt upstream Start_Genome
2	219	1	211	-	14	0	66.25	P;Ai	antisense to gene greA;Between 220 and 9 nt upstream Start_Genome
3	340.5	5.5	339.5	-	386	0	0	P;Ai	antisense to gene greA;Between 346 and 2 nt upstream Start_Genome
4	557	4	556	-	26	1	0	P;Ai	antisense to gene greA;Between 561 and 2 nt upstream Start_Genome
5	822	8	821	-	132	1	0	P;Ai	antisense to gene greA;Between 830 and 2 nt upstream Start_Genome
6	932	2	473	-	478	0	80.974	Ai	antisense to gene greA
7	1904.5	5.5	1210.5	+	15	2	51.1579	O	Between 1419 nt & 2634 nt after greA and between 2487 nt & 3702 nt before murB
8	2009.5	6.5	494.5	-	5778	0	62.2788	O	Between 5163 nt & 4663 nt after aroQ and between 2016 nt & 1516 nt before Start_Genome
9	2257	0	33	+	12	0	259	O	Between 1777 nt & 1809 nt after greA and between 3312 nt & 3344 nt before murB
10	2282	8	833	+	94	1	41.0294	O	Between 1794 nt & 2634 nt after greA and between 2487 nt & 3327 nt before murB
11	2538.5	2.5	695.5	+	17	1	135.615	O	Between 2056 nt & 2753 nt after greA and between 2368 nt & 3065 nt before murB
12	2589.5	5.5	422.5	+	18	0	197.801	O	Between 2104 nt & 2531 nt after greA and between 2590 nt & 3017 nt before murB
13	2619	7	484	+	133	0	59.5577	O	Between 2132 nt & 2622 nt after greA and between 2499 nt & 2989 nt before murB
14	2765.5	6.5	1342.5	-	771	2	13.6357	O	Between 5255 nt & 3907 nt after aroQ and between 2772 nt & 1424 nt before Start_Genome
15	2932	5	1373	-	13	2	87.6548	O	Between 5119 nt & 3742 nt after aroQ and between 2937 nt & 1560 nt before Start_Genome
16	4017	0	218	-	19	0	157.444	O	Between 2879 nt & 2662 nt after aroQ and between 4017 nt & 3800 nt before Start_Genome
17	4266	6	415	+	145	0	0	O	Between 3780 nt & 4200 nt after greA and between 921 nt & 1341 nt before murB
18	5325.5	2.5	772.5	-	11	1	149.597	O	Between 2125 nt & 1351 nt after aroQ and between 5328 nt & 4554 nt before Start_Genome
19	5883	9	473	-	1308	0	0.965169	Ai	antisense to gene murB
20	6040	6	630	-	510	1	1.03069	Ai	antisense to gene murB
21	6975	3	1565	-	302	3	0.802062	Ai	antisense to gene murB
22	7481	3	2071	-	211	4	0.997858	Ai	antisense to gene murB
23	7661.5	10.5	414.5	-	5396	0	29.0234	P;Ai	antisense to gene GJU04_RS00035;Between 544 and 120 nt upstream aroQ
24	7919	9	323	+	43	0	116.032	I	Whithin GJU04_RS00035 , -566 nt after start and 149 nt before end
25	8604	2	1243	-	11	2	214.732	P;Ai	antisense to gene GJU04_RS00035;Between 1478 and 234 nt upstream aroQ
26	8771	0	1659	-	24	3	3.91107	P;Ai	antisense to gene GJU04_RS00035;Between 1643 and -15 nt upstream aroQ
27	8962	8	1671	-	1388	3	20.2402	P;Ai	antisense to gene GJU04_RS00035;Between 1842 and 164 nt upstream aroQ
28	9185	3	2077	-	121	4	4.30464	P;Ai	antisense to gene GJU04_RS00035;Between 2060 and -19 nt upstream aroQ
29	9727	7	2531	-	93	5	11.7521	P;Ai	antisense to gene GJU04_RS00035;Between 2606 and 69 nt upstream aroQ
30	10058	1	167	+	24	0	28.8	5A	antisense to gene GJU04_RS00050 (between -138 and 29 nt downstream)
31	10590	2	840	-	47	1	18.0245	P	Between 506 and -335 nt upstream GJU04_RS00050
32	11060	10	840	-	354	1	28.4306	P;Ai	antisense to gene rsmI;Between 984 and 135 nt upstream GJU04_RS00050
33	11292	2	919	+	13	1	194.731	3A	antisense to gene folD (between -623 and 297 nt downstream)
34	11361	6	898	+	16	1	110.85	3A	antisense to gene folD (between -671 and 232 nt downstream)
35	11429	5	884	+	43	1	96.3118	3A	antisense to gene folD (between -725 and 163 nt downstream)
36	11535.5	2.5	424.5	-	280340	0	14.4158	Ai	antisense to gene rsmI
37	11637	10	1670	+	884	3	19.2425	5A	antisense to gene folD (between -871 and 808 nt downstream)
38	11742.5	3.5	489.5	+	234	0	182.828	Ai	antisense to gene folD
39	12009	6	1295	+	39	2	34.2187	5A	antisense to gene folD (between -868 and 432 nt downstream)
40	12062	4	1242	+	12	2	33.3348	5A	antisense to gene folD (between -868 and 377 nt downstream)
41	12152	5	1190	-	18	2	18.8363	Ai	antisense to gene rsmI
42	12621.5	8.5	689.5	+	116	1	22.2897	Div	Between 178 nt and 875 nt diverging with gene folD
43	13215	5	493	-	66	0	213.429	O	Between 2198 nt & 1701 nt after hspQ and between 785 nt & 288 nt before folD
44	13260	3	724	-	12	1	22.6875	P	Between 828 and 102 nt upstream folD
45	13298	9	762	-	39	1	21.1586	P	Between 872 and 102 nt upstream folD
46	13509	5	783	-	12	1	174.557	O	Between 2194 nt & 1407 nt after hspQ and between 1079 nt & 292 nt before folD
47	13654	10	928	-	121	1	114.579	O	Between 2194 nt & 1257 nt after hspQ and between 1229 nt & 292 nt before folD
48	13876	6	467	-	246	0	49.3472	Ai	antisense to gene gltX
49	14174	8	759	-	13	1	30.5641	Ai	antisense to gene gltX
50	14455	5	1213	-	205	2	22.8343	Ai	antisense to gene gltX
51	14881	1	1680	-	33	3	48.8838	Ai	antisense to gene gltX
52	15059	4	1650	-	14	3	47.0165	Ai	antisense to gene gltX
53	15084	10	1675	-	19	3	47.5274	Ai	antisense to gene gltX
54	15213	6	2039	-	12	4	62.3607	Ai	antisense to gene gltX
55	16102	8	652	-	17	1	135.943	P;Ai	antisense to gene alr;Between 869 and 210 nt upstream hspQ
56	16290	3	830	-	208	1	14.2361	P;Ai	antisense to gene alr;Between 1052 and 220 nt upstream hspQ
57	16431	4	784	-	224	1	19.5424	Ai	antisense to gene alr
58	16584.5	8.5	784.5	-	23	1	139.562	Ai	antisense to gene alr
59	16668	2	842	-	20	1	186.634	Ai	antisense to gene alr
60	16841	4	1370	+	69	2	250.077	Ai	antisense to gene metG
61	17450.5	7.5	471.5	-	12	0	47.3	I	Whithin metG , 1230 nt after start and -876 nt before end
62	17504	2	893	+	1039	1	100.194	3A;5A	antisense to gene metG (between -186 and 708 nt downstream);antisense to gene GJU04_RS00110 (between -116 and 778 nt downstream)
63	18095	2	860	+	16	1	97.9827	3A;5A;Achev	antisense to gene metG (between -744 and 117 nt downstream);Ai overlaping gene GJU04_RS00110;antisense to gene GJU04_RS00115 (between -127 and 734 nt downstream)
64	18169	3	833	+	14	1	92.1572	3A;5A;Achev	antisense to gene metG (between -791 and 44 nt downstream);Ai overlaping gene GJU04_RS00110;antisense to gene GJU04_RS00115 (between -174 and 661 nt downstream)
65	18335	1	812	+	19	1	115.342	3A;5A;Div	Between 124 nt and 936 nt diverging with gene metG;antisense to gene GJU04_RS00110 (between -345 and 467 nt downstream);antisense to gene GJU04_RS00115 (between -319 and 493 nt downstream)
66	18864.5	8.5	4345.5	+	11	9	9.77606	3A;5A;Achev;Div	Between 55 nt and 4408 nt diverging with gene GJU04_RS00110;antisense to gene GJU04_RS00115 (between -2451 and 1902 nt downstream);Ai overlaping gene ssb;Ai overlaping gene rpoH;antisense to gene ftsY (between -872 and 3481 nt downstream)
67	19404.5	5.5	3806.5	+	12	8	7.7499	3A;5A;Achev	antisense to gene GJU04_RS00115 (between -2452 and 1359 nt downstream);Ai overlaping gene ssb;Ai overlaping gene rpoH;antisense to gene ftsY (between -873 and 2938 nt downstream)
68	19510.5	5.5	3456.5	+	22	7	142.232	3A;5A;Achev	antisense to gene GJU04_RS00115 (between -2208 and 1253 nt downstream);Ai overlaping gene ssb;Ai overlaping gene rpoH;antisense to gene ftsY (between -629 and 2832 nt downstream)
69	19633	1	3577	+	15	7	8.08315	3A;5A;Achev	antisense to gene GJU04_RS00115 (between -2451 and 1126 nt downstream);Ai overlaping gene ssb;Ai overlaping gene rpoH;antisense to gene ftsY (between -872 and 2705 nt downstream)
70	21464	9	1747	+	1872	3	7.22668	3A;5A;Div	Between 129 nt and 1884 nt diverging with gene ssb;antisense to gene rpoH (between -937 and 818 nt downstream);antisense to gene ftsY (between -873 and 882 nt downstream)
71	21869	3	1341	+	743	2	9.57185	3A;5A	antisense to gene rpoH (between -936 and 407 nt downstream);antisense to gene ftsY (between -872 and 471 nt downstream)
72	22284.5	8.5	907.5	+	112	1	23.8818	3A;Div	Between 3 nt and 918 nt diverging with gene rpoH;antisense to gene ftsY (between -854 and 61 nt downstream)
73	24481	9	493	-	160	0	10.3212	P;Ai	antisense to gene rsmD;antisense to gene recA;Between 244 and -257 nt upstream GJU04_RS00140
74	24520	5	446	-	23	0	42.8552	P;Ai	antisense to gene recA;Between 279 and -171 nt upstream GJU04_RS00140
75	25332	4	943	-	549	1	174.998	P;Ai	antisense to gene recA;Between 1090 and 144 nt upstream GJU04_RS00140
76	25489	0	1315	-	74	2	30.5212	P;Ai	antisense to gene recA;Between 1243 and -71 nt upstream GJU04_RS00140
77	25654	9	314	+	18	0	35.4444	I	Whithin alaS , -216 nt after start and 2101 nt before end
78	26720	4	2498	-	598	5	29.2827	P;Ai	antisense to gene recA;Between 2478 and -23 nt upstream GJU04_RS00140
79	27410	3	3051	-	40	6	91.5523	P;Ai	antisense to gene recA;Between 3167 and 114 nt upstream GJU04_RS00140
80	27979.5	4.5	3757.5	-	11	8	40.2747	P;Ai	antisense to gene recA;Between 3738 and -23 nt upstream GJU04_RS00140
81	28156.5	6.5	3797.5	-	13	8	113.638	P;Ai	antisense to gene recA;Between 3917 and 114 nt upstream GJU04_RS00140
82	28681	2	861	-	280	1	7.45869	Ai	antisense to gene alaS;antisense to gene csrA
83	28684.5	10.5	890.5	+	4758	1	10.2941	Achev	Ai overlaping gene dapD
84	28733	6	862	-	368	1	19.8049	Ai	antisense to gene alaS;antisense to gene csrA
85	29295	3	467	+	32	0	135.778	3A;5A	antisense to gene dapD (between -210 and 259 nt downstream);antisense to gene ligA (between -113 and 356 nt downstream)
86	29325.5	8.5	502.5	+	38	0	169.333	3A;5A	antisense to gene dapD (between -276 and 234 nt downstream);antisense to gene ligA (between -179 and 331 nt downstream)
87	29364	4	498	+	57	0	201.954	3A;5A	antisense to gene dapD (between -310 and 191 nt downstream);antisense to gene ligA (between -213 and 288 nt downstream)
88	29429	5	374	-	62	0	122.446	I	Whithin dapD , 495 nt after start and -707 nt before end
89	30593	0	931	+	24	1	23.4365	Ai	antisense to gene ligA
90	30649	8	909	+	2953	1	9.41521	Ai	antisense to gene ligA
91	31174	4	1693	+	19	3	196.036	3A;5A	antisense to gene ligA (between -1143 and 553 nt downstream);antisense to gene cysS (between -1161 and 535 nt downstream)
92	32501	9	2222	+	795	4	150.932	3A;5A;Achev	antisense to gene cysS (between -1611 and 619 nt downstream);Ai overlaping gene dnaB;antisense to gene dusA (between -41 and 2189 nt downstream)
93	33277	12	1406	+	712	2	129.173	3A;5A;Div	Between 154 nt and 1571 nt diverging with gene cysS;antisense to gene dnaB (between -67 and 1350 nt downstream);antisense to gene dusA (between -1 and 1416 nt downstream)
94	33464.5	10.5	1258.5	+	1059	2	115.134	3A;5A	antisense to gene dnaB (between -107 and 1161 nt downstream);antisense to gene dusA (between -41 and 1227 nt downstream)
95	34506	6	1275	+	970	2	10.1587	3A;5A;Achev	antisense to gene dnaB (between -1165 and 115 nt downstream);Ai overlaping gene dusA;antisense to gene der (between -41 and 1239 nt downstream)
96	35949	6	900	+	14	1	54.9797	Ai;Div	Between 282 nt and 1187 nt diverging with gene dusA;antisense to gene der
97	36795.5	6.5	1262.5	+	17	2	15.3215	3A;5A	antisense to gene der (between -981 and 287 nt downstream);antisense to gene GJU04_RS00200 (between -961 and 307 nt downstream)
98	36975	6	1118	+	11	2	8.58794	3A;5A	antisense to gene der (between -1016 and 107 nt downstream);antisense to gene GJU04_RS00200 (between -996 and 127 nt downstream)
99	37419.5	8.5	706.5	+	13	1	8.16571	Ai	antisense to gene GJU04_RS00200
100	37533	8	485	+	950	0	41.7556	Ai	antisense to gene GJU04_RS00200
101	37595.5	8.5	462.5	+	905	0	18.393	Ai	antisense to gene GJU04_RS00200
102	39067	3	675	+	14	1	4.46053	5A	antisense to gene hisS (between -113 and 564 nt downstream)
103	39180	7	478	+	47	0	101.093	5A	antisense to gene hisS (between -29 and 455 nt downstream)
104	40958	7	889	-	1126	1	94.7305	Ai	antisense to gene tadA;antisense to gene glyA
105	41090	5	917	-	2425	1	114.866	Ai	antisense to gene tadA;antisense to gene glyA
106	41142	7	931	-	1043	1	136.974	Ai	antisense to gene tadA;antisense to gene glyA
107	41368	2	1310	-	784	2	68.3614	Ai	antisense to gene tadA;antisense to gene glyA
108	41704	5	1646	+	18	3	45.1848	3U;3A;Achev	Ai overlaping gene nusB;Ai overlaping gene ribE;antisense to gene ribD (between -158 and 1492 nt downstream);3UTR of GJU04_RS00220 , -1196 nt before the end and 454 after
109	41731	7	1630	+	19	3	38.8652	3U;3A;Achev	Ai overlaping gene nusB;Ai overlaping gene ribE;antisense to gene ribD (between -169 and 1467 nt downstream);3UTR of GJU04_RS00220 , -1207 nt before the end and 429 after
110	42281	3	2219	-	144	4	59.2203	Ai	antisense to gene tadA;antisense to gene glyA
111	42652	6	493	+	2824	0	214.481	3A;5A	antisense to gene nusB (between -480 and 18 nt downstream);antisense to gene ribE (between -483 and 15 nt downstream)
112	43234	3	1071	+	11	2	150.603	5A;Div	Between 70 nt and 1143 nt diverging with gene ribE;antisense to gene ribD (between -1 and 1072 nt downstream)
113	43582	8	850	+	849	1	9.20969	5A	antisense to gene ribD (between -128 and 729 nt downstream)
114	44182	0	329	-	11	0	135.471	I	Whithin ribD , 449 nt after start and -991 nt before end
115	44743	7	429	-	184	0	2.34054	P;Ai	antisense to gene leuA;Between 447 and 12 nt upstream ribD
116	45013	3	493	-	1829	0	96.5128	P;Ai	antisense to gene leuA;Between 713 and 218 nt upstream ribD
117	45677	3	1269	-	2042	2	5.71638	P;Ai	antisense to gene leuA;Between 1377 and 106 nt upstream ribD
118	45997	6	1380	-	716	2	138.747	Ai	antisense to gene leuA
119	46404	4	1817	-	1880	3	107.037	Ai	antisense to gene leuA
120	46459	9	2064	-	2794	4	3.07466	P;Ai	antisense to gene leuA;Between 2165 and 93 nt upstream ribD
121	46660	6	2164	-	2506	4	22.6942	P;Ai	antisense to gene leuA;Between 2363 and 194 nt upstream ribD
122	50881	8	1206	+	12	2	166.988	3U;3A	antisense to gene glyS (between -1154 and 59 nt downstream);3UTR of dapA , -1146 nt before the end and 67 after
123	51442.5	7.5	779.5	+	29	1	15.0408	Ai	antisense to gene glyS
124	51469	6	753	+	19	1	14.6777	Ai	antisense to gene glyS
125	51588	4	496	+	1523	0	85.958	Ai	antisense to gene glyS
126	52248	3	481	+	12	0	154	Ai	antisense to gene glyS
127	52326.5	9.5	401.5	+	11	0	241.2	Ai	antisense to gene glyS
128	53298.5	6.5	693.5	+	310	1	8.24527	5A;Div	Between 285 nt and 984 nt diverging with gene glyS;antisense to gene glyQ (between -76 and 623 nt downstream)
129	53646.5	7.5	365.5	+	841	0	14.8996	5A	antisense to gene glyQ (between -96 and 276 nt downstream)
130	54222	2	450	+	28	0	158.2	I	Whithin GJU04_RS00280 , -128 nt after start and 359 nt before end
131	54351	13	378	-	29	0	0	P;Ai	antisense to gene GJU04_RS00280;Between 449 and 59 nt upstream glyQ
132	54444	10	471	-	510	0	1.41246	P;Ai	antisense to gene GJU04_RS00280;Between 539 and 59 nt upstream glyQ
133	55007	7	931	-	12	1	160.358	P;Ai	antisense to gene GJU04_RS00280;Between 1099 and 162 nt upstream glyQ
134	55060	0	1087	-	12	2	3.41244	P;Ai	antisense to gene GJU04_RS00280;Between 1145 and 59 nt upstream glyQ
135	55176	1	1203	-	14	2	2.23792	P;Ai	antisense to gene GJU04_RS00280;Between 1262 and 59 nt upstream glyQ
136	56201	6	1357	+	12	2	16.7772	3U;Achev	Ai overlaping gene dapB;3UTR of rplY , -1215 nt before the end and 147 after
137	56601.5	9.5	2256.5	-	18	4	166.723	Ai	antisense to gene GJU04_RS00280
138	56892.5	5.5	2240.5	-	22	4	185.997	Ai	antisense to gene GJU04_RS00280;antisense to gene pfkA
139	57642.5	10.5	2856.5	+	18	6	3.4169	Achev	Ai overlaping gene ileS
140	57822	7	2670	+	119	5	24.8797	5A	antisense to gene ileS (between -44 and 2632 nt downstream)
141	58207	8	2246	+	17	4	52.8446	5A	antisense to gene ileS (between -5 and 2248 nt downstream)
142	59448.5	7.5	938.5	+	2892	1	94.8011	Ai	antisense to gene ileS
143	59936.5	7.5	241.5	-	13	0	176.429	I	Whithin ileS , 751 nt after start and -2280 nt before end
144	60993.5	10.5	344.5	-	21	0	133.441	P;Ai	antisense to gene rpsT;antisense to gene erpA;Between 557 and 203 nt upstream ileS
145	61142.5	6.5	593.5	-	16	1	6.65556	P;Ai	antisense to gene rpsT;antisense to gene erpA;Between 702 and 103 nt upstream ileS
146	61171.5	7.5	622.5	-	11	1	6.28	P;Ai	antisense to gene rpsT;antisense to gene erpA;Between 732 and 103 nt upstream ileS
147	61391	10	492	-	4342	0	15.8445	Ai	antisense to gene erpA;antisense to gene gpmA
148	61623	9	1295	+	16	2	101.167	3U;3A	antisense to gene pta (between -926 and 377 nt downstream);3UTR of gpmA , -946 nt before the end and 357 after
149	62199	7	1283	-	2282	2	7.64086	Ai	antisense to gene erpA;antisense to gene gpmA
150	62271	6	1349	-	3331	2	7.97785	Ai	antisense to gene erpA;antisense to gene gpmA
151	62546	7	483	+	1421	0	56.7783	Ai	antisense to gene pta
152	62613	8	1697	-	22	3	8.92771	Ai	antisense to gene erpA;antisense to gene gpmA
153	62760	8	474	+	29	0	205.806	Ai	antisense to gene pta
154	62970.5	6.5	2071.5	-	12	4	5.79482	Ai	antisense to gene erpA;antisense to gene gpmA
155	63981.5	4.5	1336.5	+	15	2	87.8555	3A;5A	antisense to gene pta (between -1185 and 155 nt downstream);antisense to gene GJU04_RS00335 (between -1147 and 193 nt downstream)
156	65057	0	377	+	12	0	24.8845	5A	antisense to gene GJU04_RS00335 (between -55 and 321 nt downstream)
157	65093	3	399	+	254	0	16.3173	5A	antisense to gene GJU04_RS00335 (between -113 and 288 nt downstream)
158	65117	6	689	-	11	1	94.5	I	Whithin GJU04_RS00335 , 949 nt after start and -953 nt before end
159	65528.5	10.5	619.5	+	16	1	174.022	3A;Div	Between 140 nt and 769 nt diverging with gene GJU04_RS00335;antisense to gene GJU04_RS00350 (between -421 and 208 nt downstream)
160	65671	3	1747	+	20	3	5.60897	5U;Achev;Div	Between 290 nt and 2039 nt diverging with gene GJU04_RS00335;Ai overlaping gene GJU04_RS00350;Ai overlaping gene truA;Between 1621 and -128 nt upstream GJU04_RS00360
161	65695	2	464	-	102	0	18.5575	P	Between 319 and -146 nt upstream GJU04_RS00335
162	66127.5	10.5	895.5	-	14	1	24.4063	P	Between 760 and -145 nt upstream GJU04_RS00335
163	66435	7	942	+	181	1	18.1368	5U;5A;Div	Between 232 nt and 1180 nt diverging with gene GJU04_RS00350;antisense to gene truA (between -228 and 720 nt downstream);Between 861 and -87 nt upstream GJU04_RS00360
164	66796.5	8.5	628.5	+	194	1	0.946269	5U;5A	antisense to gene truA (between -276 and 360 nt downstream);Between 501 and -135 nt upstream GJU04_RS00360
165	67100	10	355	-	20	0	32.5455	I	Whithin truA , 402 nt after start and -789 nt before end
166	67604	9	440	-	640	0	1.08537	P;Ai	antisense to gene GJU04_RS00360;Between 465 and 17 nt upstream truA
167	68059	4	810	-	1246	1	4.13773	P;Ai	antisense to gene GJU04_RS00360;Between 915 and 102 nt upstream truA
168	68145	7	890	-	293	1	24.0621	P;Ai	antisense to gene GJU04_RS00360;Between 1004 and 108 nt upstream truA
169	68781	5	1412	-	196	2	247.684	P;Ai	antisense to gene GJU04_RS00360;Between 1638 and 222 nt upstream truA
170	68867.5	8.5	1618.5	-	21	3	5.67065	P;Ai	antisense to gene GJU04_RS00360;Between 1728 and 102 nt upstream truA
171	69930	2	617	+	23	1	4.76275	3U;Achev	Ai overlaping gene cspE;3UTR of lipA , -434 nt before the end and 184 after
172	70176	0	915	-	15	1	223.234	Ai	antisense to gene lipA
173	70439	8	105	+	45	0	0	5A	antisense to gene cspE (between -30 and 82 nt downstream)
174	70515	7	1313	-	15	2	15.5114	Ai	antisense to gene lipA
175	71003	2	408	-	362	0	0.927928	P;Ai	antisense to gene GJU04_RS00380;Between 492 and 83 nt upstream cspE
176	71396	10	702	-	1036	1	4.42982	P;Ai	antisense to gene GJU04_RS00380;Between 893 and 182 nt upstream cspE
177	71641.5	10.5	925.5	-	92	1	88.2103	P;Ai	antisense to gene GJU04_RS00380;Between 1139 and 204 nt upstream cspE
178	72154	4	714	-	2774	1	31.0643	Ai	antisense to gene GJU04_RS00380;antisense to gene GJU04_RS00385
179	72376	4	846	-	4064	1	13.7242	Ai	antisense to gene GJU04_RS00385
180	72459.5	10.5	342.5	+	20	0	19.3333	I	Whithin GJU04_RS00385 , -858 nt after start and 337 nt before end
181	73241	3	1711	-	39	3	14.5422	Ai	antisense to gene GJU04_RS00385
182	73259	0	1727	-	12	3	16.5596	Ai	antisense to gene GJU04_RS00385
183	73494	1	735	-	18	1	102.811	Ai	antisense to gene GJU04_RS00385;antisense to gene GJU04_RS00390
184	74519	7	781	+	25	1	77.5306	3U;3A	antisense to gene GJU04_RS00395 (between -628 and 159 nt downstream);3UTR of GJU04_RS00390 , -742 nt before the end and 45 after
185	74667	1	925	-	30	1	233.666	Ai	antisense to gene GJU04_RS00390
186	74723	5	1353	-	1185	2	91.4546	Ai	antisense to gene GJU04_RS00390
187	74790	9	1373	-	116	2	96.9067	Ai	antisense to gene GJU04_RS00390
188	74912.5	3.5	2458.5	+	11	5	4.81709	5A	antisense to gene GJU04_RS00395 (between -216 and 2245 nt downstream)
189	75679	7	1692	+	775	3	3.54559	5A	antisense to gene GJU04_RS00395 (between -216 and 1482 nt downstream)
190	76064	0	1307	+	333	2	4.46731	5A	antisense to gene GJU04_RS00395 (between -216 and 1090 nt downstream)
191	76283.5	7.5	478.5	-	14	0	74.4615	I	Whithin GJU04_RS00395 , 1348 nt after start and -1620 nt before end
192	76402	7	477	-	51	0	34.4286	I	Whithin GJU04_RS00395 , 1228 nt after start and -1738 nt before end
193	77095	6	284	+	103	0	2.89	5A	antisense to gene GJU04_RS00395 (between -224 and 65 nt downstream)
194	77881.5	10.5	371.5	-	32	0	0	Ai	antisense to gene GJU04_RS00400
195	78014	9	489	-	257	0	25.4265	Ai	antisense to gene GJU04_RS00400
196	78072	3	466	-	23	0	182.591	Ai	antisense to gene GJU04_RS00400
197	78121.5	3.5	611.5	-	13	1	3.20627	Ai	antisense to gene GJU04_RS00400
198	78425.5	10.5	891.5	-	116	1	17.2975	Ai	antisense to gene GJU04_RS00400
199	78847	10	456	-	2827	0	130.395	Ai	antisense to gene GJU04_RS00400;antisense to gene rpmF;antisense to gene GJU04_RS00410
200	79487	0	951	-	11	1	177.095	Ai	antisense to gene rpmF;antisense to gene GJU04_RS00410
201	79595	6	1220	-	12	2	40.1709	Ai	antisense to gene GJU04_RS00400;antisense to gene rpmF;antisense to gene GJU04_RS00410
202	79626	9	1251	-	55	2	41.0096	Ai	antisense to gene GJU04_RS00400;antisense to gene rpmF;antisense to gene GJU04_RS00410
203	79953	8	488	-	1984	0	46.2892	Ai	antisense to gene GJU04_RS00415;antisense to gene fabG
204	79981	7	480	-	655	0	47.0842	Ai	antisense to gene GJU04_RS00415;antisense to gene fabG
205	80515	4	438	+	67	0	0	3U;5U;Chev	3UTR of fabG , -419 nt before the end and 22 after;Overlaping gene acpP;Between 431 and -10 nt upstream fabF
206	81095	3	1314	-	499	2	54.1454	Ai	antisense to gene fabG
207	82096	7	1296	-	607	2	191.103	Ai	antisense to gene acpP;antisense to gene fabF
208	82255.5	6.5	1391.5	-	40	2	133.079	Ai	antisense to gene fabF
209	82374	7	2589	-	41	5	85.9627	Ai	antisense to gene fabG
210	82599.5	10.5	224.5	+	22	0	14.375	I	Whithin tmk , -323 nt after start and 63 nt before end
211	82817	7	3031	-	355	6	99.3016	Ai	antisense to gene fabG
212	84002	1	1032	+	16	2	4.2106	I	Whithin ptsG , -52 nt after start and 373 nt before end
213	84053	3	499	-	545	0	36.6429	Ai	antisense to gene GJU04_RS00440;antisense to gene ptsG
214	84333	0	701	+	49	1	3.42508	I	Whithin ptsG , -384 nt after start and 373 nt before end
215	84508.5	4.5	525.5	+	36	1	3.23218	I	Whithin ptsG , -555 nt after start and 373 nt before end
216	84593	2	441	+	12	0	3.24205	I	Whithin ptsG , -642 nt after start and 373 nt before end
217	84799	3	239	+	61	0	0	I	Whithin ptsG , -847 nt after start and 369 nt before end
218	85796	10	1852	-	102	3	127.791	Ai	antisense to gene ptsG
219	86082.5	7.5	1754.5	+	9894	3	96.3869	3A;5A	antisense to gene gap (between -993 and 768 nt downstream);antisense to gene sppA (between -938 and 823 nt downstream)
220	86557.5	9.5	1279.5	+	483	2	133.645	3A;5A	antisense to gene gap (between -993 and 295 nt downstream);antisense to gene sppA (between -938 and 350 nt downstream)
221	87199	0	802	+	391	1	11.0814	Ai	antisense to gene sppA
222	87229	0	774	+	100	1	9.28553	Ai	antisense to gene sppA
223	87356	7	487	+	12789	0	155.212	Ai	antisense to gene sppA
224	87490	9	492	+	10807	0	44.469	Ai	antisense to gene sppA
225	87734	9	1760	+	25	3	215.877	3A;5A	antisense to gene sppA (between -778 and 990 nt downstream);antisense to gene xthA (between -746 and 1022 nt downstream)
226	87798.5	6.5	484.5	+	102	0	251.06	Ai	antisense to gene sppA
227	88207.5	8.5	1322.5	+	12	2	122.667	3A;5A	antisense to gene sppA (between -814 and 516 nt downstream);antisense to gene xthA (between -782 and 548 nt downstream)
228	88355.5	9.5	1229.5	+	11	2	92.4932	5A;Achev	antisense to gene sppA (between -869 and 369 nt downstream);Ai overlaping gene xthA
229	88486	9	1228	+	11	2	33.075	3A;5A;Achev	antisense to gene sppA (between -998 and 238 nt downstream);Ai overlaping gene xthA;antisense to gene cls (between -89 and 1147 nt downstream)
230	89340	5	494	+	190	0	251.295	3A;5A	antisense to gene xthA (between -277 and 221 nt downstream);antisense to gene cls (between -209 and 289 nt downstream)
231	91772	5	2123	+	11	4	2.07028	5A;Achev	antisense to gene ychF (between -1689 and 438 nt downstream);Ai overlaping gene pth;Ai overlaping gene GJU04_RS00485
232	92459.5	4.5	1333.5	+	189	2	55.5407	5A;Achev;Div	Between 250 nt and 1587 nt diverging with gene ychF;antisense to gene pth (between -988 and 349 nt downstream);Ai overlaping gene GJU04_RS00485
233	92950	6	901	+	1237	1	41.2473	5A;Div	Between 140 nt and 1046 nt diverging with gene pth;antisense to gene GJU04_RS00485 (between -73 and 833 nt downstream)
234	92981	2	767	+	26	1	82.2552	Ai;Div	Between 175 nt and 943 nt diverging with gene pth;antisense to gene GJU04_RS00485
235	94366	9	488	-	393	0	1.76703	P;Ai	antisense to gene prfA;Between 598 and 102 nt upstream GJU04_RS00485
236	94496.5	1.5	614.5	-	15	1	4.64151	P;Ai	antisense to gene prfA;Between 721 and 106 nt upstream GJU04_RS00485
237	94850	5	897	-	2085	1	2.69679	P;Ai	antisense to gene prfA;Between 1078 and 177 nt upstream GJU04_RS00485
238	95689	6	1736	-	70	3	3.34969	P;Ai	antisense to gene prfA;Between 1918 and 177 nt upstream GJU04_RS00485
239	96240	2	2111	-	20	4	91.2403	Ai	antisense to gene prfA
240	96928	10	947	-	3245	1	12.1683	Ai	antisense to gene thrS
241	97405	7	1424	-	1802	2	14.133	Ai	antisense to gene thrS
242	97624	3	455	-	7664	0	114.89	Ai	antisense to gene thrS;antisense to gene infC
243	97651	0	333	+	63	0	151.364	3U;5U	3UTR of infC , -186 nt before the end and 146 after;Between 173 and -159 nt upstream rpmI
244	98819	0	1651	-	11	3	68.2099	Ai	antisense to gene thrS;antisense to gene infC
245	99452	2	898	-	2948	1	43.1206	Ai	antisense to gene pheS
246	99694	0	1147	-	26	2	47.5945	Ai	antisense to gene pheS
247	102860	6.5	436.5	-	23	0	162.367	Ai	antisense to gene GJU04_RS00530;antisense to gene tyrS
248	102997	7	490	-	3815	0	3.50354	Ai	antisense to gene GJU04_RS00530;antisense to gene tyrS
249	103423	1	901	-	259	1	9.11251	Ai	antisense to gene GJU04_RS00530;antisense to gene tyrS
250	103549	4	940	-	671	1	92.3125	Ai	antisense to gene GJU04_RS00530;antisense to gene tyrS
251	103862	6.5	1165.5	+	62	2	8.9752	3U;3A	antisense to gene GJU04_RS00545 (between -849 and 322 nt downstream);3UTR of tyrS , -996 nt before the end and 175 after
252	103973	7	1358	-	55	2	79.5489	Ai	antisense to gene GJU04_RS00530;antisense to gene tyrS
253	104268	5	1746	-	17	3	7.13435	Ai	antisense to gene GJU04_RS00530;antisense to gene tyrS
254	104270	7.5	494.5	+	1063	0	189.268	Ai	antisense to gene GJU04_RS00545
255	104413	0	763	+	14	1	0	Ai	antisense to gene GJU04_RS00545
256	104641	1	387	+	12	0	143.704	Ai	antisense to gene GJU04_RS00545
257	104663	5	367	+	13	0	162.312	Ai	antisense to gene GJU04_RS00545
258	105755	2	913	+	40	1	36.5341	3U;Achev;Div	Between 232 nt and 1146 nt diverging with gene GJU04_RS00545;Ai overlaping gene rnt;3UTR of grxD , -687 nt before the end and 227 after
259	105906	9	385	-	68	0	52	P;Ai	antisense to gene grxD;Between 394 and 1 nt upstream GJU04_RS00545
260	106332	5.5	341.5	+	22	0	48.5614	5A	antisense to gene rnt (between -32 and 314 nt downstream)
261	106335	3	459	-	201	0	219.089	I;Ai	antisense to gene grxD;Whithin rnt , 764 nt after start and -338 nt before end
262	106496	10.5	860.5	-	5464	1	5.35123	P;Ai	antisense to gene grxD;Between 986 and 116 nt upstream GJU04_RS00545
263	106561	4	861	-	607	1	26.2268	P;I;Ai	antisense to gene grxD;Between 1044 and 180 nt upstream GJU04_RS00545;Whithin rnt , 940 nt after start and -565 nt before end
264	106724	8	785	-	18	1	228.576	P;Ai	antisense to gene grxD;Between 91 and -701 nt upstream rnt
265	106822	3.5	883.5	-	11	1	255.932	P;Ai	antisense to gene grxD;Between 185 and -701 nt upstream rnt
266	107112	10.5	1479.5	-	18	3	4.38095	P;Ai	antisense to gene grxD;Between 1601 and 112 nt upstream GJU04_RS00545
267	107345	6	368	-	134	0	170.422	Ai	antisense to gene minC
268	107548	9	499	-	103	0	134.613	Ai	antisense to gene minC
269	107830	8	854	-	592	1	21.8348	Ai	antisense to gene minC
270	107915	3	650	+	18	1	22.5172	3U;5U	3UTR of minD , -120 nt before the end and 532 after;Between 534 and -118 nt upstream minE
271	107992	7.5	572.5	+	11	1	26.2727	3U;5U	3UTR of minD , -120 nt before the end and 459 after;Between 461 and -118 nt upstream minE
272	108020	9	900	-	593	1	197.537	Ai	antisense to gene minC
273	108065	2	402	+	17	0	131.3	3U;5U	3UTR of minD , -22 nt before the end and 381 after;Between 383 and -20 nt upstream minE
274	108572	10.5	933.5	+	12	2	1.78095	3U;Achev	Ai overlaping gene tsaB;3UTR of minE , -772 nt before the end and 171 after
275	108677	1	817	+	11	1	32.7637	3U;Achev	Ai overlaping gene tsaB;3UTR of minE , -760 nt before the end and 57 after
276	108772	7.5	728.5	+	15	1	5.7644	5A	antisense to gene tsaB (between -74 and 661 nt downstream)
277	109146	8	353	+	120	0	8.32558	5A	antisense to gene tsaB (between -73 and 287 nt downstream)
278	109816	3	319	-	137	0	4.3286	P;Ai	antisense to gene hslV;Between 394 and 73 nt upstream tsaB
279	109978	2	481	-	1255	0	2.09654	P;Ai	antisense to gene hslV;Between 555 and 73 nt upstream tsaB
280	110148	7.5	490.5	-	8443	0	135.453	P;Ai	antisense to gene hslV;Between 730 and 233 nt upstream tsaB
281	110242	5	745	-	9369	1	0.695193	P;Ai	antisense to gene hslV;Between 822 and 73 nt upstream tsaB
282	110426	10	923	-	3450	1	13.0251	P;Ai	antisense to gene hslV;Between 1011 and 79 nt upstream tsaB
283	110844	7.5	450.5	+	27	0	41.4545	3U;5U	3UTR of hslU , -192 nt before the end and 265 after;Between 364 and -93 nt upstream GJU04_RS00590
284	110906	4	1342	-	4792	2	48.472	P;Ai	antisense to gene hslV;Between 1485 and 140 nt upstream tsaB
285	111509	5	3729	+	12	8	6.50835	3U;3A;Achev	Ai overlaping gene hisIE;Ai overlaping gene hisF;Ai overlaping gene GJU04_RS00605;Ai overlaping gene hisH;antisense to gene hisB (between -741 and 2992 nt downstream);3UTR of GJU04_RS00590 , -3512 nt before the end and 221 after
286	111566	4	3472	+	35	7	132.579	3U;3A;Achev	Ai overlaping gene hisIE;Ai overlaping gene hisF;Ai overlaping gene GJU04_RS00605;Ai overlaping gene hisH;antisense to gene hisB (between -541 and 2934 nt downstream);3UTR of GJU04_RS00590 , -3312 nt before the end and 163 after
287	111679	8	3359	+	12	7	128.408	3U;3A;Achev	Ai overlaping gene hisIE;Ai overlaping gene hisF;Ai overlaping gene GJU04_RS00605;Ai overlaping gene hisH;antisense to gene hisB (between -541 and 2825 nt downstream);3UTR of GJU04_RS00590 , -3312 nt before the end and 54 after
288	111704	6.5	1723.5	+	17	3	222.634	3U;3A;Achev	Ai overlaping gene hisIE;Ai overlaping gene hisF;antisense to gene GJU04_RS00605 (between -266 and 1463 nt downstream);3UTR of GJU04_RS00590 , -1701 nt before the end and 28 after
289	111730	6	3484	+	11	7	10.5203	3U;3A;Achev	Ai overlaping gene hisIE;Ai overlaping gene hisF;Ai overlaping gene GJU04_RS00605;Ai overlaping gene hisH;antisense to gene hisB (between -717 and 2772 nt downstream);3UTR of GJU04_RS00590 , -3488 nt before the end and 1 after
290	111756	9.5	2254.5	-	34	4	8.80483	P;Ai	antisense to gene hslV;Between 2340 and 77 nt upstream tsaB
291	111760	5	3454	+	14	7	10.4306	3A;Achev	Ai overlaping gene hisIE;Ai overlaping gene hisF;Ai overlaping gene GJU04_RS00605;Ai overlaping gene hisH;antisense to gene hisB (between -717 and 2741 nt downstream)
292	111813	2	3402	+	32	7	9.61013	3A;5A;Achev	antisense to gene hisIE (between -2809 and 594 nt downstream);Ai overlaping gene hisF;Ai overlaping gene GJU04_RS00605;Ai overlaping gene hisH;antisense to gene hisB (between -718 and 2685 nt downstream)
293	111975	7	2291	-	25	4	167.218	Ai	antisense to gene hslV
294	113654	6.5	1383.5	+	1331	2	132.771	3A;5A;Achev	antisense to gene GJU04_RS00605 (between -1137 and 252 nt downstream);Ai overlaping gene hisH;antisense to gene hisB (between -541 and 848 nt downstream)
295	114509	5	735	+	1568	1	5.56743	Ai;Div	Between 5 nt and 744 nt diverging with gene hisH;antisense to gene hisB
296	115900	6.5	3359.5	+	258	7	23.1588	3A;5A;Achev	antisense to gene hisC (between -2541 and 824 nt downstream);Ai overlaping gene hisD;Ai overlaping gene hisG;antisense to gene rnhA (between -221 and 3144 nt downstream)
297	116097	0	1783	+	34	3	234.728	3A;5A	antisense to gene hisC (between -1161 and 621 nt downstream);antisense to gene hisD (between -1172 and 610 nt downstream)
298	116314	5.5	2945.5	+	920	6	20.7888	3A;5A;Achev	antisense to gene hisC (between -2541 and 409 nt downstream);Ai overlaping gene hisD;Ai overlaping gene hisG;antisense to gene rnhA (between -221 and 2729 nt downstream)
299	116342	4.5	2917.5	+	21	6	20.9512	3A;5A;Achev	antisense to gene hisC (between -2541 and 380 nt downstream);Ai overlaping gene hisD;Ai overlaping gene hisG;antisense to gene rnhA (between -221 and 2700 nt downstream)
300	116546	10	1336	+	681	2	199.134	3A;5A	antisense to gene hisC (between -1163 and 182 nt downstream);antisense to gene hisD (between -1174 and 171 nt downstream)
301	116859	4	925	+	2037	1	221.875	Ai;Div	Between 137 nt and 1065 nt diverging with gene hisC;antisense to gene hisD
302	117506	6	1753	+	1449	3	20.7782	3A;5A;Achev	antisense to gene hisD (between -1262 and 496 nt downstream);Ai overlaping gene hisG;antisense to gene rnhA (between -220 and 1538 nt downstream)
303	117549	3	1710	+	574	3	21.4905	3A;5A;Achev	antisense to gene hisD (between -1262 and 450 nt downstream);Ai overlaping gene hisG;antisense to gene rnhA (between -220 and 1492 nt downstream)
304	117663	5	1597	+	23	3	21.1178	3A;5A;Achev	antisense to gene hisD (between -1263 and 338 nt downstream);Ai overlaping gene hisG;antisense to gene rnhA (between -221 and 1380 nt downstream)
305	118856	2	918	+	306	1	60.3462	5U;5A;Achev	antisense to gene hisG (between -873 and 46 nt downstream);Ai overlaping gene rnhA;Between 691 and -228 nt upstream dnaQ
306	118922	6.5	862.5	+	26	1	79.0447	5U;Achev;Div	Between 15 nt and 883 nt diverging with gene hisG;Ai overlaping gene rnhA;Between 630 and -238 nt upstream dnaQ
307	119356	5	428	+	19	0	248.851	5U;5A	antisense to gene rnhA (between -278 and 154 nt downstream);Between 194 and -238 nt upstream dnaQ
308	119436	4.5	444.5	+	104	0	4.30769	5U;5A	antisense to gene rnhA (between -375 and 73 nt downstream);Between 113 and -335 nt upstream dnaQ
309	120079	7	640	-	15	1	6.24286	P;Ai	antisense to gene dnaQ;Between 581 and -65 nt upstream rnhA
310	120262	10.5	2604.5	+	53	5	231.314	3U;3A;Achev	Ai overlaping gene GJU04_RS00645;Ai overlaping gene fbaA;antisense to gene GJU04_RS00655 (between -383 and 2231 nt downstream);3UTR of dnaQ , -2583 nt before the end and 31 after
311	120297	4	2731	+	91	5	101.08	3A;Achev	Ai overlaping gene GJU04_RS00645;Ai overlaping gene fbaA;antisense to gene GJU04_RS00655 (between -545 and 2189 nt downstream)
312	120334	3	1824	+	144	3	255.096	3A;Achev	Ai overlaping gene GJU04_RS00645;antisense to gene fbaA (between -822 and 1004 nt downstream)
313	120456	9.5	1018.5	-	17	2	5.72179	P;Ai	antisense to gene dnaQ;Between 960 and -67 nt upstream rnhA
314	120515	2	1076	-	13	2	8.78302	P;Ai	antisense to gene dnaQ;Between 1012 and -65 nt upstream rnhA
315	120516	10	2696	+	39	5	92.17	3A;5A;Achev	antisense to gene GJU04_RS00645 (between -1940 and 765 nt downstream);Ai overlaping gene fbaA;antisense to gene GJU04_RS00655 (between -729 and 1976 nt downstream)
316	120786	10	1372	+	1581	2	219.333	3A;5A	antisense to gene GJU04_RS00645 (between -886 and 495 nt downstream);antisense to gene fbaA (between -822 and 559 nt downstream)
317	120920	7	2290	+	1249	4	89.8696	3A;5A;Achev	antisense to gene GJU04_RS00645 (between -1938 and 358 nt downstream);Ai overlaping gene fbaA;antisense to gene GJU04_RS00655 (between -727 and 1569 nt downstream)
318	120956	10.5	1515.5	-	13	3	48.9715	P;Ai	antisense to gene dnaQ;Between 1461 and -64 nt upstream rnhA
319	120986	2	1546	-	15	3	49.465	P;Ai	antisense to gene dnaQ;Between 1483 and -64 nt upstream rnhA
320	121028	5.5	1587.5	-	14	3	50.4986	P;Ai	antisense to gene dnaQ;Between 1528 and -64 nt upstream rnhA
321	121142	10.5	1702.5	-	22	3	53.7627	P;Ai	antisense to gene dnaQ;Between 1648 and -64 nt upstream rnhA
322	121146	4.5	887.5	+	1916	1	238.127	3A;5A	antisense to gene GJU04_RS00645 (between -762 and 129 nt downstream);antisense to gene fbaA (between -698 and 193 nt downstream)
323	121352	5	875	+	237	1	250.112	Ai;Div	Between 76 nt and 955 nt diverging with gene GJU04_RS00645;antisense to gene fbaA
324	121840	5.5	1346.5	+	1232	2	122.564	3A;5A	antisense to gene fbaA (between -772 and 579 nt downstream);antisense to gene GJU04_RS00655 (between -704 and 647 nt downstream)
325	122884	8.5	2934.5	+	416	6	3.86848	5A;Achev	antisense to gene GJU04_RS00655 (between -2181 and 761 nt downstream);Ai overlaping gene tkt
326	123055	6	2673	+	218	5	10.7735	5A;Achev	antisense to gene GJU04_RS00655 (between -2091 and 587 nt downstream);Ai overlaping gene tkt
327	123153	6	2575	+	23	5	10.4163	5A;Achev	antisense to gene GJU04_RS00655 (between -2091 and 489 nt downstream);Ai overlaping gene tkt
328	123519	8	2178	+	783	4	45.8107	5A;Achev	antisense to gene GJU04_RS00655 (between -2060 and 125 nt downstream);Ai overlaping gene tkt
329	123727	9	1821	+	355	3	209.246	Ai;Div	Between 82 nt and 1911 nt diverging with gene GJU04_RS00655;antisense to gene tkt
330	124206	5.5	1371.5	+	1269	2	247.111	Ai	antisense to gene tkt
331	124392	9	1325	+	2832	2	25.238	5A	antisense to gene tkt (between -32 and 1301 nt downstream)
332	124765	8	928	+	823	1	77.7929	5A	antisense to gene tkt (between -8 and 927 nt downstream)
333	124900	10	828	+	5212	1	12.4184	5A	antisense to gene tkt (between -43 and 794 nt downstream)
334	125175	7	499	+	1047	0	194.653	Ai	antisense to gene tkt
335	125454	8	374	+	109	0	43	5A	antisense to gene tkt (between -143 and 238 nt downstream)
336	125560	3	290	+	118	0	28.9383	5A	antisense to gene tkt (between -165 and 127 nt downstream)
337	126585	3	1677	+	14	3	74.4892	3U;3A	antisense to gene gyrA (between -1160 and 519 nt downstream);3UTR of metK , -1207 nt before the end and 472 after
338	126728	8.5	2900.5	+	18	6	195.62	3U;3A	antisense to gene gyrA (between -2526 and 382 nt downstream);3UTR of metK , -2573 nt before the end and 335 after
339	126850	4	861	+	15	1	204.116	3U;3A	antisense to gene gyrA (between -609 and 255 nt downstream);3UTR of metK , -656 nt before the end and 208 after
340	127164	10	484	+	628	0	251.048	Ai	antisense to gene gyrA
341	127217	4	1337	-	26	2	8.55882	P;Ai	antisense to gene metK;Between 1537 and 197 nt upstream tkt
342	127410	3.5	2218.5	+	95	4	174.536	Ai	antisense to gene gyrA
343	127435	10	804	+	11	1	205.849	Ai	antisense to gene gyrA
344	129662	1.5	1250.5	+	13	2	13.477	3A;Div	Between 20 nt and 1271 nt diverging with gene gyrA;antisense to gene mutS (between -1049 and 202 nt downstream)
345	131329	4	1234	+	4844	2	40.9017	3A;5A	antisense to gene mutS (between -306 and 931 nt downstream);antisense to gene GJU04_RS00680 (between -177 and 1060 nt downstream)
346	132072	10.5	493.5	+	4448	0	194.725	3A;5A	antisense to gene mutS (between -308 and 195 nt downstream);antisense to gene GJU04_RS00680 (between -179 and 324 nt downstream)
347	132126	4	1087	+	11	2	5.25462	5A;Achev	antisense to gene mutS (between -956 and 134 nt downstream);Ai overlaping gene GJU04_RS00680
348	133044	2.5	577.5	-	12	1	0	P;I	Between 791 and 212 nt upstream mutS;Whithin GJU04_RS00680 , 648 nt after start and -662 nt before end
349	133375	6	156	-	11	0	0	P;Ai	antisense to gene rsmH;Between 265 and 104 nt upstream GJU04_RS00680
350	134623	6	491	-	387	0	68.7279	Ai	antisense to gene rsmH;antisense to gene GJU04_RS00690
351	135030	6	898	-	38	1	30.893	Ai	antisense to gene rsmH;antisense to gene GJU04_RS00690
352	135220	3.5	1091.5	-	15	2	35.9511	Ai	antisense to gene rsmH;antisense to gene GJU04_RS00690
353	135278	8.5	1238.5	-	42	2	27.6342	Ai	antisense to gene rsmH;antisense to gene GJU04_RS00690
354	135332	9	1241	-	161	2	30.973	Ai	antisense to gene rsmH;antisense to gene GJU04_RS00690
355	135696	10	844	-	24	1	149.906	Ai	antisense to gene GJU04_RS00690
356	136027	4	941	-	119	1	208.148	Ai	antisense to gene GJU04_RS00690
357	136172	3.5	1313.5	-	468	2	111.738	Ai	antisense to gene GJU04_RS00690
358	136388	10.5	657.5	+	12	1	6.16822	I	Whithin murF , -641 nt after start and 71 nt before end
359	136537	10	1376	-	22	2	203.48	Ai	antisense to gene GJU04_RS00690
360	136584	4.5	402.5	+	76	0	9.78313	I	Whithin murF , -844 nt after start and 129 nt before end
361	136625	5	1739	-	476	3	53.4712	Ai	antisense to gene GJU04_RS00690
362	136808	10	1831	-	229	3	46.5165	Ai	antisense to gene GJU04_RS00690
363	136891	5	1730	-	25	3	203.065	Ai	antisense to gene GJU04_RS00690
364	137223	3	2246	-	14	4	53.303	Ai	antisense to gene GJU04_RS00690
365	138621	9	846	-	185	1	236.948	Ai	antisense to gene mraY;antisense to gene murD
366	139028	9	1253	-	47	2	158.55	Ai	antisense to gene mraY;antisense to gene murD
367	139188	8	1364	-	55	2	214.112	Ai	antisense to gene mraY;antisense to gene murD
368	139253	9	1757	-	12	3	7.14392	Ai	antisense to gene mraY
369	140161	4	924	-	1775	1	65.7494	Ai	antisense to gene murD;antisense to gene murG
370	141520	2.5	926.5	-	25	1	113.074	Ai	antisense to gene murG;antisense to gene murC
371	141552	10	954	-	165	1	120.671	Ai	antisense to gene murG;antisense to gene murC
372	141564	8	390	+	11	0	43.3333	I	Whithin murC , -877 nt after start and 204 nt before end
373	141621	3	2141	-	946	4	50.5055	Ai	antisense to gene murD;antisense to gene murG
374	141656	6.5	2173.5	-	600	4	51.1259	Ai	antisense to gene murD;antisense to gene murG
375	141690	8	2126	-	2260	4	48.958	Ai	antisense to gene murG
376	142189	7	930	-	160	1	168.868	Ai	antisense to gene murC
377	142213	5	887	-	271	1	200.195	Ai	antisense to gene murC
378	142255	10	1672	-	17	3	91.1555	Ai	antisense to gene murG;antisense to gene murC
379	142584	10.5	1342.5	-	31	2	188.602	Ai	antisense to gene murC
380	143409	7	3926	-	60	8	51.489	Ai	antisense to gene murD;antisense to gene murG
381	144024	3.5	493.5	+	12	0	128	I	Whithin secA , -265 nt after start and 1983 nt before end
382	144337	7	175	+	13	0	30	I	Whithin secA , -575 nt after start and 1988 nt before end
383	144532	9.5	869.5	-	1767	1	8.76631	P;Ai	antisense to gene secA;Between 902 and 24 nt upstream GJU04_RS00725
384	144565	8	876	-	1460	1	10.6227	P;Ai	antisense to gene secA;Between 934 and 51 nt upstream GJU04_RS00725
385	144702	4	1093	-	1476	2	4.14798	P;Ai	antisense to gene secA;Between 1067 and -29 nt upstream GJU04_RS00725
386	145788	0	1316	-	356	2	246.43	Ai	antisense to gene secA
387	146221	0	2596	-	46	5	3.62126	P;Ai	antisense to gene secA;Between 2582 and -13 nt upstream GJU04_RS00725
388	147376	4	494	+	17208	0	236.449	3A;5A	antisense to gene dnaJ (between -199 and 298 nt downstream);antisense to gene dnaK (between -80 and 417 nt downstream)
389	149072	9	731	+	3572	1	3.86195	5A	antisense to gene dnaK (between -100 and 639 nt downstream)
390	149113	7	319	-	72	0	48.1622	I	Whithin dnaK , 907 nt after start and -1331 nt before end
391	149850	4.5	269.5	-	13	0	72.8	P	Between 153 and -120 nt upstream dnaK
392	150614	3	340	-	12	0	130.667	Ai	antisense to gene GJU04_RS00745
393	150635	7	391	-	12	0	157.2	Ai	antisense to gene GJU04_RS00745
394	151519	9	934	-	1534	1	189.421	Ai	antisense to gene GJU04_RS00745
395	152114	7	594	+	13	1	0	I	Whithin GJU04_RS00750 , -522 nt after start and 1670 nt before end
396	152422	6	1824	-	2543	3	240.826	Ai	antisense to gene GJU04_RS00745
397	153052	3.5	2607.5	-	672	5	29.3738	Ai	antisense to gene GJU04_RS00745
398	153460	8.5	3016.5	-	813	6	28.931	Ai	antisense to gene GJU04_RS00745
399	154674	4.5	4276.5	-	13	9	13.6404	Ai	antisense to gene GJU04_RS00745
400	155207	7	927	-	23	1	12.1158	Ai	antisense to gene GJU04_RS00750;antisense to gene argF
401	157764	7	813	-	2596	1	69.3834	Ai	antisense to gene prmB
402	157947	10	917	-	1890	1	28.5852	Ai	antisense to gene prmB
403	159070	7.5	826.5	+	305	1	4.8019	3U;Achev	Ai overlaping gene GJU04_RS00780;3UTR of aroC , -681 nt before the end and 152 after
404	159190	3	2173	-	1815	4	22.5441	Ai	antisense to gene prmB
405	159407	7	2552	-	20	5	70.5991	Ai	antisense to gene GJU04_RS00760;antisense to gene prmB
406	159436	9	467	+	10309	0	5.49127	5A	antisense to gene GJU04_RS00780 (between -57 and 418 nt downstream)
407	159436	9	2480	-	25	5	51.5199	Ai	antisense to gene prmB
408	159561	9	2544	-	24	5	25.8137	Ai	antisense to gene prmB
409	159615	6	207	+	15	0	15.1429	Ai	antisense to gene GJU04_RS00780
410	160285	9	2217	+	11	4	38.8759	3A;5A;Achev	antisense to gene GJU04_RS00785 (between -1451 and 774 nt downstream);Ai overlaping gene GJU04_RS00790;Ai overlaping gene apaG;antisense to gene rsmA (between -201 and 2024 nt downstream)
411	160399	13	2129	+	51	4	27.1646	3A;5A;Achev	antisense to gene GJU04_RS00785 (between -1477 and 664 nt downstream);Ai overlaping gene GJU04_RS00790;Ai overlaping gene apaG;antisense to gene rsmA (between -227 and 1914 nt downstream)
412	160697	6	929	+	36	1	189.145	3A;5A	antisense to gene GJU04_RS00785 (between -575 and 359 nt downstream);antisense to gene GJU04_RS00790 (between -569 and 365 nt downstream)
413	162253	6	407	+	18	0	197.922	3A;5A	antisense to gene apaG (between -364 and 48 nt downstream);antisense to gene rsmA (between -359 and 53 nt downstream)
414	162286	10.5	470.5	+	19	0	140	3A;5A	antisense to gene apaG (between -460 and 20 nt downstream);antisense to gene rsmA (between -455 and 25 nt downstream)
415	162400	4	671	+	11	1	103.846	Ai;Div	Between 101 nt and 775 nt diverging with gene apaG;antisense to gene rsmA
416	165471	4	633	-	11	1	231.636	Ai	antisense to gene djlA
417	165825	5	2023	+	11	4	71.0366	3A;5A;Achev	antisense to gene acpS (between -1934 and 93 nt downstream);Ai overlaping gene era;Ai overlaping gene rnc;antisense to gene lepB (between -307 and 1720 nt downstream)
418	166424	5	1337	+	12	2	76.2427	3A;5A;Achev	antisense to gene era (between -981 and 360 nt downstream);Ai overlaping gene rnc;antisense to gene lepB (between -220 and 1121 nt downstream)
419	167358	4	4128	+	30	9	4.43034	3A;5A;Achev	antisense to gene rnc (between -3996 and 135 nt downstream);Ai overlaping gene lepB;Ai overlaping gene lepA;antisense to gene GJU04_RS00840 (between -1191 and 2940 nt downstream)
420	167838	9	3427	+	20	7	81.6648	3A;5A;Achev	antisense to gene lepB (between -2963 and 472 nt downstream);Ai overlaping gene lepA;antisense to gene GJU04_RS00840 (between -970 and 2465 nt downstream)
421	169070	5.5	2194.5	+	2618	4	56.7477	3A;5A	antisense to gene lepA (between -1023 and 1176 nt downstream);antisense to gene GJU04_RS00840 (between -970 and 1229 nt downstream)
422	169735	5	1730	+	2080	3	4.58819	3A;5A	antisense to gene lepA (between -1223 and 511 nt downstream);antisense to gene GJU04_RS00840 (between -1170 and 564 nt downstream)
423	170074	3	1328	+	1479	2	16.8362	3A;5A	antisense to gene lepA (between -1160 and 170 nt downstream);antisense to gene GJU04_RS00840 (between -1107 and 223 nt downstream)
424	170155	3	305	-	33	0	48.6316	I	Whithin lepA , 390 nt after start and -1707 nt before end
425	170382	7.5	884.5	+	722	1	51.1654	Ai;Div	Between 133 nt and 1024 nt diverging with gene lepA;antisense to gene GJU04_RS00840
426	170450	7.5	930.5	+	1494	1	19.0912	Ai;Div	Between 202 nt and 1139 nt diverging with gene lepA;antisense to gene GJU04_RS00840
427	170761	8	498	+	1413	0	179.046	Ai	antisense to gene GJU04_RS00840
428	172620	7	468	+	27	0	59.3184	Ai;Div	Between 271 nt and 745 nt diverging with gene GJU04_RS00840;antisense to gene rlmB
429	173394	9	929	+	11	2	75.8455	3A;5A;Div	Between 218 nt and 1155 nt diverging with gene rlmB;antisense to gene miaA (between -115 and 822 nt downstream);antisense to gene mutL (between -106 and 831 nt downstream)
430	175758	9.5	316.5	-	123	0	2.875	I	Whithin mutL , 468 nt after start and -1551 nt before end
431	178088	4.5	1201.5	+	20	2	27.9468	5A;Achev	antisense to gene epmA (between -649 and 556 nt downstream);Ai overlaping gene efp
432	178170	7.5	1188.5	+	17	2	5.12321	5U;5A;Achev	antisense to gene epmA (between -718 and 477 nt downstream);Ai overlaping gene efp;Between 1137 and -58 nt upstream GJU04_RS00885
433	178292	8	948	+	40	1	72.7189	5A;Achev	antisense to gene epmA (between -600 and 355 nt downstream);Ai overlaping gene efp
434	178434	4	807	+	17	1	71.6158	5A;Achev	antisense to gene epmA (between -601 and 209 nt downstream);Ai overlaping gene efp
435	179038	2.5	291.5	+	19	0	9.45161	5U;5A	antisense to gene efp (between -96 and 197 nt downstream);Between 264 and -29 nt upstream GJU04_RS00885
436	180109	9	820	-	120	1	6.0497	P;Ai	antisense to gene GJU04_RS00885;Between 886 and 58 nt upstream efp
437	180165	10	875	-	25	1	14.7939	P;Ai	antisense to gene GJU04_RS00885;Between 943 and 59 nt upstream efp
438	180841	0	300	-	26	0	183.673	I	Whithin groL , 1505 nt after start and -440 nt before end
439	181417	0	1009	-	15	2	108.929	I	Whithin groL , 1638 nt after start and -1016 nt before end
440	181419	6	922	+	164798	1	196.727	3A;5A	antisense to gene groL (between -293 and 634 nt downstream);antisense to gene GJU04_RS00895 (between -215 and 712 nt downstream)
441	181552	0	45	-	16	0	61.875	I	Whithin groL , 539 nt after start and -1151 nt before end
442	181618	0	418	-	38	0	176.569	I	Whithin groL , 846 nt after start and -1217 nt before end
443	181700	10.5	771.5	+	68864	1	4.42626	5A;Achev	antisense to gene groL (between -423 and 358 nt downstream);Ai overlaping gene GJU04_RS00895
444	181753	0	396	-	521	0	50.8143	I	Whithin groL , 689 nt after start and -1352 nt before end
445	181804	0	391	-	109	0	69.8809	I	Whithin groL , 633 nt after start and -1403 nt before end
446	181899	10	699	-	12	1	40.9674	I	Whithin groL , 846 nt after start and -1508 nt before end
447	182325	0	402	-	11	0	115.127	P;I	Between 278 and -123 nt upstream groL;Whithin GJU04_RS00895 , 491 nt after start and -200 nt before end
448	182342	2	431	-	14	0	111.074	P;I	Between 297 and -135 nt upstream groL;Whithin GJU04_RS00895 , 503 nt after start and -219 nt before end
449	183769	10	845	+	165	1	56.5005	3A;5A	antisense to gene GJU04_RS00905 (between -449 and 405 nt downstream);antisense to gene GJU04_RS00910 (between -380 and 474 nt downstream)
450	183875	9	837	+	72	1	27.8019	3A;5A	antisense to gene GJU04_RS00905 (between -547 and 298 nt downstream);antisense to gene GJU04_RS00910 (between -478 and 367 nt downstream)
451	183906	0	313	-	12	0	0	I	Whithin GJU04_RS00905 , 570 nt after start and -1049 nt before end
452	185578	10	3574	+	890	7	166.391	3A;5A	antisense to gene carB (between -654 and 2929 nt downstream);antisense to gene carA (between -652 and 2931 nt downstream)
453	185700	8.5	3478.5	+	2710	7	205.103	3A;5A	antisense to gene carB (between -680 and 2806 nt downstream);antisense to gene carA (between -678 and 2808 nt downstream)
454	186104	6	3074	+	352	6	207.123	3A;5A	antisense to gene carB (between -680 and 2399 nt downstream);antisense to gene carA (between -678 and 2401 nt downstream)
455	186499	9	2653	+	4421	5	154.842	3A;5A	antisense to gene carB (between -654 and 2007 nt downstream);antisense to gene carA (between -652 and 2009 nt downstream)
456	186894	2	567	-	11	1	6.77381	I	Whithin carB , 2169 nt after start and -1638 nt before end
457	187420	4	1746	+	2330	3	147.96	3A;5A	antisense to gene carB (between -668 and 1081 nt downstream);antisense to gene carA (between -666 and 1083 nt downstream)
458	187666	9.5	378.5	-	19	0	47.875	I	Whithin carB , 1209 nt after start and -2417 nt before end
459	188296	0	958	+	356	1	192.238	3A;5A	antisense to gene carB (between -756 and 201 nt downstream);antisense to gene carA (between -754 and 203 nt downstream)
460	188453	8	859	+	1076	1	252.002	3A;5A	antisense to gene carB (between -814 and 52 nt downstream);antisense to gene carA (between -812 and 54 nt downstream)
461	188818	3	518	-	16	1	0	P;I	Between 324 and -196 nt upstream carB;Whithin carA , 1343 nt after start and -322 nt before end
462	188922	9.5	949.5	+	229	1	164.396	5A	antisense to gene carA (between -226 and 732 nt downstream)
463	189562	4	1785	+	93	3	164.994	3A;5A	antisense to gene carA (between -1702 and 86 nt downstream);antisense to gene ilvC (between -1474 and 314 nt downstream)
464	190369	9	928	+	5581	1	193.818	Ai	antisense to gene ilvC
465	190506	5	915	+	6725	1	49.3608	5A	antisense to gene ilvC (between -67 and 852 nt downstream)
466	190667	10	862	+	13575	1	23.261	5A	antisense to gene ilvC (between -175 and 696 nt downstream)
467	190696	4	482	-	11	1	38.88	I	Whithin ilvC , 1138 nt after start and -828 nt before end
468	190741	1	527	-	14	1	27.0769	I	Whithin ilvC , 1138 nt after start and -870 nt before end
469	190746	5	3593	+	4409	7	203.771	3A;5A;Achev	antisense to gene ilvC (between -2985 and 612 nt downstream);Ai overlaping gene ilvD;antisense to gene GJU04_RS00935 (between -869 and 2728 nt downstream)
470	191611	8	2728	+	11943	5	208.142	3A;5A;Div	Between 250 nt and 2985 nt diverging with gene ilvC;antisense to gene ilvD (between -899 and 1836 nt downstream);antisense to gene GJU04_RS00935 (between -869 and 1866 nt downstream)
471	192019	4	2246	+	4087	4	251.67	3A;5A	antisense to gene ilvD (between -825 and 1424 nt downstream);antisense to gene GJU04_RS00935 (between -795 and 1454 nt downstream)
472	192441	7	260	-	21	0	27.7895	I	Whithin ilvD , 1257 nt after start and -868 nt before end
473	193362	5.5	1373.5	+	3307	2	149.145	3A;5A;Achev	antisense to gene ilvD (between -1296 and 82 nt downstream);Ai overlaping gene GJU04_RS00935;Ai overlaping gene ilvM;antisense to gene ilvG (between -57 and 1321 nt downstream)
474	193812	8.5	2660.5	+	2403	5	96.9969	5A;Achev	antisense to gene GJU04_RS00935 (between -2073 and 595 nt downstream);Ai overlaping gene ilvM;Ai overlaping gene ilvG
475	194580	0	1778	+	24	3	182.311	5A;Achev;Div	Between 182 nt and 1959 nt diverging with gene GJU04_RS00935;antisense to gene ilvM (between -1680 and 97 nt downstream);Ai overlaping gene ilvG
476	194604	10	1765	+	133	3	176.84	5A;Achev;Div	Between 196 nt and 1970 nt diverging with gene GJU04_RS00935;antisense to gene ilvM (between -1691 and 83 nt downstream);Ai overlaping gene ilvG
477	194931	6	1741	+	1723	3	16.8488	5A;Div	Between 248 nt and 1994 nt diverging with gene ilvM;antisense to gene ilvG (between -332 and 1414 nt downstream)
478	195437	6	921	+	1462	1	233.431	5A	antisense to gene ilvG (between -18 and 908 nt downstream)
479	195804	2.5	872.5	+	18	1	10.7629	5A	antisense to gene ilvG (between -336 and 538 nt downstream)
480	195951	9	734	+	822	1	1.36393	5A	antisense to gene ilvG (between -345 and 397 nt downstream)
481	196429	8	255	+	129	0	0	Div	Between 82 nt and 344 nt diverging with gene ilvG
482	196956	7	688	-	22	1	70.7143	P	Between 624 and -70 nt upstream ilvG
483	197216	4	408	-	1072	0	14.0622	Ai	antisense to gene GJU04_RS00955
484	198119	0	1308	-	24	2	19.7955	Ai	antisense to gene GJU04_RS00955
485	198267	7	828	+	152	1	113.123	3U;3A	antisense to gene lysS (between -694 and 140 nt downstream);3UTR of tpiA , -677 nt before the end and 157 after
486	198324	9.5	1294.5	+	124	2	240.096	3U;3A	antisense to gene lysS (between -1217 and 86 nt downstream);3UTR of tpiA , -1200 nt before the end and 103 after
487	198438	0	1296	+	35	2	82.0801	Ai	antisense to gene lysS
488	198648	5	946	-	50	1	195.479	Ai	antisense to gene tpiA
489	198668	4	915	-	67	1	215.198	Ai	antisense to gene tpiA
490	198751	8	1940	-	11	4	19.39	Ai	antisense to gene GJU04_RS00955
491	198860	6	874	+	46	1	92.2188	Ai	antisense to gene lysS
492	199854	2	1211	+	414	2	117.568	5A;Achev	antisense to gene lysS (between -1141 and 71 nt downstream);Ai overlaping gene prfB
493	200988	9.5	1850.5	+	778	3	255.321	3A;5A;Achev	antisense to gene prfB (between -1788 and 71 nt downstream);Ai overlaping gene GJU04_RS00980;antisense to gene GJU04_RS00985 (between -551 and 1308 nt downstream)
494	201196	7	1770	+	277	3	44.5882	Achev;Div	Between 139 nt and 1915 nt diverging with gene prfB;Ai overlaping gene GJU04_RS00980;Ai overlaping gene GJU04_RS00985
495	201421	7	1660	+	5171	3	2.34453	5A;Achev	antisense to gene GJU04_RS00980 (between -889 and 777 nt downstream);Ai overlaping gene GJU04_RS00985
496	203432	3.5	309.5	-	322	0	0.918367	P;Ai	antisense to gene rpiA;Between 485 and 173 nt upstream GJU04_RS00985
497	203778	10	653	-	820	1	3.33313	P;Ai	antisense to gene rpiA;Between 838 and 176 nt upstream GJU04_RS00985
498	203853	1	727	-	36	1	5.08301	P;Ai	antisense to gene rpiA;Between 904 and 177 nt upstream GJU04_RS00985
499	204337	8	1211	-	180	2	5.82573	P;Ai	antisense to gene rpiA;Between 1395 and 177 nt upstream GJU04_RS00985
500	204390	10	1264	-	1234	2	5.5269	P;Ai	antisense to gene rpiA;Between 1450 and 177 nt upstream GJU04_RS00985
501	204715	2	1589	-	41	3	5.26635	P;Ai	antisense to gene rpiA;Between 1767 and 177 nt upstream GJU04_RS00985
502	204883	7	1756	-	380	3	8.17559	P;Ai	antisense to gene rpiA;Between 1940 and 178 nt upstream GJU04_RS00985
503	204921	8	1792	-	940	3	26.1572	P;Ai	antisense to gene rpiA;Between 1979 and 180 nt upstream GJU04_RS00985
504	205042	9	1920	-	406	4	1.89765	P;Ai	antisense to gene rpiA;Between 2101 and 173 nt upstream GJU04_RS00985
505	207088	4.5	912.5	-	12	1	45.2666	Ai	antisense to gene GJU04_RS01000
506	207747	7	765	+	11	2	47.8125	3U	3UTR of corA , -543 nt before the end and 228 after
507	207928	8	900	-	1857	1	54.2447	Ai	antisense to gene corA
508	208065	8	430	+	34	0	30	O	Between 89 nt & 526 nt after corA and between 401 nt & 838 nt before GJU04_RS01010
509	209251	7	314	-	11	0	212.667	Ai	antisense to gene GJU04_RS01010
510	209489	2	633	-	12	1	15.119	Ai	antisense to gene GJU04_RS01010
511	209723	7	839	-	22	1	8.44	Ai	antisense to gene GJU04_RS01010
512	211019	8	935	-	894	1	236.638	Ai	antisense to gene GJU04_RS01010
513	211632	2	1706	-	19	3	184.005	Ai	antisense to gene GJU04_RS01010
514	212649	7	485	-	1925	0	28.3565	Ai	antisense to gene sucB
515	214730	4.5	375.5	+	15	0	0	I	Whithin cydB , -199 nt after start and 567 nt before end
516	214750	5	1741	-	479	3	208.405	Ai	antisense to gene GJU04_RS01020
517	214959	9	483	-	1472	0	222.9	Ai	antisense to gene GJU04_RS01020;antisense to gene cydB
518	215076	6	2116	-	1491	4	161.179	Ai	antisense to gene GJU04_RS01020
519	215473	6	2464	-	11	5	208.603	Ai	antisense to gene GJU04_RS01020
520	216504	9	500	-	4131	0	219.405	Ai	antisense to gene parE
521	216546	9	879	-	671	1	7.04751	Ai	antisense to gene cydB;antisense to gene parE
522	216776	5.5	433.5	+	33	0	96.36	I	Whithin parE , -754 nt after start and 727 nt before end
523	217396	11	1392	-	1524	2	176.127	Ai	antisense to gene parE
524	217595	8	1738	-	2635	3	32.4204	Ai	antisense to gene parE
525	217959	10	1361	-	177	2	187.844	Ai	antisense to gene parE
526	218386	4	1802	-	658	3	204.826	Ai	antisense to gene parE
527	218652	0	282	+	16	0	29.6842	I	Whithin aceE , -582 nt after start and 1803 nt before end
528	218992	9.5	2988.5	-	3229	6	144.116	Ai	antisense to gene parE
529	220518	9.5	2173.5	-	2683	4	216.322	Ai	antisense to gene aceE
530	220629	3	2271	-	1148	4	211.054	Ai	antisense to gene aceE
531	221168	0	1792	-	214	3	201.482	Ai	antisense to gene aceE
532	221433	9	2057	-	22	4	212.67	Ai	antisense to gene aceE
533	222342	8.5	938.5	-	1367	1	21.1969	Ai	antisense to gene GJU04_RS01040
534	222432	0	911	-	279	1	171.124	Ai	antisense to gene GJU04_RS01040
535	222680	9	1278	-	3375	2	14.5283	Ai	antisense to gene GJU04_RS01040
536	222773	4	1369	-	1599	2	13.6008	Ai	antisense to gene GJU04_RS01040
537	223408	7.5	4846.5	+	16	10	208.505	3U;3A;Achev	Ai overlaping gene dapE;Ai overlaping gene lon;antisense to gene clpX (between -1041 and 3812 nt downstream);3UTR of lpdA , -4728 nt before the end and 125 after
538	223442	9	1778	-	1962	3	192.064	Ai	antisense to gene GJU04_RS01040;antisense to gene lpdA
539	223766	4.5	3576.5	+	177	7	240.626	3A;5A;Achev	antisense to gene dapE (between -2542 and 1038 nt downstream);Ai overlaping gene lon;antisense to gene clpX (between -129 and 3451 nt downstream)
540	224002	10.5	4384.5	+	364	9	95.4479	3A;5A;Achev	antisense to gene dapE (between -3586 and 808 nt downstream);Ai overlaping gene lon;antisense to gene clpX (between -1173 and 3221 nt downstream)
541	224316	0	3083	+	107	6	197.105	3A;5A;Achev	antisense to gene dapE (between -2598 and 484 nt downstream);Ai overlaping gene lon;antisense to gene clpX (between -185 and 2897 nt downstream)
542	224375	9	2217	+	712	4	248.933	3A;5A	antisense to gene dapE (between -1791 and 434 nt downstream);antisense to gene lon (between -1764 and 461 nt downstream)
543	224840	9.5	1755.5	+	1803	3	216.579	Ai;Div	Between 30 nt and 1794 nt diverging with gene dapE;antisense to gene lon
544	225187	1	2177	+	35	4	185.067	3A;5A	antisense to gene lon (between -203 and 1974 nt downstream);antisense to gene clpX (between -150 and 2027 nt downstream)
545	225215	5	2184	+	2492	4	179.901	3A;5A	antisense to gene lon (between -238 and 1950 nt downstream);antisense to gene clpX (between -185 and 2003 nt downstream)
546	225855	10	227	-	18	0	37.8333	I	Whithin lon , 1531 nt after start and -1038 nt before end
547	225914	10.5	1299.5	+	2720	2	160.469	5A	antisense to gene lon (between -53 and 1256 nt downstream)
548	226004	10.5	429.5	-	14	1	13.1515	I	Whithin lon , 1584 nt after start and -1188 nt before end
549	226042	8.5	1357.5	+	2862	2	228.758	3A;5A	antisense to gene lon (between -238 and 1127 nt downstream);antisense to gene clpX (between -185 and 1180 nt downstream)
550	226216	8	2171	+	2021	4	104.916	3A;5A	antisense to gene lon (between -1226 and 952 nt downstream);antisense to gene clpX (between -1173 and 1005 nt downstream)
551	226520	4	1750	+	91	3	196.468	3A;5A	antisense to gene lon (between -1109 and 644 nt downstream);antisense to gene clpX (between -1056 and 697 nt downstream)
552	226944	3.5	1331.5	+	1840	2	219.512	3A;5A	antisense to gene lon (between -1115 and 219 nt downstream);antisense to gene clpX (between -1062 and 272 nt downstream)
553	227036	5	1350	+	1249	2	132.908	3A;5A	antisense to gene lon (between -1225 and 129 nt downstream);antisense to gene clpX (between -1172 and 182 nt downstream)
554	227774	5.5	1421.5	+	5643	2	100.308	5A;Achev	antisense to gene clpX (between -723 and 703 nt downstream);Ai overlaping gene clpP
555	227796	1.5	24.5	-	22	0	0	I	Whithin clpX , 699 nt after start and -585 nt before end
556	227897	6	1396	+	1140	2	36.648	3A;5A;Achev	antisense to gene clpX (between -820 and 581 nt downstream);Ai overlaping gene clpP;antisense to gene GJU04_RS01070 (between -86 and 1315 nt downstream)
557	229692	10.5	248.5	-	17	0	63	P;I	Between 216 and -42 nt upstream GJU04_RS01070;Whithin GJU04_RS01075 , 930 nt after start and -107 nt before end
558	229970	2.5	418.5	+	18	0	136.5	5A	antisense to gene GJU04_RS01075 (between -13 and 407 nt downstream)
559	230083	0	312	+	14	0	0	5A	antisense to gene GJU04_RS01075 (between -19 and 292 nt downstream)
560	233284	8.5	958.5	+	94	1	85.6446	3U;3A	antisense to gene tilS (between -313 and 653 nt downstream);3UTR of GJU04_RS01090 , -288 nt before the end and 678 after
561	233476	8	877	+	25	1	33.1094	3U;3A	antisense to gene tilS (between -423 and 461 nt downstream);3UTR of GJU04_RS01090 , -398 nt before the end and 486 after
562	233756	9.5	494.5	+	230	0	133.333	3U;3A	antisense to gene tilS (between -320 and 183 nt downstream);3UTR of GJU04_RS01090 , -295 nt before the end and 208 after
563	233788	4	487	-	453	0	204.536	Ai	antisense to gene GJU04_RS01090
564	233980	3.5	1332.5	+	16	2	12.8413	3A;5A	antisense to gene tilS (between -48 and 1287 nt downstream);antisense to gene dnaE (between -9 and 1326 nt downstream)
565	234417	1	895	+	21	1	9.34456	3A;5A	antisense to gene tilS (between -48 and 847 nt downstream);antisense to gene dnaE (between -9 and 886 nt downstream)
566	234932	9	493	+	11	1	65.8667	3A;5A	antisense to gene tilS (between -161 and 340 nt downstream);antisense to gene dnaE (between -122 and 379 nt downstream)
567	235831	0	1380	+	31	2	145.888	Ai	antisense to gene dnaE
568	236054	6.5	1856.5	+	347	3	197.629	Ai	antisense to gene dnaE
569	236131	9	1810	+	209	3	132.139	Ai	antisense to gene dnaE
570	236524	3.5	1411.5	+	2175	2	141.183	Ai	antisense to gene dnaE
571	236937	4	1256	+	107	2	19.9241	Ai	antisense to gene dnaE
572	236994	7.5	953.5	+	510	1	157.225	Ai	antisense to gene dnaE
573	237892	10.5	1248.5	+	43	2	22.7978	3A;5A	antisense to gene dnaE (between -290 and 968 nt downstream);antisense to gene fabZ (between -311 and 947 nt downstream)
574	239537	0	1217	+	31	2	89.3648	3A;5A;Div	Between 268 nt and 1484 nt diverging with gene fabZ;antisense to gene GJU04_RS01110 (between -890 and 326 nt downstream);antisense to gene bamA (between -850 and 366 nt downstream)
575	239808	8.5	921.5	+	27	1	64.6653	3A;5A	antisense to gene GJU04_RS01110 (between -866 and 63 nt downstream);antisense to gene bamA (between -826 and 103 nt downstream)
576	240348	10.5	1139.5	+	22	2	11.273	Ai	antisense to gene bamA
577	240887	8	492	+	2552	0	114.957	Ai	antisense to gene bamA
578	242076	3	2468	+	11	5	64.5067	3A;5A;Achev	antisense to gene bamA (between -2148 and 322 nt downstream);Ai overlaping gene rseP;antisense to gene uppS (between -726 and 1744 nt downstream)
579	242814	9.5	1716.5	+	17	3	49.7182	3A;5A	antisense to gene rseP (between -793 and 932 nt downstream);antisense to gene uppS (between -713 and 1012 nt downstream)
580	242885	8	1659	+	20	3	44.4338	3A;5A	antisense to gene rseP (between -806 and 860 nt downstream);antisense to gene uppS (between -726 and 940 nt downstream)
581	243521	4	909	+	102	1	104.008	3A;5A	antisense to gene rseP (between -692 and 220 nt downstream);antisense to gene uppS (between -612 and 300 nt downstream)
582	243827	7	493	+	1337	0	147.709	Ai;Div	Between 83 nt and 582 nt diverging with gene rseP;antisense to gene uppS
583	243896	7	493	+	1627	0	144.432	Ai;Div	Between 152 nt and 651 nt diverging with gene rseP;antisense to gene uppS
584	244513	9	1426	+	16	2	244.307	3A;5A;Achev	antisense to gene uppS (between -1384 and 50 nt downstream);Ai overlaping gene GJU04_RS01130;antisense to gene pyrH (between -707 and 727 nt downstream)
585	244658	1.5	1314.5	+	15	2	94.6033	5A;Achev;Div	Between 102 nt and 1417 nt diverging with gene uppS;antisense to gene GJU04_RS01130 (between -774 and 541 nt downstream);Ai overlaping gene pyrH
586	244834	9.5	1283.5	+	89	2	52.2975	3A;5A;Achev;Div	Between 271 nt and 1563 nt diverging with gene uppS;antisense to gene GJU04_RS01130 (between -920 and 372 nt downstream);Ai overlaping gene pyrH;antisense to gene tsf (between -97 and 1195 nt downstream)
587	245246	10.5	357.5	-	55	0	7.36735	P	Between 60 and -307 nt upstream GJU04_RS01130
588	246298	8	1277	+	742	2	22.4612	5A;Achev	antisense to gene tsf (between -748 and 536 nt downstream);Ai overlaping gene rpsB
589	247030	9	488	+	1228	0	227.656	Ai;Div	Between 195 nt and 691 nt diverging with gene tsf;antisense to gene rpsB
590	248644	7	900	+	108	1	201.739	3U;3A	antisense to gene rpoD (between -797 and 109 nt downstream);3UTR of GJU04_RS01155 , -866 nt before the end and 40 after
591	248684	4	945	-	242	1	224.287	P;Ai	antisense to gene map;Between 1138 and 190 nt upstream rpsB
592	248961	5	880	+	7654	1	34.2579	Ai	antisense to gene rpoD
593	249401	9	1357	+	1110	2	39.0953	3A;5A	antisense to gene rpoD (between -206 and 1159 nt downstream);antisense to gene dnaG (between -69 and 1296 nt downstream)
594	249844	7.5	907.5	+	476	1	34.9691	3A;5A	antisense to gene rpoD (between -200 and 714 nt downstream);antisense to gene dnaG (between -63 and 851 nt downstream)
595	250780	8.5	1160.5	+	14	2	13.1493	Ai;Div	Between 221 nt and 1389 nt diverging with gene rpoD;antisense to gene dnaG
596	251088	0	835	+	51	1	13.0186	Ai	antisense to gene dnaG
597	251447	6	476	+	167	0	51.948	Ai	antisense to gene dnaG
598	251765	3	945	+	15	1	13.8165	5A;Achev	antisense to gene dnaG (between -288 and 659 nt downstream);Ai overlaping gene rpsU
599	252561	2	147	+	48	0	2.75926	5A;Div	Between 138 nt and 286 nt diverging with gene dnaG;antisense to gene rpsU (between -24 and 124 nt downstream)
600	252962	3.5	208.5	-	36	0	0	P;Ai	antisense to gene tsaD;Between 282 and 71 nt upstream rpsU
601	253626	5	852	-	507	1	20.887	P;Ai	antisense to gene tsaD;Between 948 and 92 nt upstream rpsU
602	253786	8.5	1029.5	-	16	2	3.93559	P;Ai	antisense to gene tsaD;Between 1111 and 74 nt upstream rpsU
603	253858	8	1102	-	22	2	4.17512	P;Ai	antisense to gene tsaD;Between 1183 and 74 nt upstream rpsU
604	253949	4	1185	-	17	2	11.4807	P;Ai	antisense to gene tsaD;Between 1270 and 82 nt upstream rpsU
605	254210	6	1681	+	13	3	118.632	3U;3A	antisense to gene GJU04_RS01185 (between -1151 and 535 nt downstream);3UTR of GJU04_RS01180 , -1173 nt before the end and 513 after
606	254468	7.5	1693.5	-	18	3	34.7092	P;Ai	antisense to gene tsaD;Between 1792 and 92 nt upstream rpsU
607	254511	1	379	-	12	0	198.103	Ai	antisense to gene GJU04_RS01180
608	255406	9	713	+	1023	1	2.34094	5A	antisense to gene GJU04_RS01185 (between -150 and 571 nt downstream)
609	255662	8	402	+	319	0	11.2431	5A	antisense to gene GJU04_RS01185 (between -95 and 314 nt downstream)
610	256310	8.5	2104.5	+	11	4	215.28	3U;3A	antisense to gene rho (between -1191 and 921 nt downstream);3UTR of ribB , -1647 nt before the end and 465 after
611	256442	10.5	2229.5	+	37	4	52.5171	3U;3A;Achev	Ai overlaping gene rho;antisense to gene trxA (between -48 and 2191 nt downstream);3UTR of ribB , -1904 nt before the end and 335 after
612	256518	4.5	1870.5	+	43	3	214.263	3U;3A	antisense to gene rho (between -1166 and 708 nt downstream);3UTR of ribB , -1622 nt before the end and 252 after
613	256949	5	868	-	69	1	11.5205	P;Ai	antisense to gene ribB;Between 986 and 114 nt upstream GJU04_RS01185
614	256997	7	854	-	19	1	179.875	P;Ai	antisense to gene ribB;Between 1036 and 176 nt upstream GJU04_RS01185
615	257414	3	933	+	5505	1	178.974	Ai	antisense to gene rho
616	258692	9.5	280.5	-	152	0	7.27119	P;I	Between 220 and -69 nt upstream rho;Whithin trxA , 542 nt after start and -79 nt before end
617	260001	3	828	-	175	1	4.00536	P;Ai	antisense to gene dksA;Between 1050 and 220 nt upstream trxA
618	260433	6	2119	+	175	4	5.60457	Achev	Ai overlaping gene GJU04_RS01225;Ai overlaping gene aroE;Ai overlaping gene GJU04_RS01235
619	260772	10	1731	+	760	3	6.04163	5A;Achev	antisense to gene GJU04_RS01225 (between -1450 and 290 nt downstream);Ai overlaping gene aroE;Ai overlaping gene GJU04_RS01235
620	261196	0	1293	+	14	2	22.586	5A;Achev;Div	Between 144 nt and 1436 nt diverging with gene GJU04_RS01225;antisense to gene aroE (between -582 and 710 nt downstream);Ai overlaping gene GJU04_RS01235
621	261792	8	796	+	263	1	5.65733	5A;Achev	antisense to gene aroE (between -681 and 122 nt downstream);Ai overlaping gene GJU04_RS01235
622	262226	7	496	-	53	0	0	P;I	Between 327 and -175 nt upstream aroE;Whithin GJU04_RS01235 , 738 nt after start and -324 nt before end
623	262428	8	382	-	455	0	7.55859	P;I	Between 530 and 141 nt upstream aroE;Whithin GJU04_RS01235 , 422 nt after start and -527 nt before end
624	262872	10	328	-	11	0	190.286	P;Ai	antisense to gene def;Between 413 and 76 nt upstream GJU04_RS01235
625	263172	4	656	-	20	1	35.3571	P;Ai	antisense to gene def;Between 707 and 48 nt upstream GJU04_RS01235
626	263878	7	3541	+	429	7	242.745	3U;3A;Achev	Ai overlaping gene rplQ;Ai overlaping gene rpoA;Ai overlaping gene rpsD;Ai overlaping gene rpsK;Ai overlaping gene rpsM;Ai overlaping gene rpmJ;antisense to gene secY (between -242 and 3305 nt downstream);3UTR of fmt , -3321 nt before the end and 226 after
627	263961	7	3188	+	208	6	207.989	3U;Achev	Ai overlaping gene rplQ;Ai overlaping gene rpoA;Ai overlaping gene rpsD;Ai overlaping gene rpsK;Ai overlaping gene rpsM;Ai overlaping gene rpmJ;3UTR of fmt , -3051 nt before the end and 143 after
628	264079	7	854	-	20	1	153.881	Ai	antisense to gene fmt
629	264226	4	1215	-	220	2	8.11299	Ai	antisense to gene def;antisense to gene fmt
630	264581	7	1350	-	38	2	222.764	Ai	antisense to gene fmt
631	264667	7	1663	-	46	3	10.1229	Ai	antisense to gene def;antisense to gene fmt
632	266119	6	2240	+	2537	4	238.718	3A;5A;Achev	antisense to gene rpsD (between -2193 and 52 nt downstream);Ai overlaping gene rpsK;Ai overlaping gene rpsM;Ai overlaping gene rpmJ;antisense to gene secY (between -1182 and 1063 nt downstream)
633	266230	4.5	920.5	+	4749	1	236.317	5A;Achev;Div	Between 60 nt and 984 nt diverging with gene rpsD;antisense to gene rpsK (between -552 and 372 nt downstream);Ai overlaping gene rpsM;Ai overlaping gene rpmJ
634	267528	8	5298	+	61	11	165.271	3A;5A;Achev	antisense to gene secY (between -4321 and 984 nt downstream);Ai overlaping gene rplO;Ai overlaping gene rpmD;Ai overlaping gene rpsE;Ai overlaping gene rplR;Ai overlaping gene rplF;Ai overlaping gene rpsH;Ai overlaping gene rpsN;Ai overlaping gene rplE;Ai overlaping gene rplX;Ai overlaping gene rplN;antisense to gene rpsQ (between -152 and 5153 nt downstream)
635	267671	4	5315	+	2332	11	134.319	3A;5A;Achev	antisense to gene secY (between -4481 and 837 nt downstream);Ai overlaping gene rplO;Ai overlaping gene rpmD;Ai overlaping gene rpsE;Ai overlaping gene rplR;Ai overlaping gene rplF;Ai overlaping gene rpsH;Ai overlaping gene rpsN;Ai overlaping gene rplE;Ai overlaping gene rplX;Ai overlaping gene rplN;Ai overlaping gene rpsQ;antisense to gene rpmC (between -73 and 5245 nt downstream)
636	267956	4.5	730.5	-	12	1	68.6475	P;I	Between 818 and 84 nt upstream rpmJ;Whithin secY , 1277 nt after start and -785 nt before end
637	268180	0	4806	+	575	10	130.442	3A;5A;Achev	antisense to gene secY (between -4481 and 324 nt downstream);Ai overlaping gene rplO;Ai overlaping gene rpmD;Ai overlaping gene rpsE;Ai overlaping gene rplR;Ai overlaping gene rplF;Ai overlaping gene rpsH;Ai overlaping gene rpsN;Ai overlaping gene rplE;Ai overlaping gene rplX;Ai overlaping gene rplN;Ai overlaping gene rpsQ;antisense to gene rpmC (between -73 and 4732 nt downstream)
638	268451	10	289	-	19	0	72.5	I	Whithin secY , 341 nt after start and -1285 nt before end
639	269677	9	6433	+	5443	14	133.943	3A;5A;Achev;Div	Between 33 nt and 6474 nt diverging with gene rpsE;antisense to gene rplR (between -6098 and 343 nt downstream);Ai overlaping gene rplF;Ai overlaping gene rpsH;Ai overlaping gene rpsN;Ai overlaping gene rplE;Ai overlaping gene rplX;Ai overlaping gene rplN;Ai overlaping gene rpsQ;Ai overlaping gene rpmC;Ai overlaping gene rplP;Ai overlaping gene rpsC;Ai overlaping gene rplV;Ai overlaping gene rpsS…
640	269863	10	3066	+	3414	6	104.216	3A;5A;Achev;Div	Between 218 nt and 3293 nt diverging with gene rpsE;antisense to gene rplR (between -2917 and 158 nt downstream);Ai overlaping gene rplF;Ai overlaping gene rpsH;Ai overlaping gene rpsN;Ai overlaping gene rplE;Ai overlaping gene rplX;Ai overlaping gene rplN;Ai overlaping gene rpsQ;antisense to gene rpmC (between -16 and 3059 nt downstream)
641	270537	4	5573	+	3207	12	125.146	3A;5A;Achev	antisense to gene rplF (between -5538 and 38 nt downstream);Ai overlaping gene rpsH;Ai overlaping gene rpsN;Ai overlaping gene rplE;Ai overlaping gene rplX;Ai overlaping gene rplN;Ai overlaping gene rpsQ;Ai overlaping gene rpmC;Ai overlaping gene rplP;Ai overlaping gene rpsC;Ai overlaping gene rplV;Ai overlaping gene rpsS;Ai overlaping gene rplB;antisense to gene rplW (between -290 and 5286 nt do…
642	270741	7	2247	+	2242	4	127.092	3A;5A;Achev;Div	Between 163 nt and 2416 nt diverging with gene rplF;antisense to gene rpsH (between -2007 and 246 nt downstream);Ai overlaping gene rpsN;Ai overlaping gene rplE;Ai overlaping gene rplX;Ai overlaping gene rplN;Ai overlaping gene rpsQ;antisense to gene rpmC (between -75 and 2178 nt downstream)
643	272360	0	3494	+	350	7	236.989	3A;5A;Achev;Div	Between 155 nt and 3648 nt diverging with gene rplX;antisense to gene rplN (between -3254 and 239 nt downstream);Ai overlaping gene rpsQ;Ai overlaping gene rpmC;Ai overlaping gene rplP;Ai overlaping gene rpsC;Ai overlaping gene rplV;Ai overlaping gene rpsS;Ai overlaping gene rplB;antisense to gene rplW (between -34 and 3459 nt downstream)
644	272439	8	1824	+	2618	3	250.298	3A;5A;Achev;Div	Between 226 nt and 2057 nt diverging with gene rplX;antisense to gene rplN (between -1663 and 168 nt downstream);Ai overlaping gene rpsQ;Ai overlaping gene rpmC;Ai overlaping gene rplP;antisense to gene rpsC (between -703 and 1128 nt downstream)
645	272702	0	1741	+	21	3	245.991	3A;5A;Achev;Div	Between 103 nt and 1843 nt diverging with gene rplN;antisense to gene rpsQ (between -1515 and 225 nt downstream);Ai overlaping gene rpmC;Ai overlaping gene rplP;Ai overlaping gene rpsC;antisense to gene rplV (between -167 and 1573 nt downstream)
646	272732	3.5	1795.5	+	490	3	219.934	3A;5A;Achev;Div	Between 129 nt and 1927 nt diverging with gene rplN;antisense to gene rpsQ (between -1599 and 199 nt downstream);Ai overlaping gene rpmC;Ai overlaping gene rplP;Ai overlaping gene rpsC;antisense to gene rplV (between -251 and 1547 nt downstream)
647	272836	5.5	1379.5	+	371	2	246.313	3A;5A;Achev;Div	Between 232 nt and 1616 nt diverging with gene rplN;antisense to gene rpsQ (between -1288 and 96 nt downstream);Ai overlaping gene rpmC;Ai overlaping gene rplP;antisense to gene rpsC (between -656 and 728 nt downstream)
648	273429	8	2190	+	3281	4	249.023	3A;5A;Achev;Div	Between 294 nt and 2491 nt diverging with gene rpmC;antisense to gene rplP (between -2077 and 120 nt downstream);Ai overlaping gene rpsC;Ai overlaping gene rplV;Ai overlaping gene rpsS;antisense to gene rplB (between -639 and 1558 nt downstream)
649	276090	10.5	1745.5	+	9294	3	19.2848	5A;Achev;Div	Between 279 nt and 2034 nt diverging with gene rplB;antisense to gene rplW (between -1710 and 45 nt downstream);Ai overlaping gene rplD;Ai overlaping gene rplC;Ai overlaping gene rpsJ
650	277174	4	827	+	9594	1	5.88691	5U;5A;Achev	antisense to gene rplC (between -601 and 229 nt downstream);Ai overlaping gene rpsJ;Between 792 and -38 nt upstream ruvX
651	277202	2	802	+	3017	1	6.66051	5U;5A;Achev	antisense to gene rplC (between -604 and 199 nt downstream);Ai overlaping gene rpsJ;Between 762 and -41 nt upstream ruvX
652	277370	3	308	-	11	0	181.417	I	Whithin rplC , 336 nt after start and -615 nt before end
653	280141	1	489	-	15	0	230.588	Ai	antisense to gene hemW
654	280960	9	397	+	80	0	27.1168	3U;Div	Between 98 nt and 503 nt diverging with gene trmB;3UTR of GJU04_RS01410 , -179 nt before the end and 226 after
655	281009	10	344	+	67	0	32.836	3U;Div	Between 146 nt and 499 nt diverging with gene trmB;3UTR of GJU04_RS01410 , -175 nt before the end and 178 after
656	282220	7.5	654.5	-	26	1	15.7143	Ai	antisense to gene rmuC
657	283558	1	898	-	17	1	32.4114	Ai	antisense to gene rmuC;antisense to gene GJU04_RS01430
658	283966	8.5	1305.5	-	27	2	46.3203	Ai	antisense to gene rmuC;antisense to gene GJU04_RS01430
659	284277	8	488	-	3088	0	172.603	Ai	antisense to gene asnS
660	284566	8	816	-	14	1	63.6127	Ai	antisense to gene asnS
661	284760	7.5	581.5	+	13	1	213.455	3U;5U	3UTR of asnS , -183 nt before the end and 405 after;Between 495 and -93 nt upstream GJU04_RS01440
662	285014	4.5	327.5	+	11	0	240.727	3U;5U	3UTR of asnS , -183 nt before the end and 148 after;Between 238 and -93 nt upstream GJU04_RS01440
663	286343	1	2643	+	12	5	5.04264	3U;Achev	Ai overlaping gene GJU04_RS01445;Ai overlaping gene rpsA;3UTR of GJU04_RS01440 , -2530 nt before the end and 113 after
664	286910	2.5	2084.5	+	1720	4	3.21466	5A;Achev	antisense to gene GJU04_RS01445 (between -1819 and 267 nt downstream);Ai overlaping gene rpsA
665	286943	8	2051	+	2402	4	3.20501	5A;Achev	antisense to gene GJU04_RS01445 (between -1819 and 239 nt downstream);Ai overlaping gene rpsA
666	287050	5.5	1780.5	+	270	3	118.988	3A;5A	antisense to gene GJU04_RS01445 (between -1656 and 129 nt downstream);antisense to gene rpsA (between -1640 and 145 nt downstream)
667	287080	8.5	1750.5	+	4432	3	117.301	3A;5A	antisense to gene GJU04_RS01445 (between -1656 and 102 nt downstream);antisense to gene rpsA (between -1640 and 118 nt downstream)
668	287434	8.5	1339.5	+	6821	2	165.943	Ai;Div	Between 252 nt and 1599 nt diverging with gene GJU04_RS01445;antisense to gene rpsA
669	289168	3.5	1365.5	+	21	2	173.728	3A;5A	antisense to gene aroA (between -81 and 1287 nt downstream);antisense to gene serC (between -38 and 1330 nt downstream)
670	289850	7	2638	+	357	5	109.81	3A;5A;Achev	antisense to gene aroA (between -2036 and 608 nt downstream);Ai overlaping gene serC;antisense to gene rodA (between -831 and 1813 nt downstream)
671	290036	2	397	-	12	0	9.61446	I	Whithin aroA , 811 nt after start and -879 nt before end
672	290214	9.5	752.5	-	36	1	15.3649	I	Whithin aroA , 988 nt after start and -1065 nt before end
673	290311	7	2179	+	23	4	107.714	3A;5A;Achev	antisense to gene aroA (between -2038 and 147 nt downstream);Ai overlaping gene serC;antisense to gene rodA (between -833 and 1352 nt downstream)
674	290336	5	2236	+	568	4	67.9462	3A;5A;Achev	antisense to gene aroA (between -2120 and 120 nt downstream);Ai overlaping gene serC;antisense to gene rodA (between -915 and 1325 nt downstream)
675	291525	8	963	+	1112	1	119.375	3A;5A	antisense to gene serC (between -899 and 71 nt downstream);antisense to gene rodA (between -831 and 139 nt downstream)
676	291675	6	897	+	1886	1	91.961	Ai;Div	Between 81 nt and 983 nt diverging with gene serC;antisense to gene rodA
677	291859	2	881	+	586	1	18.0541	Ai;Div	Between 269 nt and 1151 nt diverging with gene serC;antisense to gene rodA
678	291930	3	816	+	352	1	20.0307	Ai	antisense to gene rodA
679	292247	4	490	+	563	0	58.3594	Ai	antisense to gene rodA
680	292907	9	1342	+	700	2	36.668	Ai;Div	Between 139 nt and 1489 nt diverging with gene rodA;antisense to gene mrdA
681	293456	8.5	411.5	-	12	1	11.5833	I	Whithin mrdA , 1624 nt after start and -681 nt before end
682	293844	8.5	796.5	-	14	1	7.82439	I	Whithin mrdA , 1621 nt after start and -1069 nt before end
683	295550	9	1681	+	12	3	119.483	3A;5A	antisense to gene holA (between -1535 and 154 nt downstream);antisense to gene leuS (between -1483 and 206 nt downstream)
684	295925	4	1308	+	20	2	93.7039	Ai;Div	Between 226 nt and 1537 nt diverging with gene holA;antisense to gene leuS
685	295990	9	1368	+	420	2	43.7178	Ai;Div	Between 286 nt and 1662 nt diverging with gene holA;antisense to gene leuS
686	296250	10.5	880.5	+	263	1	161.155	Ai	antisense to gene leuS
687	296342	6.5	888.5	+	148	1	72.0004	Ai	antisense to gene leuS
688	296482	3	242	-	12	0	194.31	I	Whithin leuS , 2061 nt after start and -738 nt before end
689	298537	1	2011	+	12	4	11.0799	5A;Achev;Div	Between 234 nt and 2245 nt diverging with gene leuS;antisense to gene ybeY (between -1681 and 330 nt downstream);Ai overlaping gene miaB
690	298968	8	1580	+	868	3	8.8621	5A;Div	Between 94 nt and 1681 nt diverging with gene ybeY;antisense to gene miaB (between -322 and 1265 nt downstream)
691	299381	0	1165	+	23	2	8.0566	5A	antisense to gene miaB (between -320 and 844 nt downstream)
692	299834	7.5	711.5	+	2300	1	8.40817	5A	antisense to gene miaB (between -320 and 398 nt downstream)
693	300344	10.5	911.5	-	17	2	152.833	P	Between 129 and -792 nt upstream miaB
694	300456	6.5	283.5	-	83	0	54.91	P	Between 237 and -52 nt upstream miaB
695	300584	9	414	-	97	0	32.7344	P	Between 368 and -54 nt upstream miaB
696	300754	4	758	-	66	1	18.3173	P	Between 533 and -228 nt upstream miaB
697	300778	5.5	747.5	-	38	1	18.3009	P	Between 559 and -193 nt upstream miaB
698	300822	8	652	-	14	1	28.6463	P;Ai	antisense to gene glnS;Between 605 and -54 nt upstream miaB
699	300865	3	695	-	49	1	27.1595	P;Ai	antisense to gene glnS;Between 643 and -54 nt upstream miaB
700	300925	10	741	+	36	1	84.3396	I	Whithin glnS , -265 nt after start and 640 nt before end
701	300938	10.5	765.5	-	22	1	34.4328	P;Ai	antisense to gene glnS;Between 723 and -52 nt upstream miaB
702	301019	10	350	+	16	0	152.143	I	Whithin glnS , -359 nt after start and 937 nt before end
703	301412	7	478	-	391	0	114.174	Ai	antisense to gene glnS
704	301692	9	925	-	563	1	64.4626	Ai	antisense to gene glnS
705	301742	4.5	889.5	-	89	1	57.7429	Ai	antisense to gene glnS
706	301894	7.5	1142.5	-	13	2	66.7128	Ai	antisense to gene glnS
707	302054	3	1298	-	63	2	67.5711	Ai	antisense to gene glnS
708	302160	6.5	764.5	+	11	1	54.4454	3U;3A;Achev	Ai overlaping gene fldA;antisense to gene GJU04_RS01520 (between -27 and 743 nt downstream);3UTR of glnS , -619 nt before the end and 151 after
709	302308	2	1362	-	68	2	108.13	Ai	antisense to gene glnS
710	302661	7	1025	+	349	2	1.69408	5A;Achev	antisense to gene fldA (between -816 and 215 nt downstream);Ai overlaping gene GJU04_RS01520
711	302966	5	720	+	38	1	1.78352	5A;Div	Between 92 nt and 816 nt diverging with gene fldA;antisense to gene GJU04_RS01520 (between -9 and 715 nt downstream)
712	304643	2	774	+	29	1	123.71	I	Whithin pgi , -810 nt after start and 40 nt before end
713	304926	7	348	+	12	0	167.211	I	Whithin pgi , -1088 nt after start and 183 nt before end
714	304967	1	2440	+	11	5	65.6689	3U;Achev	Ai overlaping gene GJU04_RS01530;3UTR of pgi , -1950 nt before the end and 490 after
715	305304	6.5	2103.5	+	14	4	56.8134	3U;Achev	Ai overlaping gene GJU04_RS01530;3UTR of pgi , -1950 nt before the end and 159 after
716	305629	7	1759	-	13	3	6.34467	P;Ai	antisense to gene pgi;Between 1960 and 195 nt upstream GJU04_RS01520
717	306000	6	1313	+	135	2	53.6771	5A	antisense to gene GJU04_RS01530 (between -137 and 1181 nt downstream)
718	306306	8	938	+	709	1	58.3798	5A	antisense to gene GJU04_RS01530 (between -68 and 877 nt downstream)
719	306447	10	866	+	239	1	57.7308	5A	antisense to gene GJU04_RS01530 (between -137 and 738 nt downstream)
720	306843	2	470	+	356	0	238.068	5A	antisense to gene GJU04_RS01530 (between -137 and 334 nt downstream)
721	306999	10	1792	+	80	3	158.41	3A;5A	antisense to gene GJU04_RS01530 (between -1615 and 186 nt downstream);antisense to gene pnp (between -1326 and 475 nt downstream)
722	307158	6	1633	+	11	3	144.61	3A;5A	antisense to gene GJU04_RS01530 (between -1615 and 23 nt downstream);antisense to gene pnp (between -1326 and 312 nt downstream)
723	307189	3	2653	+	18	5	53.9892	3A;Achev;Div	Between 11 nt and 2666 nt diverging with gene GJU04_RS01530;Ai overlaping gene pnp;antisense to gene rpsO (between -185 and 2470 nt downstream)
724	307484	5.5	1307.5	+	4118	2	117.351	Ai	antisense to gene pnp
725	307762	3	2092	+	643	4	46.0197	3A;5A	antisense to gene pnp (between -290 and 1804 nt downstream);antisense to gene rpsO (between -197 and 1897 nt downstream)
726	307786	8	2068	+	1394	4	46.3235	3A;5A	antisense to gene pnp (between -290 and 1785 nt downstream);antisense to gene rpsO (between -197 and 1878 nt downstream)
727	308594	8.5	1365.5	+	30	2	37.4966	5A;Achev	antisense to gene pnp (between -396 and 977 nt downstream);Ai overlaping gene rpsO
728	310780	2.5	2161.5	+	255	4	22.4494	3A;5A	antisense to gene rbfA (between -1960 and 203 nt downstream);antisense to gene infB (between -1909 and 254 nt downstream)
729	311152	1	1773	+	242	3	29.1664	Ai;Div	Between 170 nt and 1943 nt diverging with gene rbfA;antisense to gene infB
730	312130	5	866	+	3046	1	7.69043	Ai	antisense to gene infB
731	312164	9	843	+	2285	1	7.6833	Ai	antisense to gene infB
732	312930	5	2233	+	17	4	236.108	5A;Achev	antisense to gene infB (between -1821 and 416 nt downstream);Ai overlaping gene nusA
733	313054	5.5	2603.5	+	15	5	3.80375	5A;Achev	antisense to gene infB (between -2316 and 292 nt downstream);Ai overlaping gene nusA;Ai overlaping gene secG
734	314002	4.5	926.5	+	1301	1	169.625	5A	antisense to gene nusA (between -56 and 874 nt downstream)
735	315523	6	863	+	11	1	252.326	5A	antisense to gene secG (between -751 and 117 nt downstream)
736	317085	7	1770	+	8764	3	35.7272	3A;Div	Between 73 nt and 1849 nt diverging with gene GJU04_RS01575;antisense to gene ftsH (between -1774 and 2 nt downstream)
737	317210	10	1387	+	936	2	236.07	Ai;Div	Between 195 nt and 1591 nt diverging with gene GJU04_RS01575;antisense to gene ftsH
738	318151	5	892	+	2307	1	92.1073	3A;5A	antisense to gene ftsH (between -160 and 736 nt downstream);antisense to gene GJU04_RS01585 (between -114 and 782 nt downstream)
739	318452	6	1330	+	2625	2	249.53	3A;5A;Achev	antisense to gene ftsH (between -899 and 436 nt downstream);Ai overlaping gene GJU04_RS01585;antisense to gene rpoC (between -70 and 1265 nt downstream)
740	318491	4	9247	+	292	20	181.754	3A;5A;Achev	antisense to gene ftsH (between -8855 and 395 nt downstream);Ai overlaping gene GJU04_RS01585;Ai overlaping gene rpoC;antisense to gene rpoB (between -3766 and 5484 nt downstream)
741	319183	0	307	-	14	0	23.6154	P;I	Between 301 and -5 nt upstream ftsH;Whithin GJU04_RS01585 , 683 nt after start and -255 nt before end
742	319506	0	8232	+	13	18	164.523	3A;5A;Achev	antisense to gene GJU04_RS01585 (between -8177 and 54 nt downstream);Ai overlaping gene rpoC;antisense to gene rpoB (between -3766 and 4465 nt downstream)
743	320713	7	1404	+	2460	2	240.28	Ai	antisense to gene rpoC
744	321426	8.5	327.5	-	17	0	199.8	I	Whithin rpoC , 2816 nt after start and -1724 nt before end
745	323471	7	4337	+	9079	9	60.847	3A;5A	antisense to gene rpoC (between -3891 and 452 nt downstream);antisense to gene rpoB (between -3836 and 507 nt downstream)
746	324038	2.5	3001.5	+	2402	6	247.825	Ai;Div	Between 120 nt and 3123 nt diverging with gene rpoC;antisense to gene rpoB
747	324100	6.5	3040.5	+	3589	6	253.261	Ai;Div	Between 177 nt and 3223 nt diverging with gene rpoC;antisense to gene rpoB
748	325187	4	353	-	11	0	23.8	I	Whithin rpoB , 3018 nt after start and -1220 nt before end
749	327335	10	486	+	1475	0	104.364	Ai	antisense to gene rpoB
750	328040	5	917	+	16807	1	202.478	3A;5A;Achev;Div	Between 182 nt and 1103 nt diverging with gene rpoB;antisense to gene GJU04_RS02290 (between -861 and 60 nt downstream);Ai overlaping gene rplL;antisense to gene rplJ (between -345 and 576 nt downstream)
751	328970	10	2162	+	31	4	57.2139	3A;5A;Achev	antisense to gene rplJ (between -2032 and 139 nt downstream);Ai overlaping gene rplA;Ai overlaping gene rplK;Ai overlaping gene nusG;antisense to gene secE (between -180 and 1991 nt downstream)
752	329463	4	1771	+	8670	3	38.0886	3A;5A;Achev	antisense to gene rplA (between -1295 and 479 nt downstream);Ai overlaping gene rplK;Ai overlaping gene nusG;antisense to gene secE (between -282 and 1492 nt downstream)
753	330882	9	3065	+	353	6	167.011	3A;5A;Achev	antisense to gene nusG (between -2998 and 75 nt downstream);Ai overlaping gene secE;Ai overlaping gene tuf;antisense to gene fusA (between -1221 and 1852 nt downstream)
754	330984	6	2963	+	19	6	161.438	3A;5A;Achev;Div	Between 30 nt and 2998 nt diverging with gene nusG;antisense to gene secE (between -2609 and 359 nt downstream);Ai overlaping gene tuf;antisense to gene fusA (between -1221 and 1747 nt downstream)
755	331279	6	1788	+	5466	3	234.538	3A;5A;Achev	antisense to gene secE (between -1729 and 64 nt downstream);Ai overlaping gene tuf;antisense to gene fusA (between -341 and 1452 nt downstream)
756	332002	6.5	887.5	-	15	2	7.20161	P	Between 1060 and 167 nt upstream nusG;Between 671 and -222 nt upstream secE
757	332323	0	704	-	13	1	172.679	I	Whithin tuf , 1051 nt after start and -836 nt before end
758	332644	0	1025	-	11	2	151.42	I	Whithin tuf , 1051 nt after start and -1157 nt before end
759	332772	3	2276	+	9742	4	244.404	3A;5A;Div	Between 98 nt and 2376 nt diverging with gene tuf;antisense to gene fusA (between -205 and 2073 nt downstream);antisense to gene rpsG (between -73 and 2205 nt downstream)
760	332809	8	2249	+	7265	4	241.733	3A;5A;Div	Between 130 nt and 2386 nt diverging with gene tuf;antisense to gene fusA (between -215 and 2041 nt downstream);antisense to gene rpsG (between -83 and 2173 nt downstream)
761	333053	4	2225	+	5112	4	188.483	3A;5A	antisense to gene fusA (between -435 and 1793 nt downstream);antisense to gene rpsG (between -303 and 1925 nt downstream)
762	333603	7	1688	+	4600	3	207.523	3A;5A	antisense to gene fusA (between -448 and 1246 nt downstream);antisense to gene rpsG (between -316 and 1378 nt downstream)
763	333698	1	947	-	11	2	180	P;I	Between 1028 and 81 nt upstream tuf;Whithin fusA , 2090 nt after start and -974 nt before end
764	333826	9.5	1074.5	-	28	3	167.01	P;I	Between 1164 and 81 nt upstream tuf;Whithin fusA , 2090 nt after start and -1110 nt before end
765	334399	4	1661	+	7735	3	8.81336	3A;5A;Achev	antisense to gene fusA (between -1217 and 447 nt downstream);Ai overlaping gene rpsG;Ai overlaping gene rpsL;antisense to gene tusB (between -132 and 1532 nt downstream)
766	334978	5	945	+	887	1	183.374	Achev;Div	Between 131 nt and 1080 nt diverging with gene fusA;Ai overlaping gene rpsG;Ai overlaping gene rpsL
767	335033	6	354	-	13	0	179.5	P;I	Between 197 and -162 nt upstream fusA;Whithin rpsG , 764 nt after start and -65 nt before end
768	335110	4.5	907.5	+	2137	1	23.0698	3A;5A;Achev;Div	Between 263 nt and 1174 nt diverging with gene fusA;antisense to gene rpsG (between -572 and 339 nt downstream);Ai overlaping gene rpsL;antisense to gene tusB (between -89 and 822 nt downstream)
769	336332	0	1612	+	13	3	8.39436	3A;5A;Achev;Div	Between 106 nt and 1717 nt diverging with gene tusB;antisense to gene tusC (between -1329 and 282 nt downstream);Ai overlaping gene tusD;antisense to gene fkpA (between -814 and 797 nt downstream)
770	336432	5	1331	+	12	2	207.597	3A;5A;Achev;Div	Between 201 nt and 1536 nt diverging with gene tusB;antisense to gene tusC (between -1148 and 187 nt downstream);Ai overlaping gene tusD;antisense to gene fkpA (between -633 and 702 nt downstream)
771	336491	6	1336	+	83	2	77.9522	3A;5A;Achev;Div	Between 259 nt and 1600 nt diverging with gene tusB;antisense to gene tusC (between -1212 and 129 nt downstream);Ai overlaping gene tusD;antisense to gene fkpA (between -697 and 644 nt downstream)
772	336892	6	348	-	34	0	130.053	P;I	Between 284 and -69 nt upstream tusC;Whithin tusD , 473 nt after start and -284 nt before end
773	337076	11	871	+	28815	1	6.63589	3A;Div	Between 47 nt and 928 nt diverging with gene tusD;antisense to gene fkpA (between -817 and 64 nt downstream)
774	337862	9.5	1229.5	+	12	2	196.069	3A;5A	antisense to gene fkpA (between -1116 and 122 nt downstream);antisense to gene asd (between -966 and 272 nt downstream)
775	339062	4.5	902.5	+	14	1	75.6189	3A;5A	antisense to gene asd (between -727 and 179 nt downstream);antisense to gene ung (between -593 and 313 nt downstream)
776	339108	4	899	+	15	1	30.6102	3A;5A	antisense to gene asd (between -770 and 132 nt downstream);antisense to gene ung (between -636 and 266 nt downstream)
777	339202	9.5	846.5	+	13	1	10.6168	3A;5A	antisense to gene asd (between -811 and 44 nt downstream);antisense to gene ung (between -677 and 178 nt downstream)
778	339626	4	386	+	18	0	47.069	Ai	antisense to gene ung
779	340363	2	346	-	15	0	0	P;Ai	antisense to gene rpsF;Between 315 and -32 nt upstream ung
780	340393	0	312	-	13	0	22.2857	P;Ai	antisense to gene rpsF;Between 343 and 32 nt upstream ung
781	340480	10.5	399.5	-	18	0	22.8113	P;Ai	antisense to gene rpsF;Between 440 and 31 nt upstream ung
782	340977	3	500	-	3680	0	155.125	Ai	antisense to gene rpsF;antisense to gene rpsR;antisense to gene rplI
783	341479	9	960	-	1439	1	227.985	Ai	antisense to gene rpsF;antisense to gene rpsR;antisense to gene rplI
784	341554	0	1319	-	23	2	18.0904	P;Ai	antisense to gene rpsF;antisense to gene rpsR;Between 1504 and 186 nt upstream ung
785	341990	4.5	370.5	+	14	0	86.3077	I	Whithin dnaX , -432 nt after start and 297 nt before end
786	342319	4	894	-	22	1	135.902	Ai	antisense to gene dnaX
787	342438	3	1251	-	13	2	180.743	Ai	antisense to gene rplI;antisense to gene dnaX
788	342505	8	1310	-	27	2	193.694	Ai	antisense to gene rplI;antisense to gene dnaX
789	342585	8	1342	-	2618	2	190.005	Ai	antisense to gene rplI;antisense to gene dnaX
790	342624	10	1352	-	12	2	160.751	Ai	antisense to gene rplI;antisense to gene dnaX
791	343244	5.5	344.5	+	13	0	145.417	I	Whithin htpG , -480 nt after start and 1057 nt before end
792	344644	9.5	1701.5	-	945	3	126.141	Ai	antisense to gene htpG
793	344810	10	1845	-	27	3	164.213	Ai	antisense to gene htpG
794	344881	6	906	-	17	1	207.567	Ai	antisense to gene htpG
795	345012	8.5	2251.5	-	743	4	6.46196	Ai	antisense to gene htpG
796	345139	3	494	-	481	0	239.791	Ai	antisense to gene aroK
797	345312	4.5	470.5	-	5265	0	120.195	Ai	antisense to gene aroK
798	345529	0	896	-	760	1	44.2538	Ai	antisense to gene htpG;antisense to gene aroK
799	347056	6	2563	+	49	5	4.82044	3U;Chev;Achev	Ai overlaping gene crp;3UTR of rpe , -2309 nt before the end and 259 after;Overlaping gene trpS
800	347359	5	2242	+	186	4	16.5784	3U;Achev	Ai overlaping gene crp;3UTR of trpS , -1268 nt before the end and 978 after
801	347766	5.5	1834.5	+	66	3	13.8205	3U;Achev	Ai overlaping gene crp;3UTR of trpS , -1268 nt before the end and 571 after
802	347836	7	1765	+	20	3	13.3407	3U;Achev	Ai overlaping gene crp;3UTR of trpS , -1268 nt before the end and 503 after
803	347878	10	1723	+	17	3	13.0471	3U;Achev	Ai overlaping gene crp;3UTR of trpS , -1268 nt before the end and 464 after
804	348050	7	5289	-	534	11	9.78177	Ai	antisense to gene htpG
805	348077	9	5316	-	583	11	9.80679	Ai	antisense to gene htpG
806	348524	5.5	5763.5	-	32	12	10.6141	Ai	antisense to gene htpG
807	348769	3	6008	-	16	13	11.0549	Ai	antisense to gene htpG
808	348921	10	698	+	2739	1	2.80953	5A	antisense to gene crp (between -633 and 74 nt downstream)
809	349007	0	605	+	12	1	8.08273	Div	Between 22 nt and 626 nt diverging with gene crp
810	349394	5.5	1125.5	+	11	2	124.3	O	Between 1057 nt & 2187 nt after trpS and between 5079 nt & 6209 nt before GJU04_RS01775
811	349934	9	1361	+	12	3	143.789	O	Between 1593 nt & 2962 nt after trpS and between 4304 nt & 5673 nt before GJU04_RS01775
812	351340	7	722	+	12	1	234.115	O	Between 3001 nt & 3729 nt after trpS and between 3537 nt & 4265 nt before GJU04_RS01775
813	351406	7.5	777.5	+	11	1	218.68	O	Between 3066 nt & 3850 nt after trpS and between 3416 nt & 4200 nt before GJU04_RS01775
814	353355	4	1193	+	36	2	20.1176	O	Between 5019 nt & 6215 nt after trpS and between 1051 nt & 2247 nt before GJU04_RS01775
815	353635	8	880	+	11	1	187.727	O	Between 5295 nt & 6182 nt after trpS and between 1084 nt & 1971 nt before GJU04_RS01775
816	354108	4.5	431.5	+	17	0	31.8293	O	Between 5771 nt & 6206 nt after trpS and between 1060 nt & 1495 nt before GJU04_RS01775
817	354139	8	378	+	18	0	58.9231	O	Between 5799 nt & 6184 nt after trpS and between 1082 nt & 1467 nt before GJU04_RS01775
818	355950	10	395	-	69	0	34.0426	P;Ai	antisense to gene GJU04_RS01775;Between 499 and 95 nt upstream murI
819	356436	6.5	1780.5	+	15	3	207.712	3U;Achev	Ai overlaping gene pykF;3UTR of GJU04_RS01775 , -1466 nt before the end and 320 after
820	356510	7	942	-	12	1	81.362	P;Ai	antisense to gene GJU04_RS01775;Between 1056 and 108 nt upstream murI
821	356848	5	909	+	989	1	246.368	Ai	antisense to gene pykF
822	357134	9	1270	-	28	2	229.32	Ai	antisense to gene GJU04_RS01775
823	358001	3	1696	+	11	3	19.0571	3A;5A;Achev	antisense to gene pykF (between -1488 and 210 nt downstream);Ai overlaping gene sufE;antisense to gene GJU04_RS01790 (between -985 and 713 nt downstream)
824	358177	7	1401	+	149	2	50.4454	3A;5A;Achev	antisense to gene pykF (between -1369 and 38 nt downstream);Ai overlaping gene sufE;antisense to gene GJU04_RS01790 (between -866 and 541 nt downstream)
825	359034	1	459	+	11	0	204.698	Ai	antisense to gene GJU04_RS01790
826	359573	6	750	+	11	1	42.3496	3A;5A	antisense to gene GJU04_RS01790 (between -379 and 376 nt downstream);antisense to gene GJU04_RS01795 (between -389 and 366 nt downstream)
827	359908	5	3381	+	21	7	18.4519	3A;5A;Achev	antisense to gene GJU04_RS01790 (between -3345 and 40 nt downstream);Ai overlaping gene GJU04_RS01795;Ai overlaping gene sufC;antisense to gene sufB (between -1329 and 2056 nt downstream)
828	361228	2	1846	+	20	3	79.559	3A;5A;Div	Between 13 nt and 1860 nt diverging with gene GJU04_RS01795;antisense to gene sufC (between -1127 and 720 nt downstream);antisense to gene sufB (between -1114 and 733 nt downstream)
829	361674	6	1400	+	2372	2	63.2717	3A;5A	antisense to gene sufC (between -1127 and 278 nt downstream);antisense to gene sufB (between -1114 and 291 nt downstream)
830	361921	6	1303	+	1141	2	16.5628	3A;5A	antisense to gene sufC (between -1277 and 31 nt downstream);antisense to gene sufB (between -1264 and 44 nt downstream)
831	362001	3	957	+	2220	1	174.574	Ai;Div	Between 52 nt and 1011 nt diverging with gene sufC;antisense to gene sufB
832	362883	8	866	+	39	1	45.8421	3A;5A	antisense to gene sufB (between -347 and 526 nt downstream);antisense to gene GJU04_RS01810 (between -331 and 542 nt downstream)
833	363922	9.5	1577.5	+	12	3	12.0228	Achev;Div	Between 122 nt and 1708 nt diverging with gene GJU04_RS01810;Ai overlaping gene murJ
834	364234	9	1266	+	58	2	9.74852	5A	antisense to gene murJ (between -18 and 1256 nt downstream)
835	364404	5	1097	+	155	2	7.11958	5A	antisense to gene murJ (between -19 and 1082 nt downstream)
836	364527	8	970	+	41	1	24.9963	5A	antisense to gene murJ (between -15 and 962 nt downstream)
837	364615	6	885	+	782	1	8.74498	5A	antisense to gene murJ (between -18 and 872 nt downstream)
838	364758	2	742	+	30	1	9.30402	5A	antisense to gene murJ (between -18 and 725 nt downstream)
839	365073	2	427	+	281	0	8.27729	5A	antisense to gene murJ (between -18 and 410 nt downstream)
840	365104	4	398	+	1280	0	3.78404	5A	antisense to gene murJ (between -20 and 381 nt downstream)
841	365272	0	223	+	14	0	16.1594	5A	antisense to gene murJ (between -13 and 209 nt downstream)
842	365450	10.5	365.5	-	13	0	21.8235	I	Whithin murJ , 396 nt after start and -1523 nt before end
843	365755	1	681	-	24	1	9.21622	P	Between 275 and -406 nt upstream murJ
844	367214	4	420	+	13	0	141.333	Ai	antisense to gene sbcB
845	368430	4.5	1241.5	+	11	2	40.6531	3A	antisense to gene GJU04_RS01840 (between -1237 and 8 nt downstream)
846	368995	6	496	+	258	0	169.593	Ai	antisense to gene GJU04_RS01840
847	370317	9	1289	+	541	2	3.23824	3A;5A	antisense to gene nuoM (between -133 and 1164 nt downstream);antisense to gene nuoL (between -77 and 1220 nt downstream)
848	370667	5	936	+	676	1	5.72828	3A;5A	antisense to gene nuoM (between -130 and 810 nt downstream);antisense to gene nuoL (between -74 and 866 nt downstream)
849	370755	7	851	+	781	1	4.96664	3A;5A	antisense to gene nuoM (between -133 and 724 nt downstream);antisense to gene nuoL (between -77 and 780 nt downstream)
850	370862	6	1052	-	20	2	5.98867	P;I	Between 969 and -88 nt upstream GJU04_RS01840;Whithin nuoM , 1661 nt after start and -916 nt before end
851	370873	10	739	+	74	1	3.71144	3A;5A	antisense to gene nuoM (between -139 and 609 nt downstream);antisense to gene nuoL (between -83 and 665 nt downstream)
852	370956	5.5	497.5	+	1012	0	69.1943	Ai	antisense to gene nuoM
853	371085	9	495	+	268	0	64.978	3A;5A	antisense to gene nuoM (between -107 and 396 nt downstream);antisense to gene nuoL (between -51 and 452 nt downstream)
854	372288	7.5	932.5	+	209	1	35.4539	Ai	antisense to gene nuoL
855	372397	4	493	-	21	0	0	I	Whithin nuoL , 1482 nt after start and -873 nt before end
856	372434	10.5	491.5	-	65	0	17.75	I	Whithin nuoL , 1443 nt after start and -917 nt before end
857	372459	1	873	+	40	1	26.654	Ai	antisense to gene nuoL
858	372531	10	863	+	102	1	42.6885	3A;5A	antisense to gene nuoL (between -6 and 866 nt downstream);antisense to gene nuoK (between -9 and 863 nt downstream)
859	372596	8.5	662.5	-	36	1	2.78243	I	Whithin nuoL , 1452 nt after start and -1077 nt before end
860	372764	4.5	823.5	-	22	1	4.85044	I	Whithin nuoL , 1445 nt after start and -1241 nt before end
861	374559	0	1329	+	59	2	193.711	3A;5A;Achev	antisense to gene nuoI (between -1090 and 238 nt downstream);Ai overlaping gene nuoH;antisense to gene nuoG (between -102 and 1226 nt downstream)
862	375194	5.5	866.5	+	194	1	115.087	3A;5A	antisense to gene nuoH (between -271 and 600 nt downstream);antisense to gene nuoG (between -274 and 597 nt downstream)
863	375214	4	846	+	303	1	120.485	3A;5A	antisense to gene nuoH (between -271 and 578 nt downstream);antisense to gene nuoG (between -274 and 575 nt downstream)
864	375276	6.5	791.5	+	462	1	127.957	3A;5A	antisense to gene nuoH (between -278 and 519 nt downstream);antisense to gene nuoG (between -281 and 516 nt downstream)
865	375340	6	341	-	16	0	86	P;I	Between 549 and 203 nt upstream nuoI;Whithin nuoH , 788 nt after start and -532 nt before end
866	375384	7.5	1677.5	+	173	3	145.298	3A;5A	antisense to gene nuoH (between -1273 and 411 nt downstream);antisense to gene nuoG (between -1276 and 408 nt downstream)
867	375483	10	488	+	129	0	250.687	3A;5A	antisense to gene nuoH (between -182 and 315 nt downstream);antisense to gene nuoG (between -185 and 312 nt downstream)
868	375565	7	650	-	12	1	50.8594	P;I	Between 775 and 119 nt upstream nuoI;Whithin nuoH , 872 nt after start and -758 nt before end
869	375567	4	493	+	850	0	193.152	3A;5A	antisense to gene nuoH (between -271 and 225 nt downstream);antisense to gene nuoG (between -274 and 222 nt downstream)
870	375850	6.5	1212.5	+	23	2	138.279	Ai;Div	Between 55 nt and 1273 nt diverging with gene nuoH;antisense to gene nuoG
871	376107	5	886	+	25	1	82.0422	Ai	antisense to gene nuoG
872	376291	0	771	+	51	1	179.287	Ai	antisense to gene nuoG
873	376537	5	3568	+	207	7	36.0778	3A;5A;Achev	antisense to gene nuoG (between -1596 and 1976 nt downstream);Ai overlaping gene nuoF;antisense to gene nuoE (between -285 and 3287 nt downstream)
874	377904	6	2213	+	872	4	24.0754	3A;5A;Achev	antisense to gene nuoG (between -1608 and 610 nt downstream);Ai overlaping gene nuoF;antisense to gene nuoE (between -297 and 1921 nt downstream)
875	378137	10	2023	+	166	4	51.3458	3A;5A;Achev	antisense to gene nuoG (between -1651 and 381 nt downstream);Ai overlaping gene nuoF;antisense to gene nuoE (between -340 and 1692 nt downstream)
876	378201	1	1862	+	81	3	41.0286	3A;5A;Achev	antisense to gene nuoG (between -1554 and 308 nt downstream);Ai overlaping gene nuoF;antisense to gene nuoE (between -243 and 1619 nt downstream)
877	378213	0	1850	+	117	3	40.9429	3A;5A;Achev	antisense to gene nuoG (between -1554 and 295 nt downstream);Ai overlaping gene nuoF;antisense to gene nuoE (between -243 and 1606 nt downstream)
878	378304	8.5	1806.5	+	740	3	25.5436	3A;5A;Achev	antisense to gene nuoG (between -1601 and 213 nt downstream);Ai overlaping gene nuoF;antisense to gene nuoE (between -290 and 1524 nt downstream)
879	378332	0	1785	+	45	3	24.8187	3A;5A;Achev	antisense to gene nuoG (between -1608 and 176 nt downstream);Ai overlaping gene nuoF;antisense to gene nuoE (between -297 and 1487 nt downstream)
880	379034	7.5	899.5	+	478	1	251.162	3A;5A	antisense to gene nuoF (between -61 and 845 nt downstream);antisense to gene nuoE (between -113 and 793 nt downstream)
881	379645	5	495	+	762	0	153.742	3A;5A	antisense to gene nuoF (between -268 and 231 nt downstream);antisense to gene nuoE (between -320 and 179 nt downstream)
882	379948	5	2162	+	13	4	77.6666	3A;5A;Div	Between 72 nt and 2238 nt diverging with gene nuoF;antisense to gene nuoE (between -1742 and 424 nt downstream);antisense to gene nuoC (between -1728 and 438 nt downstream)
883	379985	6	1868	+	11	3	112.599	3A;5A;Div	Between 108 nt and 1981 nt diverging with gene nuoF;antisense to gene nuoE (between -1485 and 388 nt downstream);antisense to gene nuoC (between -1471 and 402 nt downstream)
884	380227	7	1725	+	119	3	32.527	3A;5A	antisense to gene nuoE (between -1584 and 147 nt downstream);antisense to gene nuoC (between -1570 and 161 nt downstream)
885	380270	6	1684	+	317	3	31.4411	3A;5A	antisense to gene nuoE (between -1586 and 103 nt downstream);antisense to gene nuoC (between -1572 and 117 nt downstream)
886	380530	4.5	442.5	-	43	0	7.19355	P;I	Between 663 and 217 nt upstream nuoF;Between 167 and -279 nt upstream nuoE;Whithin nuoC , 2119 nt after start and -153 nt before end
887	380720	5.5	632.5	-	13	1	3.9321	P;I	Between 854 and 217 nt upstream nuoF;Between 358 and -279 nt upstream nuoE;Whithin nuoC , 2119 nt after start and -344 nt before end
888	380758	4	1349	+	386	2	71.3472	Ai	antisense to gene nuoC
889	380760	1	673	-	20	1	3.7033	P;I	Between 890 and 217 nt upstream nuoF;Between 394 and -279 nt upstream nuoE;Whithin nuoC , 2119 nt after start and -380 nt before end
890	380916	9	829	-	217	1	2.26016	P;I	Between 1054 and 217 nt upstream nuoF;Between 558 and -279 nt upstream nuoE;Whithin nuoC , 2119 nt after start and -544 nt before end
891	380934	3	941	+	576	1	79.5671	Ai	antisense to gene nuoC
892	380962	0	695	-	18	1	174.208	P;I	Between 595 and -99 nt upstream nuoE;Whithin nuoC , 1939 nt after start and -581 nt before end
893	380994	6	899	+	2751	1	67.5309	Ai	antisense to gene nuoC
894	381645	6	1400	+	698	2	20.4478	3A;5A;Achev	antisense to gene nuoC (between -837 and 568 nt downstream);Ai overlaping gene GJU04_RS01895;antisense to gene ndhC (between -120 and 1285 nt downstream)
895	382131	8	914	+	1462	1	15.5123	3A;5A;Achev	antisense to gene nuoC (between -837 and 84 nt downstream);Ai overlaping gene GJU04_RS01895;antisense to gene ndhC (between -120 and 801 nt downstream)
896	382252	1	805	+	21	1	10.3113	3A;5A;Div	Between 44 nt and 849 nt diverging with gene nuoC;antisense to gene GJU04_RS01895 (between -160 and 645 nt downstream);antisense to gene ndhC (between -132 and 673 nt downstream)
897	383136	2	2207	+	18	4	239.897	3A;5A;Achev;Div	Between 238 nt and 2446 nt diverging with gene GJU04_RS01895;antisense to gene ndhC (between -2035 and 173 nt downstream);Ai overlaping gene thrC;antisense to gene thrB (between -716 and 1492 nt downstream)
898	383248	3	937	+	624	1	216.459	3A;5A	antisense to gene ndhC (between -877 and 62 nt downstream);antisense to gene thrC (between -856 and 83 nt downstream)
899	383391	6	929	+	241	1	244.079	Ai;Div	Between 78 nt and 1012 nt diverging with gene ndhC;antisense to gene thrC
900	383666	7.5	2684.5	+	385	5	214.943	3A;5A;Achev	antisense to gene thrC (between -1721 and 970 nt downstream);Ai overlaping gene thrB;antisense to gene thrA (between -758 and 1933 nt downstream)
901	383699	3	440	-	20	0	13.4242	P;I	Between 395 and -47 nt upstream ndhC;Whithin thrC , 1369 nt after start and -374 nt before end
902	383998	2	2612	+	552	5	10.3214	3A;5A;Achev	antisense to gene thrC (between -1980 and 633 nt downstream);Ai overlaping gene thrB;antisense to gene thrA (between -1017 and 1596 nt downstream)
903	384774	7	1733	+	3527	3	33.3751	3A;5A;Div	Between 138 nt and 1877 nt diverging with gene thrC;antisense to gene thrB (between -939 and 800 nt downstream);antisense to gene thrA (between -914 and 825 nt downstream)
904	385034	10.5	1318.5	+	1376	2	243.663	3A;5A	antisense to gene thrB (between -784 and 544 nt downstream);antisense to gene thrA (between -759 and 569 nt downstream)
905	385646	6.5	398.5	-	95	0	18.9375	P	Between 86 and -318 nt upstream thrB
906	386706	7.5	907.5	+	13	1	195.691	Ai	antisense to gene thrA
907	387482	7.5	400.5	-	43	0	61.875	I	Whithin thrA , 963 nt after start and -1897 nt before end
908	387926	5	2802	+	12	6	7.89537	5A;Achev	antisense to gene thrA (between -2682 and 124 nt downstream);Ai overlaping gene parC
909	389113	4	1615	+	23	3	5.75929	5A	antisense to gene parC (between -138 and 1480 nt downstream)
910	392391	8	1632	-	108	3	4.81316	P;Ai	antisense to gene GJU04_RS01925;Between 1810 and 171 nt upstream parC
911	392521	6	1761	-	32	3	10.552	P;Ai	antisense to gene GJU04_RS01925;Between 1938 and 172 nt upstream parC
912	392828	7	2069	-	13	4	6.05313	P;Ai	antisense to gene GJU04_RS01925;Between 2246 and 171 nt upstream parC
913	393046	1	2287	-	24	5	6.65441	P;Ai	antisense to gene GJU04_RS01925;Between 2458 and 171 nt upstream parC
914	394434	0	472	-	59	0	218.132	Ai	antisense to gene GJU04_RS01940;antisense to gene GJU04_RS01945
915	394536	6.5	767.5	-	91	1	4.04712	P;Ai	antisense to gene GJU04_RS01940;antisense to gene GJU04_RS01945;Between 832 and 59 nt upstream bamD
916	394644	10.5	874.5	-	31	1	6.23959	P;Ai	antisense to gene GJU04_RS01940;antisense to gene GJU04_RS01945;Between 944 and 60 nt upstream bamD
917	394676	8	906	-	12	1	6.35095	P;Ai	antisense to gene GJU04_RS01940;antisense to gene GJU04_RS01945;Between 973 and 60 nt upstream bamD
918	395658	7.5	593.5	+	16	1	7.98667	I	Whithin GJU04_RS01955 , -95 nt after start and 180 nt before end
919	395845	6	406	+	11	1	6.9661	I	Whithin GJU04_RS01955 , -284 nt after start and 180 nt before end
920	395939	5	1123	-	14	2	1.86199	Ai	antisense to gene GJU04_RS01950
921	396011	10	1195	-	3968	2	1.93867	Ai	antisense to gene GJU04_RS01950
922	396026	6.5	224.5	+	40	0	5.11111	I	Whithin GJU04_RS01955 , -465 nt after start and 180 nt before end
923	396906	10	626	+	24	1	51.5102	I	Whithin typA , -230 nt after start and 973 nt before end
924	396931	4	438	-	48	0	95.3333	Ai	antisense to gene typA
925	397086	9	448	+	12	1	64.7143	I	Whithin typA , -411 nt after start and 971 nt before end
926	397154	2	477	-	466	0	107.8	Ai	antisense to gene typA
927	397627	3	939	-	654	1	57.9757	Ai	antisense to gene typA
928	397801	6	1273	-	24	2	5.10791	Ai	antisense to gene typA
929	397832	3.5	1303.5	-	554	2	4.77147	Ai	antisense to gene typA
930	397910	10.5	1287.5	-	274	2	27.6719	Ai	antisense to gene typA
931	398088	5	1400	-	11	2	61.2894	Ai	antisense to gene typA
932	398142	8	804	+	14	1	96.049	3U;3A	antisense to gene smpB (between -69 and 742 nt downstream);3UTR of typA , -441 nt before the end and 370 after
933	398166	6.5	781.5	+	14	1	93.6441	3U;3A	antisense to gene smpB (between -71 and 716 nt downstream);3UTR of typA , -443 nt before the end and 344 after
934	398420	6	1751	-	613	3	41.2609	Ai	antisense to gene typA
935	398464	6	1779	-	1188	3	49.5874	Ai	antisense to gene typA
936	398466	4	492	+	2526	0	59.5345	3U;3A	antisense to gene smpB (between -81 and 414 nt downstream);3UTR of typA , -453 nt before the end and 42 after
937	398512	6	350	+	170389	0	44.7322	O	Between 2 nt & 357 nt after typA and between 700 nt & 1055 nt before grpE
938	398736	7.5	613.5	+	9099	1	2.27875	Achev	Ai overlaping gene smpB
939	398990	5	359	+	1479	0	7.94931	5A	antisense to gene smpB (between -5 and 358 nt downstream)
940	399212	6.5	313.5	+	18	0	0	5A	antisense to gene smpB (between -181 and 138 nt downstream)
941	399861	3	278	-	16	0	65.5667	P;Ai	antisense to gene grpE;Between 521 and 241 nt upstream smpB
942	400275	1	799	-	20	1	4.08163	P;Ai	antisense to gene grpE;Between 933 and 134 nt upstream smpB
943	403832	10.5	875.5	-	1076	1	16.0376	Ai	antisense to gene priA;antisense to gene mnmG
944	403980	9.5	955.5	-	487	1	64.0124	Ai	antisense to gene priA;antisense to gene mnmG
945	404074	0	1223	-	20	2	3.73304	Ai	antisense to gene priA;antisense to gene mnmG
946	405028	4.5	435.5	+	43	0	9.97727	3U	3UTR of mnmG , -351 nt before the end and 88 after
947	405063	4	2208	-	295	4	4.47871	Ai	antisense to gene priA;antisense to gene mnmG
948	407660	10	497	-	1370	0	0.625935	Ai	antisense to gene nrdA
949	407691	10	475	-	199	0	62.82	Ai	antisense to gene nrdA
950	408060	5	872	-	193	1	4.51459	Ai	antisense to gene nrdA
951	409280	4	1780	-	2579	3	180.847	Ai	antisense to gene nrdA
952	409497	10	2158	-	2528	4	30.066	Ai	antisense to gene nrdA
953	409768	9	2268	-	194	4	182.524	Ai	antisense to gene nrdA
954	410647	4	2047	+	14	4	234.508	3U;3A;Achev	Ai overlaping gene GJU04_RS02020;antisense to gene GJU04_RS02025 (between -320 and 1730 nt downstream);3UTR of nrdB , -1877 nt before the end and 173 after
955	410728	8.5	478.5	-	13719	0	161.634	Ai	antisense to gene nrdB
956	410869	8	921	+	51	1	257.164	3A	antisense to gene GJU04_RS02020 (between -906 and 22 nt downstream)
957	410979	10	1352	+	327	2	253.233	5A	antisense to gene GJU04_RS02020 (between -56 and 1305 nt downstream)
958	411010	4.5	1355.5	+	2117	2	230.378	5A	antisense to gene GJU04_RS02020 (between -90 and 1269 nt downstream)
959	411345	7	1337	+	804	2	242.47	3A;5A	antisense to gene GJU04_RS02020 (between -407 and 936 nt downstream);antisense to gene GJU04_RS02025 (between -308 and 1035 nt downstream)
960	411464	3	3964	-	15	8	180.964	Ai	antisense to gene nrdA
961	411678	8.5	910.5	+	57	1	249.547	3A;5A	antisense to gene GJU04_RS02020 (between -314 and 604 nt downstream);antisense to gene GJU04_RS02025 (between -215 and 703 nt downstream)
962	411715	9	1349	+	156	2	7.95763	3A;5A	antisense to gene GJU04_RS02020 (between -789 and 568 nt downstream);antisense to gene GJU04_RS02025 (between -690 and 667 nt downstream)
963	411876	7.5	1195.5	+	1955	2	8.22761	3A;5A	antisense to gene GJU04_RS02020 (between -797 and 405 nt downstream);antisense to gene GJU04_RS02025 (between -698 and 504 nt downstream)
964	412114	7	946	+	779	1	15.834	3A;5A	antisense to gene GJU04_RS02020 (between -785 and 167 nt downstream);antisense to gene GJU04_RS02025 (between -686 and 266 nt downstream)
965	412545	10	493	+	666	0	78.35	Ai;Div	Between 261 nt and 763 nt diverging with gene GJU04_RS02020;antisense to gene GJU04_RS02025
966	412593	4	479	+	937	0	28.8816	Ai	antisense to gene GJU04_RS02025
967	412632	2	497	+	43	0	156.178	5A	antisense to gene GJU04_RS02025 (between -9 and 489 nt downstream)
968	413262	4	396	+	13	0	45.4545	I;Div	Between 139 nt and 538 nt diverging with gene GJU04_RS02025;Whithin GJU04_RS02030 , -5 nt after start and 969 nt before end
969	413312	4.5	276.5	+	19	0	45.1613	I;Div	Between 188 nt and 468 nt diverging with gene GJU04_RS02025;Whithin GJU04_RS02030 , -54 nt after start and 1039 nt before end
970	413378	8	210	+	12	0	53.75	I;Div	Between 251 nt and 468 nt diverging with gene GJU04_RS02025;Whithin GJU04_RS02030 , -117 nt after start and 1039 nt before end
971	413594	9	492	-	774	0	4.93709	P;Ai	antisense to gene GJU04_RS02030;Between 484 and -16 nt upstream GJU04_RS02025
972	414725	3	1604	-	642	3	2.5744	P;Ai	antisense to gene GJU04_RS02030;Between 1609 and 3 nt upstream GJU04_RS02025
973	415166	8	2002	-	25	4	6.45101	P;Ai	antisense to gene GJU04_RS02030;Between 2055 and 46 nt upstream GJU04_RS02025
974	415274	9	2110	-	180	4	6.73095	P;Ai	antisense to gene GJU04_RS02030;Between 2164 and 46 nt upstream GJU04_RS02025
975	415612	9.5	296.5	+	39	0	24.4865	I	Whithin trmD , -166 nt after start and 287 nt before end
976	415628	10	482	-	1040	0	206.816	Ai	antisense to gene rimM;antisense to gene trmD
977	415800	3.5	490.5	-	2268	0	135.1	Ai	antisense to gene rimM;antisense to gene trmD
978	415904	8.5	822.5	-	1928	1	27.2654	Ai	antisense to gene rimM;antisense to gene trmD
979	416438	6.5	1259.5	-	49	2	25.8401	Ai	antisense to gene rimM;antisense to gene trmD
980	416843	8	1661	-	25	3	32.2724	Ai	antisense to gene rimM;antisense to gene trmD
981	416944	9.5	1752.5	-	21	3	35.6101	Ai	antisense to gene rimM;antisense to gene trmD
982	417350	6	913	+	11	1	84.2956	Ai	antisense to gene recD
983	417783	1	816	+	28	1	63.2971	3A;5A	antisense to gene recD (between -141 and 675 nt downstream);antisense to gene recB (between -110 and 706 nt downstream)
984	417939	2	465	-	25	0	41.2059	I	Whithin recD , 982 nt after start and -1352 nt before end
985	418406	8.5	593.5	+	12	1	145.404	3A;5A	antisense to gene recD (between -541 and 60 nt downstream);antisense to gene recB (between -510 and 91 nt downstream)
986	418487	6	356	+	15	0	213.926	3A;Div	Between 24 nt and 385 nt diverging with gene recD;antisense to gene recB (between -354 and 7 nt downstream)
987	419584	6.5	672.5	+	20	1	191.231	Ai	antisense to gene recB
988	421430	9	826	+	18	1	59.6319	3A;5A	antisense to gene recB (between -225 and 609 nt downstream);antisense to gene GJU04_RS02065 (between -209 and 625 nt downstream)
989	422670	3	484	+	67	0	113.411	Ai	antisense to gene GJU04_RS02065
990	424100	9	367	+	15	0	258.3	Ai	antisense to gene GJU04_RS02065
991	425166	7	934	+	22	1	17.0358	5A;Achev	antisense to gene GJU04_RS02065 (between -880 and 60 nt downstream);Ai overlaping gene lgt
992	425430	0	682	+	35	1	3.72933	5A;Div	Between 211 nt and 892 nt diverging with gene GJU04_RS02065;antisense to gene lgt (between -25 and 656 nt downstream)
993	425576	3	551	+	19	1	2.61732	5A	antisense to gene lgt (between -40 and 513 nt downstream)
994	426547	6	405	-	37	0	11.7143	P;Ai	antisense to gene GJU04_RS02075;Between 467 and 57 nt upstream lgt
995	427212	1	465	-	13	0	186.4	I;Ai	antisense to gene GJU04_RS02075;Whithin lysA , 1364 nt after start and -366 nt before end
996	427304	4	708	-	11	1	109.538	I;Ai	antisense to gene GJU04_RS02075;Whithin lysA , 1515 nt after start and -461 nt before end
997	427324	0	853	+	113	1	7.12928	5A	antisense to gene lysA (between -64 and 788 nt downstream)
998	427632	10.5	1035.5	-	21	2	123.929	I;Ai	antisense to gene GJU04_RS02075;Whithin lysA , 1515 nt after start and -795 nt before end
999	427846	7	412	+	37	0	17.375	5A	antisense to gene lysA (between -145 and 273 nt downstream)
1000	428546	7	171	-	12	0	0	Ai	antisense to gene GJU04_RS02085
1001	428767	9	537	-	27	1	4.40789	P;Ai	antisense to gene GJU04_RS02085;Between 664 and 119 nt upstream lysA
1002	429110	5	805	-	14	1	11.1528	P;Ai	antisense to gene GJU04_RS02085;Between 1003 and 194 nt upstream lysA
1003	429242	6	851	-	16	1	189.337	Ai	antisense to gene GJU04_RS02085;antisense to gene ptsI
1004	429572	9	496	-	6190	0	71.3694	Ai	antisense to gene ptsI
1005	430318	8	1293	-	2693	2	9.29137	Ai	antisense to gene ptsI
1006	430954	0	1741	-	255	3	142.788	Ai	antisense to gene ptsI
1007	431300	10.5	482.5	+	314	0	231.158	3A;5A	antisense to gene ruvC (between -75 and 417 nt downstream);antisense to gene GJU04_RS02105 (between -37 and 455 nt downstream)
1008	431362	10	2273	-	307	4	43.4658	Ai	antisense to gene ptsI
1009	431394	7.5	1706.5	+	16	3	19.2329	3A;5A;Achev	antisense to gene ruvC (between -1392 and 321 nt downstream);Ai overlaping gene GJU04_RS02105;antisense to gene aspS (between -596 and 1117 nt downstream)
1010	431482	3	2462	-	18	5	13.4106	Ai	antisense to gene ptsI
1011	431515	10	2495	-	30	5	13.5971	Ai	antisense to gene ptsI
1012	431576	2.5	1563.5	+	11	3	13.5	3A;5A;Achev	antisense to gene ruvC (between -1432 and 133 nt downstream);Ai overlaping gene GJU04_RS02105;antisense to gene aspS (between -636 and 929 nt downstream)
1013	432079	8	962	+	241	1	44.5529	3A;5A	antisense to gene GJU04_RS02105 (between -582 and 387 nt downstream);antisense to gene aspS (between -537 and 432 nt downstream)
1014	432612	4	462	+	27	0	132.855	Ai;Div	Between 150 nt and 615 nt diverging with gene GJU04_RS02105;antisense to gene aspS
1015	432649	4	497	+	399	0	45.3699	Ai;Div	Between 187 nt and 687 nt diverging with gene GJU04_RS02105;antisense to gene aspS
1016	433319	10	904	+	266	1	121.552	Ai	antisense to gene aspS
1017	433561	9	866	+	3000	1	3.52718	5A	antisense to gene aspS (between -178 and 696 nt downstream)
1018	433974	6	300	-	21	0	16.0526	I	Whithin aspS , 573 nt after start and -1477 nt before end
1019	435488	9	445	-	22	0	244.203	Ai	antisense to gene argS
1020	436338	6.5	1377.5	-	30	2	13.196	Ai	antisense to gene argS
1021	436586	9.5	1661.5	-	20	3	3.19839	Ai	antisense to gene argS
1022	436917	9	499	-	714	0	160.113	Ai	antisense to gene argS;antisense to gene mnmA
1023	437459	6	889	-	195	1	162.244	Ai	antisense to gene argS;antisense to gene mnmA
1024	437938	1.5	1366.5	-	16	2	77.6687	Ai	antisense to gene argS;antisense to gene mnmA
1025	438246	8.5	1817.5	-	801	3	37.8131	Ai	antisense to gene argS;antisense to gene mnmA
1026	439077	0	2651	-	11	5	29.8321	Ai	antisense to gene argS;antisense to gene mnmA
1027	439402	5	2168	-	14	4	251.314	Ai	antisense to gene mnmA
1028	439452	2	3026	-	15	6	32.2805	Ai	antisense to gene argS;antisense to gene mnmA
1029	439759	5	1801	-	321	3	236.428	Ai	antisense to gene potA
1030	439780	2.5	463.5	-	12	0	237.852	Ai	antisense to gene potB
1031	439806	2.5	474.5	-	51	0	214.861	Ai	antisense to gene potB
1032	440084	5.5	833.5	+	13	1	98.8944	3U;3A	antisense to gene mutM (between -160 and 678 nt downstream);3UTR of potC , -186 nt before the end and 652 after
1033	440212	0	2254	-	24	4	256.6	Ai	antisense to gene potA
1034	440364	7	488	+	14	0	211.286	3U;3A	antisense to gene mutM (between -94 and 400 nt downstream);3UTR of potC , -120 nt before the end and 374 after
1035	440408	5	474	+	148	0	180.084	3U;3A	antisense to gene mutM (between -124 and 354 nt downstream);3UTR of potC , -150 nt before the end and 328 after
1036	440499	9	912	+	22	1	223.837	3U;3A	antisense to gene mutM (between -653 and 267 nt downstream);3UTR of potC , -679 nt before the end and 241 after
1037	440674	4	749	+	13	1	220.88	3U;3A	antisense to gene mutM (between -665 and 87 nt downstream);3UTR of potC , -691 nt before the end and 61 after
1038	440726	8	499	+	20	0	258.297	3U;3A	antisense to gene mutM (between -467 and 39 nt downstream);3UTR of potC , -493 nt before the end and 13 after
1039	441855	3	1313	+	34	2	113.892	3A;5A;Div	Between 277 nt and 1592 nt diverging with gene mutM;antisense to gene mnmE (between -222 and 1093 nt downstream);antisense to gene yidC (between -205 and 1110 nt downstream)
1040	442077	5	934	+	195	1	199.294	3A;5A	antisense to gene mnmE (between -65 and 873 nt downstream);antisense to gene yidC (between -48 and 890 nt downstream)
1041	442914	6.5	1265.5	+	155	2	103.812	3A;5A	antisense to gene mnmE (between -1233 and 38 nt downstream);antisense to gene yidC (between -1216 and 55 nt downstream)
1042	443103	2	1154	+	14	2	91.1818	Ai;Div	Between 156 nt and 1311 nt diverging with gene mnmE;antisense to gene yidC
1043	443148	5	937	+	12	1	157.957	Ai;Div	Between 198 nt and 1139 nt diverging with gene mnmE;antisense to gene yidC
1044	443240	8	850	+	57	1	87.9776	Ai;Div	Between 287 nt and 1144 nt diverging with gene mnmE;antisense to gene yidC
1045	443312	5	778	+	41	1	88.7143	Ai	antisense to gene yidC
1046	443626	5	462	+	93	0	147.742	Ai	antisense to gene yidC
1047	444925	0	397	+	80	0	20.1	5A;Achev	antisense to gene rnpA (between -280 and 116 nt downstream);Ai overlaping gene rpmH
1048	447101	1	876	-	139	1	9.10583	Ai	antisense to gene dnaN;antisense to gene gyrB
1049	447126	9	883	-	902	1	12.1267	Ai	antisense to gene dnaN;antisense to gene gyrB
1050	447776	8	1336	-	3731	2	159.515	Ai	antisense to gene dnaN;antisense to gene gyrB
1051	448133	8	934	-	6513	1	71.9005	Ai	antisense to gene gyrB
1052	448509	3	1321	-	14	2	146.606	Ai	antisense to gene gyrB
1053	448738	10	2479	-	11	5	13.8945	Ai	antisense to gene dnaN;antisense to gene gyrB
1054	448760	4.5	581.5	+	113	1	1.873	3U;Achev	Ai overlaping gene rpoZ;3UTR of gyrB , -395 nt before the end and 190 after
1055	448771	4	2556	-	278	5	8.21543	Ai	antisense to gene dnaN;antisense to gene gyrB
1056	448880	10	427	+	479	0	9.86301	3U;Achev	Ai overlaping gene rpoZ;3UTR of gyrB , -361 nt before the end and 75 after
1057	448927	3	475	-	717	0	139.675	Ai	antisense to gene gyrB
1058	449639	1	257	-	13	0	0	P;Ai	antisense to gene ppa;Between 403 and 146 nt upstream rpoZ
1059	449675	2	329	-	11	0	14.0851	P;Ai	antisense to gene ppa;Between 440 and 110 nt upstream rpoZ
1060	450204	6.5	862.5	-	1975	1	4.96548	P;Ai	antisense to gene ppa;Between 974 and 106 nt upstream rpoZ
1061	450233	3	884	-	2619	1	7.19188	P;Ai	antisense to gene ppa;Between 999 and 113 nt upstream rpoZ
1062	450728	0	927	-	459	1	151.958	Ai	antisense to gene ppa;antisense to gene eno
1063	450790	8	874	-	1654	1	233.656	Ai	antisense to gene ppa;antisense to gene eno
1064	451158	0	37	+	21	0	0	P;I	Whithin eno , -1113 nt after start and 98 nt before end;Between 205 and 169 nt upstream GJU04_RS02190
1065	451298	4	1272	-	590	2	232.653	Ai	antisense to gene eno
1066	451714	6.5	2134.5	-	15	4	80.9027	Ai	antisense to gene ppa;antisense to gene eno
1067	453637	5	417	-	37	0	73.85	Ai	antisense to gene GJU04_RS02195
1068	453679	6	204	+	31	0	0	I	Whithin GJU04_RS02195 , -559 nt after start and 977 nt before end
1069	454301	3	454	-	61	0	19.0417	Ai	antisense to gene GJU04_RS02195
1070	454377	5	439	-	105	0	22.15	Ai	antisense to gene GJU04_RS02195
1071	454458	1	623	-	12	1	11.223	Ai	antisense to gene GJU04_RS02195
1072	454904	8.5	843.5	-	13	1	107.943	Ai	antisense to gene GJU04_RS02195
1073	455325	3	445	-	405	0	72.6924	Ai	antisense to gene infA
1074	455382	8.5	493.5	-	46	0	248.622	Ai	antisense to gene infA
1075	455514	8.5	831.5	-	20	1	21.6976	Ai	antisense to gene GJU04_RS02195;antisense to gene infA
1076	455894	6	379	+	73	0	11.0687	5A	antisense to gene trxB (between -100 and 284 nt downstream)
1077	456011	4	279	+	90	0	7.31897	5A	antisense to gene trxB (between -117 and 165 nt downstream)
1078	456596	4.5	642.5	-	14	1	17	P;Ai	antisense to gene serS;Between 429 and -217 nt upstream trxB
1079	457386	4.5	809.5	+	37	1	2.27065	3U;Achev	Ai overlaping gene argR;3UTR of serS , -605 nt before the end and 208 after
1080	457682	8	498	+	860	0	94.1059	5A	antisense to gene argR (between -86 and 419 nt downstream)
1081	458873	7	482	-	26	0	147.839	Ai	antisense to gene rplM;antisense to gene rpsI
1082	459601	0	1283	-	123	2	3.3723	P;Ai	antisense to gene rplM;antisense to gene rpsI;Between 1508 and 226 nt upstream argR
1083	459844	9.5	1334.5	-	411	2	44.9965	Ai	antisense to gene rplM;antisense to gene rpsI
1084	459894	10	487	+	26	1	7.45455	I	Whithin murA , -605 nt after start and 155 nt before end
1085	459931	5	294	+	20	0	17.5882	I	Whithin murA , -647 nt after start and 311 nt before end
1086	460508	7.5	2089.5	-	388	4	27.5301	Ai	antisense to gene rplM;antisense to gene rpsI
1087	460716	10.5	2114.5	-	24	4	156.204	Ai	antisense to gene rplM;antisense to gene rpsI
1088	461172	10.5	694.5	-	3862	1	32.5144	Ai	antisense to gene murA;antisense to gene rplU;antisense to gene rpmA
1089	461729	8	1168	-	2135	2	9.12584	Ai	antisense to gene rplU;antisense to gene rpmA

## Sheet: symbDTHA_ad_APERO_res
ID_Transcrit	Position	Positional.Uncertainty	lg	str	freq	iteration_nb	last_Ftsse	Class	Comment
1	554	0	553	-	63	1	0.190656	P;Ai	antisense to gene greA;Between 554 and 2 nt upstream Start_Genome
2	1885	6	331	+	11	0	115.478	O	Between 1399 nt & 1735 nt after greA and between 3239 nt & 3575 nt before murB
3	2363.5	9.5	923.5	+	27	2	7.64085	O	Between 1874 nt & 2806 nt after greA and between 2168 nt & 3100 nt before murB
4	2431	1	856	+	21	1	7.20168	O	Between 1950 nt & 2806 nt after greA and between 2168 nt & 3024 nt before murB
5	2685	5	1307	-	704	2	23.8007	O	Between 5148 nt & 3837 nt after aroQ and between 2690 nt & 1379 nt before Start_Genome
6	3001	0	285	+	15	0	83.6579	O	Between 2521 nt & 2805 nt after greA and between 2169 nt & 2453 nt before murB
7	3430	5	1562	+	39	3	6.383	O	Between 2945 nt & 4511 nt after greA and between 463 nt & 2029 nt before murB
8	3574	4	3166	-	13	7	141.706	Ai	antisense to gene greA
9	3691	0	1301	+	39	2	5.44272	O	Between 3211 nt & 4511 nt after greA and between 463 nt & 1763 nt before murB
10	4355	0	637	+	265	1	3.73956	O	Between 3875 nt & 4511 nt after greA and between 463 nt & 1099 nt before murB
11	4827	6	4825	-	27	11	8.77761	P;Ai	antisense to gene greA;Between 4833 and 3 nt upstream Start_Genome
12	5170.5	10.5	5168.5	-	22	12	9.38552	P;Ai	antisense to gene greA;Between 5181 and 3 nt upstream Start_Genome
13	5726	8	464	-	16099	0	1.57364	Ai	antisense to gene murB
14	5847.5	4.5	585.5	-	3226	1	3.01131	Ai	antisense to gene murB
15	5976	9	714	-	175	1	3.58983	Ai	antisense to gene murB
16	6475	1	535	+	14	1	2.91304	3U;Achev	Ai overlaping gene aroQ;3UTR of murB , -509 nt before the end and 26 after
17	6560	2	442	+	12	0	28.2166	5A	antisense to gene aroQ (between -25 and 418 nt downstream)
18	6581	8	419	+	20	0	139.411	5A	antisense to gene aroQ (between -23 and 403 nt downstream)
19	6850	6	1588	-	44	3	5.49464	Ai	antisense to gene murB
20	8038	0	35	+	12	0	9.54545	P;I	Whithin GJU02_RS00035 , -857 nt after start and 152 nt before end;Between 216 and 182 nt upstream mreC
21	8218	3	1270	-	14420	2	4.40385	P;Ai	antisense to gene GJU02_RS00035;Between 1245 and -27 nt upstream aroQ
22	8793	8	1658	-	3375	3	16.4672	P;Ai	antisense to gene GJU02_RS00035;Between 1825 and 160 nt upstream aroQ
23	9563	6	2428	-	424	5	22.1348	P;Ai	antisense to gene GJU02_RS00035;Between 2593 and 160 nt upstream aroQ
24	9604	6	476	+	16802	0	22.2138	Achev	Ai overlaping gene GJU02_RS00050
25	9988.5	6.5	2853.5	-	18	7	26.0044	P;Ai	antisense to gene GJU02_RS00035;Between 3019 and 160 nt upstream aroQ
26	10058	7	923	+	14	2	16.2632	5U;Div	Between 111 nt and 1040 nt diverging with gene GJU02_RS00050;Between 117 and -812 nt upstream rsmI
27	10531	0	450	+	14	0	15.5172	I	Whithin rsmI , -363 nt after start and 57 nt before end
28	10655	0	486	-	190	0	116.446	P;Ai	antisense to gene rsmI;Between 715 and 230 nt upstream GJU02_RS00050
29	10900	10	817	-	1567	1	8.66118	P;Ai	antisense to gene rsmI;Between 970 and 144 nt upstream GJU02_RS00050
30	11084	0	926	-	133	1	42.3978	P;Ai	antisense to gene rsmI;Between 1144 and 219 nt upstream GJU02_RS00050
31	11403.5	2.5	409.5	-	264851	0	11.3463	Ai	antisense to gene rsmI
32	11547	5	925	+	1308	1	83.604	5A	antisense to gene folD (between -165 and 764 nt downstream)
33	11943	4	867	-	174	1	41.8044	O	Between 372 nt & -498 nt after folD and between 2007 nt & 1137 nt before GJU02_RS00050
34	12025	7	1174	-	49	2	20.0321	Ai	antisense to gene rsmI
35	12258	1	1246	-	11	2	38.4567	Ai	antisense to gene rsmI
36	12349	7	1021	+	25	2	10.3333	5U;Div	Between 36 nt and 1063 nt diverging with gene folD;Between 802 and -225 nt upstream gltX
37	12675	0	266	-	329	0	2.40533	P	Between 369 and 104 nt upstream folD
38	12753	9	427	-	62	1	1.96185	P	Between 456 and 21 nt upstream folD
39	13310	1	902	-	54	2	3.37385	P	Between 1005 and 103 nt upstream folD
40	13351	9	943	-	859	2	3.05748	P	Between 1054 and 103 nt upstream folD
41	13864	1	810	-	29	1	36.5767	Ai	antisense to gene gltX
42	14598	3	395	+	1782	0	9.95578	Achev	Ai overlaping gene hspQ
43	15263.5	10.5	2156.5	-	23	5	115.108	Ai	antisense to gene gltX
44	15738	7	739	-	56	1	15.2202	P;Ai	antisense to gene alr;Between 818 and 73 nt upstream hspQ
45	15954.5	8.5	2743.5	+	11	6	55.4297	3U;3A;Achev	Ai overlaping gene metG;Ai overlaping gene GJU02_RS00110;antisense to gene GJU02_RS00115 (between -184 and 2567 nt downstream);3UTR of alr , -2474 nt before the end and 277 after
46	16519	6	1382	-	13	2	82.4814	P;Ai	antisense to gene alr;Between 1598 and 211 nt upstream hspQ
47	16717	9	1360	+	505	2	135.964	3A;5A	antisense to gene metG (between -182 and 1186 nt downstream);antisense to gene GJU02_RS00110 (between -121 and 1247 nt downstream)
48	16890	0	1793	+	60	3	62.3036	3A;5A;Achev	antisense to gene metG (between -788 and 1004 nt downstream);Ai overlaping gene GJU02_RS00110;antisense to gene GJU02_RS00115 (between -169 and 1623 nt downstream)
49	17194	7	884	+	1158	1	133.833	3A;5A	antisense to gene metG (between -183 and 707 nt downstream);antisense to gene GJU02_RS00110 (between -122 and 768 nt downstream)
50	17237	0	1336	+	122	2	116.142	3A;5A;Achev	antisense to gene metG (between -678 and 657 nt downstream);Ai overlaping gene GJU02_RS00110;antisense to gene GJU02_RS00115 (between -59 and 1276 nt downstream)
51	17862	2	248	-	32	0	43.8596	I	Whithin metG , 279 nt after start and -1598 nt before end
52	18067.5	3.5	669.5	-	16	1	18.9296	P	Between 177 and -495 nt upstream metG
53	18233	1	460	+	103	0	102.2	3A;5A	antisense to gene GJU02_RS00110 (between -207 and 253 nt downstream);antisense to gene GJU02_RS00115 (between -179 and 281 nt downstream)
54	18316	9	428	-	166	0	131.12	P;I	Between 431 and -5 nt upstream metG;Whithin GJU02_RS00110 , 596 nt after start and -370 nt before end
55	18345	0	448	-	19	0	128.026	P;I	Between 451 and 4 nt upstream metG;Whithin GJU02_RS00110 , 587 nt after start and -390 nt before end
56	18387.5	9.5	4265.5	+	49	9	152.507	3A;5A;Achev	antisense to gene GJU02_RS00110 (between -4167 and 107 nt downstream);Ai overlaping gene GJU02_RS00115;Ai overlaping gene ssb;Ai overlaping gene rpoH;antisense to gene ftsY (between -622 and 3652 nt downstream)
57	18540	3	893	-	108	1	41.7351	P	Between 649 and -246 nt upstream metG
58	18558	0	720	-	13	1	97.8696	P	Between 664 and -55 nt upstream metG;Between 73 and -646 nt upstream GJU02_RS00110
59	18561	7	1818	+	47	3	80.8698	Ai;Div	Between 69 nt and 1893 nt diverging with gene GJU02_RS00110;antisense to gene GJU02_RS00115
60	18647.5	6.5	1783.5	+	17	3	154.152	Ai;Div	Between 156 nt and 1945 nt diverging with gene GJU02_RS00110;antisense to gene GJU02_RS00115
61	18678	6	781	-	45	1	79.7479	P	Between 790 and 4 nt upstream metG;Between 199 and -587 nt upstream GJU02_RS00110
62	18810.5	4.5	1635.5	+	266	3	154.329	Ai	antisense to gene GJU02_RS00115
63	18909	4	1537	+	17	3	150.751	Ai	antisense to gene GJU02_RS00115
64	18992	6	1352	-	27	2	42.6045	P	Between 1104 and -253 nt upstream metG
65	20675.5	7.5	2128.5	+	3130	4	25.4639	3A;5A;Achev;Div	Between 215 nt and 2350 nt diverging with gene GJU02_RS00115;antisense to gene ssb (between -1779 and 356 nt downstream);Ai overlaping gene rpoH;antisense to gene ftsY (between -773 and 1362 nt downstream)
66	20799	0	1853	+	183	3	142.591	3A;5A;Achev	antisense to gene ssb (between -1627 and 225 nt downstream);Ai overlaping gene rpoH;antisense to gene ftsY (between -621 and 1231 nt downstream)
67	20830.5	7.5	1821.5	+	504	3	141.778	3A;5A;Achev	antisense to gene ssb (between -1627 and 201 nt downstream);Ai overlaping gene rpoH;antisense to gene ftsY (between -621 and 1207 nt downstream)
68	21449.5	8.5	1323.5	+	3135	2	51.4331	3A;5A	antisense to gene rpoH (between -783 and 548 nt downstream);antisense to gene ftsY (between -742 and 589 nt downstream)
69	22581	3	451	+	13	1	9.45833	5A	antisense to gene ftsY (between -39 and 414 nt downstream)
70	22602.5	9.5	424.5	+	23	0	13.0303	5A	antisense to gene ftsY (between -34 and 399 nt downstream)
71	23487.5	10.5	408.5	-	146	0	0	P;Ai	antisense to gene rsmD;Between 506 and 88 nt upstream ftsY
72	24989	6	1228	-	1587	2	3.11049	P;Ai	antisense to gene recA;Between 1060 and -173 nt upstream GJU02_RS00140
73	25635	0	1727	-	341	3	28.7628	P;Ai	antisense to gene recA;Between 1700 and -26 nt upstream GJU02_RS00140
74	26799	8	2926	-	856	6	16.1044	P;Ai	antisense to gene recA;Between 2872 and -61 nt upstream GJU02_RS00140
75	27612	1	3550	-	38	7	139.016	P;Ai	antisense to gene recA;Between 3678 and 128 nt upstream GJU02_RS00140
76	27664	0	3791	-	18	8	19.5166	P;Ai	antisense to gene recA;Between 3729 and -61 nt upstream GJU02_RS00140
77	27712	0	3839	-	13	8	19.743	P;Ai	antisense to gene recA;Between 3777 and -61 nt upstream GJU02_RS00140
78	28457.5	9.5	943.5	-	531	1	48.1587	Ai	antisense to gene alaS;antisense to gene csrA
79	28892	8	359	+	186	0	23.5345	5A	antisense to gene dapD (between -39 and 327 nt downstream)
80	28914	3	268	+	26	0	156.578	Ai	antisense to gene dapD
81	28973	7	413	+	14	1	142.971	3A;5A	antisense to gene dapD (between -174 and 245 nt downstream);antisense to gene ligA (between -74 and 345 nt downstream)
82	29481	8	1812	+	17	3	134.699	Ai;Div	Between 262 nt and 2081 nt diverging with gene dapD;antisense to gene ligA
83	29997	0	1341	+	44	2	111.056	Ai	antisense to gene ligA
84	30132	0	1218	+	12	2	129.426	Ai	antisense to gene ligA
85	30338	0	2352	+	42	5	141.136	3A;5A	antisense to gene ligA (between -1306 and 1045 nt downstream);antisense to gene cysS (between -1324 and 1027 nt downstream)
86	30368	5	2143	+	176	4	127.377	3A;5A	antisense to gene ligA (between -1127 and 1020 nt downstream);antisense to gene cysS (between -1145 and 1002 nt downstream)
87	30710	9	1980	+	769	4	126.143	3A;5A	antisense to gene ligA (between -1306 and 682 nt downstream);antisense to gene cysS (between -1324 and 664 nt downstream)
88	31017	8	1673	+	16	3	139.541	3A;5A	antisense to gene ligA (between -1306 and 374 nt downstream);antisense to gene cysS (between -1324 and 356 nt downstream)
89	31130	7	1560	+	186	3	131.197	3A;5A	antisense to gene ligA (between -1306 and 260 nt downstream);antisense to gene cysS (between -1324 and 242 nt downstream)
90	31152	0	1538	+	14	3	133.248	3A;5A	antisense to gene ligA (between -1306 and 231 nt downstream);antisense to gene cysS (between -1324 and 213 nt downstream)
91	32052	1	486	+	374	0	140.368	Ai	antisense to gene cysS
92	32651	10	1764	+	210	3	102.501	3A;5A;Achev	antisense to gene cysS (between -1643 and 130 nt downstream);Ai overlaping gene dnaB;antisense to gene dusA (between -154 and 1619 nt downstream)
93	32727.5	8.5	1710.5	+	517	3	98.5075	3A;5A;Achev	antisense to gene cysS (between -1666 and 52 nt downstream);Ai overlaping gene dnaB;antisense to gene dusA (between -177 and 1541 nt downstream)
94	34068	6	1253	+	26	2	41.9128	3A;5A;Achev	antisense to gene dnaB (between -1118 and 140 nt downstream);Ai overlaping gene dusA;antisense to gene der (between -1 and 1257 nt downstream)
95	34095	5	1250	+	147	2	40.7427	3A;5A;Achev	antisense to gene dnaB (between -1142 and 112 nt downstream);Ai overlaping gene dusA;antisense to gene der (between -25 and 1229 nt downstream)
96	35536.5	10.5	2169.5	+	17	4	56.8627	3A;5A;Div	Between 286 nt and 2465 nt diverging with gene dusA;antisense to gene der (between -1037 and 1142 nt downstream);antisense to gene GJU02_RS00200 (between -1021 and 1158 nt downstream)
97	35952.5	7.5	1846.5	+	12	4	13.2728	3A;5A	antisense to gene der (between -1130 and 723 nt downstream);antisense to gene GJU02_RS00200 (between -1114 and 739 nt downstream)
98	36569	4	1230	+	15	2	8.96945	3A;5A	antisense to gene der (between -1130 and 103 nt downstream);antisense to gene GJU02_RS00200 (between -1114 and 119 nt downstream)
99	37370	0	1990	+	12	4	1.7373	5A;Achev	antisense to gene GJU02_RS00200 (between -1479 and 510 nt downstream);Ai overlaping gene hisS
100	37887.5	7.5	1295.5	+	14	2	105.33	3A;Div	Between 0 nt and 1302 nt diverging with gene GJU02_RS00200;antisense to gene hisS (between -1231 and 71 nt downstream)
101	38286	0	894	+	12	1	119.066	Ai	antisense to gene hisS
102	38489	2	869	+	104	1	3.63855	5A	antisense to gene hisS (between -123 and 747 nt downstream)
103	38521	10	837	+	143	1	3.63752	5A	antisense to gene hisS (between -123 and 723 nt downstream)
104	39123.5	5.5	571.5	-	11	1	3.21788	I	Whithin hisS , 681 nt after start and -1178 nt before end
105	39609	3	310	-	60	0	12.52	P;Ai	antisense to gene tadA;Between 378 and 66 nt upstream hisS
106	39868.5	5.5	470.5	-	142	0	23.3186	P;Ai	antisense to gene tadA;Between 640 and 165 nt upstream hisS
107	40890.5	8.5	2074.5	+	37	4	40.1237	3U;Chev;3A;Achev	Ai overlaping gene nusB;Ai overlaping gene ribE;antisense to gene ribD (between -185 and 1897 nt downstream);3UTR of glyA , -1821 nt before the end and 261 after;Overlaping gene GJU02_RS00220
108	41005	10	1313	-	3194	2	132.357	Ai	antisense to gene tadA;antisense to gene glyA
109	41023	6	1809	+	43	3	107.562	3U;Chev;3A;Achev	Ai overlaping gene nusB;Ai overlaping gene ribE;antisense to gene ribD (between -52 and 1762 nt downstream);3UTR of glyA , -1688 nt before the end and 126 after;Overlaping gene GJU02_RS00220
110	41576	4	1766	-	2958	3	121.793	Ai	antisense to gene tadA;antisense to gene glyA
111	41609	4	1356	+	30	2	27.4578	3U;3A;Achev	Ai overlaping gene nusB;Ai overlaping gene ribE;antisense to gene ribD (between -185 and 1174 nt downstream);3UTR of GJU02_RS00220 , -1205 nt before the end and 154 after
112	41763	4	1202	+	13	2	25.169	3A;Achev	Ai overlaping gene nusB;Ai overlaping gene ribE;antisense to gene ribD (between -185 and 1020 nt downstream)
113	41792	10	2198	-	70	4	142.189	Ai	antisense to gene tadA;antisense to gene glyA
114	42043	0	931	+	226	1	29.179	3A;5A;Achev	antisense to gene nusB (between -720 and 210 nt downstream);Ai overlaping gene ribE;antisense to gene ribD (between -194 and 736 nt downstream)
115	42657	9	1248	+	18	2	102.88	5A;Achev	antisense to gene ribE (between -1154 and 102 nt downstream);Ai overlaping gene ribD
116	43139.5	2.5	803.5	+	1063	1	19.0776	5A	antisense to gene ribD (between -51 and 754 nt downstream)
117	45280	3	1211	-	1355	2	6.47846	P;Ai	antisense to gene leuA;Between 1392 and 179 nt upstream ribD
118	46259	10	2175	-	934	4	23.592	P;Ai	antisense to gene leuA;Between 2378 and 194 nt upstream ribD
119	46902	0	2890	-	19	6	4.15146	P;Ai	antisense to gene leuA;Between 3011 and 122 nt upstream ribD
120	48038.5	1.5	1063.5	+	14	2	34.1026	3U;5U;Chev	3UTR of leuC , -860 nt before the end and 204 after;Overlaping gene leuD;Between 833 and -231 nt upstream GJU02_RS00260
121	48106	2	1065	+	23	2	7.62143	3U;5U;Chev	3UTR of leuC , -929 nt before the end and 137 after;Overlaping gene leuD;Between 766 and -300 nt upstream GJU02_RS00260
122	48151.5	5.5	1019.5	+	16	2	9.30909	3U;5U;Chev	3UTR of leuC , -929 nt before the end and 95 after;Overlaping gene leuD;Between 724 and -300 nt upstream GJU02_RS00260
123	48289	4	813	+	13	1	46.954	3U;5U	3UTR of leuD , -249 nt before the end and 567 after;Between 585 and -231 nt upstream GJU02_RS00260
124	48497.5	7.5	673.5	+	28	1	10.7778	3U;5U	3UTR of leuD , -318 nt before the end and 362 after;Between 380 and -300 nt upstream GJU02_RS00260
125	48683.5	8.5	418.5	+	16	0	78.1481	3U;5U	3UTR of leuD , -249 nt before the end and 177 after;Between 195 and -231 nt upstream GJU02_RS00260
126	48777	8	4708	-	18	10	6.47167	P;Ai	antisense to gene leuA;Between 4894 and 179 nt upstream ribD
127	48883.5	10.5	218.5	+	11	0	111.5	I	Whithin GJU02_RS00260 , -3 nt after start and 437 nt before end
128	49891	6	1964	+	56	4	64.6928	3U;3A	antisense to gene glyS (between -1320 and 649 nt downstream);3UTR of dapA , -1312 nt before the end and 657 after
129	50294	4	1538	+	12	3	60.5331	3U;3A	antisense to gene glyS (between -1297 and 244 nt downstream);3UTR of dapA , -1289 nt before the end and 252 after
130	50307	0	768	-	231	1	24.9543	Ai	antisense to gene dapA
131	50381.5	6.5	1365.5	+	35	2	116.992	3U;3A	antisense to gene glyS (between -1212 and 159 nt downstream);3UTR of dapA , -1204 nt before the end and 167 after
132	50427	5	1320	+	23	2	115.374	3U;3A	antisense to gene glyS (between -1212 and 112 nt downstream);3UTR of dapA , -1204 nt before the end and 120 after
133	50475	9	849	-	6934	1	30.5756	Ai	antisense to gene dapA
134	51024	0	831	+	55	1	37.1907	Ai	antisense to gene glyS
135	51847	3	1713	+	13	4	47.2144	5A;Achev	antisense to gene glyS (between -953 and 762 nt downstream);Ai overlaping gene glyQ
136	52904	5	731	+	185	1	4.51438	5A;Div	Between 293 nt and 1028 nt diverging with gene glyS;antisense to gene glyQ (between -117 and 618 nt downstream)
137	53247	4	619	-	12	1	14.4884	P;I	Between 645 and 23 nt upstream glyS;Whithin glyQ , 888 nt after start and -615 nt before end
138	53458.5	1.5	815.5	-	18	1	69.9429	P;I	Between 854 and 38 nt upstream glyS;Whithin glyQ , 873 nt after start and -824 nt before end
139	53837	2	767	+	71	1	9.04687	I	Whithin GJU02_RS00280 , -127 nt after start and 43 nt before end
140	53873	7	731	+	18	1	10.3662	I	Whithin GJU02_RS00280 , -158 nt after start and 43 nt before end
141	53945	5	659	+	12	1	9.74083	I	Whithin GJU02_RS00280 , -232 nt after start and 43 nt before end
142	54155	0	500	-	24	0	45.9776	P;Ai	antisense to gene GJU02_RS00280;Between 638 and 139 nt upstream glyQ
143	55209	0	1632	-	73	3	2.15091	P;Ai	antisense to gene GJU02_RS00280;Between 1692 and 61 nt upstream glyQ
144	55536	9	216	+	23	0	61.4286	3U;5U	3UTR of pfkA , -105 nt before the end and 119 after;Between 144 and -80 nt upstream rplY
145	55751	2	1662	-	2247	3	109.577	Ai	antisense to gene GJU02_RS00280
146	55820.5	10.5	1182.5	+	164	2	6.90262	3U;3A;Achev	Ai overlaping gene dapB;antisense to gene lspA (between -173 and 1019 nt downstream);3UTR of rplY , -1044 nt before the end and 148 after
147	55835	0	1733	-	206	3	117.672	Ai	antisense to gene GJU02_RS00280
148	56065	6	491	+	3691	0	150.068	Ai	antisense to gene dapB
149	56337.5	10.5	2232.5	-	46	4	142.626	Ai	antisense to gene GJU02_RS00280
150	56505	7	2416	-	15	5	138.98	Ai	antisense to gene GJU02_RS00280
151	58023	0	2104	+	95	4	2.3376	5A	antisense to gene ileS (between -57 and 2046 nt downstream)
152	58457	1	1670	+	1069	3	3.00132	5A	antisense to gene ileS (between -57 and 1613 nt downstream)
153	58694	0	1434	+	81	3	2.546	5A	antisense to gene ileS (between -58 and 1375 nt downstream)
154	59072	8	1056	+	1581	2	2.48571	5A	antisense to gene ileS (between -58 and 1005 nt downstream)
155	59506.5	10.5	455.5	-	15	0	0	I	Whithin ileS , 1017 nt after start and -2231 nt before end
156	59872.5	8.5	254.5	+	84	0	6.58228	5A	antisense to gene ileS (between -57 and 205 nt downstream)
157	60498	7	316	-	22	0	121.459	P;Ai	antisense to gene rpsT;Between 436 and 114 nt upstream ileS
158	60631	1	2010	+	16	4	131.439	3U;Chev;3A	antisense to gene pta (between -1031 and 979 nt downstream);3UTR of erpA , -1783 nt before the end and 227 after;Overlaping gene gpmA
159	61239	4	1402	+	60	2	92.6084	3U;3A	antisense to gene pta (between -1031 and 374 nt downstream);3UTR of gpmA , -1048 nt before the end and 357 after
160	61293.5	1.5	1350.5	+	43	2	85.7353	3U;3A	antisense to gene pta (between -1034 and 317 nt downstream);3UTR of gpmA , -1051 nt before the end and 300 after
161	61725.5	2.5	1210.5	-	2153	2	59.6708	Ai	antisense to gene erpA;antisense to gene gpmA
162	62109	0	1594	-	18	3	66.5685	Ai	antisense to gene erpA;antisense to gene gpmA
163	62363	9	1854	-	13	4	76.0976	Ai	antisense to gene erpA;antisense to gene gpmA
164	63719.5	1.5	1292.5	+	143	2	5.45011	5A;Achev	antisense to gene pta (between -1264 and 29 nt downstream);Ai overlaping gene GJU02_RS00330
165	63940	5	1075	+	12	2	3.70038	5A;Div	Between 188 nt and 1267 nt diverging with gene pta;antisense to gene GJU02_RS00330 (between -18 and 1061 nt downstream)
166	63967	1	1048	+	12	2	3.60054	5A;Div	Between 219 nt and 1267 nt diverging with gene pta;antisense to gene GJU02_RS00330 (between -18 and 1030 nt downstream)
167	64161	0	851	+	30	1	6.20716	5A	antisense to gene GJU02_RS00330 (between -15 and 835 nt downstream)
168	64256.5	9.5	758.5	+	1797	1	4.68315	5A	antisense to gene GJU02_RS00330 (between -18 and 749 nt downstream)
169	64465	5	456	-	13	0	30.7333	I	Whithin GJU02_RS00330 , 986 nt after start and -676 nt before end
170	64553.5	9.5	470.5	-	17	0	130.392	I	Whithin GJU02_RS00330 , 912 nt after start and -769 nt before end
171	65155.5	9.5	589.5	+	16	1	51.3913	Div	Between 150 nt and 748 nt diverging with gene GJU02_RS00330
172	68307	6	405	+	31	0	33.2432	3U	3UTR of lipB , -1 nt before the end and 409 after
173	69052	0	2139	-	33	4	102.309	Ai	antisense to gene GJU02_RS00350
174	69414	2	673	+	13	1	5.44268	3U;Achev	Ai overlaping gene cspE;3UTR of lipA , -429 nt before the end and 245 after
175	69610.5	4.5	470.5	+	2519	0	11.838	3U;Achev	Ai overlaping gene cspE;3UTR of lipA , -423 nt before the end and 51 after
176	70647	6	485	+	12	1	12.25	3U	3UTR of GJU02_RS00370 , -82 nt before the end and 408 after
177	71714	8	1326	-	2720	2	13.1045	Ai	antisense to gene GJU02_RS00370
178	71984	4	869	-	11210	1	29.1233	Ai	antisense to gene GJU02_RS00375
179	72848	7	1740	-	2338	3	28.6586	Ai	antisense to gene GJU02_RS00375
180	73206.5	9.5	2204.5	-	6909	4	22.4385	Ai	antisense to gene GJU02_RS00370;antisense to gene GJU02_RS00375
181	73309.5	6.5	2190.5	-	219	4	43.5348	Ai	antisense to gene GJU02_RS00375
182	73528	3	1204	+	11	2	95.8134	3U;3A	antisense to gene GJU02_RS02285 (between -441 and 765 nt downstream);3UTR of GJU02_RS00380 , -576 nt before the end and 630 after
183	73727	0	1067	+	19	2	60.9409	3U;3A	antisense to gene GJU02_RS02285 (between -503 and 563 nt downstream);3UTR of GJU02_RS00380 , -638 nt before the end and 428 after
184	73747.5	8.5	1062.5	+	11	2	51.8419	3U;3A	antisense to gene GJU02_RS02285 (between -519 and 551 nt downstream);3UTR of GJU02_RS00380 , -654 nt before the end and 416 after
185	73819	8	2979	-	12984	6	84.4592	Ai	antisense to gene GJU02_RS00370;antisense to gene GJU02_RS00375
186	74113	7	795	+	90	1	59.1454	3U;3A	antisense to gene GJU02_RS02285 (between -617 and 184 nt downstream);3UTR of GJU02_RS00380 , -752 nt before the end and 49 after
187	74278	1	1749	-	15	3	144.721	Ai	antisense to gene GJU02_RS00375;antisense to gene GJU02_RS00380
188	74343.5	4.5	3503.5	-	133	7	82.7901	Ai	antisense to gene GJU02_RS00370;antisense to gene GJU02_RS00375
189	74430.5	9.5	3438.5	-	17	7	30.7105	Ai	antisense to gene GJU02_RS00370;antisense to gene GJU02_RS00375
190	74757	5	2155	+	18	4	6.74162	5A	antisense to gene GJU02_RS02285 (between -207 and 1952 nt downstream)
191	75688	10	1224	+	3015	2	5.58274	5A	antisense to gene GJU02_RS02285 (between -207 and 1026 nt downstream)
192	76645.5	10.5	301.5	+	420	0	0.956386	5A	antisense to gene GJU02_RS02285 (between -242 and 69 nt downstream)
193	77550	0	476	-	38	0	10.9318	Ai	antisense to gene GJU02_RS00390
194	77677	0	611	-	11	1	4.51478	Ai	antisense to gene GJU02_RS00390
195	78344	10	551	+	13	1	15	3U	3UTR of GJU02_RS00400 , -125 nt before the end and 435 after
196	79143	0	1182	-	15	2	100.499	Ai	antisense to gene GJU02_RS00390;antisense to gene rpmF;antisense to gene GJU02_RS00400
197	79489	7	495	-	1370	0	94.3538	Ai	antisense to gene GJU02_RS00405;antisense to gene fabG
198	79748.5	3.5	266.5	+	13	0	57.0606	I	Whithin fabG , -444 nt after start and 27 nt before end
199	79817.5	7.5	208.5	+	12	0	37.5882	I	Whithin fabG , -509 nt after start and 16 nt before end
200	80428	0	907	-	91	1	106.796	Ai	antisense to gene fabG
201	80592	4	1324	-	2433	2	142.297	Ai	antisense to gene GJU02_RS00405;antisense to gene fabG
202	81040	0	2138	-	52	4	37.8873	Ai	antisense to gene GJU02_RS00405;antisense to gene fabG
203	81275.5	6.5	935.5	-	2493	1	157.959	Ai	antisense to gene fabF
204	81555	2	2636	-	1516	5	24.3249	Ai	antisense to gene GJU02_RS00405;antisense to gene fabG
205	81650.5	10.5	1332.5	-	2956	2	112.517	Ai	antisense to gene acpP;antisense to gene fabF
206	82081.5	10.5	1787.5	-	4766	3	131.63	Ai	antisense to gene acpP;antisense to gene fabF
207	82486.5	10.5	2192.5	-	12	4	143.499	Ai	antisense to gene acpP;antisense to gene fabF
208	82520.5	8.5	2199.5	-	13	4	137.591	Ai	antisense to gene acpP;antisense to gene fabF
209	82893	8	3974	-	1209	8	30.0302	Ai	antisense to gene GJU02_RS00405;antisense to gene fabG
210	82965	0	484	-	582	0	145.905	Ai	antisense to gene GJU02_RS00430
211	83667.5	5.5	3822.5	+	30	8	115.756	3U;Chev;3A;Achev	Ai overlaping gene gap;antisense to gene sppA (between -1073 and 2754 nt downstream);3UTR of ptsG , -2592 nt before the end and 1235 after;Overlaping gene GJU02_RS00440
212	83997.5	7.5	955.5	-	1036	1	63.242	Ai	antisense to gene GJU02_RS00430;antisense to gene ptsG
213	84202.5	4.5	881.5	-	4960	1	69.2354	Ai	antisense to gene GJU02_RS00430;antisense to gene ptsG
214	84499.5	7.5	2990.5	+	15	6	90.6687	3U;Chev;3A;Achev	Ai overlaping gene gap;antisense to gene sppA (between -1073 and 1924 nt downstream);3UTR of ptsG , -2592 nt before the end and 405 after;Overlaping gene GJU02_RS00440
215	85144	0	1814	-	311	3	59.6649	Ai	antisense to gene GJU02_RS00430;antisense to gene ptsG
216	85304.5	5.5	1983.5	-	17	4	51.6968	Ai	antisense to gene GJU02_RS00430;antisense to gene ptsG
217	85349	10	909	+	704	1	80.3487	3A	antisense to gene gap (between -896 and 22 nt downstream)
218	85605	0	2054	+	5252	4	33.7588	3A;5A	antisense to gene gap (between -1299 and 754 nt downstream);antisense to gene sppA (between -1242 and 811 nt downstream)
219	85691	0	2370	-	12	5	61.1994	Ai	antisense to gene GJU02_RS00430;antisense to gene ptsG
220	85723	0	2402	-	264	5	61.6592	Ai	antisense to gene GJU02_RS00430;antisense to gene ptsG
221	85792	4	2471	-	41	5	63.2831	Ai	antisense to gene GJU02_RS00430;antisense to gene ptsG
222	85903	0	2573	-	42	5	71.7448	Ai	antisense to gene GJU02_RS00430;antisense to gene ptsG
223	86299	0	2969	-	58	6	82.3626	Ai	antisense to gene GJU02_RS00430;antisense to gene ptsG
224	89173	3	1505	+	19	3	56.1607	3A;5A;Div	Between 102 nt and 1609 nt diverging with gene xthA;antisense to gene cls (between -94 and 1413 nt downstream);antisense to gene ychF (between -26 and 1481 nt downstream)
225	89199	10	1479	+	30	3	55.4074	3A;5A;Div	Between 121 nt and 1609 nt diverging with gene xthA;antisense to gene cls (between -94 and 1394 nt downstream);antisense to gene ychF (between -26 and 1462 nt downstream)
226	89919	0	3429	+	111	7	6.62657	5A;Achev	antisense to gene cls (between -2764 and 664 nt downstream);Ai overlaping gene ychF;Ai overlaping gene pth;Ai overlaping gene GJU02_RS00475
227	90067	3	3281	+	471	7	6.54647	5A;Achev	antisense to gene cls (between -2764 and 519 nt downstream);Ai overlaping gene ychF;Ai overlaping gene pth;Ai overlaping gene GJU02_RS00475
228	90314.5	6.5	2981.5	+	14	6	147.13	5A;Achev	antisense to gene cls (between -2712 and 275 nt downstream);Ai overlaping gene ychF;Ai overlaping gene pth;Ai overlaping gene GJU02_RS00475
229	90855	8	2491	+	12	5	13.2752	5A;Achev;Div	Between 264 nt and 2762 nt diverging with gene cls;antisense to gene ychF (between -1648 and 850 nt downstream);Ai overlaping gene pth;Ai overlaping gene GJU02_RS00475
230	91035	10	2408	+	19	5	2.64229	5U;5A;Achev	antisense to gene ychF (between -1745 and 672 nt downstream);Ai overlaping gene pth;Ai overlaping gene GJU02_RS00475;Between 2416 and -1 nt upstream prfA
231	91372	6	2066	+	2206	4	2.78948	5A;Achev	antisense to gene ychF (between -1740 and 331 nt downstream);Ai overlaping gene pth;Ai overlaping gene GJU02_RS00475
232	91583	0	1713	+	92	3	139.9	5A;Achev	antisense to gene ychF (between -1598 and 114 nt downstream);Ai overlaping gene pth;Ai overlaping gene GJU02_RS00475
233	92467	1	874	+	81	1	21.2516	5A;Div	Between 174 nt and 1048 nt diverging with gene pth;antisense to gene GJU02_RS00475 (between -77 and 797 nt downstream)
234	92801	0	665	+	21	1	3.65474	5U;5A	antisense to gene GJU02_RS00475 (between -202 and 462 nt downstream);Between 640 and -24 nt upstream prfA
235	92906	9	442	+	1028	0	9.39076	5A	antisense to gene GJU02_RS00475 (between -84 and 366 nt downstream)
236	92937	4	648	-	22	1	14.4889	P;I	Between 649 and -2 nt upstream pth;Whithin GJU02_RS00475 , 973 nt after start and -625 nt before end
237	92954	3	334	-	13	0	86.4103	I	Whithin GJU02_RS00475 , 642 nt after start and -641 nt before end
238	93819	4	448	-	208	0	0	P;Ai	antisense to gene prfA;Between 560 and 109 nt upstream GJU02_RS00475
239	94403	10	871	-	3377	1	12.8643	Ai	antisense to gene prfA
240	94892	8	1346	-	362	2	22.3964	Ai	antisense to gene prfA
241	95621	4	2179	-	123	4	5.09578	P;Ai	antisense to gene prfA;Between 2362 and 180 nt upstream GJU02_RS00475
242	96615.5	4.5	1026.5	+	22	2	48.5849	3U;5U;Chev	3UTR of thrS , -884 nt before the end and 146 after;Overlaping gene infC;Overlaping gene rpmI;Between 964 and -66 nt upstream rplT
243	96906	7	1417	-	2111	2	67.5944	Ai	antisense to gene thrS
244	97126.5	3.5	432.5	-	28070	0	92.2138	Ai	antisense to gene thrS;antisense to gene infC
245	97154	0	488	+	41	0	44.3636	3U;5U;Chev	3UTR of infC , -341 nt before the end and 146 after;Overlaping gene rpmI;Between 421 and -66 nt upstream rplT
246	97592.5	4.5	876.5	-	5688	1	92.0381	Ai	antisense to gene thrS;antisense to gene infC
247	98316	10	1699	-	876	3	88.3925	Ai	antisense to gene thrS;antisense to gene infC
248	99047	0	3611	-	182	7	7.05882	Ai	antisense to gene thrS
249	99588	1	2971	-	92	6	136.303	Ai	antisense to gene thrS;antisense to gene infC
250	99697	3	4269	-	110	9	6.78622	Ai	antisense to gene thrS
251	100206	4.5	507.5	+	11	1	15.9688	I	Whithin pheT , -1205 nt after start and 764 nt before end
252	100486	6	435	-	14	0	113.106	Ai	antisense to gene pheT
253	100924	3.5	801.5	-	31	1	16.08	Ai	antisense to gene pheT
254	100959	1	835	-	19	1	17.6262	Ai	antisense to gene pheT
255	100978	2	854	-	92	1	16.947	Ai	antisense to gene pheT
256	101003	0	825	-	12	1	29.2808	Ai	antisense to gene pheT
257	101860	4	1678	-	23	3	48.3381	Ai	antisense to gene pheT
258	101988	0	466	-	63	0	51.2385	Ai	antisense to gene GJU02_RS00520
259	102730	0	1260	-	45	2	7.02245	Ai	antisense to gene pheT;antisense to gene GJU02_RS00520
260	102758	6.5	1237.5	-	18	2	6.12818	Ai	antisense to gene GJU02_RS00520
261	103130	9	2118	+	231	4	111.86	3U;5U;Achev	Ai overlaping gene GJU02_RS00535;3UTR of tyrS , -1744 nt before the end and 382 after;Between 2021 and -105 nt upstream grxD
262	103300	8	1439	-	3289	2	122.896	Ai	antisense to gene GJU02_RS00520;antisense to gene tyrS
263	103700	5	486	+	1774	0	48.2444	Ai	antisense to gene GJU02_RS00535
264	104044	7	2257	-	586	4	72.6313	Ai	antisense to gene GJU02_RS00520;antisense to gene tyrS
265	104152	0	2000	+	13	4	8.42028	Chev;5A;Achev	antisense to gene GJU02_RS00535 (between -1158 and 841 nt downstream);Ai overlaping gene rnt;Overlaping gene grxD
266	104219	10	864	+	137	1	83.6296	5A	antisense to gene GJU02_RS00535 (between -89 and 784 nt downstream)
267	104419	5	824	+	480	1	131.19	5U;5A	antisense to gene GJU02_RS00535 (between -249 and 579 nt downstream);Between 728 and -100 nt upstream grxD
268	104495	0	1657	+	27	3	8.43724	Chev;5A;Achev	antisense to gene GJU02_RS00535 (between -1158 and 498 nt downstream);Ai overlaping gene rnt;Overlaping gene grxD
269	104888	3.5	3100.5	-	12	6	96.2373	Ai	antisense to gene GJU02_RS00520;antisense to gene tyrS
270	105242	6	285	-	27	0	116	P;Ai	antisense to gene grxD;Between 255 and -35 nt upstream GJU02_RS00535
271	105342	3.5	810.5	+	343	1	6.19729	3U;Achev	Ai overlaping gene rnt;3UTR of grxD , -695 nt before the end and 118 after
272	105498	10	392	-	2283	0	13.7638	P;Ai	antisense to gene grxD;Between 515 and 114 nt upstream GJU02_RS00535
273	105500	8.5	691.5	+	466	1	2.20919	5A	antisense to gene rnt (between -71 and 628 nt downstream)
274	105676	6	471	+	25	0	49.015	5A	antisense to gene rnt (between -27 and 449 nt downstream)
275	105812	3.5	747.5	-	220	1	5.81662	P;Ai	antisense to gene grxD;Between 823 and 73 nt upstream GJU02_RS00535
276	105853	10	752	-	699	1	7.79111	P;Ai	antisense to gene grxD;Between 870 and 109 nt upstream GJU02_RS00535
277	105875	10	345	+	107	0	3.07018	5A	antisense to gene rnt (between -100 and 254 nt downstream)
278	107170	10	850	-	1579	1	21.4237	P;Ai	antisense to gene minC;Between 1061 and 202 nt upstream rnt
279	107300	8	886	-	968	1	23.0512	Ai	antisense to gene minC
280	107405	0	918	-	887	1	58.4604	Ai	antisense to gene minC
281	107484	4	1186	-	4247	2	10.3629	P;Ai	antisense to gene minC;Between 1369 and 180 nt upstream rnt
282	107757	0	1347	-	659	2	15.7313	Ai	antisense to gene minC
283	107877	3	1361	-	1745	2	63.7551	Ai	antisense to gene minC
284	107944	7.5	1644.5	-	94	3	9.3884	P;Ai	antisense to gene minC;Between 1832 and 181 nt upstream rnt
285	107978	9	1670	-	959	3	11.0552	P;Ai	antisense to gene minC;Between 1868 and 190 nt upstream rnt
286	108036	8.5	925.5	+	60	1	69.9595	3U;Achev	Ai overlaping gene tsaB;3UTR of minE , -757 nt before the end and 176 after
287	108281	5	1765	-	17	3	74.0631	Ai	antisense to gene minC
288	108453	0	520	+	30	1	1.69903	5A	antisense to gene tsaB (between -78 and 441 nt downstream)
289	108503	0	465	+	66	0	5.90976	5A	antisense to gene tsaB (between -73 and 391 nt downstream)
290	109522	4	717	+	13	1	93.0323	3U;5U	3UTR of hslV , -568 nt before the end and 152 after;Between 172 and -548 nt upstream hslU
291	110306	6.5	4152.5	+	25	9	149.257	3U;3A;Achev	Ai overlaping gene hisIE;Ai overlaping gene hisF;Ai overlaping gene GJU02_RS00590;Ai overlaping gene hisH;antisense to gene hisB (between -708 and 3450 nt downstream);3UTR of hslU , -3448 nt before the end and 710 after
292	110892	6	3774	+	91	8	7.21642	3U;3A;Achev	Ai overlaping gene hisIE;Ai overlaping gene hisF;Ai overlaping gene GJU02_RS00590;Ai overlaping gene hisH;antisense to gene hisB (between -916 and 2863 nt downstream);3UTR of hslU , -3656 nt before the end and 123 after
293	111335	0	3345	+	96	7	6.44678	3A;5A;Achev	antisense to gene hisIE (between -3022 and 322 nt downstream);Ai overlaping gene hisF;Ai overlaping gene GJU02_RS00590;Ai overlaping gene hisH;antisense to gene hisB (between -930 and 2414 nt downstream)
294	111517	0	1358	+	442	2	147.261	3A;5A;Achev	antisense to gene hisIE (between -1217 and 140 nt downstream);Ai overlaping gene hisF;antisense to gene GJU02_RS00590 (between -462 and 895 nt downstream)
295	111866	9	2878	-	11	6	41.9693	P;Ai	antisense to gene hslV;Between 2981 and 95 nt upstream tsaB
296	112086	2	2573	+	31	5	8.31994	3A;5A;Achev	antisense to gene hisF (between -2228 and 346 nt downstream);Ai overlaping gene GJU02_RS00590;Ai overlaping gene hisH;antisense to gene hisB (between -909 and 1665 nt downstream)
297	113205	2	1304	+	1198	2	38.2991	3A;5A;Div	Between 51 nt and 1356 nt diverging with gene GJU02_RS00590;antisense to gene hisH (between -756 and 549 nt downstream);antisense to gene hisB (between -759 and 546 nt downstream)
298	114354	3	4155	+	12	9	22.1132	3A;5A;Achev	antisense to gene hisB (between -3692 and 465 nt downstream);Ai overlaping gene hisC;Ai overlaping gene hisD;Ai overlaping gene hisG;antisense to gene rnhA (between -212 and 3945 nt downstream)
299	114507	9	3959	+	20	8	24.6723	3A;5A;Achev	antisense to gene hisB (between -3649 and 318 nt downstream);Ai overlaping gene hisC;Ai overlaping gene hisD;Ai overlaping gene hisG;antisense to gene rnhA (between -169 and 3798 nt downstream)
300	114942	9.5	3526.5	+	71	7	21.394	3A;5A;Achev;Div	Between 116 nt and 3651 nt diverging with gene hisB;antisense to gene hisC (between -2563 and 972 nt downstream);Ai overlaping gene hisD;Ai overlaping gene hisG;antisense to gene rnhA (between -171 and 3364 nt downstream)
301	115594	7	2568	+	680	5	104.222	3A;5A;Achev	antisense to gene hisC (between -2257 and 317 nt downstream);Ai overlaping gene hisD;antisense to gene hisG (between -896 and 1678 nt downstream)
302	115686	0	2476	+	39	5	103.784	3A;5A;Achev	antisense to gene hisC (between -2257 and 218 nt downstream);Ai overlaping gene hisD;antisense to gene hisG (between -896 and 1579 nt downstream)
303	115800	10.5	2668.5	+	287	5	19.4187	3A;5A;Achev	antisense to gene hisC (between -2563 and 115 nt downstream);Ai overlaping gene hisD;Ai overlaping gene hisG;antisense to gene rnhA (between -171 and 2507 nt downstream)
304	115858	4.5	2259.5	+	407	4	144.503	3A;5A;Achev	antisense to gene hisC (between -2213 and 50 nt downstream);Ai overlaping gene hisD;antisense to gene hisG (between -852 and 1411 nt downstream)
305	116212	5	209	-	21	0	6.11429	P;I	Between 313 and 100 nt upstream hisC;Whithin hisD , 1256 nt after start and -264 nt before end
306	116545	8	1617	+	1033	3	104.164	3A;5A	antisense to gene hisD (between -901 and 723 nt downstream);antisense to gene hisG (between -896 and 728 nt downstream)
307	116630	7.5	632.5	-	20	1	2.89091	P;I	Between 734 and 95 nt upstream hisC;Whithin hisD , 1261 nt after start and -685 nt before end
308	117215	0	923	+	266	1	155.285	3A;5A	antisense to gene hisD (between -877 and 45 nt downstream);antisense to gene hisG (between -872 and 50 nt downstream)
309	117955	1	822	+	12	1	66.7095	5A;Achev	antisense to gene hisG (between -612 and 210 nt downstream);Ai overlaping gene rnhA
310	117986	2.5	490.5	+	296	0	144.636	3A;5A	antisense to gene hisG (between -312 and 180 nt downstream);antisense to gene rnhA (between -180 and 312 nt downstream)
311	118351	4	832	+	59	1	42.972	5U;5A;Div	Between 183 nt and 1018 nt diverging with gene hisG;antisense to gene rnhA (between -422 and 413 nt downstream);Between 452 and -383 nt upstream dnaQ
312	118379	4	804	+	20	1	58.4737	5U;5A;Div	Between 211 nt and 1018 nt diverging with gene hisG;antisense to gene rnhA (between -422 and 385 nt downstream);Between 424 and -383 nt upstream dnaQ
313	118488	4	845	+	14	1	98.5446	5U;5A	antisense to gene rnhA (between -572 and 276 nt downstream);Between 315 and -533 nt upstream dnaQ
314	118612	4.5	740.5	+	11	1	148.8	5U;5A	antisense to gene rnhA (between -592 and 152 nt downstream);Between 191 and -553 nt upstream dnaQ
315	118691	2	492	+	41	0	115.617	5U;5A	antisense to gene rnhA (between -422 and 71 nt downstream);Between 110 and -383 nt upstream dnaQ
316	119182	1	487	-	61	0	8.38894	P;Ai	antisense to gene dnaQ;Between 423 and -64 nt upstream rnhA
317	119216	2	523	-	162	1	3.21035	P;Ai	antisense to gene dnaQ;Between 458 and -66 nt upstream rnhA
318	119368	7.5	674.5	-	38	1	5.2639	P;Ai	antisense to gene dnaQ;Between 616 and -65 nt upstream rnhA
319	119522	10.5	827.5	-	40	1	10.5081	P;Ai	antisense to gene dnaQ;Between 773 and -64 nt upstream rnhA
320	119633	7	938	-	332	1	10.503	P;Ai	antisense to gene dnaQ;Between 880 and -64 nt upstream rnhA
321	119666	3.5	971.5	-	201	1	10.0881	P;Ai	antisense to gene dnaQ;Between 910 and -64 nt upstream rnhA
322	119671	0	4354	+	335	9	142.283	3A;Achev	Ai overlaping gene GJU02_RS00635;Ai overlaping gene fbaA;Ai overlaping gene GJU02_RS00645;antisense to gene tkt (between -1101 and 3252 nt downstream)
323	119746	4	1052	-	14	2	6.38768	P;Ai	antisense to gene dnaQ;Between 990 and -65 nt upstream rnhA
324	119768	7	1074	-	36	2	6.48579	P;Ai	antisense to gene dnaQ;Between 1015 and -65 nt upstream rnhA
325	120052	7.5	1357.5	-	16	2	13.0044	P;Ai	antisense to gene dnaQ;Between 1300 and -64 nt upstream rnhA
326	120238	7	4747	+	480	10	11.0184	5A;Achev	antisense to gene GJU02_RS00635 (between -4455 and 298 nt downstream);Ai overlaping gene fbaA;Ai overlaping gene GJU02_RS00645;Ai overlaping gene tkt
327	121576	7.5	3408.5	+	3048	7	13.7791	5A;Achev	antisense to gene fbaA (between -3311 and 104 nt downstream);Ai overlaping gene GJU02_RS00645;Ai overlaping gene tkt
328	122412	5	2573	+	722	5	14.5049	5A;Achev	antisense to gene GJU02_RS00645 (between -2087 and 490 nt downstream);Ai overlaping gene tkt
329	122780	8	2127	+	2357	4	159.28	3A;5A	antisense to gene GJU02_RS00645 (between -2009 and 125 nt downstream);antisense to gene tkt (between -1983 and 151 nt downstream)
330	123308	7	433	-	16	1	17.52	P;I	Between 418 and -21 nt upstream GJU02_RS00645;Whithin tkt , 2056 nt after start and -392 nt before end
331	123584	6	652	-	15	1	10.7705	P;I	Between 693 and 36 nt upstream GJU02_RS00645;Whithin tkt , 1999 nt after start and -667 nt before end
332	123640	9	1330	+	460	2	22.1889	5A	antisense to gene tkt (between -37 and 1301 nt downstream)
333	124531	7	448	+	2035	0	23.3472	5A	antisense to gene tkt (between -46 and 408 nt downstream)
334	124702	8	349	+	404	0	24.5782	5A	antisense to gene tkt (between -118 and 238 nt downstream)
335	124810	3	276	+	198	0	4.92982	5A	antisense to gene tkt (between -153 and 125 nt downstream)
336	125266	3	173	-	92	0	10.2692	P;Ai	antisense to gene metK;Between 337 and 162 nt upstream tkt
337	125282	9.5	257.5	+	13	0	20	I	Whithin metK , -150 nt after start and 750 nt before end
338	125684	9	602	-	1498	1	2.71772	P;Ai	antisense to gene metK;Between 761 and 151 nt upstream tkt
339	125754	3	1720	+	11	3	128.671	3U;3A	antisense to gene gyrA (between -1133 and 589 nt downstream);3UTR of metK , -1184 nt before the end and 538 after
340	125797	0	696	-	46	1	4.66525	P;Ai	antisense to gene metK;Between 865 and 170 nt upstream tkt
341	125989	6	3081	+	409	6	50.8478	3U;Achev	Ai overlaping gene gyrA;3UTR of metK , -2780 nt before the end and 306 after
342	126135	0	1043	-	284	2	2.5546	P;Ai	antisense to gene metK;Between 1203 and 161 nt upstream tkt
343	126455	4	1338	-	13	2	65.9643	P;Ai	antisense to gene metK;Between 1527 and 186 nt upstream tkt
344	126798	2	795	+	60	1	77.0049	Ai	antisense to gene gyrA
345	127083	0	4668	+	466	10	106.223	3A;5A;Achev	antisense to gene gyrA (between -2873 and 1794 nt downstream);Ai overlaping gene mutS;antisense to gene GJU02_RS00670 (between -166 and 4501 nt downstream)
346	127440	1	4311	+	123	9	99.9844	3A;5A;Achev	antisense to gene gyrA (between -2873 and 1438 nt downstream);Ai overlaping gene mutS;antisense to gene GJU02_RS00670 (between -166 and 4145 nt downstream)
347	128148	8	838	+	4148	1	32.9118	5A	antisense to gene gyrA (between -108 and 737 nt downstream)
348	129692	8	2672	+	43	5	17.3621	5A;Achev	antisense to gene mutS (between -895 and 1784 nt downstream);Ai overlaping gene GJU02_RS00670
349	129935	6	1815	+	169	3	75.6042	3A;5A	antisense to gene mutS (between -281 and 1539 nt downstream);antisense to gene GJU02_RS00670 (between -165 and 1655 nt downstream)
350	130748	0	944	+	2139	1	66.1426	3A;5A	antisense to gene mutS (between -223 and 720 nt downstream);antisense to gene GJU02_RS00670 (between -107 and 836 nt downstream)
351	131546	1	821	+	14	1	18.0057	Achev;Div	Between 77 nt and 898 nt diverging with gene mutS;Ai overlaping gene GJU02_RS00670
352	132212	10	209	+	522	0	1.14439	P;5A	antisense to gene GJU02_RS00670 (between -105 and 113 nt downstream);Between 240 and 22 nt upstream rsmH
353	133322	10	901	-	111	1	25.286	P;Ai	antisense to gene rsmH;Between 1017 and 107 nt upstream GJU02_RS00670
354	134310	0	1203	-	63	2	71.8625	Ai	antisense to gene rsmH;antisense to gene murE
355	134324	3	1217	-	150	2	71.3498	Ai	antisense to gene rsmH;antisense to gene murE
356	135768	9	312	+	68	0	0	I	Whithin murF , -839 nt after start and 214 nt before end
357	136408	6	2245	-	13	4	138.99	Ai	antisense to gene murE
358	136559	4	3441	-	283	7	37.0917	Ai	antisense to gene rsmH;antisense to gene murE
359	136615	7	3497	-	95	7	37.5901	Ai	antisense to gene rsmH;antisense to gene murE
360	136898	8.5	3618.5	-	28	7	93.0016	Ai	antisense to gene rsmH;antisense to gene murE
361	136926	5	3808	-	20	8	40.0437	Ai	antisense to gene rsmH;antisense to gene murE
362	136948	5.5	3667.5	-	27	7	94.1128	Ai	antisense to gene rsmH;antisense to gene murE
363	137258	10.5	3977.5	-	272	8	100.244	Ai	antisense to gene rsmH;antisense to gene murE
364	137452	4.5	4333.5	-	294	9	43.9539	Ai	antisense to gene rsmH;antisense to gene murE
365	137480	10.5	636.5	+	16	1	2.7265	I	Whithin murD , -89 nt after start and 581 nt before end
366	137594	9.5	523.5	+	12	1	2.56796	I	Whithin murD , -203 nt after start and 581 nt before end
367	137744	7	333	+	35	0	2.84034	I	Whithin murD , -356 nt after start and 621 nt before end
368	137779	2	298	+	59	0	3.42045	I	Whithin murD , -396 nt after start and 621 nt before end
369	137840	0	841	-	22	1	113.268	Ai	antisense to gene mraY;antisense to gene murD
370	138158	9	1352	-	12	2	55.0477	Ai	antisense to gene mraY
371	138286	2	1286	-	11	2	148.9	Ai	antisense to gene mraY;antisense to gene murD
372	138359	8	1359	-	51	2	155.654	Ai	antisense to gene mraY;antisense to gene murD
373	138408	7	5137	-	64	11	102.584	Ai	antisense to gene rsmH;antisense to gene murE
374	138644	10	1671	-	957	3	146.384	Ai	antisense to gene mraY;antisense to gene murD
375	139083	0	928	-	173	1	73.4745	Ai	antisense to gene murD
376	139282	0	1399	-	127	2	116.427	Ai	antisense to gene murD
377	141261	10	3129	-	940	6	39.8411	Ai	antisense to gene murD
378	141307	2	781	-	17	1	60.429	Ai	antisense to gene murC
379	141625	6	1090	+	13	2	31.5108	3U;3A	antisense to gene GJU02_RS00715 (between -412 and 683 nt downstream);3UTR of GJU02_RS00710 , -424 nt before the end and 671 after
380	141928	3.5	786.5	+	21	1	24.4021	3U;3A	antisense to gene GJU02_RS00715 (between -412 and 377 nt downstream);3UTR of GJU02_RS00710 , -424 nt before the end and 365 after
381	141949	7	744	+	22	1	33.1967	3U;3A	antisense to gene GJU02_RS00715 (between -390 and 360 nt downstream);3UTR of GJU02_RS00710 , -402 nt before the end and 348 after
382	142196	2.5	613.5	+	40	1	9.37879	3U;Achev	Ai overlaping gene GJU02_RS00715;3UTR of GJU02_RS00710 , -518 nt before the end and 97 after
383	142286	0	1653	-	43	3	42.2256	Ai	antisense to gene murC
384	142382	9.5	1749.5	-	1207	3	41.7767	Ai	antisense to gene murC
385	143153	9	473	-	531	0	36.1513	P;Ai	antisense to gene secA;Between 390 and -91 nt upstream GJU02_RS00715
386	143301	10	462	-	296	0	57.9844	P;Ai	antisense to gene secA;Between 539 and 68 nt upstream GJU02_RS00715
387	143310	8.5	280.5	+	11	0	84	I	Whithin secA , -411 nt after start and 2042 nt before end
388	143419	3	304	+	29	0	7.65	I	Whithin secA , -526 nt after start and 1909 nt before end
389	144111	0	1355	-	41	2	13.4506	P;Ai	antisense to gene secA;Between 1339 and -15 nt upstream GJU02_RS00715
390	145562	4	2873	-	152	6	2.93909	P;Ai	antisense to gene secA;Between 2794 and -82 nt upstream GJU02_RS00715
391	146126	6.5	445.5	-	13	0	45.1	I	Whithin dnaJ , 1120 nt after start and -446 nt before end
392	147310	0	40	-	15	0	5.71429	I	Whithin dnaK , 1559 nt after start and -396 nt before end
393	147412	0	1370	+	632	2	153.844	Ai	antisense to gene dnaK
394	148231	8	233	-	17	0	145.846	I	Whithin dnaK , 831 nt after start and -1325 nt before end
395	148327	6	374	-	11	0	116.69	I	Whithin dnaK , 876 nt after start and -1419 nt before end
396	148383	0	700	-	26	1	143.836	I	Whithin dnaK , 1146 nt after start and -1469 nt before end
397	148540	2.5	589.5	-	13	1	54.3448	I	Whithin dnaK , 878 nt after start and -1629 nt before end
398	149258	0	319	-	16	0	15	P;Ai	antisense to gene GJU02_RS00735;Between 428 and 110 nt upstream dnaK
399	149764	3	837	-	87	1	11.4732	P;Ai	antisense to gene GJU02_RS00735;Between 937 and 98 nt upstream dnaK
400	149949	6	907	+	21	1	70.9091	3U;5U	3UTR of GJU02_RS00735 , -213 nt before the end and 699 after;Between 743 and -169 nt upstream GJU02_RS00740
401	150195	10	668	+	17	1	50.717	3U;5U	3UTR of GJU02_RS00735 , -220 nt before the end and 457 after;Between 501 and -176 nt upstream GJU02_RS00740
402	150276	10	863	-	1346	1	19.2765	Ai	antisense to gene GJU02_RS00735
403	150315	1	773	+	24	1	25.5165	3U;5U	3UTR of GJU02_RS00735 , -445 nt before the end and 328 after;Between 372 and -401 nt upstream GJU02_RS00740
404	150385	2	471	+	11	0	120.766	3U;5U	3UTR of GJU02_RS00735 , -213 nt before the end and 259 after;Between 303 and -169 nt upstream GJU02_RS00740
405	150464	9	398	+	13	0	103.484	3U;5U	3UTR of GJU02_RS00735 , -219 nt before the end and 187 after;Between 231 and -175 nt upstream GJU02_RS00740
406	151096	8.5	687.5	+	12	1	4.11905	I	Whithin GJU02_RS00740 , -402 nt after start and 1695 nt before end
407	151214	7	338	+	33	0	108.991	I	Whithin GJU02_RS00740 , -521 nt after start and 1927 nt before end
408	151358	2.5	280.5	+	17	0	74.2105	I	Whithin GJU02_RS00740 , -669 nt after start and 1841 nt before end
409	151407	0	1774	-	60	3	98.2141	Ai	antisense to gene GJU02_RS00735
410	151842	0	2209	-	13	4	88.1889	Ai	antisense to gene GJU02_RS00735
411	152020	11.5	2587.5	-	574	5	13.9708	Ai	antisense to gene GJU02_RS00735
412	152069	7	2631	-	40	5	14.785	Ai	antisense to gene GJU02_RS00735
413	152151	2	2713	-	859	5	14.2704	Ai	antisense to gene GJU02_RS00735
414	153382	6	3944	-	33	8	17.2737	Ai	antisense to gene GJU02_RS00735
415	153727	4	300	+	20	0	33.7778	I	Whithin argF , -194 nt after start and 531 nt before end
416	153773	6	4380	-	14	10	11.886	Ai	antisense to gene GJU02_RS00735
417	154325	0	924	-	700	1	11.3125	Ai	antisense to gene GJU02_RS00740;antisense to gene argF
418	154519	0	1168	-	61	2	5.89482	Ai	antisense to gene GJU02_RS00740;antisense to gene argF
419	156372	8	302	-	3034	0	26.0588	Ai	antisense to gene prmB
420	156542	1	470	-	2111	0	26.1586	Ai	antisense to gene prmB
421	157035	6	936	-	6641	1	73.2667	Ai	antisense to gene prmB
422	158012	1	884	+	66	1	23.9821	3U;Achev	Ai overlaping gene GJU02_RS00770;3UTR of aroC , -628 nt before the end and 256 after
423	159445	0	2474	+	18	5	39.8067	3A;5A;Achev	antisense to gene GJU02_RS00775 (between -1789 and 684 nt downstream);Ai overlaping gene GJU02_RS00780;Ai overlaping gene apaG;antisense to gene rsmA (between -537 and 1936 nt downstream)
424	159493	7	195	-	16	0	22	I	Whithin GJU02_RS00775 , 830 nt after start and -411 nt before end
425	159705	3	2214	+	11	4	35.8122	3A;5A;Achev	antisense to gene GJU02_RS00775 (between -1789 and 427 nt downstream);Ai overlaping gene GJU02_RS00780;Ai overlaping gene apaG;antisense to gene rsmA (between -537 and 1679 nt downstream)
426	160531	9	1286	+	711	2	42.1835	3A;5A;Achev	antisense to gene GJU02_RS00780 (between -849 and 445 nt downstream);Ai overlaping gene apaG;antisense to gene rsmA (between -435 and 859 nt downstream)
427	160605	6	637	-	33	1	12.8	P;I	Between 482 and -160 nt upstream GJU02_RS00775;Whithin GJU02_RS00780 , 998 nt after start and -480 nt before end
428	161142	8	1174	-	22	3	11.3173	P	Between 1021 and -160 nt upstream GJU02_RS00775;Between 183 and -998 nt upstream GJU02_RS00780
429	161559	0	621	+	26	1	57.7347	Ai;Div	Between 183 nt and 803 nt diverging with gene apaG;antisense to gene rsmA
430	161650	10	499	+	285	0	90.5389	Ai;Div	Between 264 nt and 772 nt diverging with gene apaG;antisense to gene rsmA
431	162046	9.5	792.5	+	24	1	100.979	3A;5A	antisense to gene rsmA (between -657 and 144 nt downstream);antisense to gene GJU02_RS00795 (between -573 and 228 nt downstream)
432	164381	7	470	-	43	0	129.843	Ai	antisense to gene djlA
433	164476	0	746	+	13	1	18.1951	3U;3A;Achev	Ai overlaping gene acpS;antisense to gene era (between -207 and 538 nt downstream);3UTR of djlA , -644 nt before the end and 101 after
434	165001	9	1729	+	14	3	155.027	3A;Achev;Div	Between 20 nt and 1757 nt diverging with gene acpS;Ai overlaping gene era;Ai overlaping gene rnc;antisense to gene lepB (between -118 and 1619 nt downstream)
435	165457	9	1358	+	15	2	69.2872	3A;5A;Achev	antisense to gene era (between -973 and 393 nt downstream);Ai overlaping gene rnc;antisense to gene lepB (between -203 and 1163 nt downstream)
436	165618	9	1350	+	53	2	25.048	3A;5A;Achev	antisense to gene era (between -1126 and 232 nt downstream);Ai overlaping gene rnc;antisense to gene lepB (between -356 and 1002 nt downstream)
437	165851	0	889	+	130	1	104.75	3A;Achev;Div	Between 10 nt and 898 nt diverging with gene era;Ai overlaping gene rnc;antisense to gene lepB (between -128 and 760 nt downstream)
438	166234	8.5	505.5	-	13	1	28.3333	P;I	Between 402 and -111 nt upstream era;Whithin rnc , 823 nt after start and -370 nt before end
439	167573	0	495	+	425	0	123.887	Ai;Div	Between 165 nt and 659 nt diverging with gene lepB;antisense to gene lepA
440	167866	10.5	3133.5	+	56	6	46.3107	3A;5A	antisense to gene lepA (between -1647 and 1496 nt downstream);antisense to gene GJU02_RS00830 (between -1592 and 1551 nt downstream)
441	168460	3.5	384.5	-	11	0	0	I	Whithin lepA , 1274 nt after start and -903 nt before end
442	170036	5.5	349.5	-	30	0	125.867	I	Whithin GJU02_RS00830 , 1761 nt after start and -635 nt before end
443	170400	7.5	806.5	+	11	1	16.5353	Ai	antisense to gene GJU02_RS00830
444	170801	9	2637	+	127	5	59.7375	3A;5A;Achev	antisense to gene GJU02_RS00830 (between -1989 and 656 nt downstream);Ai overlaping gene rlmB;Ai overlaping gene miaA;antisense to gene mutL (between -103 and 2542 nt downstream)
445	171060	8	2486	+	12	5	27.5961	3A;5A;Achev	antisense to gene GJU02_RS00830 (between -2097 and 396 nt downstream);Ai overlaping gene rlmB;Ai overlaping gene miaA;antisense to gene mutL (between -211 and 2282 nt downstream)
446	171132	10.5	1338.5	+	13	2	144.619	3A;5A;Achev	antisense to gene GJU02_RS00830 (between -1022 and 326 nt downstream);Ai overlaping gene rlmB;antisense to gene miaA (between -95 and 1253 nt downstream)
447	171590	8	881	+	486	1	112.059	3A;5A;Div	Between 134 nt and 1022 nt diverging with gene GJU02_RS00830;antisense to gene rlmB (between -159 and 729 nt downstream);antisense to gene miaA (between -95 and 793 nt downstream)
448	171662	7.5	503.5	-	12	1	7.69697	P	Between 222 and -288 nt upstream GJU02_RS00830
449	171789	4	630	-	18	1	6.60417	P	Between 345 and -288 nt upstream GJU02_RS00830
450	172194	7.5	1285.5	+	23	2	50.6545	3A;5A;Achev	antisense to gene rlmB (between -1167 and 125 nt downstream);Ai overlaping gene miaA;antisense to gene mutL (between -144 and 1148 nt downstream)
451	172253	3	1250	+	14	2	40.8423	3A;5A;Achev	antisense to gene rlmB (between -1191 and 61 nt downstream);Ai overlaping gene miaA;antisense to gene mutL (between -168 and 1084 nt downstream)
452	173239	10	2679	+	25	6	2.06869	5U;5A;Achev	antisense to gene miaA (between -2592 and 96 nt downstream);Ai overlaping gene mutL;Ai overlaping gene orn;Between 2666 and -22 nt upstream asd
453	173864	3.5	332.5	-	14	0	0	P;I	Between 543 and 208 nt upstream miaA;Whithin mutL , 1507 nt after start and -534 nt before end
454	173905	2	1315	+	141	2	114.624	5A	antisense to gene mutL (between -179 and 1137 nt downstream)
455	174038	6	1170	+	57	2	107.998	5A	antisense to gene mutL (between -167 and 1008 nt downstream)
456	174295	5	879	+	115	1	81.6038	5A	antisense to gene mutL (between -133 and 750 nt downstream)
457	174680	4.5	494.5	+	4345	0	80.259	5A	antisense to gene mutL (between -133 and 365 nt downstream)
458	174815	8	460	+	5987	0	96.3338	3A;5A	antisense to gene mutL (between -234 and 233 nt downstream);antisense to gene orn (between -36 and 431 nt downstream)
459	175080	9	821	-	11	2	45.7778	P	Between 49 and -780 nt upstream mutL
460	175095	4	806	+	39	1	7.84466	5U;Achev;Div	Between 51 nt and 860 nt diverging with gene mutL;Ai overlaping gene orn;Between 804 and -5 nt upstream asd
461	175532	3.5	427.5	+	115	0	24.5302	5U;5A	antisense to gene orn (between -175 and 255 nt downstream);Between 367 and -63 nt upstream asd
462	175581	0	468	+	34	0	9.05769	5U;5A	antisense to gene orn (between -265 and 202 nt downstream);Between 314 and -153 nt upstream asd
463	175706	7.5	277.5	+	11	0	47.1667	5U;5A	antisense to gene orn (between -199 and 85 nt downstream);Between 197 and -87 nt upstream asd
464	176348	3.5	2033.5	+	20	4	9.5247	3U;Achev	Ai overlaping gene epmA;Ai overlaping gene efp;3UTR of asd , -1614 nt before the end and 422 after
465	176478	8.5	1882.5	+	77	3	14.4376	3U;Achev	Ai overlaping gene epmA;Ai overlaping gene efp;3UTR of asd , -1592 nt before the end and 298 after
466	176501	0	314	-	14	0	42.8182	Ai	antisense to gene asd
467	176502	0	1858	+	19	3	14.4671	3U;Achev	Ai overlaping gene epmA;Ai overlaping gene efp;3UTR of asd , -1592 nt before the end and 265 after
468	176586	2.5	455.5	-	63	0	4.62626	Ai	antisense to gene asd
469	176723	0	499	-	34	0	98.4733	Ai	antisense to gene asd
470	177073	1	1287	+	13	2	13.7313	5A;Achev	antisense to gene epmA (between -604 and 683 nt downstream);Ai overlaping gene efp
471	177374	0	979	+	12	1	40.3371	5A;Achev	antisense to gene epmA (between -597 and 381 nt downstream);Ai overlaping gene efp
472	177548	6.5	811.5	+	45	1	19.9512	5A;Achev	antisense to gene epmA (between -604 and 213 nt downstream);Ai overlaping gene efp
473	177912	0	447	+	35	0	58.0501	5A;Div	Between 157 nt and 603 nt diverging with gene epmA;antisense to gene efp (between -11 and 435 nt downstream)
474	179141	0	787	-	13	1	5.66254	P;Ai	antisense to gene GJU02_RS00875;Between 794 and 8 nt upstream efp
475	179257	8	2286	+	41	4	120.129	3U;3A;Achev	Ai overlaping gene groL;antisense to gene GJU02_RS00885 (between -289 and 2004 nt downstream);3UTR of GJU02_RS00875 , -2151 nt before the end and 142 after
476	179360	8.5	944.5	-	543	1	37.8714	P;Ai	antisense to gene GJU02_RS00875;Between 1022 and 70 nt upstream efp
477	179648	0	180	-	19	0	77.1429	I	Whithin groL , 1706 nt after start and -119 nt before end
478	179807	0	269	-	11	0	37.5349	I	Whithin groL , 1636 nt after start and -278 nt before end
479	179960	0	413	-	69	0	81.2459	I	Whithin groL , 1627 nt after start and -431 nt before end
480	180044	0	420	-	24	0	120.265	I	Whithin groL , 1550 nt after start and -515 nt before end
481	180089	0	367	-	136	0	107.962	I	Whithin groL , 1452 nt after start and -560 nt before end
482	180224	1.5	687.5	-	494	1	4.67568	I	Whithin groL , 1637 nt after start and -697 nt before end
483	180241	0	1342	+	15640	2	18.3173	5A;Achev	antisense to gene groL (between -407 and 934 nt downstream);Ai overlaping gene GJU02_RS00885
484	180276	8.5	739.5	-	43	1	4.71532	I	Whithin groL , 1637 nt after start and -756 nt before end
485	180440	6.5	893.5	-	18	1	23.2701	I	Whithin groL , 1627 nt after start and -918 nt before end
486	180703	1	1166	-	29	2	6.32276	I	Whithin groL , 1637 nt after start and -1175 nt before end
487	180728	0	1185	-	24	2	23.6544	I	Whithin groL , 1631 nt after start and -1199 nt before end
488	180746	0	358	-	175	0	137.077	I	Whithin groL , 786 nt after start and -1217 nt before end
489	180758	0	304	-	31	0	122.312	I	Whithin groL , 720 nt after start and -1229 nt before end
490	180834	6.5	1118.5	-	19	2	65.7131	I	Whithin groL , 1459 nt after start and -1311 nt before end
491	180881	0	359	-	410	0	95.6215	I	Whithin groL , 652 nt after start and -1352 nt before end
492	180932	0	390	-	196	0	115.917	I	Whithin groL , 632 nt after start and -1403 nt before end
493	181030	6	1231	-	27	2	150.301	I	Whithin groL , 1375 nt after start and -1507 nt before end
494	181052	4	794	-	26	1	110.579	I	Whithin groL , 916 nt after start and -1527 nt before end
495	181360	5	388	+	23821	0	7.42178	5A;Div	Between 180 nt and 572 nt diverging with gene groL;antisense to gene GJU02_RS00885 (between -204 and 188 nt downstream)
496	181453	0	1195	-	16	2	149.405	P	Between 278 and -916 nt upstream groL
497	181533	0	2438	+	18	5	6.20291	3A;5A;Achev	antisense to gene GJU02_RS00885 (between -2427 and 10 nt downstream);Ai overlaping gene GJU02_RS00895;antisense to gene GJU02_RS00900 (between -574 and 1863 nt downstream)
498	181542	8.5	1128.5	-	17	2	102.8	P	Between 375 and -761 nt upstream groL
499	181828	8	2143	+	40	4	5.45658	3A;Achev;Div	Between 277 nt and 2427 nt diverging with gene GJU02_RS00885;Ai overlaping gene GJU02_RS00895;antisense to gene GJU02_RS00900 (between -574 and 1576 nt downstream)
500	182364	4.5	913.5	+	12040	1	156.53	5A	antisense to gene GJU02_RS00895 (between -5 and 912 nt downstream)
501	182693	8	1278	+	2509	2	6.00716	3A;5A	antisense to gene GJU02_RS00895 (between -698 and 587 nt downstream);antisense to gene GJU02_RS00900 (between -574 and 711 nt downstream)
502	182892	5.5	902.5	+	2923	1	137.466	3A;5A	antisense to gene GJU02_RS00895 (between -521 and 386 nt downstream);antisense to gene GJU02_RS00900 (between -397 and 510 nt downstream)
503	183003	0	876	+	247	1	86.2885	3A;5A	antisense to gene GJU02_RS00895 (between -606 and 269 nt downstream);antisense to gene GJU02_RS00900 (between -482 and 393 nt downstream)
504	183688	7	5227	+	51	11	152.777	5A;Achev	antisense to gene GJU02_RS00900 (between -4520 and 713 nt downstream);Ai overlaping gene carB;Ai overlaping gene carA
505	183992	5.5	4923.5	+	12	11	144.045	5A;Achev	antisense to gene GJU02_RS00900 (between -4520 and 408 nt downstream);Ai overlaping gene carB;Ai overlaping gene carA
506	184200	1	4715	+	15	10	137.932	5A;Achev	antisense to gene GJU02_RS00900 (between -4520 and 195 nt downstream);Ai overlaping gene carB;Ai overlaping gene carA
507	184268	5.5	4647.5	+	17	10	136.109	5A;Achev	antisense to gene GJU02_RS00900 (between -4520 and 132 nt downstream);Ai overlaping gene carB;Ai overlaping gene carA
508	185131	7	3784	+	325	8	126.885	5A;Achev	antisense to gene carB (between -1237 and 2553 nt downstream);Ai overlaping gene carA
509	186237	0	2659	+	15	5	117.927	5A;Achev	antisense to gene carB (between -1218 and 1440 nt downstream);Ai overlaping gene carA
510	187218	10.5	1696.5	+	566	3	114.75	5A;Achev	antisense to gene carB (between -1237 and 469 nt downstream);Ai overlaping gene carA
511	188511	3	2157	+	68	4	21.8141	5A;Achev	antisense to gene carA (between -1843 and 316 nt downstream);Ai overlaping gene ilvC
512	188596	10	2208	+	2339	4	53.6852	3A;5A;Achev	antisense to gene carA (between -1979 and 238 nt downstream);Ai overlaping gene ilvC;antisense to gene ilvD (between -48 and 2169 nt downstream)
513	189762	10.5	731.5	-	22	1	0	P;I	Between 949 and 208 nt upstream carA;Whithin ilvC , 1511 nt after start and -714 nt before end
514	189966	7	913	+	6354	1	92.4454	3A;5A	antisense to gene ilvC (between -335 and 584 nt downstream);antisense to gene ilvD (between -123 and 796 nt downstream)
515	191126	2	2631	+	3507	5	76.7752	3A;5A;Achev	antisense to gene ilvD (between -1139 and 1493 nt downstream);Ai overlaping gene GJU02_RS00925;antisense to gene ilvM (between -129 and 2503 nt downstream)
516	191356	7.5	2600.5	+	1834	5	98.1522	3A;5A;Achev	antisense to gene ilvD (between -1338 and 1269 nt downstream);Ai overlaping gene GJU02_RS00925;Ai overlaping gene ilvM;antisense to gene ilvG (between -94 and 2513 nt downstream)
517	191910	9	1760	+	4734	3	113.756	3A;5A;Achev	antisense to gene ilvD (between -1052 and 716 nt downstream);Ai overlaping gene GJU02_RS00925;antisense to gene ilvM (between -42 and 1726 nt downstream)
518	193590	9	2240	+	155	4	55.2019	Achev;Div	Between 0 nt and 2248 nt diverging with gene GJU02_RS00925;Ai overlaping gene ilvM;Ai overlaping gene ilvG
519	194090	0	1750	+	112	3	40.778	5A;Div	Between 230 nt and 1979 nt diverging with gene ilvM;antisense to gene ilvG (between -317 and 1432 nt downstream)
520	194122	4.5	449.5	-	12	0	69.6923	P;I	Between 546 and 93 nt upstream GJU02_RS00925;Between 267 and -186 nt upstream ilvM;Whithin ilvG , 1848 nt after start and -266 nt before end
521	194361	5	688	-	22	1	24.3158	P;I	Between 785 and 93 nt upstream GJU02_RS00925;Between 506 and -186 nt upstream ilvM;Whithin ilvG , 1848 nt after start and -505 nt before end
522	194444	5.5	770.5	-	37	1	16.4894	P;I	Between 868 and 93 nt upstream GJU02_RS00925;Between 589 and -186 nt upstream ilvM;Whithin ilvG , 1848 nt after start and -588 nt before end
523	194597	3	1271	+	516	2	3.63322	5A	antisense to gene ilvG (between -345 and 928 nt downstream)
524	194892	8.5	1108.5	-	19	2	73.7206	P;I	Between 1319 and 203 nt upstream GJU02_RS00925;Between 1040 and -76 nt upstream ilvM;Whithin ilvG , 1738 nt after start and -1039 nt before end
525	194999	0	849	+	87	1	13.4506	5A	antisense to gene ilvG (between -325 and 523 nt downstream)
526	195136	7.5	751.5	+	1569	1	3.55076	5A	antisense to gene ilvG (between -365 and 393 nt downstream)
527	196672	0	747	-	12	1	10.9481	Ai	antisense to gene GJU02_RS00945
528	196770	10	747	-	501	1	13.456	Ai	antisense to gene GJU02_RS00945
529	197563	0	1615	-	63	3	4.13107	Ai	antisense to gene GJU02_RS00945
530	197608	0	1660	-	165	3	4.01448	Ai	antisense to gene GJU02_RS00945
531	198077	0	1281	-	32	2	131.773	Ai	antisense to gene GJU02_RS00945;antisense to gene tpiA
532	198617	0	3354	+	148	7	36.337	3A;5A;Achev	antisense to gene lysS (between -2818 and 535 nt downstream);Ai overlaping gene prfB;antisense to gene GJU02_RS00970 (between -1437 and 1916 nt downstream)
533	199803	5	2168	+	3265	4	30.4537	3A;5A	antisense to gene prfB (between -1701 and 471 nt downstream);antisense to gene GJU02_RS00970 (between -1437 and 735 nt downstream)
534	200208	10	1763	+	14102	3	25.9008	3A;5A	antisense to gene prfB (between -1701 and 71 nt downstream);antisense to gene GJU02_RS00970 (between -1437 and 335 nt downstream)
535	200460	6.5	341.5	-	12	0	31.5455	P	Between 198 and -149 nt upstream prfB
536	200598	10	1327	+	14751	2	43.769	Ai	antisense to gene GJU02_RS00970
537	200694	0	491	-	28	0	79.6216	P	Between 425 and -65 nt upstream prfB
538	200994	2.5	270.5	-	15	0	19.4286	I	Whithin GJU02_RS00970 , 1263 nt after start and -463 nt before end
539	201846	8.5	283.5	+	126	0	0	5A	antisense to gene GJU02_RS00970 (between -141 and 150 nt downstream)
540	202498	10	328	-	857	0	0.443409	P;Ai	antisense to gene rpiA;Between 521 and 184 nt upstream GJU02_RS00970
541	203022	0	819	-	15	1	11.7353	P;Ai	antisense to gene rpiA;Between 1035 and 217 nt upstream GJU02_RS00970
542	203954	7	924	-	329	1	96.7458	Ai	antisense to gene dapF
543	204400	9.5	1370.5	-	13	2	108.942	Ai	antisense to gene dapF
544	204550	3	357	+	19	0	15.6522	I	Whithin GJU02_RS00985 , -749 nt after start and 1072 nt before end
545	205353	10	2291	-	59	4	128.738	Ai	antisense to gene dapF
546	205422	6	3228	-	24	7	4.01894	P;Ai	antisense to gene rpiA;Between 3441 and 208 nt upstream GJU02_RS00970
547	205572	7	1248	-	17	2	109.378	Ai	antisense to gene GJU02_RS00985
548	205645	9	1360	-	1581	2	45.9207	Ai	antisense to gene GJU02_RS00985
549	205685	0	1289	-	41	2	144.298	Ai	antisense to gene GJU02_RS00985
550	206515	8	2195	+	66	4	105.846	3U;Achev	Ai overlaping gene GJU02_RS00995;3UTR of corA , -1682 nt before the end and 520 after
551	206664	9	2046	+	16	4	99.8678	3U;Achev	Ai overlaping gene GJU02_RS00995;3UTR of corA , -1682 nt before the end and 372 after
552	206876	9	836	-	1356	1	111.81	Ai	antisense to gene corA
553	206986	10.5	900.5	-	872	1	108.177	Ai	antisense to gene corA
554	207355	2	1284	-	223	2	142.355	Ai	antisense to gene corA
555	207460	3	1308	+	71	2	48.8921	5A	antisense to gene GJU02_RS00995 (between -137 and 1173 nt downstream)
556	207492	1.5	1222.5	+	14	2	100.54	5A	antisense to gene GJU02_RS00995 (between -84 and 1139 nt downstream)
557	207633	0	1717	-	28	3	143.418	Ai	antisense to gene GJU02_RS00985;antisense to gene corA
558	207746	3.5	2587.5	-	26	5	74.305	Ai	antisense to gene GJU02_RS00985
559	207960	10	871	+	539	1	16.947	5A	antisense to gene GJU02_RS00995 (between -200 and 680 nt downstream)
560	208327	9	454	+	1124	0	39.6961	5A	antisense to gene GJU02_RS00995 (between -150 and 312 nt downstream)
561	209631	0	452	-	18	0	71.8876	Ai	antisense to gene GJU02_RS01000
562	210684	10	1584	-	81	3	3.0326	Ai	antisense to gene GJU02_RS01000
563	211046	6	374	+	17	0	125.667	I	Whithin GJU02_RS01000 , -2073 nt after start and 250 nt before end
564	212065	0	2953	-	423	6	2.85418	Ai	antisense to gene GJU02_RS01000
565	212169	0	1750	-	295	3	78.4216	Ai	antisense to gene GJU02_RS01000
566	212576	3	2157	-	13	4	94.9869	Ai	antisense to gene GJU02_RS01000
567	212610	6	688	+	17	1	116.354	3U;5U	3UTR of sucB , -461 nt before the end and 232 after;Between 363 and -330 nt upstream GJU02_RS01010
568	212890	6	746	-	13	1	118.06	Ai	antisense to gene sucB
569	213102	4	949	-	61	1	123.485	Ai	antisense to gene sucB
570	213178	8.5	740.5	+	14	1	28.3291	I	Whithin GJU02_RS01010 , -202 nt after start and 618 nt before end
571	213598	0	1322	-	1090	2	156.118	Ai	antisense to gene sucB
572	213621	0	1345	-	30	2	157.698	Ai	antisense to gene sucB
573	214487	3	1779	-	75	3	152.713	Ai	antisense to gene sucB;antisense to gene GJU02_RS01010
574	214768	6.5	1780.5	-	678	3	157.361	Ai	antisense to gene GJU02_RS01010
575	214770	6	820	+	86	1	41.4828	I	Whithin cydB , -219 nt after start and 101 nt before end
576	215099	10	491	+	35	0	91.0092	I	Whithin cydB , -544 nt after start and 101 nt before end
577	215168	6.5	2180.5	-	12	4	156.914	Ai	antisense to gene GJU02_RS01010
578	215226	7.5	3073.5	-	29	6	77.9349	Ai	antisense to gene sucB
579	216344	7	457	-	7092	0	36.587	Ai	antisense to gene parE
580	216828	0	926	-	566	1	43.2634	Ai	antisense to gene parE
581	217628	9	1743	-	2220	3	38.1812	Ai	antisense to gene parE
582	217715	0	1810	-	203	3	84.3675	Ai	antisense to gene parE
583	218555	0	2650	-	322	5	86.7102	Ai	antisense to gene parE
584	218708	0	292	+	15	0	105.357	I	Whithin aceE , -576 nt after start and 1799 nt before end
585	218739	6	320	+	17	0	27	I	Whithin aceE , -601 nt after start and 1740 nt before end
586	220579	9	4777	-	2257	10	17.3593	Ai	antisense to gene parE
587	221563	0	5883	-	17	13	2.90294	Ai	antisense to gene cydB;antisense to gene parE
588	221618	4.5	475.5	+	18	0	75.6316	I	Whithin GJU02_RS01030 , -802 nt after start and 17 nt before end
589	221671	1	5991	-	12	13	2.93981	Ai	antisense to gene cydB;antisense to gene parE
590	222646	9.5	1224.5	-	1557	2	148.789	Ai	antisense to gene GJU02_RS01030
591	222720	6.5	1280.5	-	1600	2	134.816	Ai	antisense to gene GJU02_RS01030
592	222786	3.5	304.5	+	11	0	92.1	I	Whithin lpdA , -629 nt after start and 473 nt before end
593	223089	6	7287	-	226	16	19.5455	Ai	antisense to gene parE
594	223815	6	3498	+	673	7	118.208	3A;5A;Achev	antisense to gene dapE (between -2466 and 1037 nt downstream);Ai overlaping gene lon;antisense to gene clpX (between -37 and 3466 nt downstream)
595	224463	6	346	-	46	0	142.78	I	Whithin dapE , 728 nt after start and -783 nt before end
596	224892	10.5	2560.5	+	3749	5	135.782	3A;5A;Div	Between 36 nt and 2606 nt diverging with gene dapE;antisense to gene lon (between -240 and 2330 nt downstream);antisense to gene clpX (between -177 and 2393 nt downstream)
597	225908	8.5	236.5	-	14	0	33.7143	I	Whithin lon , 1540 nt after start and -1037 nt before end
598	226440	0	3124	+	156	6	58.9711	5A;Achev	antisense to gene lon (between -2351 and 772 nt downstream);Ai overlaping gene clpX;Ai overlaping gene clpP;Ai overlaping gene GJU02_RS01060
599	227656	7.5	874.5	+	2413	1	150.78	Ai	antisense to gene clpX
600	227842	5	491	+	5275	0	145.735	Ai	antisense to gene clpX
601	227862	0	36	-	15	0	2.25	I	Whithin clpX , 710 nt after start and -587 nt before end
602	227911	6	310	-	53	0	22.5	I	Whithin clpX , 935 nt after start and -642 nt before end
603	227960	6	392	-	18	0	18.287	I	Whithin clpX , 968 nt after start and -691 nt before end
604	228067	3	454	-	31	0	41.5455	I	Whithin clpX , 923 nt after start and -795 nt before end
605	228896	8	1553	+	761	3	1.79241	5A;Achev	antisense to gene clpP (between -1216 and 344 nt downstream);Ai overlaping gene GJU02_RS01060;Ai overlaping gene GJU02_RS01065
606	229302	2.5	453.5	-	25	0	25.7062	P	Between 73 and -382 nt upstream clpP
607	229796	2	653	+	135	1	4.63018	5A;Div	Between 232 nt and 886 nt diverging with gene GJU02_RS01060;antisense to gene GJU02_RS01065 (between -61 and 593 nt downstream)
608	231037	4	489	-	15	1	12.9737	P;Ai	antisense to gene GJU02_RS01070;Between 654 and 162 nt upstream GJU02_RS01065
609	231134	0	486	-	40	0	98.6699	Ai	antisense to gene GJU02_RS01070
610	231288	5.5	490.5	-	879	0	75.8099	Ai	antisense to gene GJU02_RS01070;antisense to gene metA
611	231376	7	820	-	12	1	3.72009	P;Ai	antisense to gene GJU02_RS01070;Between 996 and 170 nt upstream GJU02_RS01065
612	232222	8.5	1657.5	-	14	3	3.28923	P;Ai	antisense to gene GJU02_RS01070;Between 1844 and 179 nt upstream GJU02_RS01065
613	232278	1	1698	-	34	3	8.10703	P;Ai	antisense to gene GJU02_RS01070;Between 1892 and 194 nt upstream GJU02_RS01065
614	232504	10	494	-	2242	0	114.702	Ai	antisense to gene metA;antisense to gene GJU02_RS01080
615	233385	10	1807	+	42	3	52.9775	3U;3A	antisense to gene tilS (between -1273 and 543 nt downstream);3UTR of GJU02_RS01080 , -1248 nt before the end and 568 after
616	233583	8	1665	+	32	3	17.7263	3U;3A	antisense to gene tilS (between -1329 and 343 nt downstream);3UTR of GJU02_RS01080 , -1304 nt before the end and 368 after
617	233666	4	3024	-	16	6	13.7465	Ai	antisense to gene GJU02_RS01070
618	233925	10	1479	+	46	3	4.20568	3U;3A;Achev	Ai overlaping gene tilS;antisense to gene dnaE (between -114 and 1374 nt downstream);3UTR of GJU02_RS01080 , -1460 nt before the end and 28 after
619	234094	7	1181	+	28	2	12.6062	5A	antisense to gene tilS (between -25 and 1162 nt downstream)
620	234878	7.5	384.5	+	154	0	68.9565	5A	antisense to gene tilS (between -12 and 379 nt downstream)
621	234974	6.5	363.5	+	45	0	141	3A;5A	antisense to gene tilS (between -87 and 282 nt downstream);antisense to gene dnaE (between -47 and 322 nt downstream)
622	235026	2.5	387.5	+	69	0	59.8462	3A;5A	antisense to gene tilS (between -163 and 226 nt downstream);antisense to gene dnaE (between -123 and 266 nt downstream)
623	236132	10.5	2519.5	+	320	5	54.5776	Ai	antisense to gene dnaE
624	237888	7	2908	+	650	7	70.3506	3A;5A;Achev	antisense to gene dnaE (between -1973 and 941 nt downstream);Ai overlaping gene fabZ;Ai overlaping gene GJU02_RS01100;antisense to gene bamA (between -896 and 2018 nt downstream)
625	238651	3	2145	+	13	5	71.6685	3A;5A;Achev	antisense to gene dnaE (between -1973 and 174 nt downstream);Ai overlaping gene fabZ;Ai overlaping gene GJU02_RS01100;antisense to gene bamA (between -896 and 1251 nt downstream)
626	238731	0	1992	+	351	4	46.0969	3A;5A;Achev	antisense to gene dnaE (between -1900 and 91 nt downstream);Ai overlaping gene fabZ;Ai overlaping gene GJU02_RS01100;antisense to gene bamA (between -823 and 1168 nt downstream)
627	239105	5	294	-	13	0	70.3529	P;I	Between 288 and -10 nt upstream dnaE;Whithin fabZ , 456 nt after start and -291 nt before end
628	239128	3.5	328.5	-	14	0	32.0323	P;I	Between 310 and -21 nt upstream dnaE;Whithin fabZ , 467 nt after start and -313 nt before end
629	239161	3	361	-	18	0	30.3333	P;I	Between 342 and -21 nt upstream dnaE;Whithin fabZ , 467 nt after start and -345 nt before end
630	239190	1.5	277.5	-	31	0	85.4545	P;I	Between 369 and 91 nt upstream dnaE;Whithin fabZ , 355 nt after start and -372 nt before end
631	240270	0	1195	+	53	2	11.333	Ai	antisense to gene bamA
632	240487	3	1091	+	11	2	7.30415	Ai	antisense to gene bamA
633	241260	10	6373	+	40	15	2.47689	5A;Achev	antisense to gene bamA (between -5244 and 1138 nt downstream);Ai overlaping gene rseP;Ai overlaping gene uppS;Ai overlaping gene GJU02_RS01120;Ai overlaping gene pyrH;Ai overlaping gene tsf;Ai overlaping gene rpsB
634	241382	5.5	6250.5	+	14	14	2.42992	5A;Achev	antisense to gene bamA (between -5244 and 1011 nt downstream);Ai overlaping gene rseP;Ai overlaping gene uppS;Ai overlaping gene GJU02_RS01120;Ai overlaping gene pyrH;Ai overlaping gene tsf;Ai overlaping gene rpsB
635	242010	7.5	5623.5	+	17	13	2.18862	5A;Achev	antisense to gene bamA (between -5244 and 386 nt downstream);Ai overlaping gene rseP;Ai overlaping gene uppS;Ai overlaping gene GJU02_RS01120;Ai overlaping gene pyrH;Ai overlaping gene tsf;Ai overlaping gene rpsB
636	242280	4	5353	+	71	12	2.08747	5A;Achev	antisense to gene bamA (between -5244 and 112 nt downstream);Ai overlaping gene rseP;Ai overlaping gene uppS;Ai overlaping gene GJU02_RS01120;Ai overlaping gene pyrH;Ai overlaping gene tsf;Ai overlaping gene rpsB
637	242406	4	4241	+	13	9	157.236	3A;5A;Achev;Div	Between 14 nt and 4258 nt diverging with gene bamA;antisense to gene rseP (between -2916 and 1328 nt downstream);Ai overlaping gene uppS;Ai overlaping gene GJU02_RS01120;Ai overlaping gene pyrH;antisense to gene tsf (between -643 and 3601 nt downstream)
638	242484	4.5	4160.5	+	11	8	155.053	3A;5A;Achev;Div	Between 92 nt and 4256 nt diverging with gene bamA;antisense to gene rseP (between -2914 and 1250 nt downstream);Ai overlaping gene uppS;Ai overlaping gene GJU02_RS01120;Ai overlaping gene pyrH;antisense to gene tsf (between -641 and 3523 nt downstream)
639	242512	1	4133	+	16	8	154.05	3A;5A;Achev;Div	Between 123 nt and 4256 nt diverging with gene bamA;antisense to gene rseP (between -2914 and 1219 nt downstream);Ai overlaping gene uppS;Ai overlaping gene GJU02_RS01120;Ai overlaping gene pyrH;antisense to gene tsf (between -641 and 3492 nt downstream)
640	242616	1	4031	+	11	8	149.544	3A;5A;Achev;Div	Between 227 nt and 4258 nt diverging with gene bamA;antisense to gene rseP (between -2916 and 1115 nt downstream);Ai overlaping gene uppS;Ai overlaping gene GJU02_RS01120;Ai overlaping gene pyrH;antisense to gene tsf (between -643 and 3388 nt downstream)
641	242659	6	3986	+	12	8	148.818	3A;5A;Achev;Div	Between 265 nt and 4256 nt diverging with gene bamA;antisense to gene rseP (between -2914 and 1077 nt downstream);Ai overlaping gene uppS;Ai overlaping gene GJU02_RS01120;Ai overlaping gene pyrH;antisense to gene tsf (between -641 and 3350 nt downstream)
642	243210	10	3437	+	12	7	128.475	3A;5A;Achev	antisense to gene rseP (between -2916 and 530 nt downstream);Ai overlaping gene uppS;Ai overlaping gene GJU02_RS01120;Ai overlaping gene pyrH;antisense to gene tsf (between -643 and 2803 nt downstream)
643	243374	6	3273	+	19	7	122.421	3A;5A;Achev	antisense to gene rseP (between -2916 and 362 nt downstream);Ai overlaping gene uppS;Ai overlaping gene GJU02_RS01120;Ai overlaping gene pyrH;antisense to gene tsf (between -643 and 2635 nt downstream)
644	243741	0	2906	+	29	6	113.876	3A;Achev;Div	Between 11 nt and 2916 nt diverging with gene rseP;Ai overlaping gene uppS;Ai overlaping gene GJU02_RS01120;Ai overlaping gene pyrH;antisense to gene tsf (between -643 and 2262 nt downstream)
645	243904	10.5	916.5	+	1927	1	139.877	3A;5A;Div	Between 163 nt and 1089 nt diverging with gene rseP;antisense to gene uppS (between -263 and 663 nt downstream);antisense to gene GJU02_RS01120 (between -190 and 736 nt downstream)
646	244420	8	2227	+	2396	4	102.56	3A;5A;Achev	antisense to gene uppS (between -2090 and 144 nt downstream);Ai overlaping gene GJU02_RS01120;Ai overlaping gene pyrH;antisense to gene tsf (between -643 and 1591 nt downstream)
647	244518	6.5	2128.5	+	11	4	107.263	3A;5A;Achev	antisense to gene uppS (between -2090 and 44 nt downstream);Ai overlaping gene GJU02_RS01120;Ai overlaping gene pyrH;antisense to gene tsf (between -643 and 1491 nt downstream)
648	245528	9.5	317.5	-	13	0	24.8462	P;I	Between 355 and 29 nt upstream GJU02_RS01120;Whithin pyrH , 730 nt after start and -324 nt before end
649	245714	7.5	1822.5	+	2204	3	129.714	5A;Achev	antisense to gene pyrH (between -1593 and 236 nt downstream);Ai overlaping gene tsf;Ai overlaping gene rpsB
650	246161	10	1378	+	2813	2	99.0988	5A;Achev;Div	Between 209 nt and 1596 nt diverging with gene pyrH;antisense to gene tsf (between -726 and 661 nt downstream);Ai overlaping gene rpsB
651	246479	0	1148	+	46	2	2.38963	5A;Achev	antisense to gene tsf (between -814 and 333 nt downstream);Ai overlaping gene rpsB
652	247014	10.5	488.5	+	9753	0	153.787	Ai;Div	Between 192 nt and 690 nt diverging with gene tsf;antisense to gene rpsB
653	247862	6.5	230.5	-	51	0	13.4857	P;Ai	antisense to gene map;Between 333 and 97 nt upstream rpsB
654	248036	5	389	-	46	0	11.1299	P;Ai	antisense to gene map;Between 506 and 113 nt upstream rpsB
655	248124	1	469	-	646	0	12.3876	P;Ai	antisense to gene map;Between 590 and 121 nt upstream rpsB
656	248124	5.5	1556.5	+	12	3	61.0706	3U;3A	antisense to gene rpoD (between -1137 and 424 nt downstream);3UTR of map , -1207 nt before the end and 354 after
657	248363	0	1303	+	18	2	53.7914	3U;3A	antisense to gene rpoD (between -1122 and 180 nt downstream);3UTR of map , -1192 nt before the end and 110 after
658	248688	10.5	1041.5	-	28	2	1.38256	P;Ai	antisense to gene map;Between 1164 and 113 nt upstream rpsB
659	249058	0	342	-	29	0	149.625	I	Whithin rpoD , 1628 nt after start and -515 nt before end
660	249166	0	1408	+	298	2	66.2289	3A;5A	antisense to gene rpoD (between -228 and 1179 nt downstream);antisense to gene dnaG (between -87 and 1320 nt downstream)
661	249198	8	1392	+	2744	2	35.9189	3A;5A	antisense to gene rpoD (between -244 and 1155 nt downstream);antisense to gene dnaG (between -103 and 1296 nt downstream)
662	249428	3	1213	+	22	2	8.59687	3A;5A	antisense to gene rpoD (between -295 and 920 nt downstream);antisense to gene dnaG (between -154 and 1061 nt downstream)
663	249931	2	776	+	3258	1	2.95594	3A;5A	antisense to gene rpoD (between -361 and 416 nt downstream);antisense to gene dnaG (between -220 and 557 nt downstream)
664	250684	7	1815	+	20	3	25.1805	5A;Achev	antisense to gene dnaG (between -282 and 1539 nt downstream);Ai overlaping gene rpsU
665	250750	9.5	878.5	+	19	1	84.336	Ai	antisense to gene dnaG
666	251422	8	1080	+	11	2	5.03216	5A;Achev	antisense to gene dnaG (between -285 and 802 nt downstream);Ai overlaping gene rpsU
667	251671	2	831	+	12	1	3.9072	5A;Achev	antisense to gene dnaG (between -285 and 547 nt downstream);Ai overlaping gene rpsU
668	251728	9.5	773.5	+	252	1	3.68066	5A;Achev	antisense to gene dnaG (between -285 and 497 nt downstream);Ai overlaping gene rpsU
669	252308	6	194	+	979	0	0.812245	5A;Div	Between 86 nt and 285 nt diverging with gene dnaG;antisense to gene rpsU (between -26 and 173 nt downstream)
670	252398	9	416	-	15	0	41.8	P;I	Between 191 and -233 nt upstream dnaG;Whithin rpsU , 492 nt after start and -147 nt before end
671	252908	0	349	-	57	0	30.4573	P;Ai	antisense to gene tsaD;Between 433 and 85 nt upstream rpsU
672	253128	8	586	-	469	1	3.7893	P;Ai	antisense to gene tsaD;Between 661 and 68 nt upstream rpsU
673	253189	8	646	-	232	1	4.17308	P;Ai	antisense to gene tsaD;Between 722 and 69 nt upstream rpsU
674	253400	7.5	848.5	-	456	1	12.4542	P;Ai	antisense to gene tsaD;Between 932 and 77 nt upstream rpsU
675	253880	7.5	2013.5	+	21	4	5.93675	3U;Achev	Ai overlaping gene GJU02_RS01170;3UTR of uppP , -1374 nt before the end and 646 after
676	254270	8.5	1719.5	-	55	3	24.1397	P;Ai	antisense to gene tsaD;Between 1804 and 77 nt upstream rpsU
677	254591	9	1262	+	97	2	7.43923	5A	antisense to gene GJU02_RS01170 (between -80 and 1190 nt downstream)
678	255148	7.5	257.5	-	15	0	87.3333	I	Whithin GJU02_RS01170 , 881 nt after start and -612 nt before end
679	255271	0	628	+	28	1	5.35533	5A	antisense to gene GJU02_RS01170 (between -126 and 501 nt downstream)
680	255541	2	343	+	229	0	21.8593	5A	antisense to gene GJU02_RS01170 (between -111 and 233 nt downstream)
681	255694	8	402	+	49	0	45.9623	5U;5A	antisense to gene GJU02_RS01170 (between -323 and 86 nt downstream);Between 289 and -120 nt upstream ribB
682	256175	9	2537	+	22	5	13.2288	3U;3A;Achev	Ai overlaping gene rho;antisense to gene trxA (between -196 and 2349 nt downstream);3UTR of ribB , -2089 nt before the end and 456 after
683	256426	0	2275	+	72	4	13.0573	3U;3A;Achev	Ai overlaping gene rho;antisense to gene trxA (between -185 and 2089 nt downstream);3UTR of ribB , -2078 nt before the end and 196 after
684	257867	0	726	-	14	2	16.1333	I	Whithin rho , 1216 nt after start and -768 nt before end
685	258438	9	602	+	88	1	1.77226	Achev;Div	Between 71 nt and 681 nt diverging with gene rho;Ai overlaping gene trxA
686	259238	5.5	4282.5	+	16	9	105.2	3U;Achev	Ai overlaping gene GJU02_RS01210;Ai overlaping gene GJU02_RS01215;Ai overlaping gene GJU02_RS01220;Ai overlaping gene aroE;Ai overlaping gene GJU02_RS01230;3UTR of dksA , -3879 nt before the end and 408 after
687	259777	10	3743	+	47	8	93.3202	5A;Achev	antisense to gene GJU02_RS01210 (between -3086 and 666 nt downstream);Ai overlaping gene GJU02_RS01215;Ai overlaping gene GJU02_RS01220;Ai overlaping gene aroE;Ai overlaping gene GJU02_RS01230
688	259857	0	3709	+	93	8	3.92058	5A;Achev	antisense to gene GJU02_RS01210 (between -3132 and 576 nt downstream);Ai overlaping gene GJU02_RS01215;Ai overlaping gene GJU02_RS01220;Ai overlaping gene aroE;Ai overlaping gene GJU02_RS01230
689	259883	5	866	-	1302	1	4.65434	P;Ai	antisense to gene dksA;Between 1041 and 171 nt upstream trxA
690	260105	6	3415	+	307	7	88.1957	5A;Achev	antisense to gene GJU02_RS01210 (between -3086 and 334 nt downstream);Ai overlaping gene GJU02_RS01215;Ai overlaping gene GJU02_RS01220;Ai overlaping gene aroE;Ai overlaping gene GJU02_RS01230
691	260253	9	3275	+	18	7	30.0428	5A;Achev	antisense to gene GJU02_RS01210 (between -3094 and 189 nt downstream);Ai overlaping gene GJU02_RS01215;Ai overlaping gene GJU02_RS01220;Ai overlaping gene aroE;Ai overlaping gene GJU02_RS01230
692	260340	3.5	3225.5	+	20	7	3.67428	5A;Achev	antisense to gene GJU02_RS01210 (between -3132 and 96 nt downstream);Ai overlaping gene GJU02_RS01215;Ai overlaping gene GJU02_RS01220;Ai overlaping gene aroE;Ai overlaping gene GJU02_RS01230
693	260953	4	1648	-	13	3	152.124	Ai	antisense to gene dksA
694	261120	5	2446	+	119	5	3.50027	5A;Achev	antisense to gene GJU02_RS01215 (between -2194 and 256 nt downstream);Ai overlaping gene GJU02_RS01220;Ai overlaping gene aroE;Ai overlaping gene GJU02_RS01230
695	261122	5.5	2106.5	-	31	4	2.96929	P;Ai	antisense to gene dksA;Between 2280 and 169 nt upstream trxA
696	261330	5	2190	+	14	4	76.3986	5A;Achev	antisense to gene GJU02_RS01215 (between -2148 and 46 nt downstream);Ai overlaping gene GJU02_RS01220;Ai overlaping gene aroE;Ai overlaping gene GJU02_RS01230
697	261849	7	1679	+	37	3	22.2498	5A;Achev	antisense to gene GJU02_RS01220 (between -1435 and 250 nt downstream);Ai overlaping gene aroE;Ai overlaping gene GJU02_RS01230
698	262050	6	1516	+	37	3	2.61168	5A;Achev	antisense to gene GJU02_RS01220 (between -1473 and 48 nt downstream);Ai overlaping gene aroE;Ai overlaping gene GJU02_RS01230
699	262279	0	1249	+	72	2	19.9132	5A;Achev;Div	Between 187 nt and 1435 nt diverging with gene GJU02_RS01220;antisense to gene aroE (between -578 and 670 nt downstream);Ai overlaping gene GJU02_RS01230
700	262570	3.5	444.5	-	14	0	0	P;I	Between 482 and 35 nt upstream GJU02_RS01220;Whithin aroE , 822 nt after start and -455 nt before end
701	263372	8.5	155.5	+	20	0	87.2727	5A	antisense to gene GJU02_RS01230 (between -15 and 148 nt downstream)
702	264156	1.5	717.5	-	23	1	59.552	P;Ai	antisense to gene def;Between 645 and -73 nt upstream GJU02_RS01230
703	264191	9	738	-	67	1	45.5236	P;Ai	antisense to gene def;Between 688 and -58 nt upstream GJU02_RS01230
704	264517	0	12597	+	18	28	24.5864	3U;3A;Achev	Ai overlaping gene rplQ;Ai overlaping gene rpoA;Ai overlaping gene rpsD;Ai overlaping gene rpsK;Ai overlaping gene rpsM;Ai overlaping gene rpmJ;Ai overlaping gene secY;Ai overlaping gene rplO;Ai overlaping gene rpmD;Ai overlaping gene rpsE;Ai overlaping gene rplR;Ai overlaping gene rplF;Ai overlaping gene rpsH;Ai overlaping gene rpsN;Ai overlaping gene rplE;Ai overlaping gene rplX;Ai overlaping g…
705	264925	4	12189	+	96	27	23.7984	3U;3A;Achev	Ai overlaping gene rplQ;Ai overlaping gene rpoA;Ai overlaping gene rpsD;Ai overlaping gene rpsK;Ai overlaping gene rpsM;Ai overlaping gene rpmJ;Ai overlaping gene secY;Ai overlaping gene rplO;Ai overlaping gene rpmD;Ai overlaping gene rpsE;Ai overlaping gene rplR;Ai overlaping gene rplF;Ai overlaping gene rpsH;Ai overlaping gene rpsN;Ai overlaping gene rplE;Ai overlaping gene rplX;Ai overlaping g…
706	265400	4	1337	-	26	2	19.2264	Ai	antisense to gene def;antisense to gene fmt
707	265712	5.5	1671.5	-	14	3	40.4328	Ai	antisense to gene def;antisense to gene fmt
708	265800	0	11314	+	3215	25	22.9921	3A;5A;Achev;Div	Between 278 nt and 11591 nt diverging with gene rplQ;antisense to gene rpoA (between -10549 and 764 nt downstream);Ai overlaping gene rpsD;Ai overlaping gene rpsK;Ai overlaping gene rpsM;Ai overlaping gene rpmJ;Ai overlaping gene secY;Ai overlaping gene rplO;Ai overlaping gene rpmD;Ai overlaping gene rpsE;Ai overlaping gene rplR;Ai overlaping gene rplF;Ai overlaping gene rpsH;Ai overlaping gene r…
709	266636	9	342	-	27	0	20.0588	P;I	Between 81 and -269 nt upstream rpoA;Whithin rpsD , 912 nt after start and -58 nt before end
710	266918	0	2623	+	891	5	103.928	3A;5A;Achev	antisense to gene rpsD (between -2333 and 289 nt downstream);Ai overlaping gene rpsK;Ai overlaping gene rpsM;Ai overlaping gene rpmJ;antisense to gene secY (between -1322 and 1300 nt downstream)
711	267474	0	387	-	61	0	37.4516	P;I	Between 267 and -119 nt upstream rpsD;Whithin rpsK , 551 nt after start and -224 nt before end
712	268251	0	8863	+	405	19	22.0424	3A;5A;Achev;Div	Between 232 nt and 9094 nt diverging with gene rpsM;Between 67 nt and 8929 nt diverging with gene rpmJ;antisense to gene secY (between -7561 and 1301 nt downstream);Ai overlaping gene rplO;Ai overlaping gene rpmD;Ai overlaping gene rpsE;Ai overlaping gene rplR;Ai overlaping gene rplF;Ai overlaping gene rpsH;Ai overlaping gene rpsN;Ai overlaping gene rplE;Ai overlaping gene rplX;Ai overlaping gene…
713	268658	10	654	-	26	1	34.6842	P;I	Between 649 and -14 nt upstream rpsM;Between 484 and -179 nt upstream rpmJ;Whithin secY , 1547 nt after start and -450 nt before end
714	268722	6	447	-	33	0	125.814	P;I	Between 544 and 92 nt upstream rpmJ;Whithin secY , 1276 nt after start and -510 nt before end
715	269309	10	699	-	16	1	36.4587	I	Whithin secY , 941 nt after start and -1101 nt before end
716	269576	0	966	-	19	2	44.7042	P	Between 24 and -941 nt upstream secY
717	270050	0	7064	+	588	15	20.0406	3A;5A;Achev;Div	Between 62 nt and 7125 nt diverging with gene rplO;antisense to gene rpmD (between -6944 and 119 nt downstream);Ai overlaping gene rpsE;Ai overlaping gene rplR;Ai overlaping gene rplF;Ai overlaping gene rpsH;Ai overlaping gene rpsN;Ai overlaping gene rplE;Ai overlaping gene rplX;Ai overlaping gene rplN;Ai overlaping gene rpsQ;Ai overlaping gene rpmC;Ai overlaping gene rplP;Ai overlaping gene rpsC…
718	270599	10	6551	+	5589	14	53.5647	3A;5A;Achev	antisense to gene rpsE (between -6469 and 91 nt downstream);Ai overlaping gene rplR;Ai overlaping gene rplF;Ai overlaping gene rpsH;Ai overlaping gene rpsN;Ai overlaping gene rplE;Ai overlaping gene rplX;Ai overlaping gene rplN;Ai overlaping gene rpsQ;Ai overlaping gene rpmC;Ai overlaping gene rplP;Ai overlaping gene rpsC;Ai overlaping gene rplV;Ai overlaping gene rpsS;Ai overlaping gene rplB;ant…
719	271476	0	5674	+	491	12	52.5048	3A;5A;Achev	antisense to gene rplF (between -5530 and 143 nt downstream);Ai overlaping gene rpsH;Ai overlaping gene rpsN;Ai overlaping gene rplE;Ai overlaping gene rplX;Ai overlaping gene rplN;Ai overlaping gene rpsQ;Ai overlaping gene rpmC;Ai overlaping gene rplP;Ai overlaping gene rpsC;Ai overlaping gene rplV;Ai overlaping gene rpsS;Ai overlaping gene rplB;antisense to gene rplW (between -275 and 5398 nt d…
720	271708	0	26	-	11	0	0	P;I	Between 89 and 64 nt upstream rplF;Whithin rpsH , 346 nt after start and -71 nt before end
721	273065	5	4049	+	8225	8	18.7079	3A;5A;Achev;Div	Between 140 nt and 4193 nt diverging with gene rplE;antisense to gene rplX (between -3861 and 192 nt downstream);Ai overlaping gene rplN;Ai overlaping gene rpsQ;Ai overlaping gene rpmC;Ai overlaping gene rplP;Ai overlaping gene rpsC;Ai overlaping gene rplV;Ai overlaping gene rpsS;Ai overlaping gene rplB;antisense to gene rplW (between -239 and 3814 nt downstream)
722	273157	0	3993	+	269	8	50.9448	3A;5A;Achev;Div	Between 237 nt and 4229 nt diverging with gene rplE;antisense to gene rplX (between -3897 and 95 nt downstream);Ai overlaping gene rplN;Ai overlaping gene rpsQ;Ai overlaping gene rpmC;Ai overlaping gene rplP;Ai overlaping gene rpsC;Ai overlaping gene rplV;Ai overlaping gene rpsS;Ai overlaping gene rplB;antisense to gene rplW (between -275 and 3717 nt downstream)
723	273537	0	3613	+	1558	7	49.6642	3A;5A;Achev;Div	Between 285 nt and 3897 nt diverging with gene rplX;antisense to gene rplN (between -3504 and 108 nt downstream);Ai overlaping gene rpsQ;Ai overlaping gene rpmC;Ai overlaping gene rplP;Ai overlaping gene rpsC;Ai overlaping gene rplV;Ai overlaping gene rpsS;Ai overlaping gene rplB;antisense to gene rplW (between -275 and 3337 nt downstream)
724	275644	0	316	-	11	0	24.3077	P;I	Between 311 and -4 nt upstream rpsC;Whithin rplV , 354 nt after start and -311 nt before end
725	275996	0	872	+	5274	1	148.32	5A;Achev	antisense to gene rpsS (between -850 and 21 nt downstream);Ai overlaping gene rplB
726	276644	9	484	+	3663	0	71.3855	3A;5A	antisense to gene rplB (between -265 and 227 nt downstream);antisense to gene rplW (between -253 and 239 nt downstream)
727	276766	0	48	-	64	0	0	I	Whithin rplB , 143 nt after start and -725 nt before end
728	277072	3.5	1895.5	+	146	4	1.81057	5A;Achev;Div	Between 206 nt and 2104 nt diverging with gene rplB;antisense to gene rplW (between -1781 and 117 nt downstream);Ai overlaping gene rplD;Ai overlaping gene rplC;Ai overlaping gene rpsJ
729	277484	9	1478	+	966	3	1.78549	5A;Achev;Div	Between 290 nt and 1776 nt diverging with gene rplW;antisense to gene rplD (between -1174 and 312 nt downstream);Ai overlaping gene rplC;Ai overlaping gene rpsJ
730	278268	7.5	693.5	+	3305	1	3.8958	5A;Achev	antisense to gene rplC (between -500 and 200 nt downstream);Ai overlaping gene rpsJ
731	278724	3	233	-	35	0	36.7111	P;I	Between 266 and 31 nt upstream rplC;Whithin rpsJ , 329 nt after start and -217 nt before end
732	279406	0	466	-	394	0	36.1057	P;Ai	antisense to gene ruvX;Between 585 and 120 nt upstream rpsJ
733	279545	0	477	-	131	0	109.156	P;Ai	antisense to gene ruvX;Between 724 and 248 nt upstream rpsJ
734	279707	9	771	-	77	1	21.0802	P;Ai	antisense to gene ruvX;Between 895 and 116 nt upstream rpsJ
735	280614	5	1678	-	11	4	44.3936	P;Ai	antisense to gene ruvX;Between 1798 and 116 nt upstream rpsJ
736	280648	2	461	-	77	0	79.3714	Ai	antisense to gene hemW
737	281730	8.5	734.5	+	13	1	121.212	Chev;5A	antisense to gene trmB (between -501 and 241 nt downstream);Overlaping gene GJU02_RS01405
738	282068	6.5	395.5	+	211	0	72.424	3U;Div	Between 99 nt and 500 nt diverging with gene trmB;3UTR of GJU02_RS01405 , -174 nt before the end and 227 after
739	282213	9	473	-	92	0	63.9278	P;Ai	antisense to gene GJU02_RS01405;Between 259 and -222 nt upstream trmB
740	282328	6.5	323.5	+	21	0	38.9605	5U	Between 281 and -48 nt upstream rmuC
741	282373	4	484	+	50	0	0	5U	Between 233 and -254 nt upstream rmuC
742	283680	10.5	863.5	-	13	1	13.3551	Ai	antisense to gene rmuC
743	285099	8	608	+	14	1	14.4	I	Whithin asnS , -303 nt after start and 482 nt before end
744	285206	5.5	436.5	+	28	0	116.491	I	Whithin asnS , -412 nt after start and 547 nt before end
745	285385	0	831	-	30	1	17.2432	Ai	antisense to gene asnS
746	285421	3	868	-	426	1	6.70344	Ai	antisense to gene asnS
747	285595	6	863	-	21	1	95.7458	Ai	antisense to gene asnS
748	285637	6	900	-	27	1	107.867	Ai	antisense to gene asnS
749	286829	0	2271	-	825	4	13.7189	Ai	antisense to gene asnS
750	287519	0	2559	+	14	5	13.1571	Achev	Ai overlaping gene GJU02_RS01435;Ai overlaping gene rpsA
751	287654	2	1277	-	189	2	68.5442	Ai	antisense to gene GJU02_RS01430
752	287905	6	2177	+	2069	4	11.8288	5A;Achev	antisense to gene GJU02_RS01435 (between -1880 and 302 nt downstream);Ai overlaping gene rpsA
753	287905	2	3347	-	12	7	8.78783	Ai	antisense to gene asnS
754	287960	9	1580	-	11	3	85.4998	Ai	antisense to gene GJU02_RS01430
755	288686	0	1376	+	481	2	15.1424	5A	antisense to gene rpsA (between -142 and 1233 nt downstream)
756	289566	3	496	+	8886	0	25.9072	5A	antisense to gene rpsA (between -142 and 356 nt downstream)
757	289588	6.5	490.5	+	3447	0	46.8553	5A	antisense to gene rpsA (between -158 and 338 nt downstream)
758	289875	5	3638	+	17	7	97.8916	3A;5A;Achev	antisense to gene rpsA (between -3593 and 49 nt downstream);Ai overlaping gene aroA;Ai overlaping gene serC;antisense to gene rodA (between -842 and 2800 nt downstream)
759	290203	2	1380	+	909	2	121.361	3A;5A;Div	Between 282 nt and 1663 nt diverging with gene rpsA;antisense to gene aroA (between -94 and 1287 nt downstream);antisense to gene serC (between -53 and 1328 nt downstream)
760	290428	5	343	-	12	0	0	P;I	Between 514 and 167 nt upstream rpsA;Whithin aroA , 1402 nt after start and -237 nt before end
761	290726	0	355	-	104	0	82.627	I	Whithin aroA , 1116 nt after start and -530 nt before end
762	290974	7	652	-	13	1	111.321	I	Whithin aroA , 1165 nt after start and -785 nt before end
763	291539	7	2063	+	35	4	58.3561	3A;5A;Div	Between 44 nt and 2113 nt diverging with gene aroA;antisense to gene serC (between -972 and 1097 nt downstream);antisense to gene rodA (between -931 and 1138 nt downstream)
764	292694	10.5	1160.5	+	991	2	153.982	3A;5A;Div	Between 55 nt and 1225 nt diverging with gene serC;antisense to gene rodA (between -81 and 1089 nt downstream);antisense to gene mrdA (between -56 and 1114 nt downstream)
765	292947	8	848	+	1041	1	25.3537	5A	antisense to gene rodA (between -21 and 834 nt downstream)
766	293240	5.5	485.5	+	1229	0	83.5983	Ai	antisense to gene rodA
767	293568	3	1761	+	26	3	28.2492	3A;5A	antisense to gene rodA (between -1555 and 208 nt downstream);antisense to gene mrdA (between -1530 and 233 nt downstream)
768	294325	0	1132	+	1686	2	5.00642	Ai	antisense to gene mrdA
769	294664	0	791	+	591	1	6.47931	Ai	antisense to gene mrdA
770	294741	0	715	+	26	1	10.072	Ai	antisense to gene mrdA
771	295162	9	645	+	23	1	108.333	3A;5A	antisense to gene mrdA (between -131 and 522 nt downstream);antisense to gene holA (between -97 and 556 nt downstream)
772	297150	2	368	-	13	0	56.9231	P;I	Between 424 and 55 nt upstream holA;Whithin leuS , 2560 nt after start and -361 nt before end
773	297385	4	921	+	1953	1	79.0162	Ai	antisense to gene leuS
774	297490	6	764	-	19	1	51.1333	P;I	Between 768 and -1 nt upstream holA;Whithin leuS , 2616 nt after start and -705 nt before end
775	298546	7	859	+	672	1	23.7976	5A	antisense to gene leuS (between -61 and 804 nt downstream)
776	298618	1	814	+	13	1	21.6596	5A	antisense to gene leuS (between -88 and 726 nt downstream)
777	299166	0	2600	+	168	5	9.22935	5U;5A;Achev	antisense to gene leuS (between -2422 and 177 nt downstream);Ai overlaping gene ybeY;Ai overlaping gene miaB;Between 2542 and -57 nt upstream glnS
778	299836	8.5	1760.5	+	28	3	50.4974	5A;Achev	antisense to gene ybeY (between -1689 and 79 nt downstream);Ai overlaping gene miaB
779	300326	3.5	1274.5	+	945	2	22.1365	5A	antisense to gene miaB (between -334 and 943 nt downstream)
780	301022	9	238	-	47	0	0	I	Whithin miaB , 480 nt after start and -1106 nt before end
781	301441	0	369	+	40	0	44.4315	5U;Div	Between 176 nt and 544 nt diverging with gene miaB;Between 267 and -101 nt upstream glnS
782	301500	4.5	240.5	-	384	0	9.89976	P	Between 240 and -4 nt upstream miaB
783	301594	8.5	522.5	-	16	1	19.3959	P	Between 337 and -193 nt upstream miaB
784	301918	10.5	701.5	-	11	1	22.3065	P;Ai	antisense to gene glnS;Between 664 and -47 nt upstream miaB
785	302156	10.5	336.5	+	25	0	112.333	I	Whithin glnS , -438 nt after start and 874 nt before end
786	303321	7	699	+	11	1	25.323	3U;3A;Achev	Ai overlaping gene fldA;antisense to gene GJU02_RS01510 (between -63 and 642 nt downstream);3UTR of glnS , -653 nt before the end and 52 after
787	303373	1	782	+	17	1	5.1741	3A;Achev	Ai overlaping gene fldA;antisense to gene GJU02_RS01510 (between -198 and 584 nt downstream)
788	303818	4	428	+	46	0	38.8651	3A;5A	antisense to gene fldA (between -314 and 117 nt downstream);antisense to gene GJU02_RS01510 (between -289 and 142 nt downstream)
789	305372	5.5	839.5	+	16	1	82.2988	I	Whithin pgi , -459 nt after start and 313 nt before end
790	305500	7	804	+	14	1	24.343	I	Whithin pgi , -586 nt after start and 220 nt before end
791	305557	3	785	+	29	1	16.6312	I	Whithin pgi , -647 nt after start and 182 nt before end
792	305900	2.5	379.5	+	29	0	42.0502	I	Whithin pgi , -991 nt after start and 244 nt before end
793	306277	3	1268	-	748	2	5.21544	Ai	antisense to gene pgi
794	306792	3.5	4282.5	+	153	9	151.114	5A;Achev	antisense to gene GJU02_RS01520 (between -2809 and 1476 nt downstream);Ai overlaping gene pnp;Ai overlaping gene rpsO
795	306909	2	1381	+	16	2	108.077	5A	antisense to gene GJU02_RS01520 (between -25 and 1357 nt downstream)
796	307043	8	1293	+	404	2	81.217	5A	antisense to gene GJU02_RS01520 (between -71 and 1229 nt downstream)
797	307251	10	3823	+	1295	8	138.016	5A;Achev	antisense to gene GJU02_RS01520 (between -2809 and 1023 nt downstream);Ai overlaping gene pnp;Ai overlaping gene rpsO
798	307262	9	2156	-	13	4	73.382	Ai	antisense to gene pgi
799	307283	7	3791	+	366	8	138.504	5A;Achev	antisense to gene GJU02_RS01520 (between -2809 and 988 nt downstream);Ai overlaping gene pnp;Ai overlaping gene rpsO
800	307352	7.5	937.5	+	1759	1	141.935	5A	antisense to gene GJU02_RS01520 (between -24 and 920 nt downstream)
801	307934	0	284	-	41	0	3.42857	I	Whithin GJU02_RS01520 , 613 nt after start and -1361 nt before end
802	308087	8	2987	+	227	6	124.365	5A;Achev	antisense to gene GJU02_RS01520 (between -2809 and 185 nt downstream);Ai overlaping gene pnp;Ai overlaping gene rpsO
803	308240	4	3097	+	91	6	17.9639	3A;5A;Achev	antisense to gene GJU02_RS01520 (between -3072 and 28 nt downstream);Ai overlaping gene pnp;Ai overlaping gene rpsO;antisense to gene rbfA (between -104 and 2996 nt downstream)
804	308336	7	686	-	31	1	2.46429	P	Between 79 and -613 nt upstream GJU02_RS01520
805	308374	1	2963	+	158	6	17.3056	3A;Achev;Div	Between 109 nt and 3072 nt diverging with gene GJU02_RS01520;Ai overlaping gene pnp;Ai overlaping gene rpsO;antisense to gene rbfA (between -104 and 2859 nt downstream)
806	310581	8	393	-	26	0	19.7442	I	Whithin pnp , 457 nt after start and -2039 nt before end
807	310996	3	184	-	13	0	143.846	P;I	Between 353 and 167 nt upstream pnp;Whithin rpsO , 197 nt after start and -258 nt before end
808	311674	4.5	1770.5	+	60	3	105.098	Ai;Div	Between 75 nt and 1849 nt diverging with gene rbfA;antisense to gene infB
809	312074	4.5	1370.5	+	244	2	90.2467	Ai	antisense to gene infB
810	312549	6	895	+	10040	1	86.3468	Ai	antisense to gene infB
811	313345	0	2885	+	14	6	13.6351	5A;Achev	antisense to gene infB (between -2234 and 650 nt downstream);Ai overlaping gene nusA;Ai overlaping gene secG
812	313672	4	2558	+	612	5	12.112	5A;Achev	antisense to gene infB (between -2234 and 327 nt downstream);Ai overlaping gene nusA;Ai overlaping gene secG
813	314220	0	2010	+	51	4	10.0131	5A;Achev;Div	Between 225 nt and 2234 nt diverging with gene infB;antisense to gene nusA (between -699 and 1310 nt downstream);Ai overlaping gene secG
814	314299	0	1931	+	20	4	9.63408	5A;Achev	antisense to gene nusA (between -699 and 1231 nt downstream);Ai overlaping gene secG
815	315619	0	611	+	30	1	5.09514	Achev;Div	Between 89 nt and 699 nt diverging with gene nusA;Ai overlaping gene secG
816	316029	8	211	+	29116	0	1.50513	5A	antisense to gene secG (between -41 and 177 nt downstream)
817	316871	0	1726	+	236	3	126.425	3A	antisense to gene ftsH (between -1690 and 35 nt downstream)
818	317036	10	1774	+	7638	3	120.792	3A;5A	antisense to gene ftsH (between -101 and 1682 nt downstream);antisense to gene GJU02_RS01570 (between -55 and 1728 nt downstream)
819	317524	5.5	274.5	-	49	0	29.8929	I	Whithin ftsH , 1457 nt after start and -624 nt before end
820	317698	0	905	+	2593	1	142.395	Ai	antisense to gene ftsH
821	319314	0	9537	+	18	21	53.3611	5A;Achev	antisense to gene GJU02_RS01570 (between -9464 and 72 nt downstream);Ai overlaping gene rpoC;Ai overlaping gene rpoB;Ai overlaping gene rplL;Ai overlaping gene rplJ
822	319331	4	9520	+	42	21	53.2897	5A;Achev	antisense to gene GJU02_RS01570 (between -9464 and 59 nt downstream);Ai overlaping gene rpoC;Ai overlaping gene rpoB;Ai overlaping gene rplL;Ai overlaping gene rplJ
823	319648	1	9203	+	1835	20	51.5824	5A;Achev;Div	Between 261 nt and 9464 nt diverging with gene GJU02_RS01570;antisense to gene rpoC (between -5111 and 4092 nt downstream);Ai overlaping gene rpoB;Ai overlaping gene rplL;Ai overlaping gene rplJ
824	320398	10.5	8628.5	+	106	19	31.5905	3A;5A;Achev	antisense to gene rpoC (between -5286 and 3352 nt downstream);Ai overlaping gene rpoB;Ai overlaping gene rplL;Ai overlaping gene rplJ;antisense to gene rplA (between -62 and 8576 nt downstream)
825	320904	0	448	-	158	0	42.1053	I	Whithin rpoC , 3282 nt after start and -1370 nt before end
826	320922	4	312	-	12	0	86.3733	I	Whithin rpoC , 3128 nt after start and -1392 nt before end
827	320970	0	456	-	29	0	64.4757	I	Whithin rpoC , 3224 nt after start and -1436 nt before end
828	321080	6	421	-	15	0	136.528	I	Whithin rpoC , 3079 nt after start and -1552 nt before end
829	322166	8.5	280.5	-	11	1	47.1667	I	Whithin rpoC , 1852 nt after start and -2641 nt before end
830	322376	3.5	436.5	-	12	0	69.3158	I	Whithin rpoC , 1798 nt after start and -2846 nt before end
831	322551	0	672	-	33	1	7.14894	I	Whithin rpoC , 1859 nt after start and -3017 nt before end
832	323379	9	5528	+	10188	12	38.7191	5A;Achev	antisense to gene rpoC (between -5167 and 369 nt downstream);Ai overlaping gene rpoB;Ai overlaping gene rplL;Ai overlaping gene rplJ
833	323438	9	5588	+	7511	12	31.6547	3A;5A;Achev	antisense to gene rpoC (between -5286 and 310 nt downstream);Ai overlaping gene rpoB;Ai overlaping gene rplL;Ai overlaping gene rplJ;antisense to gene rplA (between -62 and 5534 nt downstream)
834	323972	3	4879	+	6283	10	48.401	5A;Achev;Div	Between 230 nt and 5111 nt diverging with gene rpoC;antisense to gene rpoB (between -1038 and 3843 nt downstream);Ai overlaping gene rplL;Ai overlaping gene rplJ
835	324361	9	4670	+	5483	10	33.0537	3A;5A;Achev	antisense to gene rpoB (between -1218 and 3460 nt downstream);Ai overlaping gene rplL;Ai overlaping gene rplJ;antisense to gene rplA (between -67 and 4611 nt downstream)
836	326896	8	2133	+	2037	4	36.2202	3A;5A;Achev	antisense to gene rpoB (between -1216 and 924 nt downstream);Ai overlaping gene rplL;Ai overlaping gene rplJ;antisense to gene rplA (between -65 and 2075 nt downstream)
837	327129	0	1776	+	295	3	49.0246	5A;Achev	antisense to gene rpoB (between -1092 and 683 nt downstream);Ai overlaping gene rplL;Ai overlaping gene rplJ
838	327760	8	1275	+	2606	2	80.5256	3A;5A;Achev	antisense to gene rpoB (between -1222 and 60 nt downstream);Ai overlaping gene rplL;Ai overlaping gene rplJ;antisense to gene rplA (between -71 and 1211 nt downstream)
839	328550	0	383	-	107	0	12.8333	P;I	Between 261 and -121 nt upstream rplL;Whithin rplJ , 655 nt after start and -215 nt before end
840	331349	9	4406	+	10185	9	84.6704	3A;5A;Achev;Div	Between 280 nt and 4694 nt diverging with gene secE;antisense to gene tuf (between -3352 and 1062 nt downstream);Ai overlaping gene fusA;Ai overlaping gene rpsG;Ai overlaping gene rpsL;antisense to gene tusB (between -93 and 4321 nt downstream)
841	331502	0	2178	+	12561	4	150.718	3A;5A	antisense to gene tuf (between -1277 and 900 nt downstream);antisense to gene fusA (between -1222 and 955 nt downstream)
842	332177	0	3578	+	4277	7	103.41	3A;5A;Achev	antisense to gene tuf (between -3352 and 225 nt downstream);Ai overlaping gene fusA;Ai overlaping gene rpsG;Ai overlaping gene rpsL;antisense to gene tusB (between -93 and 3484 nt downstream)
843	333263	1	2604	+	2697	5	78.4887	3A;5A;Achev	antisense to gene fusA (between -1292 and 1312 nt downstream);Ai overlaping gene rpsG;Ai overlaping gene rpsL;antisense to gene tusB (between -205 and 2399 nt downstream)
844	333686	0	2177	+	857	4	78.3031	3A;5A;Achev	antisense to gene fusA (between -1288 and 888 nt downstream);Ai overlaping gene rpsG;Ai overlaping gene rpsL;antisense to gene tusB (between -201 and 1975 nt downstream)
845	335558	8	2219	+	2965	4	28.8406	5A;Achev	antisense to gene rpsL (between -2158 and 68 nt downstream);Ai overlaping gene tusB;Ai overlaping gene tusC;Ai overlaping gene tusD;Ai overlaping gene fkpA
846	335757	6	2026	+	1547	4	14.8655	5A;Achev;Div	Between 133 nt and 2164 nt diverging with gene rpsL;antisense to gene tusB (between -1822 and 209 nt downstream);Ai overlaping gene tusC;Ai overlaping gene tusD;Ai overlaping gene fkpA
847	336309	0	30	-	12	0	0	I	Whithin tusC , 62 nt after start and -329 nt before end
848	336494	2	1283	+	3896	2	17.5087	5A;Achev;Div	Between 150 nt and 1434 nt diverging with gene tusC;antisense to gene tusD (between -1027 and 257 nt downstream);Ai overlaping gene fkpA
849	336560	0	278	-	194	0	12.7523	P;I	Between 218 and -59 nt upstream tusC;Whithin tusD , 466 nt after start and -218 nt before end
850	336616	8	338	-	21	0	8.83117	P;I	Between 282 and -63 nt upstream tusC;Whithin tusD , 470 nt after start and -282 nt before end
851	336886	6	885	+	111734	1	25.525	5A;Div	Between 131 nt and 1021 nt diverging with gene tusD;antisense to gene fkpA (between -61 and 829 nt downstream)
852	337220	2.5	334.5	-	151	0	23.5789	P;I	Between 474 and 138 nt upstream tusD;Whithin fkpA , 822 nt after start and -356 nt before end
853	337425	0	633	-	14	1	18.4625	P;I	Between 676 and 44 nt upstream tusD;Whithin fkpA , 916 nt after start and -558 nt before end
854	337573	0	687	-	18	1	35.4124	P;I	Between 824 and 138 nt upstream tusD;Whithin fkpA , 822 nt after start and -706 nt before end
855	338655	0	1213	+	15	2	9.35829	5A;Achev	antisense to gene asd (between -902 and 310 nt downstream);Ai overlaping gene ung
856	340199	0	335	-	22	0	82.5274	P;Ai	antisense to gene rpsF;Between 362 and 28 nt upstream ung
857	341374	0	249	+	11	0	65.5263	I	Whithin dnaX , -42 nt after start and 810 nt before end
858	341842	6	301	+	12	0	21.5	I	Whithin dnaX , -504 nt after start and 290 nt before end
859	342960	2.5	245.5	+	14	0	143.419	I	Whithin htpG , -455 nt after start and 1187 nt before end
860	343783	10	1294	-	3830	2	23.8581	Ai	antisense to gene htpG
861	343840	9.5	1350.5	-	2493	2	33.3373	Ai	antisense to gene htpG
862	344143	0	251	+	14	0	16.7333	3U	3UTR of htpG , -1 nt before the end and 249 after
863	344199	3	1710	-	20584	3	23.4267	Ai	antisense to gene htpG
864	344460	1	2111	-	16	4	5.11613	Ai	antisense to gene dnaX;antisense to gene htpG
865	344583	0	2234	-	11	4	5.41747	Ai	antisense to gene dnaX;antisense to gene htpG
866	345266	2	894	-	989	1	76.5562	Ai	antisense to gene htpG;antisense to gene aroK
867	345717	1	1309	-	265	2	16.531	Ai	antisense to gene aroK
868	346413	5	2920	+	21	6	52.8519	3U;Chev;Achev	Ai overlaping gene crp;3UTR of rpe , -2261 nt before the end and 663 after;Overlaping gene trpS
869	346476	4	2951	+	14	6	5.08093	3U;Chev;Achev	Ai overlaping gene crp;3UTR of rpe , -2355 nt before the end and 599 after;Overlaping gene trpS
870	346560	9	2205	-	15	4	142.544	Ai	antisense to gene htpG;antisense to gene aroK
871	346649	4	2778	+	16	6	4.78801	3U;Chev;Achev	Ai overlaping gene crp;3UTR of rpe , -2355 nt before the end and 426 after;Overlaping gene trpS
872	346816	9	2546	+	26	5	32.1107	3U;Chev;Achev	Ai overlaping gene crp;3UTR of rpe , -2290 nt before the end and 264 after;Overlaping gene trpS
873	346924	5.5	477.5	-	4089	0	120.383	Ai	antisense to gene rpe
874	347009	7	2659	-	1366	5	149.832	Ai	antisense to gene htpG;antisense to gene aroK
875	347045	0	2567	-	123	5	28.3501	Ai	antisense to gene aroK
876	347185	0	847	-	1206	1	109.654	Ai	antisense to gene aroB;antisense to gene rpe
877	347308	0	860	-	11	1	88.051	Ai	antisense to gene rpe
878	347712	4	1685	+	18	3	4.82875	3U;Achev	Ai overlaping gene crp;3UTR of trpS , -1282 nt before the end and 406 after
879	347832	7	1381	-	1436	2	102.81	Ai	antisense to gene rpe
880	348036	7	1326	+	800	2	18.2001	3U;Achev	Ai overlaping gene crp;3UTR of trpS , -1247 nt before the end and 85 after
881	348305	2	1854	-	52	3	132.888	Ai	antisense to gene rpe
882	348408	7.5	5911.5	-	11	13	119.992	Ai	antisense to gene htpG
883	348842	7	482	+	1172	0	51.5893	Div	Between 71 nt and 559 nt diverging with gene crp
884	349062	5	347	+	28	0	52.0618	Div	Between 293 nt and 644 nt diverging with gene crp
885	349175	8	268	+	64	0	4.04444	O	Between 1053 nt & 1328 nt after trpS and between 5764 nt & 6039 nt before GJU02_RS01760
886	349230	8.5	227.5	+	64	0	3.32857	O	Between 1108 nt & 1343 nt after trpS and between 5749 nt & 5984 nt before GJU02_RS01760
887	349868	9	2207	+	19	5	106.438	O	Between 1745 nt & 3960 nt after trpS and between 3132 nt & 5347 nt before GJU02_RS01760
888	350322	5.5	1753.5	+	15	4	105.672	O	Between 2202 nt & 3960 nt after trpS and between 3132 nt & 4890 nt before GJU02_RS01760
889	350964	10.5	1265.5	+	11	2	128.984	O	Between 2839 nt & 4114 nt after trpS and between 2978 nt & 4253 nt before GJU02_RS01760
890	351090	6.5	1138.5	+	11	2	123.933	O	Between 2970 nt & 4114 nt after trpS and between 2978 nt & 4122 nt before GJU02_RS01760
891	351206	10.5	823.5	+	15	1	127.749	O	Between 3081 nt & 3914 nt after trpS and between 3178 nt & 4011 nt before GJU02_RS01760
892	351280	0	31	-	15	0	2.95238	O	Between 3008 nt & 2978 nt after murI and between 2516 nt & 2486 nt before crp
893	353091	6	1056	+	87	2	37.9972	O	Between 4971 nt & 6032 nt after trpS and between 1060 nt & 2121 nt before GJU02_RS01760
894	353846	4.5	293.5	+	13	0	135	O	Between 5727 nt & 6024 nt after trpS and between 1068 nt & 1365 nt before GJU02_RS01760
895	354632	10.5	480.5	+	13	0	44.6296	5A	antisense to gene murI (between -44 and 446 nt downstream)
896	355842	8	4075	+	12	9	49.8337	3U;3A;Achev	Ai overlaping gene pykF;Ai overlaping gene sufE;Ai overlaping gene GJU02_RS01775;antisense to gene GJU02_RS01780 (between -391 and 3691 nt downstream);3UTR of GJU02_RS01760 , -3556 nt before the end and 526 after
897	356014	0	837	-	220	1	23.3718	P;Ai	antisense to gene GJU02_RS01760;Between 947 and 111 nt upstream murI
898	356098	4	3819	+	16	8	46.7118	3U;3A;Achev	Ai overlaping gene pykF;Ai overlaping gene sufE;Ai overlaping gene GJU02_RS01775;antisense to gene GJU02_RS01780 (between -391 and 3431 nt downstream);3UTR of GJU02_RS01760 , -3556 nt before the end and 266 after
899	356354	6	3541	+	56	7	110.682	3U;3A;Achev	Ai overlaping gene pykF;Ai overlaping gene sufE;Ai overlaping gene GJU02_RS01775;antisense to gene GJU02_RS01780 (between -369 and 3177 nt downstream);3UTR of GJU02_RS01760 , -3534 nt before the end and 12 after
900	356420	0	3497	+	577	7	43.1202	3A;5A;Achev	antisense to gene pykF (between -2111 and 1385 nt downstream);Ai overlaping gene sufE;Ai overlaping gene GJU02_RS01775;antisense to gene GJU02_RS01780 (between -391 and 3105 nt downstream)
901	357157	0	2738	+	20	5	102.519	3A;5A;Achev	antisense to gene pykF (between -2089 and 648 nt downstream);Ai overlaping gene sufE;Ai overlaping gene GJU02_RS01775;antisense to gene GJU02_RS01780 (between -369 and 2368 nt downstream)
902	357210	8	2685	+	203	5	100.924	3A;5A;Achev	antisense to gene pykF (between -2089 and 603 nt downstream);Ai overlaping gene sufE;Ai overlaping gene GJU02_RS01775;antisense to gene GJU02_RS01780 (between -369 and 2323 nt downstream)
903	358703	10	555	-	18	1	12.4444	P;I	Between 413 and -151 nt upstream sufE;Whithin GJU02_RS01775 , 1386 nt after start and -410 nt before end
904	359117	0	800	+	490	1	25.6232	3A;5A	antisense to gene GJU02_RS01775 (between -381 and 418 nt downstream);antisense to gene GJU02_RS01780 (between -391 and 408 nt downstream)
905	359220	2	834	+	3967	1	5.84012	3A;5A	antisense to gene GJU02_RS01775 (between -518 and 317 nt downstream);antisense to gene GJU02_RS01780 (between -528 and 307 nt downstream)
906	359366	0	771	+	340	1	3.80894	3A;5A	antisense to gene GJU02_RS01775 (between -601 and 169 nt downstream);antisense to gene GJU02_RS01780 (between -611 and 159 nt downstream)
907	359654	2.5	483.5	+	3855	0	2.57368	Ai;Div	Between 117 nt and 602 nt diverging with gene GJU02_RS01775;antisense to gene GJU02_RS01780
908	359668	6.5	348.5	-	11	0	35.4	P;I	Between 140 and -214 nt upstream GJU02_RS01775;Whithin GJU02_RS01780 , 1487 nt after start and -150 nt before end
909	360257	10	2485	+	27	5	84.7463	3A;5A;Achev	antisense to gene GJU02_RS01780 (between -1933 and 561 nt downstream);Ai overlaping gene sufC;antisense to gene sufB (between -1164 and 1330 nt downstream)
910	360596	6	2168	+	16	4	74.3914	3A;5A;Achev	antisense to gene GJU02_RS01780 (between -1955 and 218 nt downstream);Ai overlaping gene sufC;antisense to gene sufB (between -1186 and 987 nt downstream)
911	360687	10	2195	+	139	4	43.9888	3A;5A;Achev	antisense to gene GJU02_RS01780 (between -2073 and 131 nt downstream);Ai overlaping gene sufC;antisense to gene sufB (between -1304 and 900 nt downstream)
912	361272	7	1385	+	246	2	116.125	3A;5A	antisense to gene sufC (between -1115 and 276 nt downstream);antisense to gene sufB (between -1079 and 312 nt downstream)
913	361619	3	1324	+	1364	2	32.2627	Ai;Div	Between 75 nt and 1401 nt diverging with gene sufC;antisense to gene sufB
914	361838	10	240	-	33	0	0	P;I	Between 307 and 58 nt upstream sufC;Whithin sufB , 1420 nt after start and -271 nt before end
915	361868	2.5	265.5	-	20	0	10.0755	P;I	Between 330 and 63 nt upstream sufC;Whithin sufB , 1415 nt after start and -294 nt before end
916	361878	2	895	+	158	1	69.6661	Ai	antisense to gene sufB
917	361902	6.5	298.5	-	12	0	52.4138	P;I	Between 368 and 64 nt upstream sufC;Whithin sufB , 1414 nt after start and -332 nt before end
918	362711	9	426	+	26	0	118.889	3A;5A	antisense to gene sufB (between -117 and 317 nt downstream);antisense to gene GJU02_RS01795 (between -103 and 331 nt downstream)
919	362756	4.5	579.5	-	12	1	112.115	I	Whithin sufB , 841 nt after start and -1184 nt before end
920	362900	6	2265	+	13	6	6.44383	5A;Achev	antisense to gene sufB (between -2145 and 125 nt downstream);Ai overlaping gene GJU02_RS01795;Ai overlaping gene murJ
921	363878	2.5	470.5	-	11	0	22.4762	P;I	Between 473 and 1 nt upstream GJU02_RS01795;Whithin murJ , 1692 nt after start and -327 nt before end
922	364082	3	675	-	71	1	5.54918	P;I	Between 678 and 1 nt upstream GJU02_RS01795;Whithin murJ , 1692 nt after start and -532 nt before end
923	364235	3	828	-	22	1	4.39683	P;I	Between 831 and 1 nt upstream GJU02_RS01795;Whithin murJ , 1692 nt after start and -685 nt before end
924	364350	1	776	-	13	1	114.381	P;I	Between 944 and 168 nt upstream GJU02_RS01795;Whithin murJ , 1525 nt after start and -798 nt before end
925	364424	8	797	-	19	1	119.984	P;I	Between 1025 and 221 nt upstream GJU02_RS01795;Whithin murJ , 1472 nt after start and -879 nt before end
926	364452	1.5	824.5	-	14	1	115.683	P;I	Between 1046 and 221 nt upstream GJU02_RS01795;Whithin murJ , 1472 nt after start and -900 nt before end
927	364524	10	888	-	27	1	140.678	P;I	Between 1127 and 230 nt upstream GJU02_RS01795;Whithin murJ , 1463 nt after start and -981 nt before end
928	364547	3	1140	-	20	2	3.18384	P;I	Between 1143 and 1 nt upstream GJU02_RS01795;Whithin murJ , 1692 nt after start and -997 nt before end
929	364758	2	1351	-	24	2	3.06109	P;I	Between 1353 and 1 nt upstream GJU02_RS01795;Whithin murJ , 1692 nt after start and -1207 nt before end
930	364946	3	1539	-	42	3	3.09639	P;I	Between 1542 and 1 nt upstream GJU02_RS01795;Whithin murJ , 1692 nt after start and -1396 nt before end
931	364996	8	115	+	13	0	0	5A	antisense to gene murJ (between -10 and 112 nt downstream)
932	365516	7.5	703.5	+	15	1	116.752	3U;3A	antisense to gene sbcB (between -356 and 354 nt downstream);3UTR of ribA , -363 nt before the end and 347 after
933	365790	7.5	399.5	+	44	0	96.7164	3U;3A	antisense to gene sbcB (between -326 and 80 nt downstream);3UTR of ribA , -333 nt before the end and 73 after
934	366671	0	644	+	346	1	2.18519	5A	antisense to gene sbcB (between -43 and 600 nt downstream)
935	366906	5.5	511.5	+	13	1	16.6005	5A	antisense to gene sbcB (between -146 and 370 nt downstream)
936	367140	5.5	194.5	+	16	0	12.4375	5A	antisense to gene sbcB (between -62 and 137 nt downstream)
937	367309	7	897	-	27	1	15.0692	P	Between 45 and -858 nt upstream sbcB
938	367829	1	1215	-	24	2	49.2514	P	Between 559 and -656 nt upstream sbcB
939	367977	1	678	-	11	1	75.2186	P;Ai	antisense to gene GJU02_RS01820;Between 707 and 29 nt upstream sbcB
940	368431	6	425	-	44	0	130.87	I;Ai	antisense to gene GJU02_RS01820;Whithin GJU02_RS01825 , 1517 nt after start and -376 nt before end
941	368533	1	1235	-	14	3	116.395	P;Ai	antisense to gene GJU02_RS01820;Between 1263 and 28 nt upstream sbcB
942	368624	5	492	+	312	0	131.391	Ai	antisense to gene GJU02_RS01825
943	368670	9	743	-	28	1	117	I;Ai	antisense to gene GJU02_RS01820;Whithin GJU02_RS01825 , 1596 nt after start and -618 nt before end
944	369003	8	811	-	11	1	148.712	I	Whithin GJU02_RS01825 , 1331 nt after start and -950 nt before end
945	369029	7	837	-	12	1	145.264	I	Whithin GJU02_RS01825 , 1331 nt after start and -975 nt before end
946	369056	8.5	1128.5	-	15	2	107.12	I;Ai	antisense to gene GJU02_RS01820;Whithin GJU02_RS01825 , 1596 nt after start and -1003 nt before end
947	370070	6.5	743.5	-	16	1	46.6958	P;I	Between 552 and -197 nt upstream GJU02_RS01825;Whithin nuoM , 1768 nt after start and -501 nt before end
948	370326	5	1030	-	22	2	3.99228	P;I	Between 807 and -227 nt upstream GJU02_RS01825;Whithin nuoM , 1798 nt after start and -756 nt before end
949	370354	9	933	-	12	1	115.506	P;I	Between 839 and -102 nt upstream GJU02_RS01825;Whithin nuoM , 1673 nt after start and -788 nt before end
950	370579	5	498	+	717	0	51.7371	Ai	antisense to gene nuoM
951	370792	7.5	486.5	+	133	0	143.5	3A;5A	antisense to gene nuoM (between -183 and 310 nt downstream);antisense to gene nuoL (between -116 and 377 nt downstream)
952	371108	8	109	-	15	0	45.2	P	Between 21 and -95 nt upstream nuoM
953	371204	6.5	2426.5	+	14	5	25.3642	3A;5A;Achev;Div	Between 102 nt and 2534 nt diverging with gene nuoM;antisense to gene nuoL (between -599 and 1833 nt downstream);Ai overlaping gene nuoK;antisense to gene GJU02_RS01845 (between -251 and 2181 nt downstream)
954	371914	4.5	422.5	-	16	0	14.2	I	Whithin nuoL , 1538 nt after start and -756 nt before end
955	371917	7	1713	+	1253	3	18.6606	3A;5A;Achev	antisense to gene nuoL (between -599 and 1120 nt downstream);Ai overlaping gene nuoK;antisense to gene GJU02_RS01845 (between -251 and 1468 nt downstream)
956	371980	6	463	-	69	0	20.7556	I	Whithin nuoL , 1512 nt after start and -824 nt before end
957	372023	5	585	-	14	1	24.3802	I	Whithin nuoL , 1591 nt after start and -866 nt before end
958	372145	8	484	-	313	0	29.8679	I	Whithin nuoL , 1368 nt after start and -991 nt before end
959	372335	1	1295	+	808	2	29.8666	3A;5A;Achev	antisense to gene nuoL (between -599 and 696 nt downstream);Ai overlaping gene nuoK;antisense to gene GJU02_RS01845 (between -251 and 1044 nt downstream)
960	372346	10	738	-	91	1	7.98925	I	Whithin nuoL , 1421 nt after start and -1194 nt before end
961	372522	3.5	912.5	+	1465	1	69.0007	3A;5A;Achev	antisense to gene nuoL (between -403 and 512 nt downstream);Ai overlaping gene nuoK;antisense to gene GJU02_RS01845 (between -55 and 860 nt downstream)
962	373002	6.5	490.5	+	108	0	80.9105	3A;5A;Achev	antisense to gene nuoL (between -461 and 35 nt downstream);Ai overlaping gene nuoK;antisense to gene GJU02_RS01845 (between -113 and 383 nt downstream)
963	373195	1	3594	+	12	8	81.4504	3A;5A;Achev;Div	Between 164 nt and 3758 nt diverging with gene nuoL;antisense to gene nuoK (between -3459 and 135 nt downstream);Ai overlaping gene GJU02_RS01845;Ai overlaping gene nuoI;Ai overlaping gene nuoH;antisense to gene nuoG (between -1347 and 2247 nt downstream)
964	373982	3	1719	+	1978	3	93.832	3A;5A;Achev;Div	Between 104 nt and 1825 nt diverging with gene GJU02_RS01845;antisense to gene nuoI (between -1256 and 465 nt downstream);Ai overlaping gene nuoH;antisense to gene nuoG (between -259 and 1462 nt downstream)
965	374666	5.5	731.5	-	16	1	66.9091	P	Between 797 and 61 nt upstream GJU02_RS01845;Between 228 and -508 nt upstream nuoI
966	374721	0	894	+	38	1	147.587	3A;5A;Div	Between 277 nt and 1170 nt diverging with gene nuoI;antisense to gene nuoH (between -170 and 723 nt downstream);antisense to gene nuoG (between -173 and 720 nt downstream)
967	374835	4	351	-	35	0	27.5194	P;I	Between 395 and 41 nt upstream nuoI;Whithin nuoH , 959 nt after start and -369 nt before end
968	374857	1	335	-	25	0	137.143	P;I	Between 414 and 79 nt upstream nuoI;Whithin nuoH , 921 nt after start and -388 nt before end
969	374936	10	1843	+	2956	3	74.5636	3A;5A	antisense to gene nuoH (between -1334 and 518 nt downstream);antisense to gene nuoG (between -1337 and 515 nt downstream)
970	375031	1	650	-	13	1	14.9084	P;I	Between 588 and -62 nt upstream nuoI;Whithin nuoH , 1062 nt after start and -562 nt before end
971	375336	7.5	1421.5	+	425	2	96.4779	3A;5A	antisense to gene nuoH (between -1313 and 115 nt downstream);antisense to gene nuoG (between -1316 and 112 nt downstream)
972	375381	7	1378	+	21	2	97.3304	3A;5A	antisense to gene nuoH (between -1314 and 70 nt downstream);antisense to gene nuoG (between -1317 and 67 nt downstream)
973	375629	0	918	+	91	1	144.594	Ai;Div	Between 185 nt and 1102 nt diverging with gene nuoH;antisense to gene nuoG
974	375794	0	942	+	615	1	82.1878	Ai	antisense to gene nuoG
975	375922	10.5	896.5	+	700	1	129.807	Ai	antisense to gene nuoG
976	375946	2	225	-	28	0	0	I	Whithin nuoG , 2448 nt after start and -507 nt before end
977	376306	6	591	-	14	1	7.26829	I	Whithin nuoG , 2454 nt after start and -871 nt before end
978	376824	6.5	5885.5	+	2174	13	55.0442	3A;5A;Achev	antisense to gene nuoG (between -4539 and 1352 nt downstream);Ai overlaping gene nuoF;Ai overlaping gene nuoE;Ai overlaping gene nuoC;Ai overlaping gene GJU02_RS01880;antisense to gene ndhC (between -125 and 5766 nt downstream)
979	376984	1	5726	+	214	12	55.2638	3A;5A;Achev	antisense to gene nuoG (between -4539 and 1187 nt downstream);Ai overlaping gene nuoF;Ai overlaping gene nuoE;Ai overlaping gene nuoC;Ai overlaping gene GJU02_RS01880;antisense to gene ndhC (between -125 and 5601 nt downstream)
980	378666	10	229	-	17	0	140.4	I	Whithin nuoF , 1102 nt after start and -416 nt before end
981	378906	7.5	2728.5	+	52	5	94.7675	3A;5A;Achev	antisense to gene nuoF (between -2093 and 642 nt downstream);Ai overlaping gene nuoE;antisense to gene nuoC (between -1587 and 1148 nt downstream)
982	379447	0	2208	+	85	4	87.0357	3A;5A;Achev	antisense to gene nuoF (between -2114 and 93 nt downstream);Ai overlaping gene nuoE;antisense to gene nuoC (between -1608 and 599 nt downstream)
983	379894	8	1750	+	64	3	81.9471	3A;5A	antisense to gene nuoE (between -1610 and 147 nt downstream);antisense to gene nuoC (between -1597 and 160 nt downstream)
984	380429	10	2221	+	200	4	68.4914	3A;5A;Achev	antisense to gene nuoC (between -780 and 1450 nt downstream);Ai overlaping gene GJU02_RS01880;antisense to gene ndhC (between -65 and 2165 nt downstream)
985	382169	0	498	+	1566	0	124.451	3A;5A;Div	Between 300 nt and 797 nt diverging with gene nuoC;antisense to gene GJU02_RS01880 (between -107 and 390 nt downstream);antisense to gene ndhC (between -82 and 415 nt downstream)
986	382174	10	356	-	24	0	12.2414	P;I	Between 315 and -50 nt upstream nuoC;Whithin GJU02_RS01880 , 740 nt after start and -287 nt before end
987	382388	7.5	1858.5	+	171	3	155.499	3A;5A;Achev	antisense to gene GJU02_RS01880 (between -1687 and 178 nt downstream);Ai overlaping gene ndhC;antisense to gene thrC (between -1256 and 609 nt downstream)
988	382714	0	3470	+	30	7	8.68837	3A;5A;Achev;Div	Between 155 nt and 3624 nt diverging with gene GJU02_RS01880;antisense to gene ndhC (between -3216 and 253 nt downstream);Ai overlaping gene thrC;Ai overlaping gene thrB;antisense to gene thrA (between -931 and 2538 nt downstream)
989	383303	0	2881	+	74	6	8.14897	3A;5A;Achev	antisense to gene thrC (between -1889 and 991 nt downstream);Ai overlaping gene thrB;antisense to gene thrA (between -931 and 1949 nt downstream)
990	383332	0	2715	+	487	5	143.138	3A;5A;Achev	antisense to gene thrC (between -1752 and 962 nt downstream);Ai overlaping gene thrB;antisense to gene thrA (between -794 and 1920 nt downstream)
991	383948	5	2236	+	100	4	6.95814	3A;5A;Achev	antisense to gene thrC (between -1889 and 351 nt downstream);Ai overlaping gene thrB;antisense to gene thrA (between -931 and 1309 nt downstream)
992	384439	7	1745	+	2317	3	6.00983	3A;5A;Div	Between 138 nt and 1889 nt diverging with gene thrC;antisense to gene thrB (between -951 and 800 nt downstream);antisense to gene thrA (between -931 and 820 nt downstream)
993	384604	4.5	222.5	-	64	0	5.5122	P;I	Between 315 and 89 nt upstream thrC;Whithin thrB , 849 nt after start and -318 nt before end
994	384708	6.5	329.5	-	242	0	1.88202	P;I	Between 420 and 85 nt upstream thrC;Whithin thrB , 853 nt after start and -423 nt before end
995	384846	7	464	-	26	0	11.439	P;I	Between 559 and 89 nt upstream thrC;Whithin thrB , 849 nt after start and -562 nt before end
996	385856	10	317	-	16	0	152.526	I	Whithin thrA , 2159 nt after start and -614 nt before end
997	387040	3	743	+	96	1	4.60494	5A	antisense to gene thrA (between -83 and 662 nt downstream)
998	387104	5.5	678.5	+	13	1	7.04124	5A	antisense to gene thrA (between -83 and 600 nt downstream)
999	387138	3.5	417.5	-	186	0	16.4896	I	Whithin thrA , 978 nt after start and -1889 nt before end
1000	387332	8	378	+	16	0	49.7619	5A	antisense to gene thrA (between -10 and 375 nt downstream)
1001	388627	5	360	-	29	0	9.86486	I	Whithin parC , 2032 nt after start and -575 nt before end
1002	388696	2	1640	+	251	3	8.65212	5A	antisense to gene parC (between -35 and 1606 nt downstream)
1003	388751	6	319	-	23	0	64.8	I	Whithin parC , 1867 nt after start and -700 nt before end
1004	388826	3	1516	+	12	3	5.49926	5A	antisense to gene parC (between -41 and 1477 nt downstream)
1005	389403	2	904	+	729	1	68.5357	5A	antisense to gene parC (between -6 and 899 nt downstream)
1006	389967	4	328	-	22	0	22.6364	I	Whithin parC , 660 nt after start and -1914 nt before end
1007	390198	8.5	560.5	-	13	1	0	I	Whithin parC , 661 nt after start and -2150 nt before end
1008	391501	9	1032	-	14	2	2.85938	P;Ai	antisense to gene GJU02_RS01910;Between 1210 and 170 nt upstream parC
1009	391746	0	1277	-	1095	2	2.95517	P;Ai	antisense to gene GJU02_RS01910;Between 1446 and 170 nt upstream parC
1010	391956	0	1427	-	134	2	140.83	P;Ai	antisense to gene GJU02_RS01910;Between 1656 and 230 nt upstream parC
1011	392071	2	1602	-	37	3	3.28405	P;Ai	antisense to gene GJU02_RS01910;Between 1773 and 170 nt upstream parC
1012	392618	6.5	2148.5	-	19	4	4.28477	P;Ai	antisense to gene GJU02_RS01910;Between 2324 and 170 nt upstream parC
1013	392688	4.5	479.5	-	341	0	107.637	Ai	antisense to gene tyrA
1014	392735	6	492	+	106	0	4.97	3A	antisense to gene bamD (between -490 and 7 nt downstream)
1015	394011	0	663	-	41	1	16.5409	P;Ai	antisense to gene GJU02_RS01925;antisense to gene GJU02_RS01930;Between 553 and -109 nt upstream bamD
1016	394985	9	792	+	11	1	10.56	3U;5U	3UTR of GJU02_RS01935 , -505 nt before the end and 295 after;Between 341 and -459 nt upstream GJU02_RS01940
1017	396245	5	1684	-	17	3	7.18087	Ai	antisense to gene GJU02_RS01935
1018	396278	10	1716	-	16	3	11.4869	Ai	antisense to gene GJU02_RS01935
1019	396761	0	464	-	15	0	132.571	I	Whithin yihA , 536 nt after start and -538 nt before end
1020	396790	6	510	-	13	1	138.171	I	Whithin yihA , 553 nt after start and -573 nt before end
1021	397657	0	901	-	153	1	24.3976	P;Ai	antisense to gene typA;Between 823 and -77 nt upstream yihA
1022	397814	4	842	-	47	1	131.733	P;Ai	antisense to gene typA;Between 984 and 139 nt upstream yihA
1023	398423	4	823	+	12	1	57.675	3U;3A	antisense to gene smpB (between -82 and 744 nt downstream);3UTR of typA , -472 nt before the end and 354 after
1024	398591	0	1603	-	168	3	73.4681	P;Ai	antisense to gene typA;Between 1757 and 155 nt upstream yihA
1025	398609	9	849	+	584	1	15.5532	3U;3A	antisense to gene smpB (between -294 and 563 nt downstream);3UTR of typA , -684 nt before the end and 173 after
1026	398748	6	1751	-	3666	3	65.4547	P;Ai	antisense to gene typA;Between 1920 and 164 nt upstream yihA
1027	398756	10	488	+	9504	0	34.8756	3U;3A	antisense to gene smpB (between -80 and 417 nt downstream);3UTR of typA , -470 nt before the end and 27 after
1028	398839	1	1777	-	93	3	95.5975	P;Ai	antisense to gene typA;Between 2006 and 229 nt upstream yihA
1029	399021	6	484	+	27487	0	108.331	3A	antisense to gene smpB (between -341 and 148 nt downstream)
1030	399277	7	273	+	560	0	7.23737	Ai	antisense to gene smpB
1031	399524	9	2527	-	44	5	89.5357	P;Ai	antisense to gene typA;Between 2699 and 164 nt upstream yihA
1032	400131	4	263	-	11	0	30.5143	Ai	antisense to gene grpE
1033	400547	5	715	-	106	1	2.68434	P;Ai	antisense to gene grpE;Between 949 and 230 nt upstream smpB
1034	400654	10.5	808.5	-	1625	1	4.5091	P;Ai	antisense to gene grpE;Between 1062 and 244 nt upstream smpB
1035	400917	6	474	+	58	0	76.1247	3U;Achev	Ai overlaping gene rpmE;3UTR of rpmG , -362 nt before the end and 117 after
1036	400917	1	940	-	2140	1	37.1186	Ai	antisense to gene grpE
1037	400979	7	475	-	9329	0	122.13	Ai	antisense to gene grpE;antisense to gene rpmB;antisense to gene rpmG
1038	400984	8.5	382.5	+	267	0	77.072	3U;Achev	Ai overlaping gene rpmE;3UTR of rpmG , -338 nt before the end and 52 after
1039	401008	5.5	357.5	+	15	0	111.208	3U;Achev	Ai overlaping gene rpmE;3UTR of rpmG , -337 nt before the end and 25 after
1040	401153	0	435	+	90	0	45.2632	5U;5A	antisense to gene rpmE (between -241 and 193 nt downstream);Between 299 and -135 nt upstream priA
1041	401686	0	364	-	18	0	70	P;Ai	antisense to gene priA;Between 340 and -23 nt upstream rpmE
1042	402984	8.5	491.5	-	97	0	37.5094	Ai	antisense to gene priA
1043	403915	3	477	-	2741	0	68.2676	Ai	antisense to gene priA;antisense to gene mnmG
1044	404067	1	472	+	20	1	14.4427	I	Whithin mnmG , -469 nt after start and 945 nt before end
1045	404122	10	398	+	12	0	64.8506	I	Whithin mnmG , -515 nt after start and 964 nt before end
1046	404200	9.5	871.5	-	929	1	8.30641	Ai	antisense to gene priA;antisense to gene mnmG
1047	404201	6	321	+	46	0	24.45	I	Whithin mnmG , -598 nt after start and 962 nt before end
1048	404833	0	1359	-	218	2	63.0692	Ai	antisense to gene priA;antisense to gene mnmG
1049	405184	6.5	1767.5	-	21	3	44.7803	Ai	antisense to gene priA;antisense to gene mnmG
1050	407876	0	543	-	11	1	3.6236	Ai	antisense to gene nrdA
1051	409399	1	338	+	13	0	0	I	Whithin nrdA , -1864 nt after start and 80 nt before end
1052	409944	8.5	2578.5	-	862	5	3.20097	Ai	antisense to gene nrdA
1053	409993	0	2615	-	1436	5	4.36055	Ai	antisense to gene nrdA
1054	410166	0	2634	-	142	5	31.3395	Ai	antisense to gene nrdA
1055	410700	0	2407	+	18	5	82.3842	3U;3A;Achev	Ai overlaping gene GJU02_RS02005;antisense to gene GJU02_RS02010 (between -582 and 1824 nt downstream);3UTR of nrdB , -2119 nt before the end and 287 after
1056	410743	6	2526	+	14	5	7.98317	3U;3A;Achev	Ai overlaping gene GJU02_RS02005;antisense to gene GJU02_RS02010 (between -744 and 1787 nt downstream);3UTR of nrdB , -2281 nt before the end and 250 after
1057	411035	5	3503	-	11	7	23.3991	Ai	antisense to gene nrdA
1058	411442	6.5	3909.5	-	16	8	25.9818	Ai	antisense to gene nrdA
1059	411498	3.5	3823.5	-	11	8	139.122	Ai	antisense to gene nrdA
1060	412085	8	1196	+	182	2	3.25055	5A;Achev	antisense to gene GJU02_RS02005 (between -850 and 353 nt downstream);Ai overlaping gene GJU02_RS02010
1061	412163	5	922	+	1253	1	102.833	3A;5A	antisense to gene GJU02_RS02005 (between -654 and 272 nt downstream);antisense to gene GJU02_RS02010 (between -560 and 366 nt downstream)
1062	412224	4.5	883.5	+	552	1	102.322	3A;5A	antisense to gene GJU02_RS02005 (between -676 and 211 nt downstream);antisense to gene GJU02_RS02010 (between -582 and 305 nt downstream)
1063	412276	10.5	908.5	+	577	1	64.2952	3A;5A	antisense to gene GJU02_RS02005 (between -753 and 165 nt downstream);antisense to gene GJU02_RS02010 (between -659 and 259 nt downstream)
1064	412746	5	487	+	448	0	113.905	Ai	antisense to gene GJU02_RS02010
1065	412784	4	497	+	327	0	18.4835	5A	antisense to gene GJU02_RS02010 (between -10 and 490 nt downstream)
1066	412845	0	424	+	15	0	104.184	Ai	antisense to gene GJU02_RS02010
1067	412955	0	334	+	11	0	16.8687	5A	antisense to gene GJU02_RS02010 (between -18 and 315 nt downstream)
1068	413038	1.5	683.5	+	11	1	132.387	5U;5A	antisense to gene GJU02_RS02010 (between -451 and 233 nt downstream);Between 372 and -312 nt upstream ffh
1069	414695	4	1327	-	11	2	8.50046	P;Ai	antisense to gene ffh;Between 1429 and 99 nt upstream GJU02_RS02010
1070	414990	6	1657	-	1650	3	2.58075	P;Ai	antisense to gene ffh;Between 1726 and 64 nt upstream GJU02_RS02010
1071	415697	0	2387	-	12	5	3.02611	P;Ai	antisense to gene ffh;Between 2427 and 41 nt upstream GJU02_RS02010
1072	415745	0	2412	-	15	5	3.29841	P;Ai	antisense to gene ffh;Between 2475 and 64 nt upstream GJU02_RS02010
1073	416063	3	782	-	3420	1	34.5103	Ai	antisense to gene rimM;antisense to gene trmD
1074	416197	0	30	+	26	0	0	P;I	Whithin trmD , -606 nt after start and 123 nt before end;Between 168 and 139 nt upstream rplS
1075	416643	7	820	+	19	1	33.2525	3U;3A	antisense to gene recD (between -713 and 113 nt downstream);3UTR of rplS , -741 nt before the end and 85 after
1076	417048	10.5	1714.5	-	16	3	37.8128	Ai	antisense to gene rimM;antisense to gene trmD
1077	418260	8	906	+	29	1	14.3678	3A;5A	antisense to gene recD (between -554 and 359 nt downstream);antisense to gene recB (between -529 and 384 nt downstream)
1078	418320	5.5	467.5	-	26	0	103.61	I	Whithin recD , 757 nt after start and -1577 nt before end
1079	418358	9	476	-	72	0	60.8861	I	Whithin recD , 728 nt after start and -1618 nt before end
1080	418388	4	792	+	151	1	7.43925	3A;5A	antisense to gene recD (between -568 and 227 nt downstream);antisense to gene recB (between -543 and 252 nt downstream)
1081	418678	4	493	+	248	0	13.2519	Ai;Div	Between 63 nt and 559 nt diverging with gene recD;antisense to gene recB
1082	420611	3	713	+	24	1	23.053	Ai	antisense to gene recB
1083	422710	0	2612	+	11	5	35.4815	Ai	antisense to gene GJU02_RS02050
1084	422846	4.5	2476.5	+	15	5	34.903	Ai	antisense to gene GJU02_RS02050
1085	423524	4	1798	+	13	3	25.8627	Ai	antisense to gene GJU02_RS02050
1086	423575	7	1747	+	50	3	25.4112	Ai	antisense to gene GJU02_RS02050
1087	423856	6	383	-	27	0	60.3125	I	Whithin GJU02_RS02050 , 1909 nt after start and -1658 nt before end
1088	423974	8.5	1365.5	+	11	3	13.5018	Ai	antisense to gene GJU02_RS02050
1089	424777	0	500	+	183	0	93.6991	Ai	antisense to gene GJU02_RS02050
1090	424861	9	479	+	629	0	15.3165	Ai	antisense to gene GJU02_RS02050
1091	425639	0	629	+	15	1	1.85066	5A;Div	Between 256 nt and 884 nt diverging with gene GJU02_RS02050;antisense to gene lgt (between -19 and 609 nt downstream)
1092	425792	4.5	495.5	-	44	0	0	P;I	Between 414 and -85 nt upstream GJU02_RS02050;Whithin lgt , 950 nt after start and -397 nt before end
1093	425827	3	368	-	41	0	32.8889	P;I	Between 447 and 77 nt upstream GJU02_RS02050;Whithin lgt , 788 nt after start and -430 nt before end
1094	425862	10.5	397.5	+	36	0	34.2317	5A	antisense to gene lgt (between -10 and 397 nt downstream)
1095	426720	0	30	+	13	0	6.92308	I	Whithin GJU02_RS02060 , -401 nt after start and 247 nt before end
1096	426750	10.5	1643.5	+	11	3	2.07586	3U;Achev	Ai overlaping gene lysA;3UTR of GJU02_RS02060 , -1397 nt before the end and 256 after
1097	426914	9	490	-	85	0	87.6316	P;Ai	antisense to gene GJU02_RS02060;Between 675 and 177 nt upstream lgt
1098	427028	6.5	1281.5	+	16	2	13.6505	3A	antisense to gene lysA (between -1269 and 18 nt downstream)
1099	427420	7.5	881.5	+	3112	1	12.8961	Ai	antisense to gene lysA
1100	429453	9	1107	-	37	2	3.49286	P;Ai	antisense to gene GJU02_RS02070;Between 1151 and 36 nt upstream lysA
1101	429459	5	295	+	11	0	64.2857	I	Whithin ptsI , -403 nt after start and 1031 nt before end
1102	429779	7	1433	-	134	3	2.14889	P;Ai	antisense to gene GJU02_RS02070;Between 1475 and 36 nt upstream lysA
1103	430714	8.5	1670.5	-	2028	3	69.9148	Ai	antisense to gene ptsI
1104	430932	7	3722	+	25	8	11.9675	3U;Achev	Ai overlaping gene ruvC;Ai overlaping gene GJU02_RS02090;Ai overlaping gene aspS;3UTR of crr , -3358 nt before the end and 370 after
1105	431246	2	789	+	66	1	80.6916	3U;3A;Achev	Ai overlaping gene ruvC;antisense to gene GJU02_RS02090 (between -129 and 661 nt downstream);3UTR of crr , -739 nt before the end and 51 after
1106	431304	9.5	2137.5	-	38	4	92.9811	Ai	antisense to gene ptsI
1107	431557	9	3097	+	93	6	11.4507	5A;Achev	antisense to gene ruvC (between -2788 and 317 nt downstream);Ai overlaping gene GJU02_RS02090;Ai overlaping gene aspS
1108	431601	2	3053	+	111	6	11.3437	5A;Achev	antisense to gene ruvC (between -2788 and 266 nt downstream);Ai overlaping gene GJU02_RS02090;Ai overlaping gene aspS
1109	431603	3	2560	-	189	5	85.688	Ai	antisense to gene ptsI
1110	431795	5	2627	+	12	5	112.445	5A;Achev	antisense to gene ruvC (between -2556 and 75 nt downstream);Ai overlaping gene GJU02_RS02090;Ai overlaping gene aspS
1111	433642	6.5	862.5	+	41	1	67.6832	5A	antisense to gene aspS (between -104 and 764 nt downstream)
1112	433817	5	842	+	1308	1	2.90317	5A	antisense to gene aspS (between -259 and 587 nt downstream)
1113	434130	2.5	308.5	-	11	0	112.727	I	Whithin aspS , 577 nt after start and -1478 nt before end
1114	435409	10	493	-	3553	0	71.1429	Ai	antisense to gene argS
1115	435977	10	943	-	3285	1	127.739	Ai	antisense to gene argS
1116	436025	9	1239	-	3228	2	3.88811	Ai	antisense to gene argS
1117	436372	8	1338	-	1414	2	107.47	Ai	antisense to gene argS
1118	438110	0	333	+	12	0	78.3529	I	Whithin potA , -271 nt after start and 524 nt before end
1119	438359	0	2058	-	89	4	122.417	Ai	antisense to gene argS;antisense to gene mnmA
1120	438602	0	2275	-	42	4	107.522	Ai	antisense to gene argS;antisense to gene mnmA
1121	439054	8.5	2523.5	-	25	5	63.026	Ai	antisense to gene argS;antisense to gene mnmA
1122	439230	9.5	1773.5	+	19	3	62.2412	3U;Chev;3A	antisense to gene mutM (between -376 and 1406 nt downstream);3UTR of potB , -1196 nt before the end and 586 after;Overlaping gene potC
1123	439452	4.5	1342.5	+	21	2	36.5857	3U;Chev;3A	antisense to gene mutM (between -166 and 1180 nt downstream);3UTR of potB , -986 nt before the end and 360 after;Overlaping gene potC
1124	439496	8	1298	+	29	2	35.8253	3U;Chev;3A	antisense to gene mutM (between -166 and 1139 nt downstream);3UTR of potB , -986 nt before the end and 319 after;Overlaping gene potC
1125	439626	8	3024	-	575	6	94.3901	Ai	antisense to gene mnmA
1126	439920	8.5	874.5	+	400	1	27.7236	3U;3A	antisense to gene mutM (between -166 and 716 nt downstream);3UTR of potC , -193 nt before the end and 689 after
1127	440185	1	3884	-	30	8	135.518	Ai	antisense to gene argS;antisense to gene mnmA
1128	441093	5	2200	+	43	4	38.3378	3A;5A;Achev	antisense to gene mutM (between -1847 and 357 nt downstream);Ai overlaping gene mnmE;antisense to gene yidC (between -464 and 1740 nt downstream)
1129	441129	0	2036	+	11	4	81.5117	3A;5A;Achev	antisense to gene mutM (between -1719 and 316 nt downstream);Ai overlaping gene mnmE;antisense to gene yidC (between -336 and 1699 nt downstream)
1130	441279	7	2233	+	89	4	39.9703	3A;5A;Achev	antisense to gene mutM (between -2066 and 173 nt downstream);Ai overlaping gene mnmE;antisense to gene yidC (between -683 and 1556 nt downstream)
1131	441448	0	2064	+	11	4	37.4907	3A;Achev;Div	Between 3 nt and 2066 nt diverging with gene mutM;Ai overlaping gene mnmE;antisense to gene yidC (between -683 and 1380 nt downstream)
1132	442230	8.5	390.5	-	25	0	148.69	I	Whithin mnmE , 983 nt after start and -788 nt before end
1133	442283	8	906	+	289	1	52.9048	3A;5A	antisense to gene mnmE (between -364 and 549 nt downstream);antisense to gene yidC (between -360 and 553 nt downstream)
1134	442478	6.5	825.5	+	2186	1	37.2132	3A;5A	antisense to gene mnmE (between -479 and 352 nt downstream);antisense to gene yidC (between -475 and 356 nt downstream)
1135	442588	10	276	-	16	0	119.143	I	Whithin mnmE , 511 nt after start and -1147 nt before end
1136	442924	5.5	1097.5	-	14	2	42.7961	P	Between 106 and -996 nt upstream mnmE
1137	443108	1.5	829.5	-	14	1	103.75	P	Between 286 and -544 nt upstream mnmE
1138	443183	8	1923	+	87	4	17.0093	5A;Achev	antisense to gene yidC (between -646 and 1284 nt downstream);Ai overlaping gene rnpA;Ai overlaping gene rpmH
1139	443392	2.5	1714.5	+	11	4	16.3273	5A;Achev	antisense to gene yidC (between -646 and 1070 nt downstream);Ai overlaping gene rnpA;Ai overlaping gene rpmH
[truncated: 39 more rows]

## Sheet: symbDTHA_lv_APERO_res
ID_Transcrit	Position	Positional.Uncertainty	lg	str	freq	iteration_nb	last_Ftsse	Class	Comment
[truncated: 4,604 more rows]

[truncated: 4 more sheets: symbDVER_ad_APERO_res, symbDVER_lv_APERO_res, symbMMUT_ad_APERO_res, symbMMUT_lv_APERO_res]
