# Supplementary material for: Symbionts with eroded genomes adjust gene expression according to host life-stage and environment
Source: EMBO Rep. 2025 Aug 8;26(19):4656–74. doi: 10.1038/s44319-025-00525-2 (PMC12508126; doi:10.1038/s44319-025-00525-2)
Supplement: Supplementary file 14 — Dataset EV12 [file 44319_2025_525_MOESM14_ESM.xlsx]

## Sheet: Sheet1
Dataset EV12 - Examples of Transcription Factors in Endosymbionts with Small Genomes

## Sheet: Tabelle1
Transcription factor	Putative function	Symbiont	Host	Genome size (Mb)	Genbank assembly
ArgR	Arginine biosynthesis repressor	Enterobacteriaceae endosymbiont of the Donaciinae	Donacia marginata, Donacia thalassina, Donacia versicolorea, Macroplea mutica	0.467, 0.467, 0.465, 0.473	GCA_012567685.1, GCA_012568245.1, GCA_012570965.1, GCA_012571345.1
BolA	Global regulator, stress response	Blochmannia	Colobopsis nipponica	0.728	GCA_014857065.1
		Buchnera aphidicola	Aphis fabae	0.634	GCA_009069125.1
		Enterobacteriaceae endosymbiont of the Donaciinae	Donacia marginata, Donacia thalassina, Donacia versicolorea, Macroplea mutica	0.467, 0.467, 0.465, 0.473	GCA_012567685.1, GCA_012568245.1, GCA_012570965.1, GCA_012571345.1
CRP	Global regulator, catabolism of secondary carbon sources	Enterobacteriaceae endosymbiont of the Donaciinae	Donacia marginata, Donacia thalassina, Donacia versicolorea, Macroplea mutica	0.467, 0.467, 0.465, 0.473	GCA_012567685.1, GCA_012568245.1, GCA_012570965.1, GCA_012571345.1
CspA	Global regulator, cold response	Enterobacteriaceae endosymbiont of the Donaciinae	Donacia marginata, Donacia thalassina, Donacia versicolorea, Macroplea mutica	0.467, 0.467, 0.465, 0.473	GCA_012567685.1, GCA_012568245.1, GCA_012570965.1, GCA_012571345.1
CsrA	Carbon storage regulator	Buchnera aphidicola	Aphis fabae	0.634	GCA_009069125.1
		Enterobacteriaceae endosymbiont of the Donaciinae	Donacia marginata, Donacia thalassina, Donacia versicolorea, Macroplea mutica	0.467, 0.467, 0.465, 0.473	GCA_012567685.1, GCA_012568245.1, GCA_012570965.1, GCA_012571345.1
		Candidatus Stammera capleta	Cassida rubiginosa	0.271	Supplemental Material in Bauer et al. 2020
DksA	Global regulator, stress response, cell shape	Blochmannia	Colobopsis nipponica	0.728	GCA_014857065.1
		Buchnera aphidicola	Aphis fabae	0.634	GCA_009069125.1
		Enterobacteriaceae endosymbiont of the Donaciinae	Donacia marginata, Donacia thalassina, Donacia versicolorea, Macroplea mutica	0.467, 0.467, 0.465, 0.473	GCA_012567685.1, GCA_012568245.1, GCA_012570965.1, GCA_012571345.1
FNR	Regulator of transition from aerobic to anaerobic growth	Enterobacteriaceae endosymbiont of the Donaciinae	Donacia versicolorea, Macroplea mutica	0.465, 0.473	GCA_012570965.1, GCA_012571345.1
MetR	Methionine biosynthesis repressor	Buchnera aphidicola	Aphis fabae	0.634	GCA_009069125.1
		Blochmannia	Colobopsis nipponica	0.728	GCA_014857065.1
		Buchnera aphidicola	Aphis fabae	0.634	GCA_009069125.1
RpoH	Alternative sigma factor, global regulator of heat shock, carbon starvation and other stresses	Enterobacteriaceae endosymbiont of the Donaciinae	Donacia marginata, Donacia thalassina, Donacia versicolorea, Macroplea mutica	0.467, 0.467, 0.465, 0.473	GCA_012567685.1, GCA_012568245.1, GCA_012570965.1, GCA_012571345.1
		Candidatus Stammera capleta	Cassida rubiginosa	0.271	Supplemental Material in Bauer et al. 2020
Zur	Zinc uptake transcriptional repressor	Blochmannia	Colobopsis nipponica	0.728	GCA_014857065.1
