# Supplementary material for: Symbionts with eroded genomes adjust gene expression according to host life-stage and environment
Source: EMBO Rep. 2025 Aug 8;26(19):4656–74. doi: 10.1038/s44319-025-00525-2 (PMC12508126; doi:10.1038/s44319-025-00525-2)
Supplement: Supplementary file 15 — Dataset EV13 [file 44319_2025_525_MOESM15_ESM.xlsx]

## Sheet: Sheet1
Dataset EV13 - Host Gut Transcriptomes Taxon Assignment. Results from the taxonomic assignment of contigs in the gut transcriptomes of D. versicolorea and M. mutica

## Sheet: Dver
contig_id1	length	GC_content	contig_id2	read_cov	base_cov	contig_id3	taxonid	taxon_name
NODE_100000_length_1894_cov_2.649643_g34433_i0	1894	30.25	NODE_100000_length_1894_cov_2.649643_g34433_i0	50	3.9359
NODE_100001_length_1894_cov_2.308622_g34434_i0	1894	31.31	NODE_100001_length_1894_cov_2.308622_g34434_i0	59	4.6444
NODE_100002_length_1894_cov_2.203734_g34435_i0	1894	36.43	NODE_100002_length_1894_cov_2.203734_g34435_i0	48	3.7785	NODE_100002_length_1894_cov_2.203734_g34435_i0	222778	cellular_organisms	Eukaryota	Opisthokonta	Metazoa	Eumetazoa	Bilateria	Protostomia	Ecdysozoa	Panarthropoda	Arthropoda	Mandibulata	Pancrustacea	Hexapoda	Insecta	Dicondylia	Pterygota	Neoptera	Endopterygota	Hymenoptera	Tenthredinoidea	Tenthredinidae	Tenthredininae	Tenthredo	Tenthredo_mesomela
NODE_100003_length_1894_cov_2.131247_g34436_i0	1894	37.65	NODE_100003_length_1894_cov_2.131247_g34436_i0	49	3.8572
NODE_100004_length_1893_cov_657.793956_g1_i39028	1893	31.38	NODE_100004_length_1893_cov_657.793956_g1_i39028	3845	302.832
NODE_100005_length_1893_cov_305.640110_g1_i39029	1893	37.77	NODE_100005_length_1893_cov_305.640110_g1_i39029	1793	141.217	NODE_100005_length_1893_cov_305.640110_g1_i39029	143995	cellular_organisms	Eukaryota	Opisthokonta	Metazoa	Eumetazoa	Bilateria	Protostomia	Ecdysozoa	Panarthropoda	Arthropoda	Mandibulata	Pancrustacea	Hexapoda	Insecta	Dicondylia	Pterygota	Neoptera	Endopterygota	Hymenoptera	Apocrita	Aculeata	Apoidea	Megachilidae	Megachilinae	Megachilini	Megachile	Megachile_rotundata
NODE_100006_length_1893_cov_152.232418_g12364_i1	1893	32.49	NODE_100006_length_1893_cov_152.232418_g12364_i1	417	32.8429
NODE_100008_length_1893_cov_110.709341_g34437_i0	1893	46.28	NODE_100008_length_1893_cov_110.709341_g34437_i0	451	35.5208
NODE_100009_length_1893_cov_105.460440_g4789_i2	1893	33.81	NODE_100009_length_1893_cov_105.460440_g4789_i2	285	22.4466
NODE_100010_length_1893_cov_99.701099_g34438_i0	1893	32.28	NODE_100010_length_1893_cov_99.701099_g34438_i0	196	15.437
NODE_100012_length_1893_cov_77.902198_g1_i39032	1893	36.45	NODE_100012_length_1893_cov_77.902198_g1_i39032	430	33.8668
NODE_100013_length_1893_cov_71.212088_g1_i39033	1893	35.55	NODE_100013_length_1893_cov_71.212088_g1_i39033	248	19.5325
NODE_100014_length_1893_cov_65.499451_g34439_i0	1893	35.82	NODE_100014_length_1893_cov_65.499451_g34439_i0	894	70.4114	NODE_100014_length_1893_cov_65.499451_g34439_i0	50390	cellular_organisms	Eukaryota	Opisthokonta	Metazoa	Eumetazoa	Bilateria	Protostomia	Ecdysozoa	Panarthropoda	Arthropoda	Mandibulata	Pancrustacea	Hexapoda	Insecta	Dicondylia	Pterygota	Neoptera	Endopterygota	Coleoptera	Polyphaga	Cucujiformia	Chrysomeloidea	Chrysomelidae	Galerucinae	Luperini	Diabroticina	Diabroticites	Diabrotica	Diabrotica_virgifera	Diabrotica_virgifera_virgifera
NODE_100015_length_1893_cov_46.590659_g15942_i3	1893	39.36	NODE_100015_length_1893_cov_46.590659_g15942_i3	261	20.5564	NODE_100015_length_1893_cov_46.590659_g15942_i3	217634	cellular_organisms	Eukaryota	Opisthokonta	Metazoa	Eumetazoa	Bilateria	Protostomia	Ecdysozoa	Panarthropoda	Arthropoda	Mandibulata	Pancrustacea	Hexapoda	Insecta	Dicondylia	Pterygota	Neoptera	Endopterygota	Coleoptera	Polyphaga	Cucujiformia	Chrysomeloidea	Cerambycidae	Lamiinae	Lamiini	Anoplophora	Anoplophora_glabripennis
NODE_100016_length_1893_cov_40.037912_g1_i39034	1893	32.44	NODE_100016_length_1893_cov_40.037912_g1_i39034	72	5.6707	NODE_100016_length_1893_cov_40.037912_g1_i39034	202137	cellular_organisms	Eukaryota	Opisthokonta	Metazoa	Eumetazoa	Bilateria	Protostomia	Ecdysozoa	Panarthropoda	Arthropoda	Mandibulata	Pancrustacea	Hexapoda	Insecta	Dicondylia	Pterygota	Neoptera	Endopterygota	Coleoptera	Polyphaga	Cucujiformia	Curculionoidea	Curculionidae	Entiminae	Polydrusini	Polydrusus	Polydrusus_cervinus
NODE_100017_length_1893_cov_35.717033_g1_i39035	1893	31.85	NODE_100017_length_1893_cov_35.717033_g1_i39035	142	11.1839
NODE_100018_length_1893_cov_32.418132_g34440_i0	1893	34.87	NODE_100018_length_1893_cov_32.418132_g34440_i0	161	12.6804	NODE_100018_length_1893_cov_32.418132_g34440_i0	1385029	cellular_organisms	Eukaryota	Opisthokonta	Metazoa	Eumetazoa	Bilateria	Protostomia	Ecdysozoa	Panarthropoda	Arthropoda	Mandibulata	Pancrustacea	Hexapoda	Insecta	Dicondylia	Pterygota	Neoptera	Endopterygota	Hymenoptera	Tenthredinoidea	Tenthredinidae	Tenthredininae	Rhogogaster	Rhogogaster_chlorosoma
NODE_10001_length_8359_cov_73.598117_g1_i7870	8359	36.12	NODE_10001_length_8359_cov_73.598117_g1_i7870	440	7.8479	NODE_10001_length_8359_cov_73.598117_g1_i7870	80249	cellular_organisms	Eukaryota	Opisthokonta	Metazoa	Eumetazoa	Bilateria	Protostomia	Ecdysozoa	Panarthropoda	Arthropoda	Mandibulata	Pancrustacea	Hexapoda	Insecta	Dicondylia	Pterygota	Neoptera	Endopterygota	Coleoptera	Polyphaga	Cucujiformia	Chrysomeloidea	Chrysomelidae	Chrysomelinae	Chrysomelini	Phaedon	Phaedon_cochleariae
NODE_100020_length_1893_cov_24.786264_g34441_i0	1893	35.82	NODE_100020_length_1893_cov_24.786264_g34441_i0	205	16.1458
NODE_100021_length_1893_cov_22.564835_g34442_i0	1893	36.61	NODE_100021_length_1893_cov_22.564835_g34442_i0	92	7.2459	NODE_100021_length_1893_cov_22.564835_g34442_i0	1587174	cellular_organisms	Eukaryota	Opisthokonta	Metazoa	Eumetazoa	Bilateria	Protostomia	Ecdysozoa	Panarthropoda	Arthropoda	Mandibulata	Pancrustacea	Hexapoda	Insecta	Dicondylia	Pterygota	Neoptera	Endopterygota	Coleoptera	Polyphaga	Cucujiformia	Chrysomeloidea	Chrysomelidae	Chrysomelinae	Chrysomelini	Chrysolina	Chrysolina_oricalcia
NODE_100022_length_1893_cov_22.119231_g34443_i0	1893	33.39	NODE_100022_length_1893_cov_22.119231_g34443_i0	140	11.0264	NODE_100022_length_1893_cov_22.119231_g34443_i0	1587174	cellular_organisms	Eukaryota	Opisthokonta	Metazoa	Eumetazoa	Bilateria	Protostomia	Ecdysozoa	Panarthropoda	Arthropoda	Mandibulata	Pancrustacea	Hexapoda	Insecta	Dicondylia	Pterygota	Neoptera	Endopterygota	Coleoptera	Polyphaga	Cucujiformia	Chrysomeloidea	Chrysomelidae	Chrysomelinae	Chrysomelini	Chrysolina	Chrysolina_oricalcia
NODE_100024_length_1893_cov_16.787912_g4379_i4	1893	30.69	NODE_100024_length_1893_cov_16.787912_g4379_i4	194	15.2794
NODE_100027_length_1893_cov_10.160440_g34444_i0	1893	38.62	NODE_100027_length_1893_cov_10.160440_g34444_i0	131	10.3176	NODE_100027_length_1893_cov_10.160440_g34444_i0	1100915	cellular_organisms	Eukaryota	Opisthokonta	Metazoa	Eumetazoa	Bilateria	Protostomia	Ecdysozoa	Panarthropoda	Arthropoda	Mandibulata	Pancrustacea	Hexapoda	Insecta	Dicondylia	Pterygota	Neoptera	Endopterygota	Amphiesmenoptera	Lepidoptera	Glossata	Neolepidoptera	Heteroneura	Ditrysia	Apoditrysia	Tortricoidea	Tortricidae	Olethreutinae	Olethreutini	Apotomis	Apotomis_betuletana
NODE_100028_length_1893_cov_10.035165_g1_i39037	1893	34.44	NODE_100028_length_1893_cov_10.035165_g1_i39037	184	14.4918
NODE_100029_length_1893_cov_9.867033_g12367_i2	1893	33.91	NODE_100029_length_1893_cov_9.867033_g12367_i2	105	8.2698	NODE_100029_length_1893_cov_9.867033_g12367_i2	1587174	cellular_organisms	Eukaryota	Opisthokonta	Metazoa	Eumetazoa	Bilateria	Protostomia	Ecdysozoa	Panarthropoda	Arthropoda	Mandibulata	Pancrustacea	Hexapoda	Insecta	Dicondylia	Pterygota	Neoptera	Endopterygota	Coleoptera	Polyphaga	Cucujiformia	Chrysomeloidea	Chrysomelidae	Chrysomelinae	Chrysomelini	Chrysolina	Chrysolina_oricalcia
NODE_10002_length_8359_cov_59.953777_g1_i7871	8359	31.25	NODE_10002_length_8359_cov_59.953777_g1_i7871	719	12.8242	NODE_10002_length_8359_cov_59.953777_g1_i7871	362091	cellular_organisms	Eukaryota	Opisthokonta	Metazoa	Eumetazoa	Bilateria	Protostomia	Ecdysozoa	Panarthropoda	Arthropoda	Mandibulata	Pancrustacea	Hexapoda	Insecta	Dicondylia	Pterygota	Neoptera	Endopterygota	Hymenoptera	Tenthredinoidea	Tenthredinidae	Tenthredininae	Tenthredo	Tenthredo_notha
NODE_100030_length_1893_cov_9.214286_g34445_i0	1893	38.25	NODE_100030_length_1893_cov_9.214286_g34445_i0	81	6.3796	NODE_100030_length_1893_cov_9.214286_g34445_i0	2598218	cellular_organisms	Eukaryota	Opisthokonta	Metazoa	Eumetazoa	Bilateria	Protostomia	Ecdysozoa	Panarthropoda	Arthropoda	Mandibulata	Pancrustacea	Hexapoda	Insecta	Dicondylia	Pterygota	Neoptera	Endopterygota	Coleoptera	Polyphaga	Cucujiformia	Chrysomeloidea	Chrysomelidae	Galerucinae	Alticini	Psylliodes	Psylliodes_chrysocephala
NODE_100031_length_1893_cov_8.928022_g34446_i0	1893	35.29	NODE_100031_length_1893_cov_8.928022_g34446_i0	81	6.3796	NODE_100031_length_1893_cov_8.928022_g34446_i0	1587174	cellular_organisms	Eukaryota	Opisthokonta	Metazoa	Eumetazoa	Bilateria	Protostomia	Ecdysozoa	Panarthropoda	Arthropoda	Mandibulata	Pancrustacea	Hexapoda	Insecta	Dicondylia	Pterygota	Neoptera	Endopterygota	Coleoptera	Polyphaga	Cucujiformia	Chrysomeloidea	Chrysomelidae	Chrysomelinae	Chrysomelini	Chrysolina	Chrysolina_oricalcia
NODE_100032_length_1893_cov_8.601099_g34447_i0	1893	39.67	NODE_100032_length_1893_cov_8.601099_g34447_i0	134	10.5538
NODE_100033_length_1893_cov_8.048352_g2123_i5	1893	31.27	NODE_100033_length_1893_cov_8.048352_g2123_i5	40	3.1504
NODE_100034_length_1893_cov_7.796154_g34448_i0	1893	33.6	NODE_100034_length_1893_cov_7.796154_g34448_i0	100	7.876
NODE_100035_length_1893_cov_7.038462_g34449_i0	1893	42.05	NODE_100035_length_1893_cov_7.038462_g34449_i0	98	7.7185
NODE_100036_length_1893_cov_5.361538_g34450_i0	1893	32.44	NODE_100036_length_1893_cov_5.361538_g34450_i0	93	7.3247	NODE_100036_length_1893_cov_5.361538_g34450_i0	1587174	cellular_organisms	Eukaryota	Opisthokonta	Metazoa	Eumetazoa	Bilateria	Protostomia	Ecdysozoa	Panarthropoda	Arthropoda	Mandibulata	Pancrustacea	Hexapoda	Insecta	Dicondylia	Pterygota	Neoptera	Endopterygota	Coleoptera	Polyphaga	Cucujiformia	Chrysomeloidea	Chrysomelidae	Chrysomelinae	Chrysomelini	Chrysolina	Chrysolina_oricalcia
NODE_100037_length_1893_cov_5.163736_g34451_i0	1893	33.44	NODE_100037_length_1893_cov_5.163736_g34451_i0	88	6.9309
NODE_100038_length_1893_cov_4.680220_g10539_i1	1893	37.08	NODE_100038_length_1893_cov_4.680220_g10539_i1	65	5.1194	NODE_100038_length_1893_cov_4.680220_g10539_i1	1108569	cellular_organisms	Eukaryota	Opisthokonta	Metazoa	Eumetazoa	Bilateria	Protostomia	Ecdysozoa	Panarthropoda	Arthropoda	Mandibulata	Pancrustacea	Hexapoda	Insecta	Dicondylia	Pterygota	Neoptera	Endopterygota	Amphiesmenoptera	Lepidoptera	Glossata	Neolepidoptera	Heteroneura	Ditrysia	Apoditrysia	Sesioidea	Sesiidae	Sesiinae	Synanthedonini	Synanthedon	Synanthedon_andrenaeformis
NODE_100039_length_1893_cov_4.674725_g34452_i0	1893	36.08	NODE_100039_length_1893_cov_4.674725_g34452_i0	65	5.1194	NODE_100039_length_1893_cov_4.674725_g34452_i0	115357	cellular_organisms	Eukaryota	Opisthokonta	Metazoa	Eumetazoa	Bilateria	Protostomia	Ecdysozoa	Panarthropoda	Arthropoda	Mandibulata	Pancrustacea	Hexapoda	Insecta	Dicondylia	Pterygota	Neoptera	Endopterygota	Coleoptera	Polyphaga	Cucujiformia	Coccinelloidea	Coccinellidae	Coccinellinae	Coccinellini	Harmonia	Harmonia_axyridis
NODE_100040_length_1893_cov_4.500000_g34453_i0	1893	35.97	NODE_100040_length_1893_cov_4.500000_g34453_i0	69	5.4344
NODE_100041_length_1893_cov_4.065934_g34454_i0	1893	34.44	NODE_100041_length_1893_cov_4.065934_g34454_i0	165	12.9954
NODE_100042_length_1893_cov_3.942857_g34455_i0	1893	37.88	NODE_100042_length_1893_cov_3.942857_g34455_i0	55	4.3318	NODE_100042_length_1893_cov_3.942857_g34455_i0	414934	cellular_organisms	Eukaryota	Opisthokonta	Metazoa	Eumetazoa	Bilateria	Protostomia	Ecdysozoa	Panarthropoda	Arthropoda	Mandibulata	Pancrustacea	Hexapoda	Insecta	Dicondylia	Pterygota	Neoptera	Endopterygota	Coleoptera	Polyphaga	Staphyliniformia	Staphylinoidea	Silphidae	Silphinae	Phosphuga	Phosphuga_atrata
NODE_100043_length_1893_cov_3.893956_g34456_i0	1893	36.4	NODE_100043_length_1893_cov_3.893956_g34456_i0	59	4.6468
NODE_100044_length_1893_cov_3.657692_g34457_i0	1893	45.91	NODE_100044_length_1893_cov_3.657692_g34457_i0	68	5.3557
NODE_100045_length_1893_cov_3.561538_g34458_i0	1893	35.5	NODE_100045_length_1893_cov_3.561538_g34458_i0	62	4.8831	NODE_100045_length_1893_cov_3.561538_g34458_i0	7084	cellular_organisms	Eukaryota	Opisthokonta	Metazoa	Eumetazoa	Bilateria	Protostomia	Ecdysozoa	Panarthropoda	Arthropoda	Mandibulata	Pancrustacea	Hexapoda	Insecta	Dicondylia	Pterygota	Neoptera	Endopterygota	Coleoptera	Polyphaga	Cucujiformia	Coccinelloidea	Coccinellidae	Coccinellinae	Coccinellini	Adalia	Adalia_bipunctata
NODE_100046_length_1893_cov_3.481319_g34459_i0	1893	37.24	NODE_100046_length_1893_cov_3.481319_g34459_i0	75	5.907	NODE_100046_length_1893_cov_3.481319_g34459_i0	1587174	cellular_organisms	Eukaryota	Opisthokonta	Metazoa	Eumetazoa	Bilateria	Protostomia	Ecdysozoa	Panarthropoda	Arthropoda	Mandibulata	Pancrustacea	Hexapoda	Insecta	Dicondylia	Pterygota	Neoptera	Endopterygota	Coleoptera	Polyphaga	Cucujiformia	Chrysomeloidea	Chrysomelidae	Chrysomelinae	Chrysomelini	Chrysolina	Chrysolina_oricalcia
NODE_100047_length_1893_cov_3.074725_g34460_i0	1893	33.65	NODE_100047_length_1893_cov_3.074725_g34460_i0	40	3.1504
NODE_100048_length_1893_cov_2.948352_g34461_i0	1893	30.96	NODE_100048_length_1893_cov_2.948352_g34461_i0	45	3.5442
NODE_100049_length_1893_cov_2.736813_g34462_i0	1893	32.33	NODE_100049_length_1893_cov_2.736813_g34462_i0	71	5.592	NODE_100049_length_1893_cov_2.736813_g34462_i0	347359	cellular_organisms	Eukaryota	Opisthokonta	Metazoa	Eumetazoa	Bilateria	Protostomia	Ecdysozoa	Panarthropoda	Arthropoda	Mandibulata	Pancrustacea	Hexapoda	Insecta	Dicondylia	Pterygota	Neoptera	Endopterygota	Coleoptera	Polyphaga	Cucujiformia	Coccinelloidea	Coccinellidae	Coccinellinae	Halyziini	Halyzia	Halyzia_sedecimguttata
NODE_10004_length_8358_cov_81.525890_g1_i7873	8358	34.27	NODE_10004_length_8358_cov_81.525890_g1_i7873	745	13.2896	NODE_10004_length_8358_cov_81.525890_g1_i7873	414934	cellular_organisms	Eukaryota	Opisthokonta	Metazoa	Eumetazoa	Bilateria	Protostomia	Ecdysozoa	Panarthropoda	Arthropoda	Mandibulata	Pancrustacea	Hexapoda	Insecta	Dicondylia	Pterygota	Neoptera	Endopterygota	Coleoptera	Polyphaga	Staphyliniformia	Staphylinoidea	Silphidae	Silphinae	Phosphuga	Phosphuga_atrata
NODE_100050_length_1893_cov_2.568132_g34463_i0	1893	34.5	NODE_100050_length_1893_cov_2.568132_g34463_i0	36	2.8354
NODE_100051_length_1893_cov_2.217033_g34464_i0	1893	65.93	NODE_100051_length_1893_cov_2.217033_g34464_i0	54	4.253	NODE_100051_length_1893_cov_2.217033_g34464_i0	416348	cellular_organisms	Archaea	Euryarchaeota	Stenosarchaea_group	Halobacteria	Haloferacales	Halorubraceae	Halorubrum	Halorubrum_lacusprofundi	Halorubrum_lacusprofundi_ATCC_49239
NODE_100052_length_1892_cov_544.549203_g34465_i0	1892	33.19	NODE_100052_length_1892_cov_544.549203_g34465_i0	9324	734.746
NODE_100054_length_1892_cov_232.936778_g34466_i0	1892	49.26	NODE_100054_length_1892_cov_232.936778_g34466_i0	315	24.9544
NODE_100055_length_1892_cov_206.483233_g34467_i0	1892	37.16	NODE_100055_length_1892_cov_206.483233_g34467_i0	335	26.3985
NODE_100056_length_1892_cov_187.797141_g34468_i0	1892	31.82	NODE_100056_length_1892_cov_187.797141_g34468_i0	619	48.7782	NODE_100056_length_1892_cov_187.797141_g34468_i0	80249	cellular_organisms	Eukaryota	Opisthokonta	Metazoa	Eumetazoa	Bilateria	Protostomia	Ecdysozoa	Panarthropoda	Arthropoda	Mandibulata	Pancrustacea	Hexapoda	Insecta	Dicondylia	Pterygota	Neoptera	Endopterygota	Coleoptera	Polyphaga	Cucujiformia	Chrysomeloidea	Chrysomelidae	Chrysomelinae	Chrysomelini	Phaedon	Phaedon_cochleariae
NODE_100059_length_1892_cov_128.045080_g34471_i0	1892	41.01	NODE_100059_length_1892_cov_128.045080_g34471_i0	2806	221.117	NODE_100059_length_1892_cov_128.045080_g34471_i0	7213	cellular_organisms	Eukaryota	Opisthokonta	Metazoa	Eumetazoa	Bilateria	Protostomia	Ecdysozoa	Panarthropoda	Arthropoda	Mandibulata	Pancrustacea	Hexapoda	Insecta	Dicondylia	Pterygota	Neoptera	Endopterygota	Diptera	Brachycera	Muscomorpha	Eremoneura	Cyclorrhapha	Schizophora	Acalyptratae	Tephritoidea	Tephritidae	Dacinae	Ceratitidini	Ceratitis	Ceratitis	Ceratitis_capitata
NODE_10005_length_8357_cov_787.873491_g1_i7874	8357	33.82	NODE_10005_length_8357_cov_787.873491_g1_i7874	793	14.1475	NODE_10005_length_8357_cov_787.873491_g1_i7874	217634	cellular_organisms	Eukaryota	Opisthokonta	Metazoa	Eumetazoa	Bilateria	Protostomia	Ecdysozoa	Panarthropoda	Arthropoda	Mandibulata	Pancrustacea	Hexapoda	Insecta	Dicondylia	Pterygota	Neoptera	Endopterygota	Coleoptera	Polyphaga	Cucujiformia	Chrysomeloidea	Cerambycidae	Lamiinae	Lamiini	Anoplophora	Anoplophora_glabripennis
NODE_100061_length_1892_cov_69.147334_g34473_i0	1892	35.1	NODE_100061_length_1892_cov_69.147334_g34473_i0	1279	100.787
NODE_100063_length_1892_cov_50.745465_g1_i39040	1892	37	NODE_100063_length_1892_cov_50.745465_g1_i39040	147	11.5838	NODE_100063_length_1892_cov_50.745465_g1_i39040	80249	cellular_organisms	Eukaryota	Opisthokonta	Metazoa	Eumetazoa	Bilateria	Protostomia	Ecdysozoa	Panarthropoda	Arthropoda	Mandibulata	Pancrustacea	Hexapoda	Insecta	Dicondylia	Pterygota	Neoptera	Endopterygota	Coleoptera	Polyphaga	Cucujiformia	Chrysomeloidea	Chrysomelidae	Chrysomelinae	Chrysomelini	Phaedon	Phaedon_cochleariae
NODE_100065_length_1892_cov_45.770753_g6351_i1	1892	34.78	NODE_100065_length_1892_cov_45.770753_g6351_i1	272	21.434
NODE_100068_length_1892_cov_34.473337_g1_i39042	1892	33.19	NODE_100068_length_1892_cov_34.473337_g1_i39042	79	6.2253
NODE_100069_length_1892_cov_31.617372_g34474_i0	1892	34.99	NODE_100069_length_1892_cov_31.617372_g34474_i0	523	41.2133
NODE_10006_length_8357_cov_34.304684_g928_i0	8357	36.2	NODE_10006_length_8357_cov_34.304684_g928_i0	2330	41.5683	NODE_10006_length_8357_cov_34.304684_g928_i0	1587174	cellular_organisms	Eukaryota	Opisthokonta	Metazoa	Eumetazoa	Bilateria	Protostomia	Ecdysozoa	Panarthropoda	Arthropoda	Mandibulata	Pancrustacea	Hexapoda	Insecta	Dicondylia	Pterygota	Neoptera	Endopterygota	Coleoptera	Polyphaga	Cucujiformia	Chrysomeloidea	Chrysomelidae	Chrysomelinae	Chrysomelini	Chrysolina	Chrysolina_oricalcia
NODE_100070_length_1892_cov_30.771303_g1_i39043	1892	27.38	NODE_100070_length_1892_cov_30.771303_g1_i39043	105	8.2742
NODE_100072_length_1892_cov_16.454096_g1_i39044	1892	33.62	NODE_100072_length_1892_cov_16.454096_g1_i39044	114	8.9834
NODE_100074_length_1892_cov_11.698736_g34475_i0	1892	45.45	NODE_100074_length_1892_cov_11.698736_g34475_i0	153	12.0567
NODE_100076_length_1892_cov_9.615723_g34476_i0	1892	35.99	NODE_100076_length_1892_cov_9.615723_g34476_i0	47	3.7037
NODE_100078_length_1892_cov_6.640462_g6842_i6	1892	33.67	NODE_100078_length_1892_cov_6.640462_g6842_i6	41	3.2309
NODE_100079_length_1892_cov_6.493678_g34477_i0	1892	35.94	NODE_100079_length_1892_cov_6.493678_g34477_i0	119	9.3774
NODE_10007_length_8356_cov_365.158155_g1_i7875	8356	33.54	NODE_10007_length_8356_cov_365.158155_g1_i7875	1767	31.5279	NODE_10007_length_8356_cov_365.158155_g1_i7875	878968	cellular_organisms	Eukaryota	Opisthokonta	Metazoa	Eumetazoa	Bilateria	Protostomia	Ecdysozoa	Panarthropoda	Arthropoda	Mandibulata	Pancrustacea	Hexapoda	Insecta	Dicondylia	Pterygota	Neoptera	Endopterygota	Coleoptera	Polyphaga	Cucujiformia	Chrysomeloidea	Cerambycidae	Lepturinae	Lepturini	Rutpela	Rutpela_maculata
NODE_100080_length_1892_cov_5.548103_g34478_i0	1892	36.58	NODE_100080_length_1892_cov_5.548103_g34478_i0	254	20.0156
NODE_100081_length_1892_cov_4.926883_g34479_i0	1892	34.57	NODE_100081_length_1892_cov_4.926883_g34479_i0	77	6.0677
NODE_100082_length_1892_cov_4.827927_g34480_i0	1892	35.84	NODE_100082_length_1892_cov_4.827927_g34480_i0	105	8.2742	NODE_100082_length_1892_cov_4.827927_g34480_i0	1553677	cellular_organisms	Eukaryota	Opisthokonta	Metazoa	Eumetazoa	Bilateria	Protostomia	Ecdysozoa	Panarthropoda	Arthropoda	Mandibulata	Pancrustacea	Hexapoda	Insecta	Dicondylia	Pterygota	Neoptera	Endopterygota	Coleoptera	Polyphaga	Elateriformia	Elateroidea	Cantharidae	Cantharinae	Podabrus	Podabrus_alpinus
NODE_100084_length_1892_cov_4.492578_g34481_i0	1892	29.55	NODE_100084_length_1892_cov_4.492578_g34481_i0	64	5.0433
NODE_100085_length_1892_cov_4.415613_g26517_i1	1892	30.29	NODE_100085_length_1892_cov_4.415613_g26517_i1	59	4.6493
NODE_100086_length_1892_cov_4.337548_g34482_i0	1892	35.2	NODE_100086_length_1892_cov_4.337548_g34482_i0	54	4.2553
NODE_100087_length_1892_cov_3.770753_g34483_i0	1892	32.88	NODE_100087_length_1892_cov_3.770753_g34483_i0	75	5.9101
NODE_100088_length_1892_cov_3.526663_g34484_i0	1892	33.56	NODE_100088_length_1892_cov_3.526663_g34484_i0	42	3.3097	NODE_100088_length_1892_cov_3.526663_g34484_i0	1587174	cellular_organisms	Eukaryota	Opisthokonta	Metazoa	Eumetazoa	Bilateria	Protostomia	Ecdysozoa	Panarthropoda	Arthropoda	Mandibulata	Pancrustacea	Hexapoda	Insecta	Dicondylia	Pterygota	Neoptera	Endopterygota	Coleoptera	Polyphaga	Cucujiformia	Chrysomeloidea	Chrysomelidae	Chrysomelinae	Chrysomelini	Chrysolina	Chrysolina_oricalcia
NODE_100089_length_1892_cov_3.098955_g34485_i0	1892	32.88	NODE_100089_length_1892_cov_3.098955_g34485_i0	91	7.1709
NODE_100090_length_1892_cov_3.040132_g2401_i9	1892	37	NODE_100090_length_1892_cov_3.040132_g2401_i9	46	3.6249
NODE_100091_length_1892_cov_3.018142_g34486_i0	1892	37.63	NODE_100091_length_1892_cov_3.018142_g34486_i0	56	4.4129	NODE_100091_length_1892_cov_3.018142_g34486_i0	7084	cellular_organisms	Eukaryota	Opisthokonta	Metazoa	Eumetazoa	Bilateria	Protostomia	Ecdysozoa	Panarthropoda	Arthropoda	Mandibulata	Pancrustacea	Hexapoda	Insecta	Dicondylia	Pterygota	Neoptera	Endopterygota	Coleoptera	Polyphaga	Cucujiformia	Coccinelloidea	Coccinellidae	Coccinellinae	Coccinellini	Adalia	Adalia_bipunctata
NODE_100092_length_1892_cov_2.790544_g34487_i0	1892	35.84	NODE_100092_length_1892_cov_2.790544_g34487_i0	61	4.8069	NODE_100092_length_1892_cov_2.790544_g34487_i0	80249	cellular_organisms	Eukaryota	Opisthokonta	Metazoa	Eumetazoa	Bilateria	Protostomia	Ecdysozoa	Panarthropoda	Arthropoda	Mandibulata	Pancrustacea	Hexapoda	Insecta	Dicondylia	Pterygota	Neoptera	Endopterygota	Coleoptera	Polyphaga	Cucujiformia	Chrysomeloidea	Chrysomelidae	Chrysomelinae	Chrysomelini	Phaedon	Phaedon_cochleariae
NODE_100093_length_1892_cov_2.644310_g34488_i0	1892	35.78	NODE_100093_length_1892_cov_2.644310_g34488_i0	47	3.7037
NODE_100094_length_1892_cov_1.814733_g34489_i0	1892	35.78	NODE_100094_length_1892_cov_1.814733_g34489_i0	34	2.6793	NODE_100094_length_1892_cov_1.814733_g34489_i0	346820	cellular_organisms	Eukaryota	Opisthokonta	Metazoa	Eumetazoa	Bilateria	Protostomia	Ecdysozoa	Panarthropoda	Arthropoda	Mandibulata	Pancrustacea	Hexapoda	Insecta	Dicondylia	Pterygota	Neoptera	Endopterygota	Coleoptera	Polyphaga	Staphyliniformia	Staphylinoidea	Staphylinidae	Staphylininae_group	Staphylininae	Staphylinini	Philonthus	Philonthus_cognatus
NODE_100098_length_1891_cov_284.355886_g1_i39047	1891	34.69	NODE_100098_length_1891_cov_284.355886_g1_i39047	111	8.7516
NODE_100099_length_1891_cov_275.552805_g25646_i1	1891	34.8	NODE_100099_length_1891_cov_275.552805_g25646_i1	44	3.4691	NODE_100099_length_1891_cov_275.552805_g25646_i1	1587174	cellular_organisms	Eukaryota	Opisthokonta	Metazoa	Eumetazoa	Bilateria	Protostomia	Ecdysozoa	Panarthropoda	Arthropoda	Mandibulata	Pancrustacea	Hexapoda	Insecta	Dicondylia	Pterygota	Neoptera	Endopterygota	Coleoptera	Polyphaga	Cucujiformia	Chrysomeloidea	Chrysomelidae	Chrysomelinae	Chrysomelini	Chrysolina	Chrysolina_oricalcia
NODE_1000_length_15811_cov_480.575168_g1_i898	15811	35.03	NODE_1000_length_15811_cov_480.575168_g1_i898	2408	22.7067	NODE_1000_length_15811_cov_480.575168_g1_i898	286706	cellular_organisms	Eukaryota	Opisthokonta	Metazoa	Eumetazoa	Bilateria	Protostomia	Ecdysozoa	Panarthropoda	Arthropoda	Mandibulata	Pancrustacea	Hexapoda	Insecta	Dicondylia	Pterygota	Neoptera	Paraneoptera	Hemiptera	Prosorrhyncha	Heteroptera	Euheteroptera	Neoheteroptera	Panheteroptera	Pentatomomorpha	Pentatomoidea	Pentatomidae	Pentatominae	Halyomorpha	Halyomorpha_halys
NODE_100100_length_1891_cov_182.473047_g34492_i0	1891	35.54	NODE_100100_length_1891_cov_182.473047_g34492_i0	111	8.7516
NODE_100101_length_1891_cov_118.574257_g34493_i0	1891	31.73	NODE_100101_length_1891_cov_118.574257_g34493_i0	359	28.3047
NODE_100102_length_1891_cov_115.904290_g34494_i0	1891	35.38	NODE_100102_length_1891_cov_115.904290_g34494_i0	242	19.0801
NODE_100103_length_1891_cov_97.957096_g1_i39048	1891	30.94	NODE_100103_length_1891_cov_97.957096_g1_i39048	214	16.8725
NODE_100104_length_1891_cov_71.974147_g34495_i0	1891	30.41	NODE_100104_length_1891_cov_71.974147_g34495_i0	272	21.4454
NODE_100107_length_1891_cov_52.837184_g1_i39049	1891	35.85	NODE_100107_length_1891_cov_52.837184_g1_i39049	186	14.6649
NODE_100108_length_1891_cov_49.723322_g34498_i0	1891	18.4	NODE_100108_length_1891_cov_49.723322_g34498_i0	208653	16450.9	NODE_100108_length_1891_cov_49.723322_g34498_i0	2675788	cellular_organisms	Bacteria	Proteobacteria	Gammaproteobacteria	Enterobacterales	Enterobacteriaceae	unclassified_Enterobacteriaceae	Enterobacteriaceae_endosymbiont_of_Donacia_versicolorea
NODE_100109_length_1891_cov_46.099560_g1_i39050	1891	37.97	NODE_100109_length_1891_cov_46.099560_g1_i39050	16	1.2615	NODE_100109_length_1891_cov_46.099560_g1_i39050	987918	cellular_organisms	Eukaryota	Opisthokonta	Metazoa	Eumetazoa	Bilateria	Protostomia	Ecdysozoa	Panarthropoda	Arthropoda	Mandibulata	Pancrustacea	Hexapoda	Insecta	Dicondylia	Pterygota	Neoptera	Endopterygota	Amphiesmenoptera	Lepidoptera	Glossata	Neolepidoptera	Heteroneura	Ditrysia	Obtectomera	Noctuoidea	Erebidae	Arctiinae	Lithosiini	Cybosia	Cybosia_mesomella
NODE_100110_length_1891_cov_44.246975_g1_i39051	1891	32.15	NODE_100110_length_1891_cov_44.246975_g1_i39051	122	9.6189	NODE_100110_length_1891_cov_44.246975_g1_i39051	80249	cellular_organisms	Eukaryota	Opisthokonta	Metazoa	Eumetazoa	Bilateria	Protostomia	Ecdysozoa	Panarthropoda	Arthropoda	Mandibulata	Pancrustacea	Hexapoda	Insecta	Dicondylia	Pterygota	Neoptera	Endopterygota	Coleoptera	Polyphaga	Cucujiformia	Chrysomeloidea	Chrysomelidae	Chrysomelinae	Chrysomelini	Phaedon	Phaedon_cochleariae
NODE_100114_length_1891_cov_24.236524_g33948_i1	1891	33.16	NODE_100114_length_1891_cov_24.236524_g33948_i1	90	7.1336	NODE_100114_length_1891_cov_24.236524_g33948_i1	179674	cellular_organisms	Eukaryota	Opisthokonta	Metazoa	Eumetazoa	Bilateria	Protostomia	Ecdysozoa	Panarthropoda	Arthropoda	Mandibulata	Pancrustacea	Hexapoda	Insecta	Dicondylia	Pterygota	Neoptera	Endopterygota	Amphiesmenoptera	Lepidoptera	Glossata	Neolepidoptera	Heteroneura	Ditrysia	Obtectomera	Noctuoidea	Noctuidae	Plusiinae	Diachrysia	Diachrysia_chrysitis
NODE_100117_length_1891_cov_11.507701_g7348_i4	1891	35.96	NODE_100117_length_1891_cov_11.507701_g7348_i4	90	7.0959
NODE_10011_length_8354_cov_139.309866_g1_i7878	8354	31.53	NODE_10011_length_8354_cov_139.309866_g1_i7878	436	7.7812	NODE_10011_length_8354_cov_139.309866_g1_i7878	1431903	cellular_organisms	Eukaryota	Opisthokonta	Metazoa	Eumetazoa	Bilateria	Protostomia	Ecdysozoa	Panarthropoda	Arthropoda	Mandibulata	Pancrustacea	Hexapoda	Insecta	Dicondylia	Pterygota	Neoptera	Endopterygota	Coleoptera	Polyphaga	Cucujiformia	Cucujoidea	Nitidulidae	Meligethinae	Brassicogethes	Brassicogethes_aeneus
NODE_100120_length_1891_cov_8.870187_g7727_i3	1891	38.39	NODE_100120_length_1891_cov_8.870187_g7727_i3	74	5.8344	NODE_100120_length_1891_cov_8.870187_g7727_i3	467358	cellular_organisms	Eukaryota	Opisthokonta	Metazoa	Eumetazoa	Bilateria	Protostomia	Ecdysozoa	Panarthropoda	Arthropoda	Mandibulata	Pancrustacea	Hexapoda	Insecta	Dicondylia	Pterygota	Neoptera	Endopterygota	Coleoptera	Polyphaga	Cucujiformia	Curculionoidea	Curculionidae	Ceutorhynchinae	Ceutorhynchus	Ceutorhynchus_assimilis
NODE_100121_length_1891_cov_8.804730_g1_i39054	1891	36.96	NODE_100121_length_1891_cov_8.804730_g1_i39054	61	4.8094	NODE_100121_length_1891_cov_8.804730_g1_i39054	7061	cellular_organisms	Eukaryota	Opisthokonta	Metazoa	Eumetazoa	Bilateria	Protostomia	Ecdysozoa	Panarthropoda	Arthropoda	Mandibulata	Pancrustacea	Hexapoda	Insecta	Dicondylia	Pterygota	Neoptera	Endopterygota	Coleoptera	Polyphaga	Scarabaeiformia	Scarabaeoidea	Scarabaeidae	Melolonthinae	Melolontha	Melolontha_melolontha
NODE_100123_length_1891_cov_7.492849_g34500_i0	1891	30.62	NODE_100123_length_1891_cov_7.492849_g34500_i0	107	8.4362
NODE_100124_length_1891_cov_6.421892_g34501_i0	1891	29.19	NODE_100124_length_1891_cov_6.421892_g34501_i0	82	6.4652	NODE_100124_length_1891_cov_6.421892_g34501_i0	2598218	cellular_organisms	Eukaryota	Opisthokonta	Metazoa	Eumetazoa	Bilateria	Protostomia	Ecdysozoa	Panarthropoda	Arthropoda	Mandibulata	Pancrustacea	Hexapoda	Insecta	Dicondylia	Pterygota	Neoptera	Endopterygota	Coleoptera	Polyphaga	Cucujiformia	Chrysomeloidea	Chrysomelidae	Galerucinae	Alticini	Psylliodes	Psylliodes_chrysocephala
NODE_100125_length_1891_cov_6.195820_g24071_i1	1891	31.36	NODE_100125_length_1891_cov_6.195820_g24071_i1	38	2.996	NODE_100125_length_1891_cov_6.195820_g24071_i1	1587174	cellular_organisms	Eukaryota	Opisthokonta	Metazoa	Eumetazoa	Bilateria	Protostomia	Ecdysozoa	Panarthropoda	Arthropoda	Mandibulata	Pancrustacea	Hexapoda	Insecta	Dicondylia	Pterygota	Neoptera	Endopterygota	Coleoptera	Polyphaga	Cucujiformia	Chrysomeloidea	Chrysomelidae	Chrysomelinae	Chrysomelini	Chrysolina	Chrysolina_oricalcia
NODE_100126_length_1891_cov_6.118812_g13799_i2	1891	30.62	NODE_100126_length_1891_cov_6.118812_g13799_i2	62	4.8883
NODE_100127_length_1891_cov_5.436744_g34502_i0	1891	35.8	NODE_100127_length_1891_cov_5.436744_g34502_i0	75	5.9132	NODE_100127_length_1891_cov_5.436744_g34502_i0	346820	cellular_organisms	Eukaryota	Opisthokonta	Metazoa	Eumetazoa	Bilateria	Protostomia	Ecdysozoa	Panarthropoda	Arthropoda	Mandibulata	Pancrustacea	Hexapoda	Insecta	Dicondylia	Pterygota	Neoptera	Endopterygota	Coleoptera	Polyphaga	Staphyliniformia	Staphylinoidea	Staphylinidae	Staphylininae_group	Staphylininae	Staphylinini	Philonthus	Philonthus_cognatus
NODE_100128_length_1891_cov_5.364686_g34503_i0	1891	30.2	NODE_100128_length_1891_cov_5.364686_g34503_i0	75	5.9132
NODE_100129_length_1891_cov_5.352035_g18568_i1	1891	36.44	NODE_100129_length_1891_cov_5.352035_g18568_i1	69	5.4402
NODE_10012_length_8354_cov_44.529042_g1_i7879	8354	32.1	NODE_10012_length_8354_cov_44.529042_g1_i7879	502	8.9591	NODE_10012_length_8354_cov_44.529042_g1_i7879	1431903	cellular_organisms	Eukaryota	Opisthokonta	Metazoa	Eumetazoa	Bilateria	Protostomia	Ecdysozoa	Panarthropoda	Arthropoda	Mandibulata	Pancrustacea	Hexapoda	Insecta	Dicondylia	Pterygota	Neoptera	Endopterygota	Coleoptera	Polyphaga	Cucujiformia	Cucujoidea	Nitidulidae	Meligethinae	Brassicogethes	Brassicogethes_aeneus
NODE_100130_length_1891_cov_5.227723_g1_i39056	1891	31.31	NODE_100130_length_1891_cov_5.227723_g1_i39056	78	6.1498	NODE_100130_length_1891_cov_5.227723_g1_i39056	1587174	cellular_organisms	Eukaryota	Opisthokonta	Metazoa	Eumetazoa	Bilateria	Protostomia	Ecdysozoa	Panarthropoda	Arthropoda	Mandibulata	Pancrustacea	Hexapoda	Insecta	Dicondylia	Pterygota	Neoptera	Endopterygota	Coleoptera	Polyphaga	Cucujiformia	Chrysomeloidea	Chrysomelidae	Chrysomelinae	Chrysomelini	Chrysolina	Chrysolina_oricalcia
NODE_100132_length_1891_cov_4.275028_g34504_i0	1891	30.78	NODE_100132_length_1891_cov_4.275028_g34504_i0	76	5.9921	NODE_100132_length_1891_cov_4.275028_g34504_i0	1587174	cellular_organisms	Eukaryota	Opisthokonta	Metazoa	Eumetazoa	Bilateria	Protostomia	Ecdysozoa	Panarthropoda	Arthropoda	Mandibulata	Pancrustacea	Hexapoda	Insecta	Dicondylia	Pterygota	Neoptera	Endopterygota	Coleoptera	Polyphaga	Cucujiformia	Chrysomeloidea	Chrysomelidae	Chrysomelinae	Chrysomelini	Chrysolina	Chrysolina_oricalcia
NODE_100133_length_1891_cov_4.154565_g34505_i0	1891	36.28	NODE_100133_length_1891_cov_4.154565_g34505_i0	74	5.8344	NODE_100133_length_1891_cov_4.154565_g34505_i0	1587174	cellular_organisms	Eukaryota	Opisthokonta	Metazoa	Eumetazoa	Bilateria	Protostomia	Ecdysozoa	Panarthropoda	Arthropoda	Mandibulata	Pancrustacea	Hexapoda	Insecta	Dicondylia	Pterygota	Neoptera	Endopterygota	Coleoptera	Polyphaga	Cucujiformia	Chrysomeloidea	Chrysomelidae	Chrysomelinae	Chrysomelini	Chrysolina	Chrysolina_oricalcia
NODE_100134_length_1891_cov_3.816832_g34506_i0	1891	37.49	NODE_100134_length_1891_cov_3.816832_g34506_i0	55	4.3364
NODE_100135_length_1891_cov_3.210671_g25636_i1	1891	37.92	NODE_100135_length_1891_cov_3.210671_g25636_i1	51	4.021
NODE_100136_length_1891_cov_3.078108_g34507_i0	1891	36.75	NODE_100136_length_1891_cov_3.078108_g34507_i0	55	4.3364
NODE_100137_length_1891_cov_3.011001_g34508_i0	1891	39.56	NODE_100137_length_1891_cov_3.011001_g34508_i0	56	4.4152
NODE_100138_length_1891_cov_2.812431_g34509_i0	1891	32.58	NODE_100138_length_1891_cov_2.812431_g34509_i0	53	4.1787	NODE_100138_length_1891_cov_2.812431_g34509_i0	1587174	cellular_organisms	Eukaryota	Opisthokonta	Metazoa	Eumetazoa	Bilateria	Protostomia	Ecdysozoa	Panarthropoda	Arthropoda	Mandibulata	Pancrustacea	Hexapoda	Insecta	Dicondylia	Pterygota	Neoptera	Endopterygota	Coleoptera	Polyphaga	Cucujiformia	Chrysomeloidea	Chrysomelidae	Chrysomelinae	Chrysomelini	Chrysolina	Chrysolina_oricalcia
NODE_100139_length_1891_cov_2.566007_g34510_i0	1891	33	NODE_100139_length_1891_cov_2.566007_g34510_i0	57	4.4941
NODE_100140_length_1891_cov_2.533553_g34511_i0	1891	35.96	NODE_100140_length_1891_cov_2.533553_g34511_i0	37	2.9172
NODE_100141_length_1891_cov_2.465347_g34512_i0	1891	33.47	NODE_100141_length_1891_cov_2.465347_g34512_i0	39	3.0749	NODE_100141_length_1891_cov_2.465347_g34512_i0	1587174	cellular_organisms	Eukaryota	Opisthokonta	Metazoa	Eumetazoa	Bilateria	Protostomia	Ecdysozoa	Panarthropoda	Arthropoda	Mandibulata	Pancrustacea	Hexapoda	Insecta	Dicondylia	Pterygota	Neoptera	Endopterygota	Coleoptera	Polyphaga	Cucujiformia	Chrysomeloidea	Chrysomelidae	Chrysomelinae	Chrysomelini	Chrysolina	Chrysolina_oricalcia
NODE_100142_length_1891_cov_2.383388_g34513_i0	1891	33.37	NODE_100142_length_1891_cov_2.383388_g34513_i0	51	4.021
NODE_100143_length_1891_cov_2.363586_g34514_i0	1891	32.68	NODE_100143_length_1891_cov_2.363586_g34514_i0	36	2.8384	NODE_100143_length_1891_cov_2.363586_g34514_i0	1587174	cellular_organisms	Eukaryota	Opisthokonta	Metazoa	Eumetazoa	Bilateria	Protostomia	Ecdysozoa	Panarthropoda	Arthropoda	Mandibulata	Pancrustacea	Hexapoda	Insecta	Dicondylia	Pterygota	Neoptera	Endopterygota	Coleoptera	Polyphaga	Cucujiformia	Chrysomeloidea	Chrysomelidae	Chrysomelinae	Chrysomelini	Chrysolina	Chrysolina_oricalcia
NODE_100144_length_1891_cov_2.363586_g34515_i0	1891	33.05	NODE_100144_length_1891_cov_2.363586_g34515_i0	35	2.7595	NODE_100144_length_1891_cov_2.363586_g34515_i0	2598218	cellular_organisms	Eukaryota	Opisthokonta	Metazoa	Eumetazoa	Bilateria	Protostomia	Ecdysozoa	Panarthropoda	Arthropoda	Mandibulata	Pancrustacea	Hexapoda	Insecta	Dicondylia	Pterygota	Neoptera	Endopterygota	Coleoptera	Polyphaga	Cucujiformia	Chrysomeloidea	Chrysomelidae	Galerucinae	Alticini	Psylliodes	Psylliodes_chrysocephala
NODE_100145_length_1891_cov_2.325633_g34516_i0	1891	30.62	NODE_100145_length_1891_cov_2.325633_g34516_i0	33	2.6018
NODE_100146_length_1890_cov_562.370941_g16826_i3	1890	41.9	NODE_100146_length_1890_cov_562.370941_g16826_i3	272	21.4567	NODE_100146_length_1890_cov_562.370941_g16826_i3	7061	cellular_organisms	Eukaryota	Opisthokonta	Metazoa	Eumetazoa	Bilateria	Protostomia	Ecdysozoa	Panarthropoda	Arthropoda	Mandibulata	Pancrustacea	Hexapoda	Insecta	Dicondylia	Pterygota	Neoptera	Endopterygota	Coleoptera	Polyphaga	Scarabaeiformia	Scarabaeoidea	Scarabaeidae	Melolonthinae	Melolontha	Melolontha_melolontha
NODE_100147_length_1890_cov_274.167859_g34517_i0	1890	37.2	NODE_100147_length_1890_cov_274.167859_g34517_i0	334	26.4877
NODE_100148_length_1890_cov_141.943864_g1976_i31	1890	33.39	NODE_100148_length_1890_cov_141.943864_g1976_i31	53	4.1809
NODE_10014_length_8353_cov_1284.008816_g670_i2	8353	40.7	NODE_10014_length_8353_cov_1284.008816_g670_i2	22326	398.497	NODE_10014_length_8353_cov_1284.008816_g670_i2	50390	cellular_organisms	Eukaryota	Opisthokonta	Metazoa	Eumetazoa	Bilateria	Protostomia	Ecdysozoa	Panarthropoda	Arthropoda	Mandibulata	Pancrustacea	Hexapoda	Insecta	Dicondylia	Pterygota	Neoptera	Endopterygota	Coleoptera	Polyphaga	Cucujiformia	Chrysomeloidea	Chrysomelidae	Galerucinae	Luperini	Diabroticina	Diabroticites	Diabrotica	Diabrotica_virgifera	Diabrotica_virgifera_virgifera
NODE_100150_length_1890_cov_109.227298_g7734_i1	1890	39.42	NODE_100150_length_1890_cov_109.227298_g7734_i1	1194	94.1887	NODE_100150_length_1890_cov_109.227298_g7734_i1	217634	cellular_organisms	Eukaryota	Opisthokonta	Metazoa	Eumetazoa	Bilateria	Protostomia	Ecdysozoa	Panarthropoda	Arthropoda	Mandibulata	Pancrustacea	Hexapoda	Insecta	Dicondylia	Pterygota	Neoptera	Endopterygota	Coleoptera	Polyphaga	Cucujiformia	Chrysomeloidea	Cerambycidae	Lamiinae	Lamiini	Anoplophora	Anoplophora_glabripennis
NODE_100151_length_1890_cov_85.997799_g34519_i0	1890	49.21	NODE_100151_length_1890_cov_85.997799_g34519_i0	1201	94.7409
NODE_100153_length_1890_cov_74.498624_g32057_i1	1890	44.07	NODE_100153_length_1890_cov_74.498624_g32057_i1	636	50.1709
NODE_100156_length_1890_cov_45.943864_g34520_i0	1890	31.9	NODE_100156_length_1890_cov_45.943864_g34520_i0	65	5.1275	NODE_100156_length_1890_cov_45.943864_g34520_i0	1431903	cellular_organisms	Eukaryota	Opisthokonta	Metazoa	Eumetazoa	Bilateria	Protostomia	Ecdysozoa	Panarthropoda	Arthropoda	Mandibulata	Pancrustacea	Hexapoda	Insecta	Dicondylia	Pterygota	Neoptera	Endopterygota	Coleoptera	Polyphaga	Cucujiformia	Cucujoidea	Nitidulidae	Meligethinae	Brassicogethes	Brassicogethes_aeneus
NODE_100157_length_1890_cov_42.196478_g2579_i4	1890	36.3	NODE_100157_length_1890_cov_42.196478_g2579_i4	191	15.067	NODE_100157_length_1890_cov_42.196478_g2579_i4	414934	cellular_organisms	Eukaryota	Opisthokonta	Metazoa	Eumetazoa	Bilateria	Protostomia	Ecdysozoa	Panarthropoda	Arthropoda	Mandibulata	Pancrustacea	Hexapoda	Insecta	Dicondylia	Pterygota	Neoptera	Endopterygota	Coleoptera	Polyphaga	Staphyliniformia	Staphylinoidea	Silphidae	Silphinae	Phosphuga	Phosphuga_atrata
NODE_100158_length_1890_cov_36.754540_g11163_i2	1890	37.67	NODE_100158_length_1890_cov_36.754540_g11163_i2	271	21.3778
NODE_100159_length_1890_cov_32.817832_g34521_i0	1890	38.25	NODE_100159_length_1890_cov_32.817832_g34521_i0	222	17.5125	NODE_100159_length_1890_cov_32.817832_g34521_i0	1108569	cellular_organisms	Eukaryota	Opisthokonta	Metazoa	Eumetazoa	Bilateria	Protostomia	Ecdysozoa	Panarthropoda	Arthropoda	Mandibulata	Pancrustacea	Hexapoda	Insecta	Dicondylia	Pterygota	Neoptera	Endopterygota	Amphiesmenoptera	Lepidoptera	Glossata	Neolepidoptera	Heteroneura	Ditrysia	Apoditrysia	Sesioidea	Sesiidae	Sesiinae	Synanthedonini	Synanthedon	Synanthedon_andrenaeformis
NODE_10015_length_8352_cov_159.548255_g1_i7880	8352	35.96	NODE_10015_length_8352_cov_159.548255_g1_i7880	1108	19.7791	NODE_10015_length_8352_cov_159.548255_g1_i7880	347359	cellular_organisms	Eukaryota	Opisthokonta	Metazoa	Eumetazoa	Bilateria	Protostomia	Ecdysozoa	Panarthropoda	Arthropoda	Mandibulata	Pancrustacea	Hexapoda	Insecta	Dicondylia	Pterygota	Neoptera	Endopterygota	Coleoptera	Polyphaga	Cucujiformia	Coccinelloidea	Coccinellidae	Coccinellinae	Halyziini	Halyzia	Halyzia_sedecimguttata
NODE_100161_length_1890_cov_29.599890_g11700_i3	1890	28.99	NODE_100161_length_1890_cov_29.599890_g11700_i3	111	8.7562
NODE_100162_length_1890_cov_27.704458_g2490_i6	1890	35.61	NODE_100162_length_1890_cov_27.704458_g2490_i6	102	8.0463	NODE_100162_length_1890_cov_27.704458_g2490_i6	50390	cellular_organisms	Eukaryota	Opisthokonta	Metazoa	Eumetazoa	Bilateria	Protostomia	Ecdysozoa	Panarthropoda	Arthropoda	Mandibulata	Pancrustacea	Hexapoda	Insecta	Dicondylia	Pterygota	Neoptera	Endopterygota	Coleoptera	Polyphaga	Cucujiformia	Chrysomeloidea	Chrysomelidae	Galerucinae	Luperini	Diabroticina	Diabroticites	Diabrotica	Diabrotica_virgifera	Diabrotica_virgifera_virgifera
NODE_100163_length_1890_cov_27.429829_g34522_i0	1890	33.23	NODE_100163_length_1890_cov_27.429829_g34522_i0	178	14.0415	NODE_100163_length_1890_cov_27.429829_g34522_i0	7425	cellular_organisms	Eukaryota	Opisthokonta	Metazoa	Eumetazoa	Bilateria	Protostomia	Ecdysozoa	Panarthropoda	Arthropoda	Mandibulata	Pancrustacea	Hexapoda	Insecta	Dicondylia	Pterygota	Neoptera	Endopterygota	Hymenoptera	Apocrita	Parasitoida	Chalcidoidea	Pteromalidae	Pteromalinae	Nasonia	Nasonia_vitripennis
NODE_100164_length_1890_cov_24.799119_g34523_i0	1890	33.65	NODE_100164_length_1890_cov_24.799119_g34523_i0	64	5.0486	NODE_100164_length_1890_cov_24.799119_g34523_i0	1587174	cellular_organisms	Eukaryota	Opisthokonta	Metazoa	Eumetazoa	Bilateria	Protostomia	Ecdysozoa	Panarthropoda	Arthropoda	Mandibulata	Pancrustacea	Hexapoda	Insecta	Dicondylia	Pterygota	Neoptera	Endopterygota	Coleoptera	Polyphaga	Cucujiformia	Chrysomeloidea	Chrysomelidae	Chrysomelinae	Chrysomelini	Chrysolina	Chrysolina_oricalcia
NODE_100165_length_1890_cov_24.634012_g15426_i6	1890	33.97	NODE_100165_length_1890_cov_24.634012_g15426_i6	209	16.487
NODE_100167_length_1890_cov_16.455696_g34524_i0	1890	32.38	NODE_100167_length_1890_cov_16.455696_g34524_i0	272	21.4567
NODE_100168_length_1890_cov_15.401761_g15583_i2	1890	32.96	NODE_100168_length_1890_cov_15.401761_g15583_i2	178	14.0415
NODE_100169_length_1890_cov_13.745184_g15899_i10	1890	36.08	NODE_100169_length_1890_cov_13.745184_g15899_i10	109	8.5985
NODE_100171_length_1890_cov_12.034122_g34525_i0	1890	32.38	NODE_100171_length_1890_cov_12.034122_g34525_i0	143	11.2806
NODE_100172_length_1890_cov_11.256467_g34526_i0	1890	32.38	NODE_100172_length_1890_cov_11.256467_g34526_i0	192	15.1459	NODE_100172_length_1890_cov_11.256467_g34526_i0	2598218	cellular_organisms	Eukaryota	Opisthokonta	Metazoa	Eumetazoa	Bilateria	Protostomia	Ecdysozoa	Panarthropoda	Arthropoda	Mandibulata	Pancrustacea	Hexapoda	Insecta	Dicondylia	Pterygota	Neoptera	Endopterygota	Coleoptera	Polyphaga	Cucujiformia	Chrysomeloidea	Chrysomelidae	Galerucinae	Alticini	Psylliodes	Psylliodes_chrysocephala
NODE_100173_length_1890_cov_9.007705_g1251_i4	1890	40.37	NODE_100173_length_1890_cov_9.007705_g1251_i4	184	14.5148
NODE_100174_length_1890_cov_8.614199_g34527_i0	1890	33.97	NODE_100174_length_1890_cov_8.614199_g34527_i0	114	8.9929
NODE_100177_length_1890_cov_8.281233_g34528_i0	1890	34.34	NODE_100177_length_1890_cov_8.281233_g34528_i0	219	17.2758
NODE_100178_length_1890_cov_8.217942_g28515_i2	1890	32.96	NODE_100178_length_1890_cov_8.217942_g28515_i2	60	4.7331	NODE_100178_length_1890_cov_8.217942_g28515_i2	27687	cellular_organisms	Eukaryota	Opisthokonta	Metazoa	Eumetazoa	Bilateria	Deuterostomia	Chordata	Craniata	Vertebrata	Gnathostomata	Teleostomi	Euteleostomi	Actinopterygii	Cladistia	Polypteriformes	Polypteridae	Erpetoichthys	Erpetoichthys_calabaricus
NODE_100179_length_1890_cov_7.614750_g10147_i4	1890	30.11	NODE_100179_length_1890_cov_7.614750_g10147_i4	108	8.5196	NODE_100179_length_1890_cov_7.614750_g10147_i4	467358	cellular_organisms	Eukaryota	Opisthokonta	Metazoa	Eumetazoa	Bilateria	Protostomia	Ecdysozoa	Panarthropoda	Arthropoda	Mandibulata	Pancrustacea	Hexapoda	Insecta	Dicondylia	Pterygota	Neoptera	Endopterygota	Coleoptera	Polyphaga	Cucujiformia	Curculionoidea	Curculionidae	Ceutorhynchinae	Ceutorhynchus	Ceutorhynchus_assimilis
NODE_10017_length_8351_cov_2289.521503_g1_i7882	8351	34.58	NODE_10017_length_8351_cov_2289.521503_g1_i7882	32178	574.483	NODE_10017_length_8351_cov_2289.521503_g1_i7882	1587174	cellular_organisms	Eukaryota	Opisthokonta	Metazoa	Eumetazoa	Bilateria	Protostomia	Ecdysozoa	Panarthropoda	Arthropoda	Mandibulata	Pancrustacea	Hexapoda	Insecta	Dicondylia	Pterygota	Neoptera	Endopterygota	Coleoptera	Polyphaga	Cucujiformia	Chrysomeloidea	Chrysomelidae	Chrysomelinae	Chrysomelini	Chrysolina	Chrysolina_oricalcia
NODE_100181_length_1890_cov_6.681893_g34529_i0	1890	33.86	NODE_100181_length_1890_cov_6.681893_g34529_i0	92	7.2574
NODE_100182_length_1890_cov_6.557512_g10428_i3	1890	35.03	NODE_100182_length_1890_cov_6.557512_g10428_i3	71	5.6008
NODE_100183_length_1890_cov_6.476610_g34530_i0	1890	29.21	NODE_100183_length_1890_cov_6.476610_g34530_i0	55	4.3387	NODE_100183_length_1890_cov_6.476610_g34530_i0	80249	cellular_organisms	Eukaryota	Opisthokonta	Metazoa	Eumetazoa	Bilateria	Protostomia	Ecdysozoa	Panarthropoda	Arthropoda	Mandibulata	Pancrustacea	Hexapoda	Insecta	Dicondylia	Pterygota	Neoptera	Endopterygota	Coleoptera	Polyphaga	Cucujiformia	Chrysomeloidea	Chrysomelidae	Chrysomelinae	Chrysomelini	Phaedon	Phaedon_cochleariae
NODE_100184_length_1890_cov_6.276280_g4375_i3	1890	27.67	NODE_100184_length_1890_cov_6.276280_g4375_i3	281	22.1667
NODE_100185_length_1890_cov_6.205283_g34531_i0	1890	32.7	NODE_100185_length_1890_cov_6.205283_g34531_i0	75	5.9164	NODE_100185_length_1890_cov_6.205283_g34531_i0	1587174	cellular_organisms	Eukaryota	Opisthokonta	Metazoa	Eumetazoa	Bilateria	Protostomia	Ecdysozoa	Panarthropoda	Arthropoda	Mandibulata	Pancrustacea	Hexapoda	Insecta	Dicondylia	Pterygota	Neoptera	Endopterygota	Coleoptera	Polyphaga	Cucujiformia	Chrysomeloidea	Chrysomelidae	Chrysomelinae	Chrysomelini	Chrysolina	Chrysolina_oricalcia
NODE_100186_length_1890_cov_5.128784_g34532_i0	1890	35.19	NODE_100186_length_1890_cov_5.128784_g34532_i0	131	10.3339	NODE_100186_length_1890_cov_5.128784_g34532_i0	1926196	cellular_organisms	Eukaryota	Opisthokonta	Metazoa	Eumetazoa	Bilateria	Protostomia	Ecdysozoa	Panarthropoda	Arthropoda	Chelicerata	Arachnida	Araneae	Araneomorphae	Entelegynae	Orbiculariae	Araneoidea	Tetragnathidae	Meta	Meta_bourneti
NODE_100187_length_1890_cov_4.811227_g34533_i0	1890	35.71	NODE_100187_length_1890_cov_4.811227_g34533_i0	67	5.2853	NODE_100187_length_1890_cov_4.811227_g34533_i0	50390	cellular_organisms	Eukaryota	Opisthokonta	Metazoa	Eumetazoa	Bilateria	Protostomia	Ecdysozoa	Panarthropoda	Arthropoda	Mandibulata	Pancrustacea	Hexapoda	Insecta	Dicondylia	Pterygota	Neoptera	Endopterygota	Coleoptera	Polyphaga	Cucujiformia	Chrysomeloidea	Chrysomelidae	Galerucinae	Luperini	Diabroticina	Diabroticites	Diabrotica	Diabrotica_virgifera	Diabrotica_virgifera_virgifera
NODE_100188_length_1890_cov_3.974133_g5186_i2	1890	32.86	NODE_100188_length_1890_cov_3.974133_g5186_i2	114	8.9929	NODE_100188_length_1890_cov_3.974133_g5186_i2	878968	cellular_organisms	Eukaryota	Opisthokonta	Metazoa	Eumetazoa	Bilateria	Protostomia	Ecdysozoa	Panarthropoda	Arthropoda	Mandibulata	Pancrustacea	Hexapoda	Insecta	Dicondylia	Pterygota	Neoptera	Endopterygota	Coleoptera	Polyphaga	Cucujiformia	Chrysomeloidea	Cerambycidae	Lepturinae	Lepturini	Rutpela	Rutpela_maculata
NODE_100189_length_1890_cov_3.839846_g34534_i0	1890	33.39	NODE_100189_length_1890_cov_3.839846_g34534_i0	56	4.4176
NODE_10018_length_8351_cov_441.724088_g1_i7883	8351	36.68	NODE_10018_length_8351_cov_441.724088_g1_i7883	2161	38.5809	NODE_10018_length_8351_cov_441.724088_g1_i7883	80249	cellular_organisms	Eukaryota	Opisthokonta	Metazoa	Eumetazoa	Bilateria	Protostomia	Ecdysozoa	Panarthropoda	Arthropoda	Mandibulata	Pancrustacea	Hexapoda	Insecta	Dicondylia	Pterygota	Neoptera	Endopterygota	Coleoptera	Polyphaga	Cucujiformia	Chrysomeloidea	Chrysomelidae	Chrysomelinae	Chrysomelini	Phaedon	Phaedon_cochleariae
NODE_100190_length_1890_cov_3.818932_g34535_i0	1890	34.02	NODE_100190_length_1890_cov_3.818932_g34535_i0	61	4.812
NODE_100191_length_1890_cov_3.803522_g13719_i1	1890	30.53	NODE_100191_length_1890_cov_3.803522_g13719_i1	41	3.2343
NODE_100192_length_1890_cov_3.757292_g34536_i0	1890	33.28	NODE_100192_length_1890_cov_3.757292_g34536_i0	69	5.4431	NODE_100192_length_1890_cov_3.757292_g34536_i0	988071	cellular_organisms	Eukaryota	Opisthokonta	Metazoa	Eumetazoa	Bilateria	Protostomia	Ecdysozoa	Panarthropoda	Arthropoda	Mandibulata	Pancrustacea	Hexapoda	Insecta	Dicondylia	Pterygota	Neoptera	Endopterygota	Amphiesmenoptera	Lepidoptera	Glossata	Neolepidoptera	Heteroneura	Ditrysia	Obtectomera	Noctuoidea	Noctuidae	Xyleninae	Atethmia	Atethmia_centrago
NODE_100193_length_1890_cov_3.339571_g34537_i0	1890	32.91	NODE_100193_length_1890_cov_3.339571_g34537_i0	73	5.7586
NODE_100194_length_1890_cov_3.240506_g34538_i0	1890	39.26	NODE_100194_length_1890_cov_3.240506_g34538_i0	49	3.8654
NODE_100195_length_1890_cov_3.239956_g34539_i0	1890	28.94	NODE_100195_length_1890_cov_3.239956_g34539_i0	52	4.102
NODE_100196_length_1890_cov_3.217391_g34540_i0	1890	33.7	NODE_100196_length_1890_cov_3.217391_g34540_i0	68	5.3642	NODE_100196_length_1890_cov_3.217391_g34540_i0	1271742	cellular_organisms	Eukaryota	Opisthokonta	Metazoa	Eumetazoa	Bilateria	Protostomia	Ecdysozoa	Panarthropoda	Arthropoda	Mandibulata	Pancrustacea	Hexapoda	Insecta	Dicondylia	Pterygota	Neoptera	Endopterygota	Amphiesmenoptera	Trichoptera	Integripalpia	Plenitentoria	Limnephiloidea	Limnephilidae	Limnephilinae	Limnephilini	Glyphotaelius	Glyphotaelius_pellucidus
NODE_100197_length_1890_cov_2.951018_g34541_i0	1890	32.91	NODE_100197_length_1890_cov_2.951018_g34541_i0	45	3.5498
NODE_100198_length_1890_cov_2.545405_g33818_i1	1890	35.4	NODE_100198_length_1890_cov_2.545405_g33818_i1	26	2.051	NODE_100198_length_1890_cov_2.545405_g33818_i1	295700	cellular_organisms	Eukaryota	Opisthokonta	Metazoa	Eumetazoa	Bilateria	Protostomia	Ecdysozoa	Panarthropoda	Arthropoda	Mandibulata	Pancrustacea	Hexapoda	Insecta	Dicondylia	Pterygota	Neoptera	Endopterygota	Coleoptera	Polyphaga	Cucujiformia	Cleroidea	Melyridae	Malachiinae	Malachius	Malachius_bipustulatus
NODE_100199_length_1890_cov_2.151899_g34542_i0	1890	30.48	NODE_100199_length_1890_cov_2.151899_g34542_i0	29	2.2877
NODE_10019_length_8351_cov_227.459410_g929_i0	8351	36.77	NODE_10019_length_8351_cov_227.459410_g929_i0	917	16.3715	NODE_10019_length_8351_cov_227.459410_g929_i0	80249	cellular_organisms	Eukaryota	Opisthokonta	Metazoa	Eumetazoa	Bilateria	Protostomia	Ecdysozoa	Panarthropoda	Arthropoda	Mandibulata	Pancrustacea	Hexapoda	Insecta	Dicondylia	Pterygota	Neoptera	Endopterygota	Coleoptera	Polyphaga	Cucujiformia	Chrysomeloidea	Chrysomelidae	Chrysomelinae	Chrysomelini	Phaedon	Phaedon_cochleariae
NODE_100201_length_1889_cov_517.823789_g7671_i4	1889	33.25	NODE_100201_length_1889_cov_517.823789_g7671_i4	537	42.3837
NODE_100203_length_1889_cov_166.154185_g1_i39061	1889	47.38	NODE_100203_length_1889_cov_166.154185_g1_i39061	411	32.4389	NODE_100203_length_1889_cov_166.154185_g1_i39061	1587174	cellular_organisms	Eukaryota	Opisthokonta	Metazoa	Eumetazoa	Bilateria	Protostomia	Ecdysozoa	Panarthropoda	Arthropoda	Mandibulata	Pancrustacea	Hexapoda	Insecta	Dicondylia	Pterygota	Neoptera	Endopterygota	Coleoptera	Polyphaga	Cucujiformia	Chrysomeloidea	Chrysomelidae	Chrysomelinae	Chrysomelini	Chrysolina	Chrysolina_oricalcia
NODE_100205_length_1889_cov_67.765969_g12031_i1	1889	33.67	NODE_100205_length_1889_cov_67.765969_g12031_i1	415	32.7546
NODE_100206_length_1889_cov_67.197687_g34543_i0	1889	30.92	NODE_100206_length_1889_cov_67.197687_g34543_i0	244	19.2581
NODE_100208_length_1889_cov_50.171256_g34544_i0	1889	33.93	NODE_100208_length_1889_cov_50.171256_g34544_i0	180	14.2068
NODE_100209_length_1889_cov_46.116189_g32815_i1	1889	36.95	NODE_100209_length_1889_cov_46.116189_g32815_i1	56	4.4199	NODE_100209_length_1889_cov_46.116189_g32815_i1	1587174	cellular_organisms	Eukaryota	Opisthokonta	Metazoa	Eumetazoa	Bilateria	Protostomia	Ecdysozoa	Panarthropoda	Arthropoda	Mandibulata	Pancrustacea	Hexapoda	Insecta	Dicondylia	Pterygota	Neoptera	Endopterygota	Coleoptera	Polyphaga	Cucujiformia	Chrysomeloidea	Chrysomelidae	Chrysomelinae	Chrysomelini	Chrysolina	Chrysolina_oricalcia
NODE_10020_length_8351_cov_98.660063_g1_i7884	8351	32.58	NODE_10020_length_8351_cov_98.660063_g1_i7884	1547	27.619	NODE_10020_length_8351_cov_98.660063_g1_i7884	2598218	cellular_organisms	Eukaryota	Opisthokonta	Metazoa	Eumetazoa	Bilateria	Protostomia	Ecdysozoa	Panarthropoda	Arthropoda	Mandibulata	Pancrustacea	Hexapoda	Insecta	Dicondylia	Pterygota	Neoptera	Endopterygota	Coleoptera	Polyphaga	Cucujiformia	Chrysomeloidea	Chrysomelidae	Galerucinae	Alticini	Psylliodes	Psylliodes_chrysocephala
NODE_100211_length_1889_cov_39.576542_g8534_i1	1889	41.61	NODE_100211_length_1889_cov_39.576542_g8534_i1	188	14.8382
NODE_100212_length_1889_cov_39.483480_g34545_i0	1889	33.88	NODE_100212_length_1889_cov_39.483480_g34545_i0	92	7.2613	NODE_100212_length_1889_cov_39.483480_g34545_i0	189513	cellular_organisms	Eukaryota	Opisthokonta	Metazoa	Eumetazoa	Bilateria	Protostomia	Ecdysozoa	Panarthropoda	Arthropoda	Mandibulata	Pancrustacea	Hexapoda	Insecta	Dicondylia	Pterygota	Neoptera	Endopterygota	Neuropterida	Neuroptera	Hemerobiiformia	Chrysopidae	Chrysopinae	Chrysoperla	Chrysoperla_carnea
NODE_100213_length_1889_cov_34.119493_g1_i39063	1889	40.66	NODE_100213_length_1889_cov_34.119493_g1_i39063	278	21.9416
NODE_100215_length_1889_cov_14.603524_g34546_i0	1889	28.59	NODE_100215_length_1889_cov_14.603524_g34546_i0	76	5.9984
NODE_100216_length_1889_cov_12.541300_g34547_i0	1889	37.37	NODE_100216_length_1889_cov_12.541300_g34547_i0	108	8.5241	NODE_100216_length_1889_cov_12.541300_g34547_i0	1587174	cellular_organisms	Eukaryota	Opisthokonta	Metazoa	Eumetazoa	Bilateria	Protostomia	Ecdysozoa	Panarthropoda	Arthropoda	Mandibulata	Pancrustacea	Hexapoda	Insecta	Dicondylia	Pterygota	Neoptera	Endopterygota	Coleoptera	Polyphaga	Cucujiformia	Chrysomeloidea	Chrysomelidae	Chrysomelinae	Chrysomelini	Chrysolina	Chrysolina_oricalcia
NODE_100217_length_1889_cov_12.329846_g21_i62	1889	43.25	NODE_100217_length_1889_cov_12.329846_g21_i62	122	9.6291
NODE_100219_length_1889_cov_9.914097_g34548_i0	1889	32.82	NODE_100219_length_1889_cov_9.914097_g34548_i0	172	13.5754
NODE_10021_length_8351_cov_7.359507_g930_i0	8351	36.06	NODE_10021_length_8351_cov_7.359507_g930_i0	257	4.5883	NODE_10021_length_8351_cov_7.359507_g930_i0	2495127	cellular_organisms	Eukaryota	Opisthokonta	Metazoa	Eumetazoa	Bilateria	Protostomia	Ecdysozoa	Panarthropoda	Arthropoda	Mandibulata	Pancrustacea	Hexapoda	Insecta	Dicondylia	Pterygota	Neoptera	Endopterygota	Hymenoptera	Apocrita	Aculeata	Apoidea	Spheciformes	Crabronidae	Bembicinae	Nyssonini	Nysson	Nysson_spinosus
NODE_100220_length_1889_cov_8.126652_g34549_i0	1889	48.91	NODE_100220_length_1889_cov_8.126652_g34549_i0	157	12.3915
NODE_100223_length_1889_cov_6.770374_g30437_i1	1889	35.1	NODE_100223_length_1889_cov_6.770374_g30437_i1	79	6.2352	NODE_100223_length_1889_cov_6.770374_g30437_i1	1587174	cellular_organisms	Eukaryota	Opisthokonta	Metazoa	Eumetazoa	Bilateria	Protostomia	Ecdysozoa	Panarthropoda	Arthropoda	Mandibulata	Pancrustacea	Hexapoda	Insecta	Dicondylia	Pterygota	Neoptera	Endopterygota	Coleoptera	Polyphaga	Cucujiformia	Chrysomeloidea	Chrysomelidae	Chrysomelinae	Chrysomelini	Chrysolina	Chrysolina_oricalcia
NODE_100224_length_1889_cov_5.551211_g32011_i1	1889	35.63	NODE_100224_length_1889_cov_5.551211_g32011_i1	50	3.9463	NODE_100224_length_1889_cov_5.551211_g32011_i1	247415	cellular_organisms	Eukaryota	Opisthokonta	Metazoa	Eumetazoa	Bilateria	Protostomia	Ecdysozoa	Panarthropoda	Arthropoda	Mandibulata	Pancrustacea	Hexapoda	Insecta	Dicondylia	Pterygota	Neoptera	Endopterygota	Coleoptera	Adephaga	Caraboidea	Carabidae	Harpalinae	Harpalini	Ophonus	Ophonus_ardosiacus
NODE_100226_length_1889_cov_5.227974_g12496_i2	1889	35.63	NODE_100226_length_1889_cov_5.227974_g12496_i2	67	5.2881	NODE_100226_length_1889_cov_5.227974_g12496_i2	1587174	cellular_organisms	Eukaryota	Opisthokonta	Metazoa	Eumetazoa	Bilateria	Protostomia	Ecdysozoa	Panarthropoda	Arthropoda	Mandibulata	Pancrustacea	Hexapoda	Insecta	Dicondylia	Pterygota	Neoptera	Endopterygota	Coleoptera	Polyphaga	Cucujiformia	Chrysomeloidea	Chrysomelidae	Chrysomelinae	Chrysomelini	Chrysolina	Chrysolina_oricalcia
NODE_100227_length_1889_cov_5.172357_g34550_i0	1889	39.33	NODE_100227_length_1889_cov_5.172357_g34550_i0	103	8.1295	NODE_100227_length_1889_cov_5.172357_g34550_i0	2921223	cellular_organisms	Eukaryota	Opisthokonta	Metazoa	Eumetazoa	Bilateria	Protostomia	Ecdysozoa	Panarthropoda	Arthropoda	Mandibulata	Pancrustacea	Hexapoda	Insecta	Dicondylia	Pterygota	Neoptera	Endopterygota	Coleoptera	Polyphaga	Cucujiformia	Curculionoidea	Curculionidae	Curculioninae	Anthonomini	Anthonomus	Anthonomus_grandis	Anthonomus_grandis_grandis
NODE_100228_length_1889_cov_4.974670_g34551_i0	1889	34.25	NODE_100228_length_1889_cov_4.974670_g34551_i0	81	6.3931	NODE_100228_length_1889_cov_4.974670_g34551_i0	1587174	cellular_organisms	Eukaryota	Opisthokonta	Metazoa	Eumetazoa	Bilateria	Protostomia	Ecdysozoa	Panarthropoda	Arthropoda	Mandibulata	Pancrustacea	Hexapoda	Insecta	Dicondylia	Pterygota	Neoptera	Endopterygota	Coleoptera	Polyphaga	Cucujiformia	Chrysomeloidea	Chrysomelidae	Chrysomelinae	Chrysomelini	Chrysolina	Chrysolina_oricalcia
NODE_100229_length_1889_cov_4.358480_g34552_i0	1889	32.5	NODE_100229_length_1889_cov_4.358480_g34552_i0	62	4.8935
NODE_10022_length_8350_cov_563.973058_g1_i7885	8350	33.56	NODE_10022_length_8350_cov_563.973058_g1_i7885	2312	41.2817	NODE_10022_length_8350_cov_563.973058_g1_i7885	161013	cellular_organisms	Eukaryota	Opisthokonta	Metazoa	Eumetazoa	Bilateria	Protostomia	Ecdysozoa	Panarthropoda	Arthropoda	Mandibulata	Pancrustacea	Hexapoda	Insecta	Dicondylia	Pterygota	Neoptera	Paraneoptera	Thysanoptera	Terebrantia	Thripoidea	Thripidae	Thripinae	Thrips	Thrips_palmi
NODE_100230_length_1889_cov_4.337555_g34553_i0	1889	31.97	NODE_100230_length_1889_cov_4.337555_g34553_i0	61	4.8145
NODE_100231_length_1889_cov_4.317181_g34554_i0	1889	32.98	NODE_100231_length_1889_cov_4.317181_g34554_i0	85	6.7088
NODE_100232_length_1889_cov_3.792952_g34555_i0	1889	37.06	NODE_100232_length_1889_cov_3.792952_g34555_i0	83	6.5509
NODE_100233_length_1889_cov_3.700991_g34556_i0	1889	31.66	NODE_100233_length_1889_cov_3.700991_g34556_i0	170	13.4176
NODE_100234_length_1889_cov_3.658040_g34557_i0	1889	35.42	NODE_100234_length_1889_cov_3.658040_g34557_i0	79	6.2352	NODE_100234_length_1889_cov_3.658040_g34557_i0	287200	cellular_organisms	Eukaryota	Opisthokonta	Metazoa	Eumetazoa	Bilateria	Protostomia	Ecdysozoa	Panarthropoda	Arthropoda	Mandibulata	Pancrustacea	Hexapoda	Insecta	Dicondylia	Pterygota	Neoptera	Endopterygota	Amphiesmenoptera	Lepidoptera	Glossata	Neolepidoptera	Heteroneura	Ditrysia	Apoditrysia	Zygaenoidea	Limacodidae	Apoda	Apoda_limacodes
NODE_100235_length_1889_cov_3.641520_g34558_i0	1889	32.45	NODE_100235_length_1889_cov_3.641520_g34558_i0	55	4.341	NODE_100235_length_1889_cov_3.641520_g34558_i0	80249	cellular_organisms	Eukaryota	Opisthokonta	Metazoa	Eumetazoa	Bilateria	Protostomia	Ecdysozoa	Panarthropoda	Arthropoda	Mandibulata	Pancrustacea	Hexapoda	Insecta	Dicondylia	Pterygota	Neoptera	Endopterygota	Coleoptera	Polyphaga	Cucujiformia	Chrysomeloidea	Chrysomelidae	Chrysomelinae	Chrysomelini	Phaedon	Phaedon_cochleariae
NODE_100236_length_1889_cov_3.474670_g34559_i0	1889	33.3	NODE_100236_length_1889_cov_3.474670_g34559_i0	55	4.341
NODE_100237_length_1889_cov_3.259912_g34560_i0	1889	42.46	NODE_100237_length_1889_cov_3.259912_g34560_i0	56	4.4199	NODE_100237_length_1889_cov_3.259912_g34560_i0	7084	cellular_organisms	Eukaryota	Opisthokonta	Metazoa	Eumetazoa	Bilateria	Protostomia	Ecdysozoa	Panarthropoda	Arthropoda	Mandibulata	Pancrustacea	Hexapoda	Insecta	Dicondylia	Pterygota	Neoptera	Endopterygota	Coleoptera	Polyphaga	Cucujiformia	Coccinelloidea	Coccinellidae	Coccinellinae	Coccinellini	Adalia	Adalia_bipunctata
NODE_100238_length_1889_cov_3.126101_g34561_i0	1889	31.29	NODE_100238_length_1889_cov_3.126101_g34561_i0	41	3.236
NODE_100239_length_1889_cov_2.755507_g34562_i0	1889	33.19	NODE_100239_length_1889_cov_2.755507_g34562_i0	37	2.9203
NODE_10023_length_8350_cov_29.349402_g1_i7886	8350	35.6	NODE_10023_length_8350_cov_29.349402_g1_i7886	404	7.2136	NODE_10023_length_8350_cov_29.349402_g1_i7886	295700	cellular_organisms	Eukaryota	Opisthokonta	Metazoa	Eumetazoa	Bilateria	Protostomia	Ecdysozoa	Panarthropoda	Arthropoda	Mandibulata	Pancrustacea	Hexapoda	Insecta	Dicondylia	Pterygota	Neoptera	Endopterygota	Coleoptera	Polyphaga	Cucujiformia	Cleroidea	Melyridae	Malachiinae	Malachius	Malachius_bipustulatus
NODE_100240_length_1889_cov_2.460903_g34563_i0	1889	34.52	NODE_100240_length_1889_cov_2.460903_g34563_i0	69	5.4459
NODE_100241_length_1889_cov_2.360132_g34564_i0	1889	31.71	NODE_100241_length_1889_cov_2.360132_g34564_i0	65	5.1302
NODE_100242_length_1889_cov_2.359031_g34565_i0	1889	31.18	NODE_100242_length_1889_cov_2.359031_g34565_i0	46	3.6306
NODE_100244_length_1888_cov_582.519008_g34567_i0	1888	26.96	NODE_100244_length_1888_cov_582.519008_g34567_i0	339	26.7704
NODE_100246_length_1888_cov_269.440220_g1_i39064	1888	35.17	NODE_100246_length_1888_cov_269.440220_g1_i39064	199	15.7147	NODE_100246_length_1888_cov_269.440220_g1_i39064	224133	cellular_organisms	Eukaryota	Opisthokonta	Metazoa	Eumetazoa	Bilateria	Protostomia	Ecdysozoa	Panarthropoda	Arthropoda	Mandibulata	Pancrustacea	Hexapoda	Insecta	Dicondylia	Pterygota	Neoptera	Endopterygota	Coleoptera	Polyphaga	Cucujiformia	Chrysomeloidea	Chrysomelidae	Galerucinae	Alticini	Phyllotreta	Phyllotreta_cruciferae
NODE_100247_length_1888_cov_221.367493_g34569_i0	1888	34.27	NODE_100247_length_1888_cov_221.367493_g34569_i0	199	15.7147	NODE_100247_length_1888_cov_221.367493_g34569_i0	1587174	cellular_organisms	Eukaryota	Opisthokonta	Metazoa	Eumetazoa	Bilateria	Protostomia	Ecdysozoa	Panarthropoda	Arthropoda	Mandibulata	Pancrustacea	Hexapoda	Insecta	Dicondylia	Pterygota	Neoptera	Endopterygota	Coleoptera	Polyphaga	Cucujiformia	Chrysomeloidea	Chrysomelidae	Chrysomelinae	Chrysomelini	Chrysolina	Chrysolina_oricalcia
NODE_100248_length_1888_cov_215.865014_g34570_i0	1888	37.82	NODE_100248_length_1888_cov_215.865014_g34570_i0	217	17.1362	NODE_100248_length_1888_cov_215.865014_g34570_i0	1587174	cellular_organisms	Eukaryota	Opisthokonta	Metazoa	Eumetazoa	Bilateria	Protostomia	Ecdysozoa	Panarthropoda	Arthropoda	Mandibulata	Pancrustacea	Hexapoda	Insecta	Dicondylia	Pterygota	Neoptera	Endopterygota	Coleoptera	Polyphaga	Cucujiformia	Chrysomeloidea	Chrysomelidae	Chrysomelinae	Chrysomelini	Chrysolina	Chrysolina_oricalcia
NODE_100249_length_1888_cov_197.905234_g25681_i1	1888	35.65	NODE_100249_length_1888_cov_197.905234_g25681_i1	1382	109.135	NODE_100249_length_1888_cov_197.905234_g25681_i1	79517	cellular_organisms	Eukaryota	Opisthokonta	Metazoa	Eumetazoa	Bilateria	Protostomia	Ecdysozoa	Panarthropoda	Arthropoda	Mandibulata	Pancrustacea	Hexapoda	Insecta	Dicondylia	Pterygota	Neoptera	Endopterygota	Coleoptera	Polyphaga	Cucujiformia	Chrysomeloidea	Chrysomelidae	Chrysomelinae	Timarchini	Timarcha	Timarcha_balearica
NODE_10024_length_8350_cov_26.485562_g931_i0	8350	33.33	NODE_10024_length_8350_cov_26.485562_g931_i0	638	11.3918	NODE_10024_length_8350_cov_26.485562_g931_i0	1857958	cellular_organisms	Eukaryota	Opisthokonta	Metazoa	Eumetazoa	Bilateria	Protostomia	Ecdysozoa	Panarthropoda	Arthropoda	Mandibulata	Pancrustacea	Hexapoda	Insecta	Dicondylia	Pterygota	Neoptera	Endopterygota	Amphiesmenoptera	Lepidoptera	Glossata	Neolepidoptera	Heteroneura	Ditrysia	Gelechioidea	Depressariidae	Depressariinae	Agonopterix	Agonopterix_subpropinquella
NODE_100250_length_1888_cov_148.904683_g34571_i0	1888	30.61	NODE_100250_length_1888_cov_148.904683_g34571_i0	163	12.8719	NODE_100250_length_1888_cov_148.904683_g34571_i0	1587174	cellular_organisms	Eukaryota	Opisthokonta	Metazoa	Eumetazoa	Bilateria	Protostomia	Ecdysozoa	Panarthropoda	Arthropoda	Mandibulata	Pancrustacea	Hexapoda	Insecta	Dicondylia	Pterygota	Neoptera	Endopterygota	Coleoptera	Polyphaga	Cucujiformia	Chrysomeloidea	Chrysomelidae	Chrysomelinae	Chrysomelini	Chrysolina	Chrysolina_oricalcia
NODE_100252_length_1888_cov_81.584022_g16982_i2	1888	34.53	NODE_100252_length_1888_cov_81.584022_g16982_i2	55	4.3433
NODE_100253_length_1888_cov_74.939394_g1_i39065	1888	36.97	NODE_100253_length_1888_cov_74.939394_g1_i39065	195	15.4809	NODE_100253_length_1888_cov_74.939394_g1_i39065	201766	cellular_organisms	Eukaryota	Opisthokonta	Metazoa	Eumetazoa	Bilateria	Protostomia	Ecdysozoa	Panarthropoda	Arthropoda	Mandibulata	Pancrustacea	Hexapoda	Insecta	Dicondylia	Pterygota	Neoptera	Endopterygota	Coleoptera	Polyphaga	Cucujiformia	Curculionoidea	Attelabidae	Apoderinae	Apoderus	Apoderus_coryli
NODE_100254_length_1888_cov_68.560882_g1209_i16	1888	46.08	NODE_100254_length_1888_cov_68.560882_g1209_i16	265	20.9267
NODE_100255_length_1888_cov_65.445730_g34572_i0	1888	36.33	NODE_100255_length_1888_cov_65.445730_g34572_i0	1049	82.8381	NODE_100255_length_1888_cov_65.445730_g34572_i0	7539	cellular_organisms	Eukaryota	Opisthokonta	Metazoa	Eumetazoa	Bilateria	Protostomia	Ecdysozoa	Panarthropoda	Arthropoda	Mandibulata	Pancrustacea	Hexapoda	Insecta	Dicondylia	Pterygota	Neoptera	Endopterygota	Coleoptera	Polyphaga	Cucujiformia	Chrysomeloidea	Chrysomelidae	Chrysomelinae	Doryphorini	Leptinotarsa	Leptinotarsa_decemlineata
NODE_100258_length_1888_cov_52.610468_g16937_i1	1888	34.53	NODE_100258_length_1888_cov_52.610468_g16937_i1	411	32.4561	NODE_100258_length_1888_cov_52.610468_g16937_i1	217634	cellular_organisms	Eukaryota	Opisthokonta	Metazoa	Eumetazoa	Bilateria	Protostomia	Ecdysozoa	Panarthropoda	Arthropoda	Mandibulata	Pancrustacea	Hexapoda	Insecta	Dicondylia	Pterygota	Neoptera	Endopterygota	Coleoptera	Polyphaga	Cucujiformia	Chrysomeloidea	Cerambycidae	Lamiinae	Lamiini	Anoplophora	Anoplophora_glabripennis
NODE_100259_length_1888_cov_52.170799_g34573_i0	1888	33.63	NODE_100259_length_1888_cov_52.170799_g34573_i0	315	24.8751
NODE_100260_length_1888_cov_39.436915_g1_i39066	1888	34.64	NODE_100260_length_1888_cov_39.436915_g1_i39066	118	9.3183	NODE_100260_length_1888_cov_39.436915_g1_i39066	295700	cellular_organisms	Eukaryota	Opisthokonta	Metazoa	Eumetazoa	Bilateria	Protostomia	Ecdysozoa	Panarthropoda	Arthropoda	Mandibulata	Pancrustacea	Hexapoda	Insecta	Dicondylia	Pterygota	Neoptera	Endopterygota	Coleoptera	Polyphaga	Cucujiformia	Cleroidea	Melyridae	Malachiinae	Malachius	Malachius_bipustulatus
NODE_100261_length_1888_cov_38.402755_g13008_i3	1888	38.24	NODE_100261_length_1888_cov_38.402755_g13008_i3	201	15.8727	NODE_100261_length_1888_cov_38.402755_g13008_i3	753214	cellular_organisms	Eukaryota	Opisthokonta	Metazoa	Eumetazoa	Bilateria	Protostomia	Ecdysozoa	Panarthropoda	Arthropoda	Mandibulata	Pancrustacea	Hexapoda	Insecta	Dicondylia	Pterygota	Neoptera	Endopterygota	Amphiesmenoptera	Lepidoptera	Glossata	Neolepidoptera	Heteroneura	Ditrysia	Apoditrysia	Tortricoidea	Tortricidae	Tortricinae	Archipini	Pandemis	Pandemis_cinnamomeana
NODE_100262_length_1888_cov_35.457300_g32140_i1	1888	33.74	NODE_100262_length_1888_cov_35.457300_g32140_i1	139	10.9766
NODE_100264_length_1888_cov_21.665014_g1839_i7	1888	32.04	NODE_100264_length_1888_cov_21.665014_g1839_i7	156	12.3191	NODE_100264_length_1888_cov_21.665014_g1839_i7	80249	cellular_organisms	Eukaryota	Opisthokonta	Metazoa	Eumetazoa	Bilateria	Protostomia	Ecdysozoa	Panarthropoda	Arthropoda	Mandibulata	Pancrustacea	Hexapoda	Insecta	Dicondylia	Pterygota	Neoptera	Endopterygota	Coleoptera	Polyphaga	Cucujiformia	Chrysomeloidea	Chrysomelidae	Chrysomelinae	Chrysomelini	Phaedon	Phaedon_cochleariae
NODE_100265_length_1888_cov_20.961433_g1_i39067	1888	34.59	NODE_100265_length_1888_cov_20.961433_g1_i39067	180	14.2143	NODE_100265_length_1888_cov_20.961433_g1_i39067	1587174	cellular_organisms	Eukaryota	Opisthokonta	Metazoa	Eumetazoa	Bilateria	Protostomia	Ecdysozoa	Panarthropoda	Arthropoda	Mandibulata	Pancrustacea	Hexapoda	Insecta	Dicondylia	Pterygota	Neoptera	Endopterygota	Coleoptera	Polyphaga	Cucujiformia	Chrysomeloidea	Chrysomelidae	Chrysomelinae	Chrysomelini	Chrysolina	Chrysolina_oricalcia
NODE_100266_length_1888_cov_19.804408_g34574_i0	1888	33.9	NODE_100266_length_1888_cov_19.804408_g34574_i0	253	19.9791	NODE_100266_length_1888_cov_19.804408_g34574_i0	295700	cellular_organisms	Eukaryota	Opisthokonta	Metazoa	Eumetazoa	Bilateria	Protostomia	Ecdysozoa	Panarthropoda	Arthropoda	Mandibulata	Pancrustacea	Hexapoda	Insecta	Dicondylia	Pterygota	Neoptera	Endopterygota	Coleoptera	Polyphaga	Cucujiformia	Cleroidea	Melyridae	Malachiinae	Malachius	Malachius_bipustulatus
NODE_100267_length_1888_cov_19.765840_g1_i39068	1888	39.99	NODE_100267_length_1888_cov_19.765840_g1_i39068	235	18.5576
NODE_100269_length_1888_cov_15.476033_g21665_i2	1888	36.28	NODE_100269_length_1888_cov_15.476033_g21665_i2	115	9.0814	NODE_100269_length_1888_cov_15.476033_g21665_i2	2598218	cellular_organisms	Eukaryota	Opisthokonta	Metazoa	Eumetazoa	Bilateria	Protostomia	Ecdysozoa	Panarthropoda	Arthropoda	Mandibulata	Pancrustacea	Hexapoda	Insecta	Dicondylia	Pterygota	Neoptera	Endopterygota	Coleoptera	Polyphaga	Cucujiformia	Chrysomeloidea	Chrysomelidae	Galerucinae	Alticini	Psylliodes	Psylliodes_chrysocephala
NODE_10026_length_8349_cov_52.187409_g932_i0	8349	31.35	NODE_10026_length_8349_cov_52.187409_g932_i0	576	10.2859	NODE_10026_length_8349_cov_52.187409_g932_i0	80249	cellular_organisms	Eukaryota	Opisthokonta	Metazoa	Eumetazoa	Bilateria	Protostomia	Ecdysozoa	Panarthropoda	Arthropoda	Mandibulata	Pancrustacea	Hexapoda	Insecta	Dicondylia	Pterygota	Neoptera	Endopterygota	Coleoptera	Polyphaga	Cucujiformia	Chrysomeloidea	Chrysomelidae	Chrysomelinae	Chrysomelini	Phaedon	Phaedon_cochleariae
NODE_100271_length_1888_cov_13.806612_g34575_i0	1888	35.65	NODE_100271_length_1888_cov_13.806612_g34575_i0	148	11.6874
NODE_100272_length_1888_cov_13.623140_g1_i39071	1888	32.52	NODE_100272_length_1888_cov_13.623140_g1_i39071	75	5.9226	NODE_100272_length_1888_cov_13.623140_g1_i39071	202137	cellular_organisms	Eukaryota	Opisthokonta	Metazoa	Eumetazoa	Bilateria	Protostomia	Ecdysozoa	Panarthropoda	Arthropoda	Mandibulata	Pancrustacea	Hexapoda	Insecta	Dicondylia	Pterygota	Neoptera	Endopterygota	Coleoptera	Polyphaga	Cucujiformia	Curculionoidea	Curculionidae	Entiminae	Polydrusini	Polydrusus	Polydrusus_cervinus
NODE_100273_length_1888_cov_13.263361_g34576_i0	1888	35.75	NODE_100273_length_1888_cov_13.263361_g34576_i0	165	13.0298
NODE_100274_length_1888_cov_12.682645_g34577_i0	1888	35.91	NODE_100274_length_1888_cov_12.682645_g34577_i0	340	26.9923	NODE_100274_length_1888_cov_12.682645_g34577_i0	1587174	cellular_organisms	Eukaryota	Opisthokonta	Metazoa	Eumetazoa	Bilateria	Protostomia	Ecdysozoa	Panarthropoda	Arthropoda	Mandibulata	Pancrustacea	Hexapoda	Insecta	Dicondylia	Pterygota	Neoptera	Endopterygota	Coleoptera	Polyphaga	Cucujiformia	Chrysomeloidea	Chrysomelidae	Chrysomelinae	Chrysomelini	Chrysolina	Chrysolina_oricalcia
NODE_100275_length_1888_cov_12.065565_g33042_i1	1888	29.29	NODE_100275_length_1888_cov_12.065565_g33042_i1	99	7.8179
NODE_100276_length_1888_cov_12.061708_g34578_i0	1888	33.1	NODE_100276_length_1888_cov_12.061708_g34578_i0	98	7.7389
NODE_100277_length_1888_cov_10.769146_g25756_i2	1888	31.04	NODE_100277_length_1888_cov_10.769146_g25756_i2	90	7.1072
NODE_100278_length_1888_cov_10.492562_g2394_i2	1888	33.1	NODE_100278_length_1888_cov_10.492562_g2394_i2	84	6.6334	NODE_100278_length_1888_cov_10.492562_g2394_i2	1539398	cellular_organisms	Eukaryota	Opisthokonta	Metazoa	Eumetazoa	Bilateria	Protostomia	Ecdysozoa	Panarthropoda	Arthropoda	Mandibulata	Pancrustacea	Hexapoda	Insecta	Dicondylia	Pterygota	Neoptera	Endopterygota	Hymenoptera	Apocrita	Parasitoida	Ichneumonoidea	Ichneumonidae	Ophioninae	Ophion_group	Ophion	Ophion_luteus
NODE_100279_length_1888_cov_8.813774_g34579_i0	1888	35.43	NODE_100279_length_1888_cov_8.813774_g34579_i0	124	9.7921
NODE_10027_length_8349_cov_14.108507_g933_i0	8349	34.83	NODE_10027_length_8349_cov_14.108507_g933_i0	537	9.5895	NODE_10027_length_8349_cov_14.108507_g933_i0	444603	cellular_organisms	Eukaryota	Opisthokonta	Metazoa	Eumetazoa	Bilateria	Protostomia	Ecdysozoa	Panarthropoda	Arthropoda	Mandibulata	Pancrustacea	Hexapoda	Insecta	Dicondylia	Pterygota	Neoptera	Endopterygota	Coleoptera	Polyphaga	Cucujiformia	Chrysomeloidea	Chrysomelidae	Galerucinae	Alticini	Phyllotreta	Phyllotreta_striolata
NODE_100280_length_1888_cov_8.071074_g34580_i0	1888	37.02	NODE_100280_length_1888_cov_8.071074_g34580_i0	107	8.4496
NODE_100281_length_1888_cov_7.818182_g34581_i0	1888	33.37	NODE_100281_length_1888_cov_7.818182_g34581_i0	119	9.3973	NODE_100281_length_1888_cov_7.818182_g34581_i0	347359	cellular_organisms	Eukaryota	Opisthokonta	Metazoa	Eumetazoa	Bilateria	Protostomia	Ecdysozoa	Panarthropoda	Arthropoda	Mandibulata	Pancrustacea	Hexapoda	Insecta	Dicondylia	Pterygota	Neoptera	Endopterygota	Coleoptera	Polyphaga	Cucujiformia	Coccinelloidea	Coccinellidae	Coccinellinae	Halyziini	Halyzia	Halyzia_sedecimguttata
NODE_100282_length_1888_cov_7.464463_g34582_i0	1888	33.26	NODE_100282_length_1888_cov_7.464463_g34582_i0	108	8.5286
NODE_100283_length_1888_cov_6.363085_g1448_i2	1888	36.81	NODE_100283_length_1888_cov_6.363085_g1448_i2	57	4.5012	NODE_100283_length_1888_cov_6.363085_g1448_i2	204949	cellular_organisms	Eukaryota	Opisthokonta	Metazoa	Eumetazoa	Bilateria	Protostomia	Ecdysozoa	Panarthropoda	Arthropoda	Mandibulata	Pancrustacea	Hexapoda	Insecta	Dicondylia	Pterygota	Neoptera	Endopterygota	Coleoptera	Polyphaga	Cucujiformia	Chrysomeloidea	Chrysomelidae	Cryptocephalinae	Cryptocephalus	Cryptocephalus_moraei
NODE_100284_length_1888_cov_6.090358_g7348_i5	1888	34.75	NODE_100284_length_1888_cov_6.090358_g7348_i5	57	4.5012
NODE_100285_length_1888_cov_5.751515_g28283_i1	1888	38.45	NODE_100285_length_1888_cov_5.751515_g28283_i1	39	3.0798
NODE_100286_length_1888_cov_5.457851_g1_i39072	1888	32.68	NODE_100286_length_1888_cov_5.457851_g1_i39072	71	5.6068
NODE_100287_length_1888_cov_5.188981_g34583_i0	1888	32.79	NODE_100287_length_1888_cov_5.188981_g34583_i0	92	7.2651
NODE_100288_length_1888_cov_5.067769_g34584_i0	1888	29.56	NODE_100288_length_1888_cov_5.067769_g34584_i0	73	5.7647	NODE_100288_length_1888_cov_5.067769_g34584_i0	295700	cellular_organisms	Eukaryota	Opisthokonta	Metazoa	Eumetazoa	Bilateria	Protostomia	Ecdysozoa	Panarthropoda	Arthropoda	Mandibulata	Pancrustacea	Hexapoda	Insecta	Dicondylia	Pterygota	Neoptera	Endopterygota	Coleoptera	Polyphaga	Cucujiformia	Cleroidea	Melyridae	Malachiinae	Malachius	Malachius_bipustulatus
NODE_100289_length_1888_cov_4.486501_g34585_i0	1888	40.52	NODE_100289_length_1888_cov_4.486501_g34585_i0	82	6.4754	NODE_100289_length_1888_cov_4.486501_g34585_i0	201766	cellular_organisms	Eukaryota	Opisthokonta	Metazoa	Eumetazoa	Bilateria	Protostomia	Ecdysozoa	Panarthropoda	Arthropoda	Mandibulata	Pancrustacea	Hexapoda	Insecta	Dicondylia	Pterygota	Neoptera	Endopterygota	Coleoptera	Polyphaga	Cucujiformia	Curculionoidea	Attelabidae	Apoderinae	Apoderus	Apoderus_coryli
NODE_10028_length_8347_cov_136.158448_g1_i7888	8347	32.91	NODE_10028_length_8347_cov_136.158448_g1_i7888	622	11.1101	NODE_10028_length_8347_cov_136.158448_g1_i7888	1431903	cellular_organisms	Eukaryota	Opisthokonta	Metazoa	Eumetazoa	Bilateria	Protostomia	Ecdysozoa	Panarthropoda	Arthropoda	Mandibulata	Pancrustacea	Hexapoda	Insecta	Dicondylia	Pterygota	Neoptera	Endopterygota	Coleoptera	Polyphaga	Cucujiformia	Cucujoidea	Nitidulidae	Meligethinae	Brassicogethes	Brassicogethes_aeneus
NODE_100290_length_1888_cov_4.399449_g34586_i0	1888	37.13	NODE_100290_length_1888_cov_4.399449_g34586_i0	86	6.7913	NODE_100290_length_1888_cov_4.399449_g34586_i0	1587174	cellular_organisms	Eukaryota	Opisthokonta	Metazoa	Eumetazoa	Bilateria	Protostomia	Ecdysozoa	Panarthropoda	Arthropoda	Mandibulata	Pancrustacea	Hexapoda	Insecta	Dicondylia	Pterygota	Neoptera	Endopterygota	Coleoptera	Polyphaga	Cucujiformia	Chrysomeloidea	Chrysomelidae	Chrysomelinae	Chrysomelini	Chrysolina	Chrysolina_oricalcia
NODE_100291_length_1888_cov_3.587879_g34587_i0	1888	34.48	NODE_100291_length_1888_cov_3.587879_g34587_i0	65	5.133
NODE_100292_length_1888_cov_3.551515_g34588_i0	1888	34.96	NODE_100292_length_1888_cov_3.551515_g34588_i0	81	6.3965	NODE_100292_length_1888_cov_3.551515_g34588_i0	1587174	cellular_organisms	Eukaryota	Opisthokonta	Metazoa	Eumetazoa	Bilateria	Protostomia	Ecdysozoa	Panarthropoda	Arthropoda	Mandibulata	Pancrustacea	Hexapoda	Insecta	Dicondylia	Pterygota	Neoptera	Endopterygota	Coleoptera	Polyphaga	Cucujiformia	Chrysomeloidea	Chrysomelidae	Chrysomelinae	Chrysomelini	Chrysolina	Chrysolina_oricalcia
NODE_100293_length_1888_cov_3.424793_g34589_i0	1888	39.25	NODE_100293_length_1888_cov_3.424793_g34589_i0	51	4.0274	NODE_100293_length_1888_cov_3.424793_g34589_i0	80249	cellular_organisms	Eukaryota	Opisthokonta	Metazoa	Eumetazoa	Bilateria	Protostomia	Ecdysozoa	Panarthropoda	Arthropoda	Mandibulata	Pancrustacea	Hexapoda	Insecta	Dicondylia	Pterygota	Neoptera	Endopterygota	Coleoptera	Polyphaga	Cucujiformia	Chrysomeloidea	Chrysomelidae	Chrysomelinae	Chrysomelini	Phaedon	Phaedon_cochleariae
NODE_100294_length_1888_cov_3.408264_g34590_i0	1888	43.54	NODE_100294_length_1888_cov_3.408264_g34590_i0	75	5.9226
NODE_100295_length_1888_cov_3.360882_g34591_i0	1888	31.99	NODE_100295_length_1888_cov_3.360882_g34591_i0	63	4.975
NODE_100296_length_1888_cov_3.359229_g34592_i0	1888	39.3	NODE_100296_length_1888_cov_3.359229_g34592_i0	54	4.287
NODE_100297_length_1888_cov_3.219284_g34593_i0	1888	37.08	NODE_100297_length_1888_cov_3.219284_g34593_i0	46	3.6326	NODE_100297_length_1888_cov_3.219284_g34593_i0	467358	cellular_organisms	Eukaryota	Opisthokonta	Metazoa	Eumetazoa	Bilateria	Protostomia	Ecdysozoa	Panarthropoda	Arthropoda	Mandibulata	Pancrustacea	Hexapoda	Insecta	Dicondylia	Pterygota	Neoptera	Endopterygota	Coleoptera	Polyphaga	Cucujiformia	Curculionoidea	Curculionidae	Ceutorhynchinae	Ceutorhynchus	Ceutorhynchus_assimilis
NODE_100299_length_1888_cov_3.155372_g34594_i0	1888	35.54	NODE_100299_length_1888_cov_3.155372_g34594_i0	74	5.8437	NODE_100299_length_1888_cov_3.155372_g34594_i0	61484	cellular_organisms	Eukaryota	Opisthokonta	Metazoa	Eumetazoa	Bilateria	Protostomia	Ecdysozoa	Panarthropoda	Arthropoda	Mandibulata	Pancrustacea	Hexapoda	Insecta	Dicondylia	Pterygota	Neoptera	Polyneoptera	Phasmatodea	Timematodea	Timematoidea	Timematidae	Timema	Timema_tahoe
NODE_10029_length_8347_cov_87.852067_g1_i7889	8347	33.25	NODE_10029_length_8347_cov_87.852067_g1_i7889	4221	75.3948
NODE_1002_length_15811_cov_20.202186_g1_i900	15811	42.64	NODE_1002_length_15811_cov_20.202186_g1_i900	1363	12.8527	NODE_1002_length_15811_cov_20.202186_g1_i900	7539	cellular_organisms	Eukaryota	Opisthokonta	Metazoa	Eumetazoa	Bilateria	Protostomia	Ecdysozoa	Panarthropoda	Arthropoda	Mandibulata	Pancrustacea	Hexapoda	Insecta	Dicondylia	Pterygota	Neoptera	Endopterygota	Coleoptera	Polyphaga	Cucujiformia	Chrysomeloidea	Chrysomelidae	Chrysomelinae	Doryphorini	Leptinotarsa	Leptinotarsa_decemlineata
NODE_100300_length_1888_cov_3.070523_g34595_i0	1888	41.84	NODE_100300_length_1888_cov_3.070523_g34595_i0	66	5.2119	NODE_100300_length_1888_cov_3.070523_g34595_i0	1042620	cellular_organisms	Eukaryota	Opisthokonta	Metazoa	Eumetazoa	Bilateria	Protostomia	Ecdysozoa	Panarthropoda	Arthropoda	Mandibulata	Pancrustacea	Hexapoda	Insecta	Dicondylia	Pterygota	Neoptera	Endopterygota	Amphiesmenoptera	Lepidoptera	Zeugloptera	Micropterigidae	Micropterix	Micropterix_aruncella
NODE_100301_length_1888_cov_3.011570_g32176_i1	1888	34.38	NODE_100301_length_1888_cov_3.011570_g32176_i1	27	2.1322
NODE_100302_length_1888_cov_2.946556_g34596_i0	1888	28.39	NODE_100302_length_1888_cov_2.946556_g34596_i0	40	3.1587
NODE_100303_length_1888_cov_2.889807_g34597_i0	1888	33.1	NODE_100303_length_1888_cov_2.889807_g34597_i0	42	3.3167
NODE_100304_length_1888_cov_2.804408_g34598_i0	1888	39.46	NODE_100304_length_1888_cov_2.804408_g34598_i0	73	5.7647	NODE_100304_length_1888_cov_2.804408_g34598_i0	467358	cellular_organisms	Eukaryota	Opisthokonta	Metazoa	Eumetazoa	Bilateria	Protostomia	Ecdysozoa	Panarthropoda	Arthropoda	Mandibulata	Pancrustacea	Hexapoda	Insecta	Dicondylia	Pterygota	Neoptera	Endopterygota	Coleoptera	Polyphaga	Cucujiformia	Curculionoidea	Curculionidae	Ceutorhynchinae	Ceutorhynchus	Ceutorhynchus_assimilis
NODE_100305_length_1888_cov_2.562534_g34599_i0	1888	34.48	NODE_100305_length_1888_cov_2.562534_g34599_i0	39	3.0798	NODE_100305_length_1888_cov_2.562534_g34599_i0	7061	cellular_organisms	Eukaryota	Opisthokonta	Metazoa	Eumetazoa	Bilateria	Protostomia	Ecdysozoa	Panarthropoda	Arthropoda	Mandibulata	Pancrustacea	Hexapoda	Insecta	Dicondylia	Pterygota	Neoptera	Endopterygota	Coleoptera	Polyphaga	Scarabaeiformia	Scarabaeoidea	Scarabaeidae	Melolonthinae	Melolontha	Melolontha_melolontha
NODE_100306_length_1888_cov_2.319559_g34600_i0	1888	34.32	NODE_100306_length_1888_cov_2.319559_g34600_i0	45	3.5536	NODE_100306_length_1888_cov_2.319559_g34600_i0	1431903	cellular_organisms	Eukaryota	Opisthokonta	Metazoa	Eumetazoa	Bilateria	Protostomia	Ecdysozoa	Panarthropoda	Arthropoda	Mandibulata	Pancrustacea	Hexapoda	Insecta	Dicondylia	Pterygota	Neoptera	Endopterygota	Coleoptera	Polyphaga	Cucujiformia	Cucujoidea	Nitidulidae	Meligethinae	Brassicogethes	Brassicogethes_aeneus
NODE_100307_length_1888_cov_2.195041_g34601_i0	1888	36.23	NODE_100307_length_1888_cov_2.195041_g34601_i0	36	2.8429
NODE_100308_length_1888_cov_2.165840_g34602_i0	1888	34.53	NODE_100308_length_1888_cov_2.165840_g34602_i0	52	4.1064	NODE_100308_length_1888_cov_2.165840_g34602_i0	2598218	cellular_organisms	Eukaryota	Opisthokonta	Metazoa	Eumetazoa	Bilateria	Protostomia	Ecdysozoa	Panarthropoda	Arthropoda	Mandibulata	Pancrustacea	Hexapoda	Insecta	Dicondylia	Pterygota	Neoptera	Endopterygota	Coleoptera	Polyphaga	Cucujiformia	Chrysomeloidea	Chrysomelidae	Galerucinae	Alticini	Psylliodes	Psylliodes_chrysocephala
NODE_100309_length_1887_cov_2976.108049_g1_i39073	1887	41.07	NODE_100309_length_1887_cov_2976.108049_g1_i39073	281	22.2019	NODE_100309_length_1887_cov_2976.108049_g1_i39073	217634	cellular_organisms	Eukaryota	Opisthokonta	Metazoa	Eumetazoa	Bilateria	Protostomia	Ecdysozoa	Panarthropoda	Arthropoda	Mandibulata	Pancrustacea	Hexapoda	Insecta	Dicondylia	Pterygota	Neoptera	Endopterygota	Coleoptera	Polyphaga	Cucujiformia	Chrysomeloidea	Cerambycidae	Lamiinae	Lamiini	Anoplophora	Anoplophora_glabripennis
NODE_10030_length_8347_cov_68.049915_g1_i7890	8347	33.49	NODE_10030_length_8347_cov_68.049915_g1_i7890	389	6.9483	NODE_10030_length_8347_cov_68.049915_g1_i7890	1926196	cellular_organisms	Eukaryota	Opisthokonta	Metazoa	Eumetazoa	Bilateria	Protostomia	Ecdysozoa	Panarthropoda	Arthropoda	Chelicerata	Arachnida	Araneae	Araneomorphae	Entelegynae	Orbiculariae	Araneoidea	Tetragnathidae	Meta	Meta_bourneti
NODE_100310_length_1887_cov_684.780595_g1193_i15	1887	32.91	NODE_100310_length_1887_cov_684.780595_g1193_i15	403	31.8412
NODE_100311_length_1887_cov_230.781698_g20139_i1	1887	37.31	NODE_100311_length_1887_cov_230.781698_g20139_i1	44	3.4765	NODE_100311_length_1887_cov_230.781698_g20139_i1	1587174	cellular_organisms	Eukaryota	Opisthokonta	Metazoa	Eumetazoa	Bilateria	Protostomia	Ecdysozoa	Panarthropoda	Arthropoda	Mandibulata	Pancrustacea	Hexapoda	Insecta	Dicondylia	Pterygota	Neoptera	Endopterygota	Coleoptera	Polyphaga	Cucujiformia	Chrysomeloidea	Chrysomelidae	Chrysomelinae	Chrysomelini	Chrysolina	Chrysolina_oricalcia
NODE_100312_length_1887_cov_203.001654_g34603_i0	1887	31	NODE_100312_length_1887_cov_203.001654_g34603_i0	93	7.348
NODE_100313_length_1887_cov_110.385888_g173_i12	1887	39.53	NODE_100313_length_1887_cov_110.385888_g173_i12	269	21.2538
NODE_100315_length_1887_cov_102.143881_g34604_i0	1887	35.4	NODE_100315_length_1887_cov_102.143881_g34604_i0	269	21.2538
NODE_100318_length_1887_cov_81.179162_g317_i7	1887	37.68	NODE_100318_length_1887_cov_81.179162_g317_i7	125	9.8763
NODE_100319_length_1887_cov_79.332415_g8825_i1	1887	40.12	NODE_100319_length_1887_cov_79.332415_g8825_i1	255	20.1477
NODE_10031_length_8347_cov_14.716945_g934_i0	8347	33.29	NODE_10031_length_8347_cov_14.716945_g934_i0	847	15.129
NODE_100320_length_1887_cov_79.240353_g1_i39076	1887	38.21	NODE_100320_length_1887_cov_79.240353_g1_i39076	108	8.5331	NODE_100320_length_1887_cov_79.240353_g1_i39076	1553677	cellular_organisms	Eukaryota	Opisthokonta	Metazoa	Eumetazoa	Bilateria	Protostomia	Ecdysozoa	Panarthropoda	Arthropoda	Mandibulata	Pancrustacea	Hexapoda	Insecta	Dicondylia	Pterygota	Neoptera	Endopterygota	Coleoptera	Polyphaga	Elateriformia	Elateroidea	Cantharidae	Cantharinae	Podabrus	Podabrus_alpinus
NODE_100321_length_1887_cov_52.341235_g34605_i0	1887	37.15	NODE_100321_length_1887_cov_52.341235_g34605_i0	1000	79.0104
NODE_100322_length_1887_cov_48.628997_g7678_i5	1887	37.84	NODE_100322_length_1887_cov_48.628997_g7678_i5	252	19.9106	NODE_100322_length_1887_cov_48.628997_g7678_i5	1587174	cellular_organisms	Eukaryota	Opisthokonta	Metazoa	Eumetazoa	Bilateria	Protostomia	Ecdysozoa	Panarthropoda	Arthropoda	Mandibulata	Pancrustacea	Hexapoda	Insecta	Dicondylia	Pterygota	Neoptera	Endopterygota	Coleoptera	Polyphaga	Cucujiformia	Chrysomeloidea	Chrysomelidae	Chrysomelinae	Chrysomelini	Chrysolina	Chrysolina_oricalcia
NODE_100324_length_1887_cov_23.353363_g34606_i0	1887	35.45	NODE_100324_length_1887_cov_23.353363_g34606_i0	72	5.7191
NODE_100326_length_1887_cov_18.402977_g1_i39077	1887	43.77	NODE_100326_length_1887_cov_18.402977_g1_i39077	327	25.8364
NODE_100327_length_1887_cov_16.946527_g1_i39078	1887	34.82	NODE_100327_length_1887_cov_16.946527_g1_i39078	122	9.6393
NODE_100329_length_1887_cov_15.190187_g34607_i0	1887	31.8	NODE_100329_length_1887_cov_15.190187_g34607_i0	168	13.2738
NODE_100330_length_1887_cov_14.122381_g19552_i1	1887	33.33	NODE_100330_length_1887_cov_14.122381_g19552_i1	396	31.2881	NODE_100330_length_1887_cov_14.122381_g19552_i1	1587174	cellular_organisms	Eukaryota	Opisthokonta	Metazoa	Eumetazoa	Bilateria	Protostomia	Ecdysozoa	Panarthropoda	Arthropoda	Mandibulata	Pancrustacea	Hexapoda	Insecta	Dicondylia	Pterygota	Neoptera	Endopterygota	Coleoptera	Polyphaga	Cucujiformia	Chrysomeloidea	Chrysomelidae	Chrysomelinae	Chrysomelini	Chrysolina	Chrysolina_oricalcia
NODE_100331_length_1887_cov_13.959757_g1_i39079	1887	39.75	NODE_100331_length_1887_cov_13.959757_g1_i39079	99	7.822	NODE_100331_length_1887_cov_13.959757_g1_i39079	2598218	cellular_organisms	Eukaryota	Opisthokonta	Metazoa	Eumetazoa	Bilateria	Protostomia	Ecdysozoa	Panarthropoda	Arthropoda	Mandibulata	Pancrustacea	Hexapoda	Insecta	Dicondylia	Pterygota	Neoptera	Endopterygota	Coleoptera	Polyphaga	Cucujiformia	Chrysomeloidea	Chrysomelidae	Galerucinae	Alticini	Psylliodes	Psylliodes_chrysocephala
NODE_100335_length_1887_cov_5.620176_g34608_i0	1887	33.92	NODE_100335_length_1887_cov_5.620176_g34608_i0	84	6.6369
NODE_100336_length_1887_cov_5.323043_g34609_i0	1887	37.52	NODE_100336_length_1887_cov_5.323043_g34609_i0	79	6.2418	NODE_100336_length_1887_cov_5.323043_g34609_i0	1587174	cellular_organisms	Eukaryota	Opisthokonta	Metazoa	Eumetazoa	Bilateria	Protostomia	Ecdysozoa	Panarthropoda	Arthropoda	Mandibulata	Pancrustacea	Hexapoda	Insecta	Dicondylia	Pterygota	Neoptera	Endopterygota	Coleoptera	Polyphaga	Cucujiformia	Chrysomeloidea	Chrysomelidae	Chrysomelinae	Chrysomelini	Chrysolina	Chrysolina_oricalcia
NODE_100337_length_1887_cov_5.227674_g13298_i4	1887	32.17	NODE_100337_length_1887_cov_5.227674_g13298_i4	28	2.2123	NODE_100337_length_1887_cov_5.227674_g13298_i4	1587174	cellular_organisms	Eukaryota	Opisthokonta	Metazoa	Eumetazoa	Bilateria	Protostomia	Ecdysozoa	Panarthropoda	Arthropoda	Mandibulata	Pancrustacea	Hexapoda	Insecta	Dicondylia	Pterygota	Neoptera	Endopterygota	Coleoptera	Polyphaga	Cucujiformia	Chrysomeloidea	Chrysomelidae	Chrysomelinae	Chrysomelini	Chrysolina	Chrysolina_oricalcia
NODE_100338_length_1887_cov_4.990077_g34610_i0	1887	30.9	NODE_100338_length_1887_cov_4.990077_g34610_i0	104	8.2171	NODE_100338_length_1887_cov_4.990077_g34610_i0	1587174	cellular_organisms	Eukaryota	Opisthokonta	Metazoa	Eumetazoa	Bilateria	Protostomia	Ecdysozoa	Panarthropoda	Arthropoda	Mandibulata	Pancrustacea	Hexapoda	Insecta	Dicondylia	Pterygota	Neoptera	Endopterygota	Coleoptera	Polyphaga	Cucujiformia	Chrysomeloidea	Chrysomelidae	Chrysomelinae	Chrysomelini	Chrysolina	Chrysolina_oricalcia
NODE_100339_length_1887_cov_4.826902_g34611_i0	1887	32.91	NODE_100339_length_1887_cov_4.826902_g34611_i0	95	7.506	NODE_100339_length_1887_cov_4.826902_g34611_i0	1587174	cellular_organisms	Eukaryota	Opisthokonta	Metazoa	Eumetazoa	Bilateria	Protostomia	Ecdysozoa	Panarthropoda	Arthropoda	Mandibulata	Pancrustacea	Hexapoda	Insecta	Dicondylia	Pterygota	Neoptera	Endopterygota	Coleoptera	Polyphaga	Cucujiformia	Chrysomeloidea	Chrysomelidae	Chrysomelinae	Chrysomelini	Chrysolina	Chrysolina_oricalcia
NODE_10033_length_8345_cov_168.946809_g1_i7892	8345	34.82	NODE_10033_length_8345_cov_168.946809_g1_i7892	1312	23.4403	NODE_10033_length_8345_cov_168.946809_g1_i7892	1587174	cellular_organisms	Eukaryota	Opisthokonta	Metazoa	Eumetazoa	Bilateria	Protostomia	Ecdysozoa	Panarthropoda	Arthropoda	Mandibulata	Pancrustacea	Hexapoda	Insecta	Dicondylia	Pterygota	Neoptera	Endopterygota	Coleoptera	Polyphaga	Cucujiformia	Chrysomeloidea	Chrysomelidae	Chrysomelinae	Chrysomelini	Chrysolina	Chrysolina_oricalcia
NODE_100340_length_1887_cov_4.342337_g32788_i1	1887	31.69	NODE_100340_length_1887_cov_4.342337_g32788_i1	69	5.4517
NODE_100341_length_1887_cov_4.308710_g34612_i0	1887	35.35	NODE_100341_length_1887_cov_4.308710_g34612_i0	72	5.6888	NODE_100341_length_1887_cov_4.308710_g34612_i0	1587174	cellular_organisms	Eukaryota	Opisthokonta	Metazoa	Eumetazoa	Bilateria	Protostomia	Ecdysozoa	Panarthropoda	Arthropoda	Mandibulata	Pancrustacea	Hexapoda	Insecta	Dicondylia	Pterygota	Neoptera	Endopterygota	Coleoptera	Polyphaga	Cucujiformia	Chrysomeloidea	Chrysomelidae	Chrysomelinae	Chrysomelini	Chrysolina	Chrysolina_oricalcia
NODE_100342_length_1887_cov_3.801544_g34613_i0	1887	29.73	NODE_100342_length_1887_cov_3.801544_g34613_i0	50	3.9505
NODE_100343_length_1887_cov_3.755788_g33666_i1	1887	32.27	NODE_100343_length_1887_cov_3.755788_g33666_i1	48	3.7925
NODE_100344_length_1887_cov_3.700662_g34614_i0	1887	37.68	NODE_100344_length_1887_cov_3.700662_g34614_i0	59	4.6616
NODE_100345_length_1887_cov_3.486218_g34615_i0	1887	34.29	NODE_100345_length_1887_cov_3.486218_g34615_i0	61	4.8196	NODE_100345_length_1887_cov_3.486218_g34615_i0	80249	cellular_organisms	Eukaryota	Opisthokonta	Metazoa	Eumetazoa	Bilateria	Protostomia	Ecdysozoa	Panarthropoda	Arthropoda	Mandibulata	Pancrustacea	Hexapoda	Insecta	Dicondylia	Pterygota	Neoptera	Endopterygota	Coleoptera	Polyphaga	Cucujiformia	Chrysomeloidea	Chrysomelidae	Chrysomelinae	Chrysomelini	Phaedon	Phaedon_cochleariae
NODE_100346_length_1887_cov_3.309261_g34616_i0	1887	37.36	NODE_100346_length_1887_cov_3.309261_g34616_i0	82	6.4789	NODE_100346_length_1887_cov_3.309261_g34616_i0	1167272	cellular_organisms	Eukaryota	Opisthokonta	Metazoa	Eumetazoa	Bilateria	Protostomia	Ecdysozoa	Panarthropoda	Arthropoda	Mandibulata	Pancrustacea	Hexapoda	Insecta	Dicondylia	Pterygota	Neoptera	Endopterygota	Hymenoptera	Apocrita	Aculeata	Apoidea	Spheciformes	Crabronidae	Philanthinae	Cercerini	Cerceris	Cerceris_rybyensis
NODE_100347_length_1887_cov_3.219956_g34617_i0	1887	38.42	NODE_100347_length_1887_cov_3.219956_g34617_i0	53	4.1876
NODE_100348_length_1887_cov_3.118523_g34618_i0	1887	32.33	NODE_100348_length_1887_cov_3.118523_g34618_i0	46	3.6345	NODE_100348_length_1887_cov_3.118523_g34618_i0	2598218	cellular_organisms	Eukaryota	Opisthokonta	Metazoa	Eumetazoa	Bilateria	Protostomia	Ecdysozoa	Panarthropoda	Arthropoda	Mandibulata	Pancrustacea	Hexapoda	Insecta	Dicondylia	Pterygota	Neoptera	Endopterygota	Coleoptera	Polyphaga	Cucujiformia	Chrysomeloidea	Chrysomelidae	Galerucinae	Alticini	Psylliodes	Psylliodes_chrysocephala
NODE_100349_length_1887_cov_3.077178_g34619_i0	1887	32.49	NODE_100349_length_1887_cov_3.077178_g34619_i0	65	5.1357
NODE_100350_length_1887_cov_3.013782_g34620_i0	1887	36.88	NODE_100350_length_1887_cov_3.013782_g34620_i0	80	6.3208
NODE_100351_length_1887_cov_2.966924_g34621_i0	1887	33.23	NODE_100351_length_1887_cov_2.966924_g34621_i0	51	4.0295
NODE_100352_length_1887_cov_2.948732_g34622_i0	1887	29.46	NODE_100352_length_1887_cov_2.948732_g34622_i0	66	5.2147	NODE_100352_length_1887_cov_2.948732_g34622_i0	2598218	cellular_organisms	Eukaryota	Opisthokonta	Metazoa	Eumetazoa	Bilateria	Protostomia	Ecdysozoa	Panarthropoda	Arthropoda	Mandibulata	Pancrustacea	Hexapoda	Insecta	Dicondylia	Pterygota	Neoptera	Endopterygota	Coleoptera	Polyphaga	Cucujiformia	Chrysomeloidea	Chrysomelidae	Galerucinae	Alticini	Psylliodes	Psylliodes_chrysocephala
NODE_100353_length_1887_cov_2.777288_g34623_i0	1887	39.75	NODE_100353_length_1887_cov_2.777288_g34623_i0	48	3.7925
NODE_100354_length_1887_cov_2.667585_g34624_i0	1887	36.41	NODE_100354_length_1887_cov_2.667585_g34624_i0	61	4.8196	NODE_100354_length_1887_cov_2.667585_g34624_i0	8524	cellular_organisms	Eukaryota	Opisthokonta	Metazoa	Eumetazoa	Bilateria	Deuterostomia	Chordata	Craniata	Vertebrata	Gnathostomata	Teleostomi	Euteleostomi	Sarcopterygii	Dipnotetrapodomorpha	Tetrapoda	Amniota	Sauropsida	Sauria	Lepidosauria	Squamata	Bifurcata	Unidentata	Episquamata	Laterata	Lacertibaenia	Lacertidae	Lacertinae	Zootoca	Zootoca_vivipara
NODE_100355_length_1887_cov_2.163175_g34625_i0	1887	30.95	NODE_100355_length_1887_cov_2.163175_g34625_i0	40	3.1604	NODE_100355_length_1887_cov_2.163175_g34625_i0	662956	cellular_organisms	Eukaryota	Opisthokonta	Metazoa	Eumetazoa	Bilateria	Protostomia	Ecdysozoa	Panarthropoda	Arthropoda	Mandibulata	Pancrustacea	Hexapoda	Insecta	Dicondylia	Pterygota	Neoptera	Endopterygota	Coleoptera	Polyphaga	Staphyliniformia	Staphylinoidea	Staphylinidae	Staphylininae_group	Staphylininae	Staphylinini	Ocypus	Ocypus_olens
NODE_100356_length_1887_cov_2.007718_g34626_i0	1887	38.79	NODE_100356_length_1887_cov_2.007718_g34626_i0	38	3.0024
NODE_100357_length_1886_cov_10612.397132_g34627_i0	1886	34.04	NODE_100357_length_1886_cov_10612.397132_g34627_i0	9442	746.412
NODE_100359_length_1886_cov_656.747380_g34629_i0	1886	34.36	NODE_100359_length_1886_cov_656.747380_g34629_i0	243	19.2097
NODE_10035_length_8345_cov_36.095745_g191_i5	8345	35.11	NODE_10035_length_8345_cov_36.095745_g191_i5	539	9.6298	NODE_10035_length_8345_cov_36.095745_g191_i5	347359	cellular_organisms	Eukaryota	Opisthokonta	Metazoa	Eumetazoa	Bilateria	Protostomia	Ecdysozoa	Panarthropoda	Arthropoda	Mandibulata	Pancrustacea	Hexapoda	Insecta	Dicondylia	Pterygota	Neoptera	Endopterygota	Coleoptera	Polyphaga	Cucujiformia	Coccinelloidea	Coccinellidae	Coccinellinae	Halyziini	Halyzia	Halyzia_sedecimguttata
NODE_100361_length_1886_cov_408.934363_g7772_i4	1886	38.18	NODE_100361_length_1886_cov_408.934363_g7772_i4	1868	147.67	NODE_100361_length_1886_cov_408.934363_g7772_i4	878968	cellular_organisms	Eukaryota	Opisthokonta	Metazoa	Eumetazoa	Bilateria	Protostomia	Ecdysozoa	Panarthropoda	Arthropoda	Mandibulata	Pancrustacea	Hexapoda	Insecta	Dicondylia	Pterygota	Neoptera	Endopterygota	Coleoptera	Polyphaga	Cucujiformia	Chrysomeloidea	Cerambycidae	Lepturinae	Lepturini	Rutpela	Rutpela_maculata
NODE_100363_length_1886_cov_211.383343_g34632_i0	1886	33.24	NODE_100363_length_1886_cov_211.383343_g34632_i0	2902	229.41
NODE_100365_length_1886_cov_193.771098_g34633_i0	1886	33.19	NODE_100365_length_1886_cov_193.771098_g34633_i0	87	6.8776	NODE_100365_length_1886_cov_193.771098_g34633_i0	107213	cellular_organisms	Eukaryota	Opisthokonta	Metazoa	Eumetazoa	Bilateria	Protostomia	Ecdysozoa	Panarthropoda	Arthropoda	Mandibulata	Pancrustacea	Hexapoda	Insecta	Dicondylia	Pterygota	Neoptera	Endopterygota	Coleoptera	Polyphaga	Cucujiformia	Chrysomeloidea	Chrysomelidae	Galerucinae	Luperini	Diabroticina	Diabroticites	Diabrotica	Diabrotica_balteata
NODE_100366_length_1886_cov_165.071704_g9682_i5	1886	35.05	NODE_100366_length_1886_cov_165.071704_g9682_i5	1150	90.9102
NODE_100367_length_1886_cov_71.254275_g34634_i0	1886	31.34	NODE_100367_length_1886_cov_71.254275_g34634_i0	1256	99.2897	NODE_100367_length_1886_cov_71.254275_g34634_i0	217634	cellular_organisms	Eukaryota	Opisthokonta	Metazoa	Eumetazoa	Bilateria	Protostomia	Ecdysozoa	Panarthropoda	Arthropoda	Mandibulata	Pancrustacea	Hexapoda	Insecta	Dicondylia	Pterygota	Neoptera	Endopterygota	Coleoptera	Polyphaga	Cucujiformia	Chrysomeloidea	Cerambycidae	Lamiinae	Lamiini	Anoplophora	Anoplophora_glabripennis
NODE_100368_length_1886_cov_65.774959_g34635_i0	1886	39.77	NODE_100368_length_1886_cov_65.774959_g34635_i0	159	12.5693	NODE_100368_length_1886_cov_65.774959_g34635_i0	1587174	cellular_organisms	Eukaryota	Opisthokonta	Metazoa	Eumetazoa	Bilateria	Protostomia	Ecdysozoa	Panarthropoda	Arthropoda	Mandibulata	Pancrustacea	Hexapoda	Insecta	Dicondylia	Pterygota	Neoptera	Endopterygota	Coleoptera	Polyphaga	Cucujiformia	Chrysomeloidea	Chrysomelidae	Chrysomelinae	Chrysomelini	Chrysolina	Chrysolina_oricalcia
NODE_10036_length_8344_cov_36.780559_g1_i7893	8344	36.33	NODE_10036_length_8344_cov_36.780559_g1_i7893	1029	18.3864
NODE_100370_length_1886_cov_41.861555_g1_i39083	1886	33.35	NODE_100370_length_1886_cov_41.861555_g1_i39083	209	16.5219	NODE_100370_length_1886_cov_41.861555_g1_i39083	195172	cellular_organisms	Eukaryota	Opisthokonta	Metazoa	Eumetazoa	Bilateria	Protostomia	Ecdysozoa	Panarthropoda	Arthropoda	Mandibulata	Pancrustacea	Hexapoda	Insecta	Dicondylia	Pterygota	Neoptera	Endopterygota	Coleoptera	Polyphaga	Elateriformia	Elateroidea	Cantharidae	Cantharinae	Cantharis	Cantharis_rustica
NODE_100371_length_1886_cov_41.589630_g34636_i0	1886	33.67	NODE_100371_length_1886_cov_41.589630_g34636_i0	255	20.1583	NODE_100371_length_1886_cov_41.589630_g34636_i0	204949	cellular_organisms	Eukaryota	Opisthokonta	Metazoa	Eumetazoa	Bilateria	Protostomia	Ecdysozoa	Panarthropoda	Arthropoda	Mandibulata	Pancrustacea	Hexapoda	Insecta	Dicondylia	Pterygota	Neoptera	Endopterygota	Coleoptera	Polyphaga	Cucujiformia	Chrysomeloidea	Chrysomelidae	Cryptocephalinae	Cryptocephalus	Cryptocephalus_moraei
NODE_100372_length_1886_cov_37.942085_g170_i78	1886	29.16	NODE_100372_length_1886_cov_37.942085_g170_i78	130	10.2768	NODE_100372_length_1886_cov_37.942085_g170_i78	1587174	cellular_organisms	Eukaryota	Opisthokonta	Metazoa	Eumetazoa	Bilateria	Protostomia	Ecdysozoa	Panarthropoda	Arthropoda	Mandibulata	Pancrustacea	Hexapoda	Insecta	Dicondylia	Pterygota	Neoptera	Endopterygota	Coleoptera	Polyphaga	Cucujiformia	Chrysomeloidea	Chrysomelidae	Chrysomelinae	Chrysomelini	Chrysolina	Chrysolina_oricalcia
NODE_100373_length_1886_cov_27.242692_g17292_i1	1886	33.72	NODE_100373_length_1886_cov_27.242692_g17292_i1	235	18.5773	NODE_100373_length_1886_cov_27.242692_g17292_i1	597456	cellular_organisms	Eukaryota	Opisthokonta	Metazoa	Eumetazoa	Bilateria	Protostomia	Ecdysozoa	Panarthropoda	Arthropoda	Mandibulata	Pancrustacea	Hexapoda	Insecta	Dicondylia	Pterygota	Neoptera	Endopterygota	Hymenoptera	Apocrita	Aculeata	Apoidea	Apidae	Apinae	Anthophorini	Habropoda	Habropoda_laboriosa
NODE_100376_length_1886_cov_15.754550_g34637_i0	1886	41.94	NODE_100376_length_1886_cov_15.754550_g34637_i0	141	11.1464
NODE_100377_length_1886_cov_15.081081_g1_i39085	1886	39.45	NODE_100377_length_1886_cov_15.081081_g1_i39085	297	23.4785	NODE_100377_length_1886_cov_15.081081_g1_i39085	1587174	cellular_organisms	Eukaryota	Opisthokonta	Metazoa	Eumetazoa	Bilateria	Protostomia	Ecdysozoa	Panarthropoda	Arthropoda	Mandibulata	Pancrustacea	Hexapoda	Insecta	Dicondylia	Pterygota	Neoptera	Endopterygota	Coleoptera	Polyphaga	Cucujiformia	Chrysomeloidea	Chrysomelidae	Chrysomelinae	Chrysomelini	Chrysolina	Chrysolina_oricalcia
NODE_100378_length_1886_cov_13.626586_g3594_i15	1886	36.85	NODE_100378_length_1886_cov_13.626586_g3594_i15	82	6.4823	NODE_100378_length_1886_cov_13.626586_g3594_i15	2598218	cellular_organisms	Eukaryota	Opisthokonta	Metazoa	Eumetazoa	Bilateria	Protostomia	Ecdysozoa	Panarthropoda	Arthropoda	Mandibulata	Pancrustacea	Hexapoda	Insecta	Dicondylia	Pterygota	Neoptera	Endopterygota	Coleoptera	Polyphaga	Cucujiformia	Chrysomeloidea	Chrysomelidae	Galerucinae	Alticini	Psylliodes	Psylliodes_chrysocephala
NODE_100379_length_1886_cov_11.468836_g34638_i0	1886	38.18	NODE_100379_length_1886_cov_11.468836_g34638_i0	179	14.1504
NODE_10037_length_8344_cov_26.155725_g1_i7894	8344	34.64	NODE_10037_length_8344_cov_26.155725_g1_i7894	1034	18.4758
NODE_100380_length_1886_cov_11.298400_g34639_i0	1886	29.85	NODE_100380_length_1886_cov_11.298400_g34639_i0	261	20.6327	NODE_100380_length_1886_cov_11.298400_g34639_i0	1587174	cellular_organisms	Eukaryota	Opisthokonta	Metazoa	Eumetazoa	Bilateria	Protostomia	Ecdysozoa	Panarthropoda	Arthropoda	Mandibulata	Pancrustacea	Hexapoda	Insecta	Dicondylia	Pterygota	Neoptera	Endopterygota	Coleoptera	Polyphaga	Cucujiformia	Chrysomeloidea	Chrysomelidae	Chrysomelinae	Chrysomelini	Chrysolina	Chrysolina_oricalcia
NODE_100381_length_1886_cov_10.271373_g34640_i0	1886	36.74	NODE_100381_length_1886_cov_10.271373_g34640_i0	147	11.6207	NODE_100381_length_1886_cov_10.271373_g34640_i0	1587174	cellular_organisms	Eukaryota	Opisthokonta	Metazoa	Eumetazoa	Bilateria	Protostomia	Ecdysozoa	Panarthropoda	Arthropoda	Mandibulata	Pancrustacea	Hexapoda	Insecta	Dicondylia	Pterygota	Neoptera	Endopterygota	Coleoptera	Polyphaga	Cucujiformia	Chrysomeloidea	Chrysomelidae	Chrysomelinae	Chrysomelini	Chrysolina	Chrysolina_oricalcia
NODE_100383_length_1886_cov_8.555985_g18358_i1	1886	34.25	NODE_100383_length_1886_cov_8.555985_g18358_i1	105	8.3005	NODE_100383_length_1886_cov_8.555985_g18358_i1	2598218	cellular_organisms	Eukaryota	Opisthokonta	Metazoa	Eumetazoa	Bilateria	Protostomia	Ecdysozoa	Panarthropoda	Arthropoda	Mandibulata	Pancrustacea	Hexapoda	Insecta	Dicondylia	Pterygota	Neoptera	Endopterygota	Coleoptera	Polyphaga	Cucujiformia	Chrysomeloidea	Chrysomelidae	Galerucinae	Alticini	Psylliodes	Psylliodes_chrysocephala
NODE_100384_length_1886_cov_8.462217_g34641_i0	1886	31.92	NODE_100384_length_1886_cov_8.462217_g34641_i0	186	14.7037	NODE_100384_length_1886_cov_8.462217_g34641_i0	40085	cellular_organisms	Eukaryota	Opisthokonta	Metazoa	Eumetazoa	Bilateria	Protostomia	Ecdysozoa	Panarthropoda	Arthropoda	Mandibulata	Pancrustacea	Hexapoda	Insecta	Dicondylia	Pterygota	Neoptera	Endopterygota	Amphiesmenoptera	Lepidoptera	Glossata	Neolepidoptera	Heteroneura	Ditrysia	Obtectomera	Pyraloidea	Crambidae	Crambinae	Diatraea	Diatraea_saccharalis
NODE_100386_length_1886_cov_6.485383_g1302_i5	1886	33.62	NODE_100386_length_1886_cov_6.485383_g1302_i5	56	4.4269	NODE_100386_length_1886_cov_6.485383_g1302_i5	467358	cellular_organisms	Eukaryota	Opisthokonta	Metazoa	Eumetazoa	Bilateria	Protostomia	Ecdysozoa	Panarthropoda	Arthropoda	Mandibulata	Pancrustacea	Hexapoda	Insecta	Dicondylia	Pterygota	Neoptera	Endopterygota	Coleoptera	Polyphaga	Cucujiformia	Curculionoidea	Curculionidae	Ceutorhynchinae	Ceutorhynchus	Ceutorhynchus_assimilis
NODE_100387_length_1886_cov_5.644788_g31959_i1	1886	31.44	NODE_100387_length_1886_cov_5.644788_g31959_i1	102	8.0633
NODE_100388_length_1886_cov_5.398787_g1_i39086	1886	36.06	NODE_100388_length_1886_cov_5.398787_g1_i39086	90	7.1147
NODE_10038_length_8344_cov_19.973038_g1_i7895	8344	34.19	NODE_10038_length_8344_cov_19.973038_g1_i7895	557	9.9526	NODE_10038_length_8344_cov_19.973038_g1_i7895	1587174	cellular_organisms	Eukaryota	Opisthokonta	Metazoa	Eumetazoa	Bilateria	Protostomia	Ecdysozoa	Panarthropoda	Arthropoda	Mandibulata	Pancrustacea	Hexapoda	Insecta	Dicondylia	Pterygota	Neoptera	Endopterygota	Coleoptera	Polyphaga	Cucujiformia	Chrysomeloidea	Chrysomelidae	Chrysomelinae	Chrysomelini	Chrysolina	Chrysolina_oricalcia
NODE_100390_length_1886_cov_4.617209_g34642_i0	1886	34.62	NODE_100390_length_1886_cov_4.617209_g34642_i0	76	6.008
NODE_100391_length_1886_cov_4.547159_g34643_i0	1886	30.75	NODE_100391_length_1886_cov_4.547159_g34643_i0	74	5.8499
NODE_100392_length_1886_cov_4.455598_g29078_i1	1886	31.97	NODE_100392_length_1886_cov_4.455598_g29078_i1	77	6.087	NODE_100392_length_1886_cov_4.455598_g29078_i1	1587174	cellular_organisms	Eukaryota	Opisthokonta	Metazoa	Eumetazoa	Bilateria	Protostomia	Ecdysozoa	Panarthropoda	Arthropoda	Mandibulata	Pancrustacea	Hexapoda	Insecta	Dicondylia	Pterygota	Neoptera	Endopterygota	Coleoptera	Polyphaga	Cucujiformia	Chrysomeloidea	Chrysomelidae	Chrysomelinae	Chrysomelini	Chrysolina	Chrysolina_oricalcia
NODE_100393_length_1886_cov_4.221732_g16602_i2	1886	32.66	NODE_100393_length_1886_cov_4.221732_g16602_i2	47	3.7155
NODE_100394_length_1886_cov_4.043023_g34644_i0	1886	29.8	NODE_100394_length_1886_cov_4.043023_g34644_i0	66	5.2175
NODE_100395_length_1886_cov_3.926089_g34645_i0	1886	33.24	NODE_100395_length_1886_cov_3.926089_g34645_i0	77	6.087	NODE_100395_length_1886_cov_3.926089_g34645_i0	204949	cellular_organisms	Eukaryota	Opisthokonta	Metazoa	Eumetazoa	Bilateria	Protostomia	Ecdysozoa	Panarthropoda	Arthropoda	Mandibulata	Pancrustacea	Hexapoda	Insecta	Dicondylia	Pterygota	Neoptera	Endopterygota	Coleoptera	Polyphaga	Cucujiformia	Chrysomeloidea	Chrysomelidae	Cryptocephalinae	Cryptocephalus	Cryptocephalus_moraei
NODE_100396_length_1886_cov_3.530612_g34646_i0	1886	36.85	NODE_100396_length_1886_cov_3.530612_g34646_i0	47	3.7155
NODE_100397_length_1886_cov_3.271925_g34647_i0	1886	30.91	NODE_100397_length_1886_cov_3.271925_g34647_i0	88	6.9566
NODE_100398_length_1886_cov_3.063982_g34648_i0	1886	34.99	NODE_100398_length_1886_cov_3.063982_g34648_i0	43	3.3993	NODE_100398_length_1886_cov_3.063982_g34648_i0	80249	cellular_organisms	Eukaryota	Opisthokonta	Metazoa	Eumetazoa	Bilateria	Protostomia	Ecdysozoa	Panarthropoda	Arthropoda	Mandibulata	Pancrustacea	Hexapoda	Insecta	Dicondylia	Pterygota	Neoptera	Endopterygota	Coleoptera	Polyphaga	Cucujiformia	Chrysomeloidea	Chrysomelidae	Chrysomelinae	Chrysomelini	Phaedon	Phaedon_cochleariae
NODE_100399_length_1886_cov_2.926641_g34649_i0	1886	35.68	NODE_100399_length_1886_cov_2.926641_g34649_i0	44	3.4783
NODE_10039_length_8344_cov_3.571031_g935_i0	8344	34.62	NODE_10039_length_8344_cov_3.571031_g935_i0	288	5.1461
NODE_100400_length_1886_cov_2.780474_g34650_i0	1886	34.57	NODE_100400_length_1886_cov_2.780474_g34650_i0	87	6.8776	NODE_100400_length_1886_cov_2.780474_g34650_i0	203781	cellular_organisms	Eukaryota	Opisthokonta	Metazoa	Eumetazoa	Bilateria	Protostomia	Ecdysozoa	Panarthropoda	Arthropoda	Mandibulata	Pancrustacea	Hexapoda	Insecta	Dicondylia	Pterygota	Neoptera	Endopterygota	Amphiesmenoptera	Lepidoptera	Glossata	Neolepidoptera	Heteroneura	Ditrysia	Obtectomera	Papilionoidea	Lycaenidae	Polyommatinae	Glaucopsyche	Glaucopsyche_alexis
NODE_100402_length_1886_cov_2.502482_g34651_i0	1886	34.78	NODE_100402_length_1886_cov_2.502482_g34651_i0	79	6.2451
NODE_100403_length_1886_cov_2.399338_g34652_i0	1886	37.01	NODE_100403_length_1886_cov_2.399338_g34652_i0	42	3.3202	NODE_100403_length_1886_cov_2.399338_g34652_i0	1587174	cellular_organisms	Eukaryota	Opisthokonta	Metazoa	Eumetazoa	Bilateria	Protostomia	Ecdysozoa	Panarthropoda	Arthropoda	Mandibulata	Pancrustacea	Hexapoda	Insecta	Dicondylia	Pterygota	Neoptera	Endopterygota	Coleoptera	Polyphaga	Cucujiformia	Chrysomeloidea	Chrysomelidae	Chrysomelinae	Chrysomelini	Chrysolina	Chrysolina_oricalcia
NODE_100404_length_1886_cov_2.382791_g34653_i0	1886	31.5	NODE_100404_length_1886_cov_2.382791_g34653_i0	46	3.6364
NODE_100405_length_1886_cov_2.287369_g34654_i0	1886	37.22	NODE_100405_length_1886_cov_2.287369_g34654_i0	43	3.3993
NODE_100406_length_1886_cov_2.281853_g34655_i0	1886	49.89	NODE_100406_length_1886_cov_2.281853_g34655_i0	47	3.7155	NODE_100406_length_1886_cov_2.281853_g34655_i0	562	cellular_organisms	Bacteria	Proteobacteria	Gammaproteobacteria	Enterobacterales	Enterobacteriaceae	Escherichia	Escherichia_coli
NODE_100407_length_1886_cov_2.275786_g34656_i0	1886	34.52	NODE_100407_length_1886_cov_2.275786_g34656_i0	34	2.6878
NODE_100408_length_1886_cov_2.245450_g34657_i0	1886	35.63	NODE_100408_length_1886_cov_2.245450_g34657_i0	36	2.8459
NODE_100409_length_1886_cov_1.670160_g34658_i0	1886	37.96	NODE_100409_length_1886_cov_1.670160_g34658_i0	23	1.8182
NODE_100410_length_1885_cov_8581.922737_g22941_i1	1885	38.89	NODE_100410_length_1885_cov_8581.922737_g22941_i1	71069	5621.15	NODE_100410_length_1885_cov_8581.922737_g22941_i1	217634	cellular_organisms	Eukaryota	Opisthokonta	Metazoa	Eumetazoa	Bilateria	Protostomia	Ecdysozoa	Panarthropoda	Arthropoda	Mandibulata	Pancrustacea	Hexapoda	Insecta	Dicondylia	Pterygota	Neoptera	Endopterygota	Coleoptera	Polyphaga	Cucujiformia	Chrysomeloidea	Cerambycidae	Lamiinae	Lamiini	Anoplophora	Anoplophora_glabripennis
NODE_100412_length_1885_cov_217.984547_g34660_i0	1885	44.24	NODE_100412_length_1885_cov_217.984547_g34660_i0	112	8.8586	NODE_100412_length_1885_cov_217.984547_g34660_i0	1587174	cellular_organisms	Eukaryota	Opisthokonta	Metazoa	Eumetazoa	Bilateria	Protostomia	Ecdysozoa	Panarthropoda	Arthropoda	Mandibulata	Pancrustacea	Hexapoda	Insecta	Dicondylia	Pterygota	Neoptera	Endopterygota	Coleoptera	Polyphaga	Cucujiformia	Chrysomeloidea	Chrysomelidae	Chrysomelinae	Chrysomelini	Chrysolina	Chrysolina_oricalcia
NODE_100413_length_1885_cov_200.351545_g34661_i0	1885	43.66	NODE_100413_length_1885_cov_200.351545_g34661_i0	1029	81.388
NODE_100414_length_1885_cov_193.278146_g34662_i0	1885	39.42	NODE_100414_length_1885_cov_193.278146_g34662_i0	174	13.7624
NODE_100416_length_1885_cov_48.511589_g34663_i0	1885	39.47	NODE_100416_length_1885_cov_48.511589_g34663_i0	407	32.1914
NODE_100419_length_1885_cov_25.608720_g8017_i4	1885	34.01	NODE_100419_length_1885_cov_25.608720_g8017_i4	235	18.5872
NODE_10041_length_8343_cov_28.409069_g1_i7897	8343	36.22	NODE_10041_length_8343_cov_28.409069_g1_i7897	376	6.7193
NODE_100422_length_1885_cov_16.713576_g1_i39091	1885	40.74	NODE_100422_length_1885_cov_16.713576_g1_i39091	154	12.1805
NODE_100424_length_1885_cov_14.970199_g1_i39092	1885	40.32	NODE_100424_length_1885_cov_14.970199_g1_i39092	141	11.1523
NODE_100426_length_1885_cov_13.035872_g16910_i3	1885	35.65	NODE_100426_length_1885_cov_13.035872_g16910_i3	58	4.5875
NODE_100427_length_1885_cov_12.836093_g2240_i13	1885	41.96	NODE_100427_length_1885_cov_12.836093_g2240_i13	69	5.4575
NODE_100428_length_1885_cov_8.908940_g764_i2	1885	34.06	NODE_100428_length_1885_cov_8.908940_g764_i2	135	10.6777	NODE_100428_length_1885_cov_8.908940_g764_i2	80249	cellular_organisms	Eukaryota	Opisthokonta	Metazoa	Eumetazoa	Bilateria	Protostomia	Ecdysozoa	Panarthropoda	Arthropoda	Mandibulata	Pancrustacea	Hexapoda	Insecta	Dicondylia	Pterygota	Neoptera	Endopterygota	Coleoptera	Polyphaga	Cucujiformia	Chrysomeloidea	Chrysomelidae	Chrysomelinae	Chrysomelini	Phaedon	Phaedon_cochleariae
NODE_100429_length_1885_cov_8.586093_g34665_i0	1885	29.97	NODE_100429_length_1885_cov_8.586093_g34665_i0	129	10.2032	NODE_100429_length_1885_cov_8.586093_g34665_i0	1587174	cellular_organisms	Eukaryota	Opisthokonta	Metazoa	Eumetazoa	Bilateria	Protostomia	Ecdysozoa	Panarthropoda	Arthropoda	Mandibulata	Pancrustacea	Hexapoda	Insecta	Dicondylia	Pterygota	Neoptera	Endopterygota	Coleoptera	Polyphaga	Cucujiformia	Chrysomeloidea	Chrysomelidae	Chrysomelinae	Chrysomelini	Chrysolina	Chrysolina_oricalcia
NODE_10042_length_8343_cov_18.410278_g633_i1	8343	36.11	NODE_10042_length_8343_cov_18.410278_g633_i1	424	7.577	NODE_10042_length_8343_cov_18.410278_g633_i1	1587174	cellular_organisms	Eukaryota	Opisthokonta	Metazoa	Eumetazoa	Bilateria	Protostomia	Ecdysozoa	Panarthropoda	Arthropoda	Mandibulata	Pancrustacea	Hexapoda	Insecta	Dicondylia	Pterygota	Neoptera	Endopterygota	Coleoptera	Polyphaga	Cucujiformia	Chrysomeloidea	Chrysomelidae	Chrysomelinae	Chrysomelini	Chrysolina	Chrysolina_oricalcia
NODE_100430_length_1885_cov_7.266556_g34666_i0	1885	34.48	NODE_100430_length_1885_cov_7.266556_g34666_i0	121	9.5704
NODE_100434_length_1885_cov_4.488962_g34667_i0	1885	34.75	NODE_100434_length_1885_cov_4.488962_g34667_i0	103	8.1467
NODE_100435_length_1885_cov_4.336645_g34668_i0	1885	38.09	NODE_100435_length_1885_cov_4.336645_g34668_i0	55	4.3502	NODE_100435_length_1885_cov_4.336645_g34668_i0	107213	cellular_organisms	Eukaryota	Opisthokonta	Metazoa	Eumetazoa	Bilateria	Protostomia	Ecdysozoa	Panarthropoda	Arthropoda	Mandibulata	Pancrustacea	Hexapoda	Insecta	Dicondylia	Pterygota	Neoptera	Endopterygota	Coleoptera	Polyphaga	Cucujiformia	Chrysomeloidea	Chrysomelidae	Galerucinae	Luperini	Diabroticina	Diabroticites	Diabrotica	Diabrotica_balteata
NODE_100436_length_1885_cov_3.601545_g34669_i0	1885	33.69	NODE_100436_length_1885_cov_3.601545_g34669_i0	56	4.4293
NODE_100437_length_1885_cov_3.600442_g34670_i0	1885	30.4	NODE_100437_length_1885_cov_3.600442_g34670_i0	113	8.9377
NODE_100438_length_1885_cov_2.983444_g34671_i0	1885	31.51	NODE_100438_length_1885_cov_2.983444_g34671_i0	70	5.5366
NODE_100439_length_1885_cov_2.820640_g34672_i0	1885	36.87	NODE_100439_length_1885_cov_2.820640_g34672_i0	78	6.1694
NODE_100440_length_1885_cov_2.537528_g34673_i0	1885	29.87	NODE_100440_length_1885_cov_2.537528_g34673_i0	44	3.4801
NODE_100441_length_1885_cov_2.521523_g34674_i0	1885	37.35	NODE_100441_length_1885_cov_2.521523_g34674_i0	45	3.5592	NODE_100441_length_1885_cov_2.521523_g34674_i0	1587174	cellular_organisms	Eukaryota	Opisthokonta	Metazoa	Eumetazoa	Bilateria	Protostomia	Ecdysozoa	Panarthropoda	Arthropoda	Mandibulata	Pancrustacea	Hexapoda	Insecta	Dicondylia	Pterygota	Neoptera	Endopterygota	Coleoptera	Polyphaga	Cucujiformia	Chrysomeloidea	Chrysomelidae	Chrysomelinae	Chrysomelini	Chrysolina	Chrysolina_oricalcia
NODE_100443_length_1885_cov_2.348786_g34675_i0	1885	50.61	NODE_100443_length_1885_cov_2.348786_g34675_i0	37	2.9265	NODE_100443_length_1885_cov_2.348786_g34675_i0	562	cellular_organisms	Bacteria	Proteobacteria	Gammaproteobacteria	Enterobacterales	Enterobacteriaceae	Escherichia	Escherichia_coli
NODE_100444_length_1885_cov_2.034768_g34676_i0	1885	33.79	NODE_100444_length_1885_cov_2.034768_g34676_i0	44	3.4801
NODE_100445_length_1885_cov_1.983444_g34677_i0	1885	34.11	NODE_100445_length_1885_cov_1.983444_g34677_i0	26	2.0565	NODE_100445_length_1885_cov_1.983444_g34677_i0	80249	cellular_organisms	Eukaryota	Opisthokonta	Metazoa	Eumetazoa	Bilateria	Protostomia	Ecdysozoa	Panarthropoda	Arthropoda	Mandibulata	Pancrustacea	Hexapoda	Insecta	Dicondylia	Pterygota	Neoptera	Endopterygota	Coleoptera	Polyphaga	Cucujiformia	Chrysomeloidea	Chrysomelidae	Chrysomelinae	Chrysomelini	Phaedon	Phaedon_cochleariae
NODE_100446_length_1884_cov_1645.676422_g1_i39094	1884	34.18	NODE_100446_length_1884_cov_1645.676422_g1_i39094	2295	181.618	NODE_100446_length_1884_cov_1645.676422_g1_i39094	189913	cellular_organisms	Eukaryota	Opisthokonta	Metazoa	Eumetazoa	Bilateria	Protostomia	Ecdysozoa	Panarthropoda	Arthropoda	Mandibulata	Pancrustacea	Hexapoda	Insecta	Dicondylia	Pterygota	Neoptera	Endopterygota	Amphiesmenoptera	Lepidoptera	Glossata	Neolepidoptera	Heteroneura	Ditrysia	Obtectomera	Papilionoidea	Pieridae	Dismorphiinae	Leptidea	Leptidea_sinapis
NODE_100450_length_1884_cov_181.140254_g34681_i0	1884	31.48	NODE_100450_length_1884_cov_181.140254_g34681_i0	1567	124.007
NODE_100451_length_1884_cov_140.443954_g2337_i3	1884	37.47	NODE_100451_length_1884_cov_140.443954_g2337_i3	750	59.3522
NODE_100453_length_1884_cov_112.032579_g1_i39095	1884	33.7	NODE_100453_length_1884_cov_112.032579_g1_i39095	218	17.2517
NODE_100454_length_1884_cov_72.046383_g34683_i0	1884	36.09	NODE_100454_length_1884_cov_72.046383_g34683_i0	89	7.0431
NODE_100456_length_1884_cov_40.365544_g1_i39096	1884	39.33	NODE_100456_length_1884_cov_40.365544_g1_i39096	92	7.2805
NODE_100457_length_1884_cov_37.485919_g1_i39097	1884	39.81	NODE_100457_length_1884_cov_37.485919_g1_i39097	381	30.1509
NODE_100459_length_1884_cov_31.496963_g34685_i0	1884	23.62	NODE_100459_length_1884_cov_31.496963_g34685_i0	105634	8359.48	NODE_100459_length_1884_cov_31.496963_g34685_i0	2675788	cellular_organisms	Bacteria	Proteobacteria	Gammaproteobacteria	Enterobacterales	Enterobacteriaceae	unclassified_Enterobacteriaceae	Enterobacteriaceae_endosymbiont_of_Donacia_versicolorea
NODE_10045_length_8341_cov_130.407354_g1_i7900	8341	33.11	NODE_10045_length_8341_cov_130.407354_g1_i7900	1159	20.7168	NODE_10045_length_8341_cov_130.407354_g1_i7900	2598218	cellular_organisms	Eukaryota	Opisthokonta	Metazoa	Eumetazoa	Bilateria	Protostomia	Ecdysozoa	Panarthropoda	Arthropoda	Mandibulata	Pancrustacea	Hexapoda	Insecta	Dicondylia	Pterygota	Neoptera	Endopterygota	Coleoptera	Polyphaga	Cucujiformia	Chrysomeloidea	Chrysomelidae	Galerucinae	Alticini	Psylliodes	Psylliodes_chrysocephala
NODE_100460_length_1884_cov_30.689674_g3104_i8	1884	32.01	NODE_100460_length_1884_cov_30.689674_g3104_i8	109	8.6259
NODE_100461_length_1884_cov_22.362783_g1_i39099	1884	30.84	NODE_100461_length_1884_cov_22.362783_g1_i39099	89	7.0431	NODE_100461_length_1884_cov_22.362783_g1_i39099	1587174	cellular_organisms	Eukaryota	Opisthokonta	Metazoa	Eumetazoa	Bilateria	Protostomia	Ecdysozoa	Panarthropoda	Arthropoda	Mandibulata	Pancrustacea	Hexapoda	Insecta	Dicondylia	Pterygota	Neoptera	Endopterygota	Coleoptera	Polyphaga	Cucujiformia	Chrysomeloidea	Chrysomelidae	Chrysomelinae	Chrysomelini	Chrysolina	Chrysolina_oricalcia
NODE_100462_length_1884_cov_22.181668_g1_i39100	1884	33.92	NODE_100462_length_1884_cov_22.181668_g1_i39100	160	12.6618	NODE_100462_length_1884_cov_22.181668_g1_i39100	1587174	cellular_organisms	Eukaryota	Opisthokonta	Metazoa	Eumetazoa	Bilateria	Protostomia	Ecdysozoa	Panarthropoda	Arthropoda	Mandibulata	Pancrustacea	Hexapoda	Insecta	Dicondylia	Pterygota	Neoptera	Endopterygota	Coleoptera	Polyphaga	Cucujiformia	Chrysomeloidea	Chrysomelidae	Chrysomelinae	Chrysomelini	Chrysolina	Chrysolina_oricalcia
NODE_100463_length_1884_cov_21.274434_g34686_i0	1884	34.87	NODE_100463_length_1884_cov_21.274434_g34686_i0	484	38.3019	NODE_100463_length_1884_cov_21.274434_g34686_i0	1587174	cellular_organisms	Eukaryota	Opisthokonta	Metazoa	Eumetazoa	Bilateria	Protostomia	Ecdysozoa	Panarthropoda	Arthropoda	Mandibulata	Pancrustacea	Hexapoda	Insecta	Dicondylia	Pterygota	Neoptera	Endopterygota	Coleoptera	Polyphaga	Cucujiformia	Chrysomeloidea	Chrysomelidae	Chrysomelinae	Chrysomelini	Chrysolina	Chrysolina_oricalcia
NODE_100464_length_1884_cov_19.621204_g8525_i9	1884	29.72	NODE_100464_length_1884_cov_19.621204_g8525_i9	85	6.7266
NODE_100466_length_1884_cov_17.302043_g34687_i0	1884	33.44	NODE_100466_length_1884_cov_17.302043_g34687_i0	136	10.7625
NODE_100467_length_1884_cov_16.706240_g3487_i1	1884	29.19	NODE_100467_length_1884_cov_16.706240_g3487_i1	130	10.2877
NODE_100468_length_1884_cov_15.725014_g1_i39102	1884	35.93	NODE_100468_length_1884_cov_15.725014_g1_i39102	152	12.0287	NODE_100468_length_1884_cov_15.725014_g1_i39102	80249	cellular_organisms	Eukaryota	Opisthokonta	Metazoa	Eumetazoa	Bilateria	Protostomia	Ecdysozoa	Panarthropoda	Arthropoda	Mandibulata	Pancrustacea	Hexapoda	Insecta	Dicondylia	Pterygota	Neoptera	Endopterygota	Coleoptera	Polyphaga	Cucujiformia	Chrysomeloidea	Chrysomelidae	Chrysomelinae	Chrysomelini	Phaedon	Phaedon_cochleariae
NODE_100469_length_1884_cov_13.700166_g34688_i0	1884	35.51	NODE_100469_length_1884_cov_13.700166_g34688_i0	127	10.0503	NODE_100469_length_1884_cov_13.700166_g34688_i0	1587174	cellular_organisms	Eukaryota	Opisthokonta	Metazoa	Eumetazoa	Bilateria	Protostomia	Ecdysozoa	Panarthropoda	Arthropoda	Mandibulata	Pancrustacea	Hexapoda	Insecta	Dicondylia	Pterygota	Neoptera	Endopterygota	Coleoptera	Polyphaga	Cucujiformia	Chrysomeloidea	Chrysomelidae	Chrysomelinae	Chrysomelini	Chrysolina	Chrysolina_oricalcia
NODE_10046_length_8341_cov_66.995404_g936_i0	8341	38.42	NODE_10046_length_8341_cov_66.995404_g936_i0	452	8.0794	NODE_10046_length_8341_cov_66.995404_g936_i0	202137	cellular_organisms	Eukaryota	Opisthokonta	Metazoa	Eumetazoa	Bilateria	Protostomia	Ecdysozoa	Panarthropoda	Arthropoda	Mandibulata	Pancrustacea	Hexapoda	Insecta	Dicondylia	Pterygota	Neoptera	Endopterygota	Coleoptera	Polyphaga	Cucujiformia	Curculionoidea	Curculionidae	Entiminae	Polydrusini	Polydrusus	Polydrusus_cervinus
NODE_100470_length_1884_cov_13.372722_g1_i39103	1884	32.17	NODE_100470_length_1884_cov_13.372722_g1_i39103	117	9.2589
NODE_100471_length_1884_cov_13.339039_g1_i39104	1884	32.86	NODE_100471_length_1884_cov_13.339039_g1_i39104	95	7.5179
NODE_100473_length_1884_cov_11.329652_g34689_i0	1884	38.96	NODE_100473_length_1884_cov_11.329652_g34689_i0	79	6.2518
NODE_100474_length_1884_cov_9.378244_g34690_i0	1884	37.26	NODE_100474_length_1884_cov_9.378244_g34690_i0	157	12.4244
NODE_100475_length_1884_cov_7.832137_g34691_i0	1884	35.72	NODE_100475_length_1884_cov_7.832137_g34691_i0	120	9.4964
NODE_100477_length_1884_cov_7.327996_g34692_i0	1884	32.17	NODE_100477_length_1884_cov_7.327996_g34692_i0	107	8.4676
NODE_100480_length_1884_cov_6.334070_g13291_i3	1884	33.7	NODE_100480_length_1884_cov_6.334070_g13291_i3	74	5.8561	NODE_100480_length_1884_cov_6.334070_g13291_i3	1385029	cellular_organisms	Eukaryota	Opisthokonta	Metazoa	Eumetazoa	Bilateria	Protostomia	Ecdysozoa	Panarthropoda	Arthropoda	Mandibulata	Pancrustacea	Hexapoda	Insecta	Dicondylia	Pterygota	Neoptera	Endopterygota	Hymenoptera	Tenthredinoidea	Tenthredinidae	Tenthredininae	Rhogogaster	Rhogogaster_chlorosoma
NODE_100481_length_1884_cov_5.790171_g34693_i0	1884	34.82	NODE_100481_length_1884_cov_5.790171_g34693_i0	184	14.5611
NODE_100483_length_1884_cov_5.048040_g1_i39105	1884	35.72	NODE_100483_length_1884_cov_5.048040_g1_i39105	36	2.8489
NODE_100484_length_1884_cov_4.974600_g34694_i0	1884	32.11	NODE_100484_length_1884_cov_4.974600_g34694_i0	86	6.8057
NODE_100485_length_1884_cov_4.940364_g34695_i0	1884	34.08	NODE_100485_length_1884_cov_4.940364_g34695_i0	114	9.0215	NODE_100485_length_1884_cov_4.940364_g34695_i0	107213	cellular_organisms	Eukaryota	Opisthokonta	Metazoa	Eumetazoa	Bilateria	Protostomia	Ecdysozoa	Panarthropoda	Arthropoda	Mandibulata	Pancrustacea	Hexapoda	Insecta	Dicondylia	Pterygota	Neoptera	Endopterygota	Coleoptera	Polyphaga	Cucujiformia	Chrysomeloidea	Chrysomelidae	Galerucinae	Luperini	Diabroticina	Diabroticites	Diabrotica	Diabrotica_balteata
NODE_100486_length_1884_cov_4.919382_g34696_i0	1884	37.95	NODE_100486_length_1884_cov_4.919382_g34696_i0	88	6.964	NODE_100486_length_1884_cov_4.919382_g34696_i0	1587174	cellular_organisms	Eukaryota	Opisthokonta	Metazoa	Eumetazoa	Bilateria	Protostomia	Ecdysozoa	Panarthropoda	Arthropoda	Mandibulata	Pancrustacea	Hexapoda	Insecta	Dicondylia	Pterygota	Neoptera	Endopterygota	Coleoptera	Polyphaga	Cucujiformia	Chrysomeloidea	Chrysomelidae	Chrysomelinae	Chrysomelini	Chrysolina	Chrysolina_oricalcia
NODE_100487_length_1884_cov_4.868581_g34697_i0	1884	30.41	NODE_100487_length_1884_cov_4.868581_g34697_i0	93	7.3597
NODE_100488_length_1884_cov_4.675870_g34698_i0	1884	30.94	NODE_100488_length_1884_cov_4.675870_g34698_i0	84	6.6474
NODE_10048_length_8339_cov_14.871885_g1_i7902	8339	37.93	NODE_10048_length_8339_cov_14.871885_g1_i7902	472	8.4389	NODE_10048_length_8339_cov_14.871885_g1_i7902	2598218	cellular_organisms	Eukaryota	Opisthokonta	Metazoa	Eumetazoa	Bilateria	Protostomia	Ecdysozoa	Panarthropoda	Arthropoda	Mandibulata	Pancrustacea	Hexapoda	Insecta	Dicondylia	Pterygota	Neoptera	Endopterygota	Coleoptera	Polyphaga	Cucujiformia	Chrysomeloidea	Chrysomelidae	Galerucinae	Alticini	Psylliodes	Psylliodes_chrysocephala
NODE_100490_length_1884_cov_4.401988_g34699_i0	1884	31.1	NODE_100490_length_1884_cov_4.401988_g34699_i0	77	6.0935
NODE_100491_length_1884_cov_4.184428_g34700_i0	1884	38.32	NODE_100491_length_1884_cov_4.184428_g34700_i0	69	5.4604	NODE_100491_length_1884_cov_4.184428_g34700_i0	170555	cellular_organisms	Eukaryota	Opisthokonta	Metazoa	Eumetazoa	Bilateria	Protostomia	Ecdysozoa	Panarthropoda	Arthropoda	Mandibulata	Pancrustacea	Hexapoda	Insecta	Dicondylia	Pterygota	Neoptera	Polyneoptera	Phasmatodea	Timematodea	Timematoidea	Timematidae	Timema	Timema_monikensis
NODE_100492_length_1884_cov_4.167863_g34701_i0	1884	48.83	NODE_100492_length_1884_cov_4.167863_g34701_i0	211	16.6977
NODE_100493_length_1884_cov_4.161237_g34702_i0	1884	33.76	NODE_100493_length_1884_cov_4.161237_g34702_i0	56	4.4316
NODE_100494_length_1884_cov_3.743788_g34703_i0	1884	32.48	NODE_100494_length_1884_cov_3.743788_g34703_i0	61	4.8273
NODE_100495_length_1884_cov_3.621756_g25226_i1	1884	32.48	NODE_100495_length_1884_cov_3.621756_g25226_i1	47	3.7194
NODE_100496_length_1884_cov_3.512976_g34704_i0	1884	36.25	NODE_100496_length_1884_cov_3.512976_g34704_i0	73	5.7769
NODE_100497_length_1884_cov_3.499724_g34705_i0	1884	34.18	NODE_100497_length_1884_cov_3.499724_g34705_i0	126	9.9712
NODE_100498_length_1884_cov_3.461623_g34706_i0	1884	35.14	NODE_100498_length_1884_cov_3.461623_g34706_i0	62	4.9064
NODE_100499_length_1884_cov_3.401988_g34707_i0	1884	40.18	NODE_100499_length_1884_cov_3.401988_g34707_i0	64	5.0647	NODE_100499_length_1884_cov_3.401988_g34707_i0	1587174	cellular_organisms	Eukaryota	Opisthokonta	Metazoa	Eumetazoa	Bilateria	Protostomia	Ecdysozoa	Panarthropoda	Arthropoda	Mandibulata	Pancrustacea	Hexapoda	Insecta	Dicondylia	Pterygota	Neoptera	Endopterygota	Coleoptera	Polyphaga	Cucujiformia	Chrysomeloidea	Chrysomelidae	Chrysomelinae	Chrysomelini	Chrysolina	Chrysolina_oricalcia
NODE_100501_length_1884_cov_2.940364_g34708_i0	1884	32.96	NODE_100501_length_1884_cov_2.940364_g34708_i0	53	4.1942
NODE_100502_length_1884_cov_2.784649_g34709_i0	1884	34.87	NODE_100502_length_1884_cov_2.784649_g34709_i0	45	3.5611
NODE_100503_length_1884_cov_2.698509_g34710_i0	1884	31.58	NODE_100503_length_1884_cov_2.698509_g34710_i0	41	3.2446
NODE_100504_length_1884_cov_2.559359_g34711_i0	1884	30.79	NODE_100504_length_1884_cov_2.559359_g34711_i0	68	5.3813	NODE_100504_length_1884_cov_2.559359_g34711_i0	1587174	cellular_organisms	Eukaryota	Opisthokonta	Metazoa	Eumetazoa	Bilateria	Protostomia	Ecdysozoa	Panarthropoda	Arthropoda	Mandibulata	Pancrustacea	Hexapoda	Insecta	Dicondylia	Pterygota	Neoptera	Endopterygota	Coleoptera	Polyphaga	Cucujiformia	Chrysomeloidea	Chrysomelidae	Chrysomelinae	Chrysomelini	Chrysolina	Chrysolina_oricalcia
NODE_100505_length_1884_cov_2.405301_g34712_i0	1884	31	NODE_100505_length_1884_cov_2.405301_g34712_i0	43	3.4029
NODE_100506_length_1884_cov_2.361126_g34713_i0	1884	30.89	NODE_100506_length_1884_cov_2.361126_g34713_i0	46	3.6403
NODE_100507_length_1884_cov_2.305356_g34714_i0	1884	44.53	NODE_100507_length_1884_cov_2.305356_g34714_i0	40	3.1655
NODE_100508_length_1884_cov_2.238542_g34715_i0	1884	33.65	NODE_100508_length_1884_cov_2.238542_g34715_i0	30	2.3741
NODE_100509_length_1884_cov_2.109332_g34716_i0	1884	41.24	NODE_100509_length_1884_cov_2.109332_g34716_i0	32	2.5324	NODE_100509_length_1884_cov_2.109332_g34716_i0	115357	cellular_organisms	Eukaryota	Opisthokonta	Metazoa	Eumetazoa	Bilateria	Protostomia	Ecdysozoa	Panarthropoda	Arthropoda	Mandibulata	Pancrustacea	Hexapoda	Insecta	Dicondylia	Pterygota	Neoptera	Endopterygota	Coleoptera	Polyphaga	Cucujiformia	Coccinelloidea	Coccinellidae	Coccinellinae	Coccinellini	Harmonia	Harmonia_axyridis
NODE_10050_length_8338_cov_63.005082_g1_i7903	8338	34.83	NODE_10050_length_8338_cov_63.005082_g1_i7903	358	6.4014
NODE_100510_length_1884_cov_2.009939_g34717_i0	1884	31.1	NODE_100510_length_1884_cov_2.009939_g34717_i0	43	3.4029	NODE_100510_length_1884_cov_2.009939_g34717_i0	1101072	cellular_organisms	Eukaryota	Opisthokonta	Metazoa	Eumetazoa	Bilateria	Protostomia	Ecdysozoa	Panarthropoda	Arthropoda	Mandibulata	Pancrustacea	Hexapoda	Insecta	Dicondylia	Pterygota	Neoptera	Endopterygota	Amphiesmenoptera	Lepidoptera	Glossata	Neolepidoptera	Heteroneura	Ditrysia	Apoditrysia	Cossoidea	Cossidae	Zeuzerinae	Zeuzera	Zeuzera_pyrina
NODE_100511_length_1884_cov_1.920486_g34718_i0	1884	34.45	NODE_100511_length_1884_cov_1.920486_g34718_i0	84	6.6474
NODE_100512_length_1884_cov_1.908890_g34719_i0	1884	37.31	NODE_100512_length_1884_cov_1.908890_g34719_i0	44	3.482	NODE_100512_length_1884_cov_1.908890_g34719_i0	2598218	cellular_organisms	Eukaryota	Opisthokonta	Metazoa	Eumetazoa	Bilateria	Protostomia	Ecdysozoa	Panarthropoda	Arthropoda	Mandibulata	Pancrustacea	Hexapoda	Insecta	Dicondylia	Pterygota	Neoptera	Endopterygota	Coleoptera	Polyphaga	Cucujiformia	Chrysomeloidea	Chrysomelidae	Galerucinae	Alticini	Psylliodes	Psylliodes_chrysocephala
NODE_100513_length_1884_cov_1.403092_g34720_i0	1884	35.56	NODE_100513_length_1884_cov_1.403092_g34720_i0	24	1.8993
NODE_100514_length_1883_cov_443.058011_g34721_i0	1883	34.78	NODE_100514_length_1883_cov_443.058011_g34721_i0	7745	613.236	NODE_100514_length_1883_cov_443.058011_g34721_i0	2921223	cellular_organisms	Eukaryota	Opisthokonta	Metazoa	Eumetazoa	Bilateria	Protostomia	Ecdysozoa	Panarthropoda	Arthropoda	Mandibulata	Pancrustacea	Hexapoda	Insecta	Dicondylia	Pterygota	Neoptera	Endopterygota	Coleoptera	Polyphaga	Cucujiformia	Curculionoidea	Curculionidae	Curculioninae	Anthonomini	Anthonomus	Anthonomus_grandis	Anthonomus_grandis_grandis
NODE_100515_length_1883_cov_243.762983_g34722_i0	1883	35.85	NODE_100515_length_1883_cov_243.762983_g34722_i0	219	17.34
NODE_100516_length_1883_cov_216.865193_g34723_i0	1883	35.42	NODE_100516_length_1883_cov_216.865193_g34723_i0	861	68.5365
NODE_100519_length_1883_cov_145.379006_g1_i39106	1883	43.02	NODE_100519_length_1883_cov_145.379006_g1_i39106	138	10.9266	NODE_100519_length_1883_cov_145.379006_g1_i39106	107213	cellular_organisms	Eukaryota	Opisthokonta	Metazoa	Eumetazoa	Bilateria	Protostomia	Ecdysozoa	Panarthropoda	Arthropoda	Mandibulata	Pancrustacea	Hexapoda	Insecta	Dicondylia	Pterygota	Neoptera	Endopterygota	Coleoptera	Polyphaga	Cucujiformia	Chrysomeloidea	Chrysomelidae	Galerucinae	Luperini	Diabroticina	Diabroticites	Diabrotica	Diabrotica_balteata
NODE_10051_length_8338_cov_40.340835_g473_i8	8338	35.56	NODE_10051_length_8338_cov_40.340835_g473_i8	813	14.5373	NODE_10051_length_8338_cov_40.340835_g473_i8	2492375	cellular_organisms	Eukaryota	Opisthokonta	Metazoa	Eumetazoa	Bilateria	Protostomia	Ecdysozoa	Panarthropoda	Arthropoda	Mandibulata	Pancrustacea	Hexapoda	Insecta	Dicondylia	Pterygota	Neoptera	Endopterygota	Amphiesmenoptera	Lepidoptera	Glossata	Neolepidoptera	Heteroneura	Ditrysia	Obtectomera	Noctuoidea	Noctuidae	Xyleninae	Omphaloscelis	Omphaloscelis_lunosa
NODE_100520_length_1883_cov_92.993923_g34726_i0	1883	31.49	NODE_100520_length_1883_cov_92.993923_g34726_i0	88	6.9677	NODE_100520_length_1883_cov_92.993923_g34726_i0	878968	cellular_organisms	Eukaryota	Opisthokonta	Metazoa	Eumetazoa	Bilateria	Protostomia	Ecdysozoa	Panarthropoda	Arthropoda	Mandibulata	Pancrustacea	Hexapoda	Insecta	Dicondylia	Pterygota	Neoptera	Endopterygota	Coleoptera	Polyphaga	Cucujiformia	Chrysomeloidea	Cerambycidae	Lepturinae	Lepturini	Rutpela	Rutpela_maculata
NODE_100525_length_1883_cov_50.455801_g16074_i1	1883	31.23	NODE_100525_length_1883_cov_50.455801_g16074_i1	620	49.0905	NODE_100525_length_1883_cov_50.455801_g16074_i1	10224	cellular_organisms	Eukaryota	Opisthokonta	Metazoa	Eumetazoa	Bilateria	Deuterostomia	Hemichordata	Enteropneusta	Harrimaniidae	Saccoglossus	Saccoglossus_kowalevskii
NODE_100526_length_1883_cov_46.858011_g34730_i0	1883	33.03	NODE_100526_length_1883_cov_46.858011_g34730_i0	272	21.5365
NODE_100529_length_1883_cov_32.730387_g233_i48	1883	33.94	NODE_100529_length_1883_cov_32.730387_g233_i48	153	12.1143
NODE_10052_length_8337_cov_166.714666_g1_i7904	8337	44.96	NODE_10052_length_8337_cov_166.714666_g1_i7904	631	11.2843
NODE_100530_length_1883_cov_31.414365_g11545_i4	1883	33.62	NODE_100530_length_1883_cov_31.414365_g11545_i4	126	9.9765
NODE_100531_length_1883_cov_25.387293_g34732_i0	1883	39.67	NODE_100531_length_1883_cov_25.387293_g34732_i0	76	6.0175
NODE_100532_length_1883_cov_21.576796_g34733_i0	1883	43.34	NODE_100532_length_1883_cov_21.576796_g34733_i0	109	8.6304	NODE_100532_length_1883_cov_21.576796_g34733_i0	878968	cellular_organisms	Eukaryota	Opisthokonta	Metazoa	Eumetazoa	Bilateria	Protostomia	Ecdysozoa	Panarthropoda	Arthropoda	Mandibulata	Pancrustacea	Hexapoda	Insecta	Dicondylia	Pterygota	Neoptera	Endopterygota	Coleoptera	Polyphaga	Cucujiformia	Chrysomeloidea	Cerambycidae	Lepturinae	Lepturini	Rutpela	Rutpela_maculata
NODE_100533_length_1883_cov_21.298895_g6893_i2	1883	34.57	NODE_100533_length_1883_cov_21.298895_g6893_i2	45	3.563
NODE_100534_length_1883_cov_21.117680_g12536_i2	1883	35.85	NODE_100534_length_1883_cov_21.117680_g12536_i2	121	9.5806	NODE_100534_length_1883_cov_21.117680_g12536_i2	34712	cellular_organisms	Eukaryota	Opisthokonta	Metazoa	Eumetazoa	Bilateria	Protostomia	Ecdysozoa	Panarthropoda	Arthropoda	Mandibulata	Pancrustacea	Hexapoda	Insecta	Dicondylia	Pterygota	Neoptera	Endopterygota	Hymenoptera	Apocrita	Aculeata	Formicoidea	Formicidae	Myrmicinae	Attini	Mycocepurus	Mycocepurus_smithii
NODE_100535_length_1883_cov_16.201657_g34734_i0	1883	35.16	NODE_100535_length_1883_cov_16.201657_g34734_i0	196	15.5189
NODE_100536_length_1883_cov_13.082873_g34735_i0	1883	32.82	NODE_100536_length_1883_cov_13.082873_g34735_i0	213	16.865	NODE_100536_length_1883_cov_13.082873_g34735_i0	7072	cellular_organisms	Eukaryota	Opisthokonta	Metazoa	Eumetazoa	Bilateria	Protostomia	Ecdysozoa	Panarthropoda	Arthropoda	Mandibulata	Pancrustacea	Hexapoda	Insecta	Dicondylia	Pterygota	Neoptera	Endopterygota	Coleoptera	Polyphaga	Cucujiformia	Tenebrionoidea	Tenebrionidae	Tenebrionidae_incertae_sedis	Tribolium	Tribolium_freemani
NODE_100538_length_1883_cov_10.785635_g34737_i0	1883	36.54	NODE_100538_length_1883_cov_10.785635_g34737_i0	132	10.4515	NODE_100538_length_1883_cov_10.785635_g34737_i0	2598218	cellular_organisms	Eukaryota	Opisthokonta	Metazoa	Eumetazoa	Bilateria	Protostomia	Ecdysozoa	Panarthropoda	Arthropoda	Mandibulata	Pancrustacea	Hexapoda	Insecta	Dicondylia	Pterygota	Neoptera	Endopterygota	Coleoptera	Polyphaga	Cucujiformia	Chrysomeloidea	Chrysomelidae	Galerucinae	Alticini	Psylliodes	Psylliodes_chrysocephala
NODE_100539_length_1883_cov_8.863536_g34738_i0	1883	35.69	NODE_100539_length_1883_cov_8.863536_g34738_i0	216	17.1025
NODE_10053_length_8337_cov_28.160697_g349_i3	8337	35.08	NODE_10053_length_8337_cov_28.160697_g349_i3	1222	21.8533
NODE_100540_length_1883_cov_8.623757_g19628_i1	1883	34.94	NODE_100540_length_1883_cov_8.623757_g19628_i1	139	11.0058
NODE_100542_length_1883_cov_8.124309_g154_i29	1883	28.47	NODE_100542_length_1883_cov_8.124309_g154_i29	159	12.5893
NODE_100543_length_1883_cov_7.134254_g14979_i3	1883	45.41	NODE_100543_length_1883_cov_7.134254_g14979_i3	73	5.78
NODE_100545_length_1883_cov_6.956354_g28393_i2	1883	33.99	NODE_100545_length_1883_cov_6.956354_g28393_i2	58	4.5923
NODE_100546_length_1883_cov_6.780110_g34739_i0	1883	30.75	NODE_100546_length_1883_cov_6.780110_g34739_i0	102	8.0762
NODE_100547_length_1883_cov_6.702210_g2458_i6	1883	37.12	NODE_100547_length_1883_cov_6.702210_g2458_i6	69	5.4633
NODE_100548_length_1883_cov_5.471823_g34740_i0	1883	32.77	NODE_100548_length_1883_cov_5.471823_g34740_i0	58	4.5923	NODE_100548_length_1883_cov_5.471823_g34740_i0	1101072	cellular_organisms	Eukaryota	Opisthokonta	Metazoa	Eumetazoa	Bilateria	Protostomia	Ecdysozoa	Panarthropoda	Arthropoda	Mandibulata	Pancrustacea	Hexapoda	Insecta	Dicondylia	Pterygota	Neoptera	Endopterygota	Amphiesmenoptera	Lepidoptera	Glossata	Neolepidoptera	Heteroneura	Ditrysia	Apoditrysia	Cossoidea	Cossidae	Zeuzerinae	Zeuzera	Zeuzera_pyrina
NODE_100549_length_1883_cov_5.327072_g34741_i0	1883	29.95	NODE_100549_length_1883_cov_5.327072_g34741_i0	81	6.4134
NODE_100550_length_1883_cov_4.664088_g34742_i0	1883	37.76	NODE_100550_length_1883_cov_4.664088_g34742_i0	92	7.2844
NODE_100551_length_1883_cov_3.992818_g34743_i0	1883	35.95	NODE_100551_length_1883_cov_3.992818_g34743_i0	61	4.8299	NODE_100551_length_1883_cov_3.992818_g34743_i0	1587174	cellular_organisms	Eukaryota	Opisthokonta	Metazoa	Eumetazoa	Bilateria	Protostomia	Ecdysozoa	Panarthropoda	Arthropoda	Mandibulata	Pancrustacea	Hexapoda	Insecta	Dicondylia	Pterygota	Neoptera	Endopterygota	Coleoptera	Polyphaga	Cucujiformia	Chrysomeloidea	Chrysomelidae	Chrysomelinae	Chrysomelini	Chrysolina	Chrysolina_oricalcia
NODE_100552_length_1883_cov_3.672376_g34744_i0	1883	30.22	NODE_100552_length_1883_cov_3.672376_g34744_i0	68	5.3841
NODE_100553_length_1883_cov_3.285635_g34745_i0	1883	29.63	NODE_100553_length_1883_cov_3.285635_g34745_i0	58	4.5923
NODE_100554_length_1883_cov_3.244751_g34746_i0	1883	35.26	NODE_100554_length_1883_cov_3.244751_g34746_i0	67	5.3049
NODE_100555_length_1883_cov_2.986740_g34747_i0	1883	36.27	NODE_100555_length_1883_cov_2.986740_g34747_i0	47	3.7214	NODE_100555_length_1883_cov_2.986740_g34747_i0	80249	cellular_organisms	Eukaryota	Opisthokonta	Metazoa	Eumetazoa	Bilateria	Protostomia	Ecdysozoa	Panarthropoda	Arthropoda	Mandibulata	Pancrustacea	Hexapoda	Insecta	Dicondylia	Pterygota	Neoptera	Endopterygota	Coleoptera	Polyphaga	Cucujiformia	Chrysomeloidea	Chrysomelidae	Chrysomelinae	Chrysomelini	Phaedon	Phaedon_cochleariae
NODE_100556_length_1883_cov_2.704972_g34748_i0	1883	35.95	NODE_100556_length_1883_cov_2.704972_g34748_i0	62	4.9091	NODE_100556_length_1883_cov_2.704972_g34748_i0	1587174	cellular_organisms	Eukaryota	Opisthokonta	Metazoa	Eumetazoa	Bilateria	Protostomia	Ecdysozoa	Panarthropoda	Arthropoda	Mandibulata	Pancrustacea	Hexapoda	Insecta	Dicondylia	Pterygota	Neoptera	Endopterygota	Coleoptera	Polyphaga	Cucujiformia	Chrysomeloidea	Chrysomelidae	Chrysomelinae	Chrysomelini	Chrysolina	Chrysolina_oricalcia
NODE_100557_length_1883_cov_2.666298_g34749_i0	1883	31.65	NODE_100557_length_1883_cov_2.666298_g34749_i0	36	2.8504
NODE_100558_length_1883_cov_2.429282_g34750_i0	1883	31.81	NODE_100558_length_1883_cov_2.429282_g34750_i0	46	3.6422
NODE_100559_length_1883_cov_2.417127_g34751_i0	1883	32.24	NODE_100559_length_1883_cov_2.417127_g34751_i0	54	4.2756	NODE_100559_length_1883_cov_2.417127_g34751_i0	107213	cellular_organisms	Eukaryota	Opisthokonta	Metazoa	Eumetazoa	Bilateria	Protostomia	Ecdysozoa	Panarthropoda	Arthropoda	Mandibulata	Pancrustacea	Hexapoda	Insecta	Dicondylia	Pterygota	Neoptera	Endopterygota	Coleoptera	Polyphaga	Cucujiformia	Chrysomeloidea	Chrysomelidae	Galerucinae	Luperini	Diabroticina	Diabroticites	Diabrotica	Diabrotica_balteata
NODE_10055_length_8336_cov_54.411231_g1_i7906	8336	34.86	NODE_10055_length_8336_cov_54.411231_g1_i7906	545	9.7475	NODE_10055_length_8336_cov_54.411231_g1_i7906	80249	cellular_organisms	Eukaryota	Opisthokonta	Metazoa	Eumetazoa	Bilateria	Protostomia	Ecdysozoa	Panarthropoda	Arthropoda	Mandibulata	Pancrustacea	Hexapoda	Insecta	Dicondylia	Pterygota	Neoptera	Endopterygota	Coleoptera	Polyphaga	Cucujiformia	Chrysomeloidea	Chrysomelidae	Chrysomelinae	Chrysomelini	Phaedon	Phaedon_cochleariae
NODE_100560_length_1883_cov_2.140884_g34752_i0	1883	32.29	NODE_100560_length_1883_cov_2.140884_g34752_i0	30	2.3753
NODE_100561_length_1883_cov_2.077901_g34753_i0	1883	33.09	NODE_100561_length_1883_cov_2.077901_g34753_i0	47	3.7214	NODE_100561_length_1883_cov_2.077901_g34753_i0	1101106	cellular_organisms	Eukaryota	Opisthokonta	Metazoa	Eumetazoa	Bilateria	Protostomia	Ecdysozoa	Panarthropoda	Arthropoda	Mandibulata	Pancrustacea	Hexapoda	Insecta	Dicondylia	Pterygota	Neoptera	Endopterygota	Amphiesmenoptera	Lepidoptera	Glossata	Neolepidoptera	Heteroneura	Ditrysia	Obtectomera	Noctuoidea	Noctuidae	Xyleninae	Griposia	Griposia_aprilina
NODE_100562_length_1883_cov_2.026519_g34754_i0	1883	33.4	NODE_100562_length_1883_cov_2.026519_g34754_i0	39	3.088	NODE_100562_length_1883_cov_2.026519_g34754_i0	1587174	cellular_organisms	Eukaryota	Opisthokonta	Metazoa	Eumetazoa	Bilateria	Protostomia	Ecdysozoa	Panarthropoda	Arthropoda	Mandibulata	Pancrustacea	Hexapoda	Insecta	Dicondylia	Pterygota	Neoptera	Endopterygota	Coleoptera	Polyphaga	Cucujiformia	Chrysomeloidea	Chrysomelidae	Chrysomelinae	Chrysomelini	Chrysolina	Chrysolina_oricalcia
NODE_100563_length_1883_cov_1.888950_g34755_i0	1883	34.68	NODE_100563_length_1883_cov_1.888950_g34755_i0	25	1.9795	NODE_100563_length_1883_cov_1.888950_g34755_i0	1587174	cellular_organisms	Eukaryota	Opisthokonta	Metazoa	Eumetazoa	Bilateria	Protostomia	Ecdysozoa	Panarthropoda	Arthropoda	Mandibulata	Pancrustacea	Hexapoda	Insecta	Dicondylia	Pterygota	Neoptera	Endopterygota	Coleoptera	Polyphaga	Cucujiformia	Chrysomeloidea	Chrysomelidae	Chrysomelinae	Chrysomelini	Chrysolina	Chrysolina_oricalcia
NODE_100564_length_1882_cov_9996.973466_g33332_i1	1882	36.82	NODE_100564_length_1882_cov_9996.973466_g33332_i1	47182	3737.77
NODE_100565_length_1882_cov_2070.403538_g15360_i3	1882	37.99	NODE_100565_length_1882_cov_2070.403538_g15360_i3	10434	826.585
NODE_100566_length_1882_cov_1248.763405_g34756_i0	1882	46.71	NODE_100566_length_1882_cov_1248.763405_g34756_i0	705	55.8503	NODE_100566_length_1882_cov_1248.763405_g34756_i0	414934	cellular_organisms	Eukaryota	Opisthokonta	Metazoa	Eumetazoa	Bilateria	Protostomia	Ecdysozoa	Panarthropoda	Arthropoda	Mandibulata	Pancrustacea	Hexapoda	Insecta	Dicondylia	Pterygota	Neoptera	Endopterygota	Coleoptera	Polyphaga	Staphyliniformia	Staphylinoidea	Silphidae	Silphinae	Phosphuga	Phosphuga_atrata
NODE_100567_length_1882_cov_389.270868_g34757_i0	1882	39.69	NODE_100567_length_1882_cov_389.270868_g34757_i0	407	32.2427	NODE_100567_length_1882_cov_389.270868_g34757_i0	987859	cellular_organisms	Eukaryota	Opisthokonta	Metazoa	Eumetazoa	Bilateria	Protostomia	Ecdysozoa	Panarthropoda	Arthropoda	Mandibulata	Pancrustacea	Hexapoda	Insecta	Dicondylia	Pterygota	Neoptera	Endopterygota	Amphiesmenoptera	Lepidoptera	Glossata	Neolepidoptera	Heteroneura	Ditrysia	Obtectomera	Noctuoidea	Noctuidae	Acronictinae	Acronicta	Acronicta_aceris
NODE_100568_length_1882_cov_387.770591_g34758_i0	1882	42.24	NODE_100568_length_1882_cov_387.770591_g34758_i0	102	8.0805
NODE_10056_length_8336_cov_17.664045_g415_i4	8336	34.14	NODE_10056_length_8336_cov_17.664045_g415_i4	739	13.2173	NODE_10056_length_8336_cov_17.664045_g415_i4	2598218	cellular_organisms	Eukaryota	Opisthokonta	Metazoa	Eumetazoa	Bilateria	Protostomia	Ecdysozoa	Panarthropoda	Arthropoda	Mandibulata	Pancrustacea	Hexapoda	Insecta	Dicondylia	Pterygota	Neoptera	Endopterygota	Coleoptera	Polyphaga	Cucujiformia	Chrysomeloidea	Chrysomelidae	Galerucinae	Alticini	Psylliodes	Psylliodes_chrysocephala
NODE_100570_length_1882_cov_87.953566_g34759_i0	1882	33.21	NODE_100570_length_1882_cov_87.953566_g34759_i0	321	25.4297	NODE_100570_length_1882_cov_87.953566_g34759_i0	1587174	cellular_organisms	Eukaryota	Opisthokonta	Metazoa	Eumetazoa	Bilateria	Protostomia	Ecdysozoa	Panarthropoda	Arthropoda	Mandibulata	Pancrustacea	Hexapoda	Insecta	Dicondylia	Pterygota	Neoptera	Endopterygota	Coleoptera	Polyphaga	Cucujiformia	Chrysomeloidea	Chrysomelidae	Chrysomelinae	Chrysomelini	Chrysolina	Chrysolina_oricalcia
NODE_100571_length_1882_cov_87.349917_g34760_i0	1882	42.61	NODE_100571_length_1882_cov_87.349917_g34760_i0	223	17.6661
NODE_100572_length_1882_cov_74.161415_g34761_i0	1882	35.49	NODE_100572_length_1882_cov_74.161415_g34761_i0	633	50.1465	NODE_100572_length_1882_cov_74.161415_g34761_i0	217634	cellular_organisms	Eukaryota	Opisthokonta	Metazoa	Eumetazoa	Bilateria	Protostomia	Ecdysozoa	Panarthropoda	Arthropoda	Mandibulata	Pancrustacea	Hexapoda	Insecta	Dicondylia	Pterygota	Neoptera	Endopterygota	Coleoptera	Polyphaga	Cucujiformia	Chrysomeloidea	Cerambycidae	Lamiinae	Lamiini	Anoplophora	Anoplophora_glabripennis
NODE_100573_length_1882_cov_71.941957_g34762_i0	1882	34.75	NODE_100573_length_1882_cov_71.941957_g34762_i0	73	5.7831	NODE_100573_length_1882_cov_71.941957_g34762_i0	2598218	cellular_organisms	Eukaryota	Opisthokonta	Metazoa	Eumetazoa	Bilateria	Protostomia	Ecdysozoa	Panarthropoda	Arthropoda	Mandibulata	Pancrustacea	Hexapoda	Insecta	Dicondylia	Pterygota	Neoptera	Endopterygota	Coleoptera	Polyphaga	Cucujiformia	Chrysomeloidea	Chrysomelidae	Galerucinae	Alticini	Psylliodes	Psylliodes_chrysocephala
NODE_100574_length_1882_cov_62.839690_g34763_i0	1882	29.97	NODE_100574_length_1882_cov_62.839690_g34763_i0	66	5.2285	NODE_100574_length_1882_cov_62.839690_g34763_i0	2921223	cellular_organisms	Eukaryota	Opisthokonta	Metazoa	Eumetazoa	Bilateria	Protostomia	Ecdysozoa	Panarthropoda	Arthropoda	Mandibulata	Pancrustacea	Hexapoda	Insecta	Dicondylia	Pterygota	Neoptera	Endopterygota	Coleoptera	Polyphaga	Cucujiformia	Curculionoidea	Curculionidae	Curculioninae	Anthonomini	Anthonomus	Anthonomus_grandis	Anthonomus_grandis_grandis
NODE_100575_length_1882_cov_60.090105_g19983_i1	1882	44	NODE_100575_length_1882_cov_60.090105_g19983_i1	232	18.3791
NODE_100577_length_1882_cov_43.939746_g34764_i0	1882	32.68	NODE_100577_length_1882_cov_43.939746_g34764_i0	128	10.1402	NODE_100577_length_1882_cov_43.939746_g34764_i0	204949	cellular_organisms	Eukaryota	Opisthokonta	Metazoa	Eumetazoa	Bilateria	Protostomia	Ecdysozoa	Panarthropoda	Arthropoda	Mandibulata	Pancrustacea	Hexapoda	Insecta	Dicondylia	Pterygota	Neoptera	Endopterygota	Coleoptera	Polyphaga	Cucujiformia	Chrysomeloidea	Chrysomelidae	Cryptocephalinae	Cryptocephalus	Cryptocephalus_moraei
NODE_100578_length_1882_cov_38.989497_g34765_i0	1882	39.37	NODE_100578_length_1882_cov_38.989497_g34765_i0	555	43.9673
NODE_100581_length_1882_cov_25.160862_g1_i39110	1882	32.25	NODE_100581_length_1882_cov_25.160862_g1_i39110	43	3.4065
NODE_100584_length_1882_cov_16.200663_g14526_i1	1882	30.29	NODE_100584_length_1882_cov_16.200663_g14526_i1	75	5.9415	NODE_100584_length_1882_cov_16.200663_g14526_i1	1587174	cellular_organisms	Eukaryota	Opisthokonta	Metazoa	Eumetazoa	Bilateria	Protostomia	Ecdysozoa	Panarthropoda	Arthropoda	Mandibulata	Pancrustacea	Hexapoda	Insecta	Dicondylia	Pterygota	Neoptera	Endopterygota	Coleoptera	Polyphaga	Cucujiformia	Chrysomeloidea	Chrysomelidae	Chrysomelinae	Chrysomelini	Chrysolina	Chrysolina_oricalcia
NODE_100586_length_1882_cov_13.529574_g26495_i1	1882	34.7	NODE_100586_length_1882_cov_13.529574_g26495_i1	107	8.4766	NODE_100586_length_1882_cov_13.529574_g26495_i1	1587174	cellular_organisms	Eukaryota	Opisthokonta	Metazoa	Eumetazoa	Bilateria	Protostomia	Ecdysozoa	Panarthropoda	Arthropoda	Mandibulata	Pancrustacea	Hexapoda	Insecta	Dicondylia	Pterygota	Neoptera	Endopterygota	Coleoptera	Polyphaga	Cucujiformia	Chrysomeloidea	Chrysomelidae	Chrysomelinae	Chrysomelini	Chrysolina	Chrysolina_oricalcia
NODE_100588_length_1882_cov_9.354892_g34766_i0	1882	35.55	NODE_100588_length_1882_cov_9.354892_g34766_i0	155	12.2792	NODE_100588_length_1882_cov_9.354892_g34766_i0	1587174	cellular_organisms	Eukaryota	Opisthokonta	Metazoa	Eumetazoa	Bilateria	Protostomia	Ecdysozoa	Panarthropoda	Arthropoda	Mandibulata	Pancrustacea	Hexapoda	Insecta	Dicondylia	Pterygota	Neoptera	Endopterygota	Coleoptera	Polyphaga	Cucujiformia	Chrysomeloidea	Chrysomelidae	Chrysomelinae	Chrysomelini	Chrysolina	Chrysolina_oricalcia
NODE_100589_length_1882_cov_8.558320_g34767_i0	1882	30.45	NODE_100589_length_1882_cov_8.558320_g34767_i0	167	13.2298	NODE_100589_length_1882_cov_8.558320_g34767_i0	111912	cellular_organisms	Eukaryota	Opisthokonta	Metazoa	Eumetazoa	Bilateria	Protostomia	Ecdysozoa	Panarthropoda	Arthropoda	Mandibulata	Pancrustacea	Hexapoda	Insecta	Dicondylia	Pterygota	Neoptera	Endopterygota	Amphiesmenoptera	Lepidoptera	Glossata	Neolepidoptera	Heteroneura	Ditrysia	Obtectomera	Papilionoidea	Nymphalidae	Satyrinae	Satyrini	Satyrina	Hipparchia	Hipparchia_semele
NODE_10058_length_8335_cov_42.169208_g1_i7908	8335	37.54	NODE_10058_length_8335_cov_42.169208_g1_i7908	1109	19.8373	NODE_10058_length_8335_cov_42.169208_g1_i7908	390379	cellular_organisms	Eukaryota	Opisthokonta	Metazoa	Eumetazoa	Bilateria	Deuterostomia	Chordata	Craniata	Vertebrata	Gnathostomata	Teleostomi	Euteleostomi	Actinopterygii	Actinopteri	Neopterygii	Teleostei	Osteoglossocephalai	Clupeocephala	Euteleosteomorpha	Neoteleostei	Eurypterygia	Ctenosquamata	Acanthomorphata	Euacanthomorphacea	Percomorphaceae	Batrachoidaria	Batrachoidiformes	Batrachoididae	Thalassophyrininae	Thalassophryne	Thalassophryne_amazonica
NODE_100590_length_1882_cov_8.121614_g34768_i0	1882	31.93	NODE_100590_length_1882_cov_8.121614_g34768_i0	94	7.4467
NODE_100591_length_1882_cov_7.763958_g24088_i1	1882	32.36	NODE_100591_length_1882_cov_7.763958_g24088_i1	62	4.9117	NODE_100591_length_1882_cov_7.763958_g24088_i1	292458	cellular_organisms	Eukaryota	Opisthokonta	Metazoa	Eumetazoa	Bilateria	Protostomia	Ecdysozoa	Panarthropoda	Arthropoda	Mandibulata	Pancrustacea	Hexapoda	Insecta	Dicondylia	Pterygota	Neoptera	Endopterygota	Coleoptera	Polyphaga	Elateriformia	Elateroidea	Elateridae	Elaterinae	Agriotes	Agriotes_lineatus
NODE_100592_length_1882_cov_7.601990_g34769_i0	1882	33.69	NODE_100592_length_1882_cov_7.601990_g34769_i0	135	10.6947	NODE_100592_length_1882_cov_7.601990_g34769_i0	2598218	cellular_organisms	Eukaryota	Opisthokonta	Metazoa	Eumetazoa	Bilateria	Protostomia	Ecdysozoa	Panarthropoda	Arthropoda	Mandibulata	Pancrustacea	Hexapoda	Insecta	Dicondylia	Pterygota	Neoptera	Endopterygota	Coleoptera	Polyphaga	Cucujiformia	Chrysomeloidea	Chrysomelidae	Galerucinae	Alticini	Psylliodes	Psylliodes_chrysocephala
NODE_100593_length_1882_cov_7.132117_g34770_i0	1882	40.17	NODE_100593_length_1882_cov_7.132117_g34770_i0	122	9.6649	NODE_100593_length_1882_cov_7.132117_g34770_i0	1587174	cellular_organisms	Eukaryota	Opisthokonta	Metazoa	Eumetazoa	Bilateria	Protostomia	Ecdysozoa	Panarthropoda	Arthropoda	Mandibulata	Pancrustacea	Hexapoda	Insecta	Dicondylia	Pterygota	Neoptera	Endopterygota	Coleoptera	Polyphaga	Cucujiformia	Chrysomeloidea	Chrysomelidae	Chrysomelinae	Chrysomelini	Chrysolina	Chrysolina_oricalcia
NODE_100594_length_1882_cov_5.630182_g34771_i0	1882	38.36	NODE_100594_length_1882_cov_5.630182_g34771_i0	92	7.2883
NODE_100595_length_1882_cov_5.424544_g34772_i0	1882	46.6	NODE_100595_length_1882_cov_5.424544_g34772_i0	106	8.3974	NODE_100595_length_1882_cov_5.424544_g34772_i0	562	cellular_organisms	Bacteria	Proteobacteria	Gammaproteobacteria	Enterobacterales	Enterobacteriaceae	Escherichia	Escherichia_coli
NODE_100596_length_1882_cov_4.850746_g34773_i0	1882	35.07	NODE_100596_length_1882_cov_4.850746_g34773_i0	87	6.8922	NODE_100596_length_1882_cov_4.850746_g34773_i0	1101072	cellular_organisms	Eukaryota	Opisthokonta	Metazoa	Eumetazoa	Bilateria	Protostomia	Ecdysozoa	Panarthropoda	Arthropoda	Mandibulata	Pancrustacea	Hexapoda	Insecta	Dicondylia	Pterygota	Neoptera	Endopterygota	Amphiesmenoptera	Lepidoptera	Glossata	Neolepidoptera	Heteroneura	Ditrysia	Apoditrysia	Cossoidea	Cossidae	Zeuzerinae	Zeuzera	Zeuzera_pyrina
NODE_100597_length_1882_cov_4.773355_g34774_i0	1882	40.49	NODE_100597_length_1882_cov_4.773355_g34774_i0	88	6.9714
NODE_100598_length_1882_cov_4.457711_g34775_i0	1882	33.69	NODE_100598_length_1882_cov_4.457711_g34775_i0	78	6.1792	NODE_100598_length_1882_cov_4.457711_g34775_i0	1587174	cellular_organisms	Eukaryota	Opisthokonta	Metazoa	Eumetazoa	Bilateria	Protostomia	Ecdysozoa	Panarthropoda	Arthropoda	Mandibulata	Pancrustacea	Hexapoda	Insecta	Dicondylia	Pterygota	Neoptera	Endopterygota	Coleoptera	Polyphaga	Cucujiformia	Chrysomeloidea	Chrysomelidae	Chrysomelinae	Chrysomelini	Chrysolina	Chrysolina_oricalcia
NODE_100599_length_1882_cov_4.159757_g34776_i0	1882	35.81	NODE_100599_length_1882_cov_4.159757_g34776_i0	52	4.1195	NODE_100599_length_1882_cov_4.159757_g34776_i0	80249	cellular_organisms	Eukaryota	Opisthokonta	Metazoa	Eumetazoa	Bilateria	Protostomia	Ecdysozoa	Panarthropoda	Arthropoda	Mandibulata	Pancrustacea	Hexapoda	Insecta	Dicondylia	Pterygota	Neoptera	Endopterygota	Coleoptera	Polyphaga	Cucujiformia	Chrysomeloidea	Chrysomelidae	Chrysomelinae	Chrysomelini	Phaedon	Phaedon_cochleariae
NODE_10059_length_8334_cov_83.967679_g1_i7909	8334	34.53	NODE_10059_length_8334_cov_83.967679_g1_i7909	2665	47.676	NODE_10059_length_8334_cov_83.967679_g1_i7909	1587174	cellular_organisms	Eukaryota	Opisthokonta	Metazoa	Eumetazoa	Bilateria	Protostomia	Ecdysozoa	Panarthropoda	Arthropoda	Mandibulata	Pancrustacea	Hexapoda	Insecta	Dicondylia	Pterygota	Neoptera	Endopterygota	Coleoptera	Polyphaga	Cucujiformia	Chrysomeloidea	Chrysomelidae	Chrysomelinae	Chrysomelini	Chrysolina	Chrysolina_oricalcia
NODE_1005_length_15805_cov_8.513666_g50_i0	15805	32.89	NODE_1005_length_15805_cov_8.513666_g50_i0	1259	11.8765	NODE_1005_length_15805_cov_8.513666_g50_i0	1587174	cellular_organisms	Eukaryota	Opisthokonta	Metazoa	Eumetazoa	Bilateria	Protostomia	Ecdysozoa	Panarthropoda	Arthropoda	Mandibulata	Pancrustacea	Hexapoda	Insecta	Dicondylia	Pterygota	Neoptera	Endopterygota	Coleoptera	Polyphaga	Cucujiformia	Chrysomeloidea	Chrysomelidae	Chrysomelinae	Chrysomelini	Chrysolina	Chrysolina_oricalcia
NODE_100600_length_1882_cov_4.056385_g34777_i0	1882	33.58	NODE_100600_length_1882_cov_4.056385_g34777_i0	51	4.0402
NODE_100601_length_1882_cov_4.040907_g34778_i0	1882	47.72	NODE_100601_length_1882_cov_4.040907_g34778_i0	56	4.4363	NODE_100601_length_1882_cov_4.040907_g34778_i0	7011	cellular_organisms	Eukaryota	Opisthokonta	Metazoa	Eumetazoa	Bilateria	Protostomia	Ecdysozoa	Panarthropoda	Arthropoda	Mandibulata	Pancrustacea	Hexapoda	Insecta	Dicondylia	Pterygota	Neoptera	Polyneoptera	Orthoptera	Caelifera	Acrididea	Acridomorpha	Acridoidea	Acrididae	Cyrtacanthacridinae	Schistocerca	Schistocerca_nitens
NODE_100602_length_1882_cov_3.860697_g34779_i0	1882	31.24	NODE_100602_length_1882_cov_3.860697_g34779_i0	71	5.6246
NODE_100603_length_1882_cov_3.723604_g34780_i0	1882	38.84	NODE_100603_length_1882_cov_3.723604_g34780_i0	34	2.6935	NODE_100603_length_1882_cov_3.723604_g34780_i0	1587174	cellular_organisms	Eukaryota	Opisthokonta	Metazoa	Eumetazoa	Bilateria	Protostomia	Ecdysozoa	Panarthropoda	Arthropoda	Mandibulata	Pancrustacea	Hexapoda	Insecta	Dicondylia	Pterygota	Neoptera	Endopterygota	Coleoptera	Polyphaga	Cucujiformia	Chrysomeloidea	Chrysomelidae	Chrysomelinae	Chrysomelini	Chrysolina	Chrysolina_oricalcia
NODE_100604_length_1882_cov_3.704256_g9781_i3	1882	30.61	NODE_100604_length_1882_cov_3.704256_g9781_i3	78	6.1792
NODE_100605_length_1882_cov_3.687673_g34781_i0	1882	33.37	NODE_100605_length_1882_cov_3.687673_g34781_i0	56	4.4363	NODE_100605_length_1882_cov_3.687673_g34781_i0	1587174	cellular_organisms	Eukaryota	Opisthokonta	Metazoa	Eumetazoa	Bilateria	Protostomia	Ecdysozoa	Panarthropoda	Arthropoda	Mandibulata	Pancrustacea	Hexapoda	Insecta	Dicondylia	Pterygota	Neoptera	Endopterygota	Coleoptera	Polyphaga	Cucujiformia	Chrysomeloidea	Chrysomelidae	Chrysomelinae	Chrysomelini	Chrysolina	Chrysolina_oricalcia
NODE_100606_length_1882_cov_3.620232_g34782_i0	1882	37.67	NODE_100606_length_1882_cov_3.620232_g34782_i0	64	5.0701	NODE_100606_length_1882_cov_3.620232_g34782_i0	1587174	cellular_organisms	Eukaryota	Opisthokonta	Metazoa	Eumetazoa	Bilateria	Protostomia	Ecdysozoa	Panarthropoda	Arthropoda	Mandibulata	Pancrustacea	Hexapoda	Insecta	Dicondylia	Pterygota	Neoptera	Endopterygota	Coleoptera	Polyphaga	Cucujiformia	Chrysomeloidea	Chrysomelidae	Chrysomelinae	Chrysomelini	Chrysolina	Chrysolina_oricalcia
NODE_100607_length_1882_cov_3.116639_g34783_i0	1882	34.8	NODE_100607_length_1882_cov_3.116639_g34783_i0	46	3.6441
NODE_100608_length_1882_cov_3.097844_g21899_i1	1882	28.91	NODE_100608_length_1882_cov_3.097844_g21899_i1	49	3.8818	NODE_100608_length_1882_cov_3.097844_g21899_i1	204949	cellular_organisms	Eukaryota	Opisthokonta	Metazoa	Eumetazoa	Bilateria	Protostomia	Ecdysozoa	Panarthropoda	Arthropoda	Mandibulata	Pancrustacea	Hexapoda	Insecta	Dicondylia	Pterygota	Neoptera	Endopterygota	Coleoptera	Polyphaga	Cucujiformia	Chrysomeloidea	Chrysomelidae	Cryptocephalinae	Cryptocephalus	Cryptocephalus_moraei
NODE_100609_length_1882_cov_3.059701_g34784_i0	1882	31.72	NODE_100609_length_1882_cov_3.059701_g34784_i0	44	3.4857	NODE_100609_length_1882_cov_3.059701_g34784_i0	1870435	cellular_organisms	Eukaryota	Opisthokonta	Metazoa	Eumetazoa	Bilateria	Protostomia	Ecdysozoa	Panarthropoda	Arthropoda	Mandibulata	Pancrustacea	Hexapoda	Insecta	Dicondylia	Pterygota	Neoptera	Endopterygota	Amphiesmenoptera	Lepidoptera	Glossata	Neolepidoptera	Heteroneura	Ditrysia	Yponomeutoidea	Ypsolophidae	Ypsolopha	Ypsolopha_scabrella
NODE_10060_length_8334_cov_38.015979_g1_i7910	8334	34.23	NODE_10060_length_8334_cov_38.015979_g1_i7910	765	13.6856	NODE_10060_length_8334_cov_38.015979_g1_i7910	7084	cellular_organisms	Eukaryota	Opisthokonta	Metazoa	Eumetazoa	Bilateria	Protostomia	Ecdysozoa	Panarthropoda	Arthropoda	Mandibulata	Pancrustacea	Hexapoda	Insecta	Dicondylia	Pterygota	Neoptera	Endopterygota	Coleoptera	Polyphaga	Cucujiformia	Coccinelloidea	Coccinellidae	Coccinellinae	Coccinellini	Adalia	Adalia_bipunctata
NODE_100610_length_1882_cov_2.838032_g34785_i0	1882	33.26	NODE_100610_length_1882_cov_2.838032_g34785_i0	48	3.8026	NODE_100610_length_1882_cov_2.838032_g34785_i0	1587174	cellular_organisms	Eukaryota	Opisthokonta	Metazoa	Eumetazoa	Bilateria	Protostomia	Ecdysozoa	Panarthropoda	Arthropoda	Mandibulata	Pancrustacea	Hexapoda	Insecta	Dicondylia	Pterygota	Neoptera	Endopterygota	Coleoptera	Polyphaga	Cucujiformia	Chrysomeloidea	Chrysomelidae	Chrysomelinae	Chrysomelini	Chrysolina	Chrysolina_oricalcia
NODE_100611_length_1882_cov_2.654505_g34786_i0	1882	29.12	NODE_100611_length_1882_cov_2.654505_g34786_i0	101	8.0013
NODE_100612_length_1882_cov_2.419016_g34787_i0	1882	37.41	NODE_100612_length_1882_cov_2.419016_g34787_i0	39	3.0896	NODE_100612_length_1882_cov_2.419016_g34787_i0	61472	cellular_organisms	Eukaryota	Opisthokonta	Metazoa	Eumetazoa	Bilateria	Protostomia	Ecdysozoa	Panarthropoda	Arthropoda	Mandibulata	Pancrustacea	Hexapoda	Insecta	Dicondylia	Pterygota	Neoptera	Polyneoptera	Phasmatodea	Timematodea	Timematoidea	Timematidae	Timema	Timema_bartmani
NODE_100613_length_1882_cov_2.317302_g34788_i0	1882	32.94	NODE_100613_length_1882_cov_2.317302_g34788_i0	49	3.8818
NODE_100614_length_1882_cov_2.284688_g34789_i0	1882	32.47	NODE_100614_length_1882_cov_2.284688_g34789_i0	40	3.1688
NODE_100615_length_1882_cov_1.964069_g34790_i0	1882	33.95	NODE_100615_length_1882_cov_1.964069_g34790_i0	30	2.3766	NODE_100615_length_1882_cov_1.964069_g34790_i0	662956	cellular_organisms	Eukaryota	Opisthokonta	Metazoa	Eumetazoa	Bilateria	Protostomia	Ecdysozoa	Panarthropoda	Arthropoda	Mandibulata	Pancrustacea	Hexapoda	Insecta	Dicondylia	Pterygota	Neoptera	Endopterygota	Coleoptera	Polyphaga	Staphyliniformia	Staphylinoidea	Staphylinidae	Staphylininae_group	Staphylininae	Staphylinini	Ocypus	Ocypus_olens
NODE_100616_length_1882_cov_1.902156_g34791_i0	1882	35.97	NODE_100616_length_1882_cov_1.902156_g34791_i0	37	2.9312
NODE_100617_length_1881_cov_923.724004_g34792_i0	1881	42.48	NODE_100617_length_1881_cov_923.724004_g34792_i0	582	46.1308
NODE_10061_length_8334_cov_8.306864_g937_i0	8334	35.93	NODE_10061_length_8334_cov_8.306864_g937_i0	307	5.4921	NODE_10061_length_8334_cov_8.306864_g937_i0	292458	cellular_organisms	Eukaryota	Opisthokonta	Metazoa	Eumetazoa	Bilateria	Protostomia	Ecdysozoa	Panarthropoda	Arthropoda	Mandibulata	Pancrustacea	Hexapoda	Insecta	Dicondylia	Pterygota	Neoptera	Endopterygota	Coleoptera	Polyphaga	Elateriformia	Elateroidea	Elateridae	Elaterinae	Agriotes	Agriotes_lineatus
NODE_100621_length_1881_cov_262.514381_g1_i39113	1881	34.24	NODE_100621_length_1881_cov_262.514381_g1_i39113	74	5.8654
NODE_100623_length_1881_cov_184.522677_g33301_i1	1881	38.81	NODE_100623_length_1881_cov_184.522677_g33301_i1	434	34.3999
NODE_100624_length_1881_cov_175.779867_g3148_i2	1881	33.86	NODE_100624_length_1881_cov_175.779867_g3148_i2	37	2.9327	NODE_100624_length_1881_cov_175.779867_g3148_i2	346820	cellular_organisms	Eukaryota	Opisthokonta	Metazoa	Eumetazoa	Bilateria	Protostomia	Ecdysozoa	Panarthropoda	Arthropoda	Mandibulata	Pancrustacea	Hexapoda	Insecta	Dicondylia	Pterygota	Neoptera	Endopterygota	Coleoptera	Polyphaga	Staphyliniformia	Staphylinoidea	Staphylinidae	Staphylininae_group	Staphylininae	Staphylinini	Philonthus	Philonthus_cognatus
NODE_100625_length_1881_cov_157.308628_g34795_i0	1881	32.11	NODE_100625_length_1881_cov_157.308628_g34795_i0	428	33.9243
NODE_100626_length_1881_cov_135.886062_g1_i39115	1881	51.62	NODE_100626_length_1881_cov_135.886062_g1_i39115	160	12.7498	NODE_100626_length_1881_cov_135.886062_g1_i39115	1587174	cellular_organisms	Eukaryota	Opisthokonta	Metazoa	Eumetazoa	Bilateria	Protostomia	Ecdysozoa	Panarthropoda	Arthropoda	Mandibulata	Pancrustacea	Hexapoda	Insecta	Dicondylia	Pterygota	Neoptera	Endopterygota	Coleoptera	Polyphaga	Cucujiformia	Chrysomeloidea	Chrysomelidae	Chrysomelinae	Chrysomelini	Chrysolina	Chrysolina_oricalcia
NODE_100627_length_1881_cov_112.092367_g1_i39116	1881	36.9	NODE_100627_length_1881_cov_112.092367_g1_i39116	156	12.3649
NODE_100628_length_1881_cov_88.864491_g8244_i2	1881	34.72	NODE_100628_length_1881_cov_88.864491_g8244_i2	337	26.7115	NODE_100628_length_1881_cov_88.864491_g8244_i2	2598218	cellular_organisms	Eukaryota	Opisthokonta	Metazoa	Eumetazoa	Bilateria	Protostomia	Ecdysozoa	Panarthropoda	Arthropoda	Mandibulata	Pancrustacea	Hexapoda	Insecta	Dicondylia	Pterygota	Neoptera	Endopterygota	Coleoptera	Polyphaga	Cucujiformia	Chrysomeloidea	Chrysomelidae	Galerucinae	Alticini	Psylliodes	Psylliodes_chrysocephala
NODE_100629_length_1881_cov_86.439159_g1_i39117	1881	38.65	NODE_100629_length_1881_cov_86.439159_g1_i39117	410	32.4976
NODE_100630_length_1881_cov_77.449115_g34796_i0	1881	34.98	NODE_100630_length_1881_cov_77.449115_g34796_i0	105	8.3226	NODE_100630_length_1881_cov_77.449115_g34796_i0	1587174	cellular_organisms	Eukaryota	Opisthokonta	Metazoa	Eumetazoa	Bilateria	Protostomia	Ecdysozoa	Panarthropoda	Arthropoda	Mandibulata	Pancrustacea	Hexapoda	Insecta	Dicondylia	Pterygota	Neoptera	Endopterygota	Coleoptera	Polyphaga	Cucujiformia	Chrysomeloidea	Chrysomelidae	Chrysomelinae	Chrysomelini	Chrysolina	Chrysolina_oricalcia
NODE_100631_length_1881_cov_77.439159_g34797_i0	1881	33.28	NODE_100631_length_1881_cov_77.439159_g34797_i0	139	11.0175	NODE_100631_length_1881_cov_77.439159_g34797_i0	467358	cellular_organisms	Eukaryota	Opisthokonta	Metazoa	Eumetazoa	Bilateria	Protostomia	Ecdysozoa	Panarthropoda	Arthropoda	Mandibulata	Pancrustacea	Hexapoda	Insecta	Dicondylia	Pterygota	Neoptera	Endopterygota	Coleoptera	Polyphaga	Cucujiformia	Curculionoidea	Curculionidae	Ceutorhynchinae	Ceutorhynchus	Ceutorhynchus_assimilis
NODE_100633_length_1881_cov_74.658739_g1_i39118	1881	27.38	NODE_100633_length_1881_cov_74.658739_g1_i39118	156	12.431	NODE_100633_length_1881_cov_74.658739_g1_i39118	1587174	cellular_organisms	Eukaryota	Opisthokonta	Metazoa	Eumetazoa	Bilateria	Protostomia	Ecdysozoa	Panarthropoda	Arthropoda	Mandibulata	Pancrustacea	Hexapoda	Insecta	Dicondylia	Pterygota	Neoptera	Endopterygota	Coleoptera	Polyphaga	Cucujiformia	Chrysomeloidea	Chrysomelidae	Chrysomelinae	Chrysomelini	Chrysolina	Chrysolina_oricalcia
NODE_100634_length_1881_cov_73.615044_g24370_i3	1881	38.28	NODE_100634_length_1881_cov_73.615044_g24370_i3	312	24.7299
NODE_100635_length_1881_cov_55.946350_g2122_i4	1881	32.54	NODE_100635_length_1881_cov_55.946350_g2122_i4	221	17.517
NODE_100636_length_1881_cov_55.330752_g34798_i0	1881	35.62	NODE_100636_length_1881_cov_55.330752_g34798_i0	133	10.5419	NODE_100636_length_1881_cov_55.330752_g34798_i0	7084	cellular_organisms	Eukaryota	Opisthokonta	Metazoa	Eumetazoa	Bilateria	Protostomia	Ecdysozoa	Panarthropoda	Arthropoda	Mandibulata	Pancrustacea	Hexapoda	Insecta	Dicondylia	Pterygota	Neoptera	Endopterygota	Coleoptera	Polyphaga	Cucujiformia	Coccinelloidea	Coccinellidae	Coccinellinae	Coccinellini	Adalia	Adalia_bipunctata
NODE_100637_length_1881_cov_51.590708_g34799_i0	1881	34.13	NODE_100637_length_1881_cov_51.590708_g34799_i0	189	14.9806
NODE_100638_length_1881_cov_49.403208_g34800_i0	1881	34.13	NODE_100638_length_1881_cov_49.403208_g34800_i0	273	21.6387
NODE_100639_length_1881_cov_42.358960_g34801_i0	1881	32.91	NODE_100639_length_1881_cov_42.358960_g34801_i0	884	70.068	NODE_100639_length_1881_cov_42.358960_g34801_i0	1587174	cellular_organisms	Eukaryota	Opisthokonta	Metazoa	Eumetazoa	Bilateria	Protostomia	Ecdysozoa	Panarthropoda	Arthropoda	Mandibulata	Pancrustacea	Hexapoda	Insecta	Dicondylia	Pterygota	Neoptera	Endopterygota	Coleoptera	Polyphaga	Cucujiformia	Chrysomeloidea	Chrysomelidae	Chrysomelinae	Chrysomelini	Chrysolina	Chrysolina_oricalcia
NODE_100641_length_1881_cov_35.305863_g34802_i0	1881	29.45	NODE_100641_length_1881_cov_35.305863_g34802_i0	145	11.4931	NODE_100641_length_1881_cov_35.305863_g34802_i0	80249	cellular_organisms	Eukaryota	Opisthokonta	Metazoa	Eumetazoa	Bilateria	Protostomia	Ecdysozoa	Panarthropoda	Arthropoda	Mandibulata	Pancrustacea	Hexapoda	Insecta	Dicondylia	Pterygota	Neoptera	Endopterygota	Coleoptera	Polyphaga	Cucujiformia	Chrysomeloidea	Chrysomelidae	Chrysomelinae	Chrysomelini	Phaedon	Phaedon_cochleariae
NODE_100642_length_1881_cov_32.364491_g4778_i3	1881	34.4	NODE_100642_length_1881_cov_32.364491_g4778_i3	239	18.9437	NODE_100642_length_1881_cov_32.364491_g4778_i3	61484	cellular_organisms	Eukaryota	Opisthokonta	Metazoa	Eumetazoa	Bilateria	Protostomia	Ecdysozoa	Panarthropoda	Arthropoda	Mandibulata	Pancrustacea	Hexapoda	Insecta	Dicondylia	Pterygota	Neoptera	Polyneoptera	Phasmatodea	Timematodea	Timematoidea	Timematidae	Timema	Timema_tahoe
NODE_100643_length_1881_cov_28.535398_g23729_i2	1881	33.86	NODE_100643_length_1881_cov_28.535398_g23729_i2	205	16.3357	NODE_100643_length_1881_cov_28.535398_g23729_i2	80249	cellular_organisms	Eukaryota	Opisthokonta	Metazoa	Eumetazoa	Bilateria	Protostomia	Ecdysozoa	Panarthropoda	Arthropoda	Mandibulata	Pancrustacea	Hexapoda	Insecta	Dicondylia	Pterygota	Neoptera	Endopterygota	Coleoptera	Polyphaga	Cucujiformia	Chrysomeloidea	Chrysomelidae	Chrysomelinae	Chrysomelini	Phaedon	Phaedon_cochleariae
NODE_100644_length_1881_cov_22.786504_g34803_i0	1881	31.42	NODE_100644_length_1881_cov_22.786504_g34803_i0	118	9.353	NODE_100644_length_1881_cov_22.786504_g34803_i0	934829	cellular_organisms	Eukaryota	Opisthokonta	Metazoa	Eumetazoa	Bilateria	Protostomia	Ecdysozoa	Panarthropoda	Arthropoda	Mandibulata	Pancrustacea	Hexapoda	Insecta	Dicondylia	Pterygota	Neoptera	Endopterygota	Amphiesmenoptera	Lepidoptera	Glossata	Neolepidoptera	Heteroneura	Ditrysia	Obtectomera	Geometroidea	Geometridae	Ennominae	Crocallis	Crocallis_elinguaria
NODE_100645_length_1881_cov_21.177544_g34804_i0	1881	33.28	NODE_100645_length_1881_cov_21.177544_g34804_i0	268	21.2423
NODE_100646_length_1881_cov_20.805108_g34805_i0	1881	36.36	NODE_100646_length_1881_cov_20.805108_g34805_i0	309	24.4921
NODE_100647_length_1881_cov_20.366704_g34806_i0	1881	40.4	NODE_100647_length_1881_cov_20.366704_g34806_i0	364	28.8515
NODE_100648_length_1881_cov_20.269912_g34807_i0	1881	43.54	NODE_100648_length_1881_cov_20.269912_g34807_i0	129	10.2249
NODE_100649_length_1881_cov_19.569690_g6674_i11	1881	27.01	NODE_100649_length_1881_cov_19.569690_g6674_i11	170	13.4746
NODE_10064_length_8332_cov_20.695363_g938_i0	8332	38.13	NODE_10064_length_8332_cov_20.695363_g938_i0	883	15.8004	NODE_10064_length_8332_cov_20.695363_g938_i0	61484	cellular_organisms	Eukaryota	Opisthokonta	Metazoa	Eumetazoa	Bilateria	Protostomia	Ecdysozoa	Panarthropoda	Arthropoda	Mandibulata	Pancrustacea	Hexapoda	Insecta	Dicondylia	Pterygota	Neoptera	Polyneoptera	Phasmatodea	Timematodea	Timematoidea	Timematidae	Timema	Timema_tahoe
NODE_100650_length_1881_cov_13.923673_g1_i39120	1881	35.46	NODE_100650_length_1881_cov_13.923673_g1_i39120	167	13.2368	NODE_100650_length_1881_cov_13.923673_g1_i39120	467358	cellular_organisms	Eukaryota	Opisthokonta	Metazoa	Eumetazoa	Bilateria	Protostomia	Ecdysozoa	Panarthropoda	Arthropoda	Mandibulata	Pancrustacea	Hexapoda	Insecta	Dicondylia	Pterygota	Neoptera	Endopterygota	Coleoptera	Polyphaga	Cucujiformia	Curculionoidea	Curculionidae	Ceutorhynchinae	Ceutorhynchus	Ceutorhynchus_assimilis
NODE_100651_length_1881_cov_13.000000_g1_i39121	1881	33.81	NODE_100651_length_1881_cov_13.000000_g1_i39121	69	5.4691
NODE_100652_length_1881_cov_11.044801_g34808_i0	1881	20.2	NODE_100652_length_1881_cov_11.044801_g34808_i0	141	11.176	NODE_100652_length_1881_cov_11.044801_g34808_i0	2653415	cellular_organisms	Eukaryota	Opisthokonta	Metazoa	Eumetazoa	Bilateria	Protostomia	Ecdysozoa	Panarthropoda	Arthropoda	Mandibulata	Pancrustacea	Hexapoda	Insecta	Dicondylia	Pterygota	Neoptera	Endopterygota	Coleoptera	Polyphaga	Cucujiformia	Chrysomeloidea	Chrysomelidae	Donaciinae	Donacia	Donacia_flemola
NODE_100653_length_1881_cov_10.951327_g34809_i0	1881	38.6	NODE_100653_length_1881_cov_10.951327_g34809_i0	155	12.2857
NODE_100654_length_1881_cov_10.035398_g1_i39122	1881	32.32	NODE_100654_length_1881_cov_10.035398_g1_i39122	61	4.835
NODE_100655_length_1881_cov_9.773783_g1_i39123	1881	34.82	NODE_100655_length_1881_cov_9.773783_g1_i39123	58	4.5972	NODE_100655_length_1881_cov_9.773783_g1_i39123	1587174	cellular_organisms	Eukaryota	Opisthokonta	Metazoa	Eumetazoa	Bilateria	Protostomia	Ecdysozoa	Panarthropoda	Arthropoda	Mandibulata	Pancrustacea	Hexapoda	Insecta	Dicondylia	Pterygota	Neoptera	Endopterygota	Coleoptera	Polyphaga	Cucujiformia	Chrysomeloidea	Chrysomelidae	Chrysomelinae	Chrysomelini	Chrysolina	Chrysolina_oricalcia
NODE_100656_length_1881_cov_9.387168_g34810_i0	1881	33.92	NODE_100656_length_1881_cov_9.387168_g34810_i0	122	9.67
NODE_100657_length_1881_cov_8.900996_g34811_i0	1881	35.83	NODE_100657_length_1881_cov_8.900996_g34811_i0	121	9.5908	NODE_100657_length_1881_cov_8.900996_g34811_i0	2794001	cellular_organisms	Eukaryota	Opisthokonta	Metazoa	Eumetazoa	Bilateria	Protostomia	Ecdysozoa	Panarthropoda	Arthropoda	Mandibulata	Pancrustacea	Hexapoda	Insecta	Dicondylia	Pterygota	Neoptera	Endopterygota	Diptera	Brachycera	Muscomorpha	Asiloidea	Asilidae	Asilinae	Machimus	Machimus_atricapillus
NODE_100658_length_1881_cov_6.899336_g34812_i0	1881	35.83	NODE_100658_length_1881_cov_6.899336_g34812_i0	112	8.8774
NODE_100659_length_1881_cov_6.480088_g34813_i0	1881	30.46	NODE_100659_length_1881_cov_6.480088_g34813_i0	67	5.3106
NODE_100660_length_1881_cov_4.678097_g1_i39124	1881	30.78	NODE_100660_length_1881_cov_4.678097_g1_i39124	50	3.9631
NODE_100661_length_1881_cov_4.524336_g34814_i0	1881	28.5	NODE_100661_length_1881_cov_4.524336_g34814_i0	65	5.1521	NODE_100661_length_1881_cov_4.524336_g34814_i0	1042620	cellular_organisms	Eukaryota	Opisthokonta	Metazoa	Eumetazoa	Bilateria	Protostomia	Ecdysozoa	Panarthropoda	Arthropoda	Mandibulata	Pancrustacea	Hexapoda	Insecta	Dicondylia	Pterygota	Neoptera	Endopterygota	Amphiesmenoptera	Lepidoptera	Zeugloptera	Micropterigidae	Micropterix	Micropterix_aruncella
NODE_100662_length_1881_cov_3.534845_g34815_i0	1881	37.96	NODE_100662_length_1881_cov_3.534845_g34815_i0	56	4.4387
NODE_100663_length_1881_cov_3.365044_g34816_i0	1881	45.51	NODE_100663_length_1881_cov_3.365044_g34816_i0	73	5.7862
NODE_100664_length_1881_cov_3.201881_g34817_i0	1881	50.19	NODE_100664_length_1881_cov_3.201881_g34817_i0	64	5.0728	NODE_100664_length_1881_cov_3.201881_g34817_i0	562	cellular_organisms	Bacteria	Proteobacteria	Gammaproteobacteria	Enterobacterales	Enterobacteriaceae	Escherichia	Escherichia_coli
NODE_100665_length_1881_cov_3.137721_g27727_i1	1881	40.19	NODE_100665_length_1881_cov_3.137721_g27727_i1	32	2.5364
NODE_100666_length_1881_cov_3.123894_g34818_i0	1881	32.75	NODE_100666_length_1881_cov_3.123894_g34818_i0	80	6.341
NODE_100667_length_1881_cov_2.568031_g34819_i0	1881	34.45	NODE_100667_length_1881_cov_2.568031_g34819_i0	34	2.6949
NODE_100668_length_1881_cov_2.250000_g34820_i0	1881	33.97	NODE_100668_length_1881_cov_2.250000_g34820_i0	40	3.1705	NODE_100668_length_1881_cov_2.250000_g34820_i0	1431903	cellular_organisms	Eukaryota	Opisthokonta	Metazoa	Eumetazoa	Bilateria	Protostomia	Ecdysozoa	Panarthropoda	Arthropoda	Mandibulata	Pancrustacea	Hexapoda	Insecta	Dicondylia	Pterygota	Neoptera	Endopterygota	Coleoptera	Polyphaga	Cucujiformia	Cucujoidea	Nitidulidae	Meligethinae	Brassicogethes	Brassicogethes_aeneus
NODE_100669_length_1881_cov_1.929204_g34821_i0	1881	35.99	NODE_100669_length_1881_cov_1.929204_g34821_i0	32	2.5364
NODE_100670_length_1880_cov_2992.588821_g1_i39125	1880	42.13	NODE_100670_length_1880_cov_2992.588821_g1_i39125	307	24.3465	NODE_100670_length_1880_cov_2992.588821_g1_i39125	217634	cellular_organisms	Eukaryota	Opisthokonta	Metazoa	Eumetazoa	Bilateria	Protostomia	Ecdysozoa	Panarthropoda	Arthropoda	Mandibulata	Pancrustacea	Hexapoda	Insecta	Dicondylia	Pterygota	Neoptera	Endopterygota	Coleoptera	Polyphaga	Cucujiformia	Chrysomeloidea	Cerambycidae	Lamiinae	Lamiini	Anoplophora	Anoplophora_glabripennis
NODE_100673_length_1880_cov_632.322634_g34824_i0	1880	42.77	NODE_100673_length_1880_cov_632.322634_g34824_i0	571	45.2829
NODE_100675_length_1880_cov_341.620365_g34826_i0	1880	33.62	NODE_100675_length_1880_cov_341.620365_g34826_i0	397	31.4839
NODE_100676_length_1880_cov_231.803542_g9536_i4	1880	45	NODE_100676_length_1880_cov_231.803542_g9536_i4	149	11.8164
NODE_100677_length_1880_cov_224.201992_g34827_i0	1880	35.59	NODE_100677_length_1880_cov_224.201992_g34827_i0	1248	98.9722
NODE_100678_length_1880_cov_203.110127_g34828_i0	1880	37.5	NODE_100678_length_1880_cov_203.110127_g34828_i0	159	12.6094
NODE_100679_length_1880_cov_198.717211_g34829_i0	1880	30.16	NODE_100679_length_1880_cov_198.717211_g34829_i0	537	42.5866
NODE_100681_length_1880_cov_141.337576_g1_i39127	1880	36.86	NODE_100681_length_1880_cov_141.337576_g1_i39127	281	22.2846	NODE_100681_length_1880_cov_141.337576_g1_i39127	1587174	cellular_organisms	Eukaryota	Opisthokonta	Metazoa	Eumetazoa	Bilateria	Protostomia	Ecdysozoa	Panarthropoda	Arthropoda	Mandibulata	Pancrustacea	Hexapoda	Insecta	Dicondylia	Pterygota	Neoptera	Endopterygota	Coleoptera	Polyphaga	Cucujiformia	Chrysomeloidea	Chrysomelidae	Chrysomelinae	Chrysomelini	Chrysolina	Chrysolina_oricalcia
NODE_100682_length_1880_cov_95.837853_g4014_i1	1880	36.65	NODE_100682_length_1880_cov_95.837853_g4014_i1	357	28.3118	NODE_100682_length_1880_cov_95.837853_g4014_i1	1587174	cellular_organisms	Eukaryota	Opisthokonta	Metazoa	Eumetazoa	Bilateria	Protostomia	Ecdysozoa	Panarthropoda	Arthropoda	Mandibulata	Pancrustacea	Hexapoda	Insecta	Dicondylia	Pterygota	Neoptera	Endopterygota	Coleoptera	Polyphaga	Cucujiformia	Chrysomeloidea	Chrysomelidae	Chrysomelinae	Chrysomelini	Chrysolina	Chrysolina_oricalcia
NODE_100684_length_1880_cov_53.569452_g110_i1	1880	31.01	NODE_100684_length_1880_cov_53.569452_g110_i1	370	29.3427
NODE_100685_length_1880_cov_41.526287_g1_i39129	1880	35.27	NODE_100685_length_1880_cov_41.526287_g1_i39129	28	2.2205	NODE_100685_length_1880_cov_41.526287_g1_i39129	1587174	cellular_organisms	Eukaryota	Opisthokonta	Metazoa	Eumetazoa	Bilateria	Protostomia	Ecdysozoa	Panarthropoda	Arthropoda	Mandibulata	Pancrustacea	Hexapoda	Insecta	Dicondylia	Pterygota	Neoptera	Endopterygota	Coleoptera	Polyphaga	Cucujiformia	Chrysomeloidea	Chrysomelidae	Chrysomelinae	Chrysomelini	Chrysolina	Chrysolina_oricalcia
NODE_100687_length_1880_cov_31.748755_g1_i39130	1880	40.8	NODE_100687_length_1880_cov_31.748755_g1_i39130	221	17.5263	NODE_100687_length_1880_cov_31.748755_g1_i39130	226147	cellular_organisms	Eukaryota	Opisthokonta	Metazoa	Eumetazoa	Bilateria	Protostomia	Ecdysozoa	Panarthropoda	Arthropoda	Mandibulata	Pancrustacea	Hexapoda	Insecta	Dicondylia	Pterygota	Neoptera	Endopterygota	Diptera	Brachycera	Muscomorpha	Eremoneura	Cyclorrhapha	Aschiza	Syrphoidea	Syrphidae	Eristalinae	Xylotini	Blera	Blera_fallax
NODE_100688_length_1880_cov_26.969563_g34830_i0	1880	34.36	NODE_100688_length_1880_cov_26.969563_g34830_i0	125	9.9131
NODE_10068_length_8331_cov_10.224267_g939_i0	8331	33.83	NODE_10068_length_8331_cov_10.224267_g939_i0	861	15.4086	NODE_10068_length_8331_cov_10.224267_g939_i0	80249	cellular_organisms	Eukaryota	Opisthokonta	Metazoa	Eumetazoa	Bilateria	Protostomia	Ecdysozoa	Panarthropoda	Arthropoda	Mandibulata	Pancrustacea	Hexapoda	Insecta	Dicondylia	Pterygota	Neoptera	Endopterygota	Coleoptera	Polyphaga	Cucujiformia	Chrysomeloidea	Chrysomelidae	Chrysomelinae	Chrysomelini	Phaedon	Phaedon_cochleariae
NODE_100690_length_1880_cov_19.897620_g1809_i3	1880	36.7	NODE_100690_length_1880_cov_19.897620_g1809_i3	94	7.4546
NODE_100691_length_1880_cov_19.038185_g16560_i2	1880	35.53	NODE_100691_length_1880_cov_19.038185_g16560_i2	121	9.5959	NODE_100691_length_1880_cov_19.038185_g16560_i2	1587174	cellular_organisms	Eukaryota	Opisthokonta	Metazoa	Eumetazoa	Bilateria	Protostomia	Ecdysozoa	Panarthropoda	Arthropoda	Mandibulata	Pancrustacea	Hexapoda	Insecta	Dicondylia	Pterygota	Neoptera	Endopterygota	Coleoptera	Polyphaga	Cucujiformia	Chrysomeloidea	Chrysomelidae	Chrysomelinae	Chrysomelini	Chrysolina	Chrysolina_oricalcia
NODE_100692_length_1880_cov_18.455451_g1_i39131	1880	38.67	NODE_100692_length_1880_cov_18.455451_g1_i39131	196	15.5437	NODE_100692_length_1880_cov_18.455451_g1_i39131	7061	cellular_organisms	Eukaryota	Opisthokonta	Metazoa	Eumetazoa	Bilateria	Protostomia	Ecdysozoa	Panarthropoda	Arthropoda	Mandibulata	Pancrustacea	Hexapoda	Insecta	Dicondylia	Pterygota	Neoptera	Endopterygota	Coleoptera	Polyphaga	Scarabaeiformia	Scarabaeoidea	Scarabaeidae	Melolonthinae	Melolontha	Melolontha_melolontha
NODE_100693_length_1880_cov_17.465412_g34831_i0	1880	35.8	NODE_100693_length_1880_cov_17.465412_g34831_i0	102	8.0891
NODE_100694_length_1880_cov_16.868290_g219_i7	1880	31.38	NODE_100694_length_1880_cov_16.868290_g219_i7	188	14.9093
NODE_100695_length_1880_cov_14.034311_g32665_i1	1880	36.06	NODE_100695_length_1880_cov_14.034311_g32665_i1	77	6.1065	NODE_100695_length_1880_cov_14.034311_g32665_i1	85443	cellular_organisms	Eukaryota	Opisthokonta	Metazoa	Eumetazoa	Bilateria	Protostomia	Ecdysozoa	Panarthropoda	Arthropoda	Mandibulata	Pancrustacea	Hexapoda	Insecta	Dicondylia	Pterygota	Neoptera	Endopterygota	Hymenoptera	Apocrita	Aculeata	Vespoidea	Vespidae	Vespinae	Dolichovespula	Dolichovespula_saxonica
NODE_100696_length_1880_cov_12.407858_g34832_i0	1880	37.07	NODE_100696_length_1880_cov_12.407858_g34832_i0	180	14.2748	NODE_100696_length_1880_cov_12.407858_g34832_i0	1587174	cellular_organisms	Eukaryota	Opisthokonta	Metazoa	Eumetazoa	Bilateria	Protostomia	Ecdysozoa	Panarthropoda	Arthropoda	Mandibulata	Pancrustacea	Hexapoda	Insecta	Dicondylia	Pterygota	Neoptera	Endopterygota	Coleoptera	Polyphaga	Cucujiformia	Chrysomeloidea	Chrysomelidae	Chrysomelinae	Chrysomelini	Chrysolina	Chrysolina_oricalcia
NODE_100699_length_1880_cov_10.092418_g34833_i0	1880	30.48	NODE_100699_length_1880_cov_10.092418_g34833_i0	80	6.3444
NODE_10069_length_8330_cov_76.868839_g940_i0	8330	40.96	NODE_10069_length_8330_cov_76.868839_g940_i0	5637	100.893	NODE_10069_length_8330_cov_76.868839_g940_i0	211228	cellular_organisms	Eukaryota	Opisthokonta	Metazoa	Eumetazoa	Bilateria	Protostomia	Ecdysozoa	Panarthropoda	Arthropoda	Mandibulata	Pancrustacea	Hexapoda	Insecta	Dicondylia	Pterygota	Neoptera	Endopterygota	Hymenoptera	Cephoidea	Cephidae	Cephus	Cephus_cinctus
NODE_100701_length_1880_cov_8.887106_g34834_i0	1880	31.54	NODE_100701_length_1880_cov_8.887106_g34834_i0	129	10.2303	NODE_100701_length_1880_cov_8.887106_g34834_i0	1587174	cellular_organisms	Eukaryota	Opisthokonta	Metazoa	Eumetazoa	Bilateria	Protostomia	Ecdysozoa	Panarthropoda	Arthropoda	Mandibulata	Pancrustacea	Hexapoda	Insecta	Dicondylia	Pterygota	Neoptera	Endopterygota	Coleoptera	Polyphaga	Cucujiformia	Chrysomeloidea	Chrysomelidae	Chrysomelinae	Chrysomelini	Chrysolina	Chrysolina_oricalcia
NODE_100702_length_1880_cov_8.256226_g34835_i0	1880	34.04	NODE_100702_length_1880_cov_8.256226_g34835_i0	172	13.6404
NODE_100703_length_1880_cov_7.619812_g34836_i0	1880	37.98	NODE_100703_length_1880_cov_7.619812_g34836_i0	156	12.3715	NODE_100703_length_1880_cov_7.619812_g34836_i0	7061	cellular_organisms	Eukaryota	Opisthokonta	Metazoa	Eumetazoa	Bilateria	Protostomia	Ecdysozoa	Panarthropoda	Arthropoda	Mandibulata	Pancrustacea	Hexapoda	Insecta	Dicondylia	Pterygota	Neoptera	Endopterygota	Coleoptera	Polyphaga	Scarabaeiformia	Scarabaeoidea	Scarabaeidae	Melolonthinae	Melolontha	Melolontha_melolontha
NODE_100704_length_1880_cov_7.563918_g31694_i1	1880	39.1	NODE_100704_length_1880_cov_7.563918_g31694_i1	71	5.6306
NODE_100705_length_1880_cov_6.907028_g34837_i0	1880	39.1	NODE_100705_length_1880_cov_6.907028_g34837_i0	101	8.0098	NODE_100705_length_1880_cov_6.907028_g34837_i0	7539	cellular_organisms	Eukaryota	Opisthokonta	Metazoa	Eumetazoa	Bilateria	Protostomia	Ecdysozoa	Panarthropoda	Arthropoda	Mandibulata	Pancrustacea	Hexapoda	Insecta	Dicondylia	Pterygota	Neoptera	Endopterygota	Coleoptera	Polyphaga	Cucujiformia	Chrysomeloidea	Chrysomelidae	Chrysomelinae	Doryphorini	Leptinotarsa	Leptinotarsa_decemlineata
NODE_100706_length_1880_cov_6.839513_g34838_i0	1880	34.1	NODE_100706_length_1880_cov_6.839513_g34838_i0	101	8.0098	NODE_100706_length_1880_cov_6.839513_g34838_i0	80249	cellular_organisms	Eukaryota	Opisthokonta	Metazoa	Eumetazoa	Bilateria	Protostomia	Ecdysozoa	Panarthropoda	Arthropoda	Mandibulata	Pancrustacea	Hexapoda	Insecta	Dicondylia	Pterygota	Neoptera	Endopterygota	Coleoptera	Polyphaga	Cucujiformia	Chrysomeloidea	Chrysomelidae	Chrysomelinae	Chrysomelini	Phaedon	Phaedon_cochleariae
NODE_100707_length_1880_cov_6.096846_g309_i17	1880	30.37	NODE_100707_length_1880_cov_6.096846_g309_i17	94	7.4546
NODE_100709_length_1880_cov_3.916436_g34839_i0	1880	36.7	NODE_100709_length_1880_cov_3.916436_g34839_i0	78	6.1858	NODE_100709_length_1880_cov_3.916436_g34839_i0	467358	cellular_organisms	Eukaryota	Opisthokonta	Metazoa	Eumetazoa	Bilateria	Protostomia	Ecdysozoa	Panarthropoda	Arthropoda	Mandibulata	Pancrustacea	Hexapoda	Insecta	Dicondylia	Pterygota	Neoptera	Endopterygota	Coleoptera	Polyphaga	Cucujiformia	Curculionoidea	Curculionidae	Ceutorhynchinae	Ceutorhynchus	Ceutorhynchus_assimilis
NODE_10070_length_8330_cov_40.586654_g1_i7915	8330	36.72	NODE_10070_length_8330_cov_40.586654_g1_i7915	655	11.7375	NODE_10070_length_8330_cov_40.586654_g1_i7915	292458	cellular_organisms	Eukaryota	Opisthokonta	Metazoa	Eumetazoa	Bilateria	Protostomia	Ecdysozoa	Panarthropoda	Arthropoda	Mandibulata	Pancrustacea	Hexapoda	Insecta	Dicondylia	Pterygota	Neoptera	Endopterygota	Coleoptera	Polyphaga	Elateriformia	Elateroidea	Elateridae	Elaterinae	Agriotes	Agriotes_lineatus
NODE_100710_length_1880_cov_3.859436_g34840_i0	1880	34.89	NODE_100710_length_1880_cov_3.859436_g34840_i0	58	4.5997	NODE_100710_length_1880_cov_3.859436_g34840_i0	7061	cellular_organisms	Eukaryota	Opisthokonta	Metazoa	Eumetazoa	Bilateria	Protostomia	Ecdysozoa	Panarthropoda	Arthropoda	Mandibulata	Pancrustacea	Hexapoda	Insecta	Dicondylia	Pterygota	Neoptera	Endopterygota	Coleoptera	Polyphaga	Scarabaeiformia	Scarabaeoidea	Scarabaeidae	Melolonthinae	Melolontha	Melolontha_melolontha
NODE_100711_length_1880_cov_3.773658_g34841_i0	1880	33.14	NODE_100711_length_1880_cov_3.773658_g34841_i0	67	5.3134
NODE_100712_length_1880_cov_3.625899_g34842_i0	1880	31.76	NODE_100712_length_1880_cov_3.625899_g34842_i0	81	6.4237
NODE_100713_length_1880_cov_3.415053_g34843_i0	1880	30.48	NODE_100713_length_1880_cov_3.415053_g34843_i0	39	3.0929	NODE_100713_length_1880_cov_3.415053_g34843_i0	878056	cellular_organisms	Eukaryota	Opisthokonta	Metazoa	Eumetazoa	Bilateria	Protostomia	Ecdysozoa	Panarthropoda	Arthropoda	Mandibulata	Pancrustacea	Hexapoda	Insecta	Dicondylia	Pterygota	Neoptera	Endopterygota	Coleoptera	Adephaga	Caraboidea	Carabidae	Nebriinae	Nebriini	Leistus	Leistus_spinibarbis
NODE_100714_length_1880_cov_3.380742_g34844_i0	1880	39.68	NODE_100714_length_1880_cov_3.380742_g34844_i0	73	5.7892
NODE_100715_length_1880_cov_2.700055_g34845_i0	1880	55.21	NODE_100715_length_1880_cov_2.700055_g34845_i0	66	5.2341	NODE_100715_length_1880_cov_2.700055_g34845_i0	416348	cellular_organisms	Archaea	Euryarchaeota	Stenosarchaea_group	Halobacteria	Haloferacales	Halorubraceae	Halorubrum	Halorubrum_lacusprofundi	Halorubrum_lacusprofundi_ATCC_49239
NODE_100716_length_1880_cov_2.556724_g34846_i0	1880	32.61	NODE_100716_length_1880_cov_2.556724_g34846_i0	179	14.1955
NODE_100717_length_1880_cov_2.522966_g34847_i0	1880	36.33	NODE_100717_length_1880_cov_2.522966_g34847_i0	597	47.3449	NODE_100717_length_1880_cov_2.522966_g34847_i0	1385029	cellular_organisms	Eukaryota	Opisthokonta	Metazoa	Eumetazoa	Bilateria	Protostomia	Ecdysozoa	Panarthropoda	Arthropoda	Mandibulata	Pancrustacea	Hexapoda	Insecta	Dicondylia	Pterygota	Neoptera	Endopterygota	Hymenoptera	Tenthredinoidea	Tenthredinidae	Tenthredininae	Rhogogaster	Rhogogaster_chlorosoma
NODE_100718_length_1880_cov_2.075263_g34848_i0	1880	34.84	NODE_100718_length_1880_cov_2.075263_g34848_i0	32	2.5377
NODE_100720_length_1879_cov_17128.379845_g5920_i2	1879	34.65	NODE_100720_length_1879_cov_17128.379845_g5920_i2	125480	9956.44
NODE_100721_length_1879_cov_2991.806202_g1_i39134	1879	42.84	NODE_100721_length_1879_cov_2991.806202_g1_i39134	356	28.2475	NODE_100721_length_1879_cov_2991.806202_g1_i39134	7539	cellular_organisms	Eukaryota	Opisthokonta	Metazoa	Eumetazoa	Bilateria	Protostomia	Ecdysozoa	Panarthropoda	Arthropoda	Mandibulata	Pancrustacea	Hexapoda	Insecta	Dicondylia	Pterygota	Neoptera	Endopterygota	Coleoptera	Polyphaga	Cucujiformia	Chrysomeloidea	Chrysomelidae	Chrysomelinae	Doryphorini	Leptinotarsa	Leptinotarsa_decemlineata
NODE_100724_length_1879_cov_232.248616_g34851_i0	1879	38.58	NODE_100724_length_1879_cov_232.248616_g34851_i0	157	12.4575	NODE_100724_length_1879_cov_232.248616_g34851_i0	1587174	cellular_organisms	Eukaryota	Opisthokonta	Metazoa	Eumetazoa	Bilateria	Protostomia	Ecdysozoa	Panarthropoda	Arthropoda	Mandibulata	Pancrustacea	Hexapoda	Insecta	Dicondylia	Pterygota	Neoptera	Endopterygota	Coleoptera	Polyphaga	Cucujiformia	Chrysomeloidea	Chrysomelidae	Chrysomelinae	Chrysomelini	Chrysolina	Chrysolina_oricalcia
NODE_100726_length_1879_cov_73.757475_g34852_i0	1879	36.46	NODE_100726_length_1879_cov_73.757475_g34852_i0	345	27.3747	NODE_100726_length_1879_cov_73.757475_g34852_i0	7072	cellular_organisms	Eukaryota	Opisthokonta	Metazoa	Eumetazoa	Bilateria	Protostomia	Ecdysozoa	Panarthropoda	Arthropoda	Mandibulata	Pancrustacea	Hexapoda	Insecta	Dicondylia	Pterygota	Neoptera	Endopterygota	Coleoptera	Polyphaga	Cucujiformia	Tenebrionoidea	Tenebrionidae	Tenebrionidae_incertae_sedis	Tribolium	Tribolium_freemani
NODE_100727_length_1879_cov_71.669989_g34853_i0	1879	36.3	NODE_100727_length_1879_cov_71.669989_g34853_i0	162	12.8542	NODE_100727_length_1879_cov_71.669989_g34853_i0	1587174	cellular_organisms	Eukaryota	Opisthokonta	Metazoa	Eumetazoa	Bilateria	Protostomia	Ecdysozoa	Panarthropoda	Arthropoda	Mandibulata	Pancrustacea	Hexapoda	Insecta	Dicondylia	Pterygota	Neoptera	Endopterygota	Coleoptera	Polyphaga	Cucujiformia	Chrysomeloidea	Chrysomelidae	Chrysomelinae	Chrysomelini	Chrysolina	Chrysolina_oricalcia
NODE_100728_length_1879_cov_70.331118_g34854_i0	1879	34.65	NODE_100728_length_1879_cov_70.331118_g34854_i0	1104	87.5989
NODE_100729_length_1879_cov_61.249723_g1648_i2	1879	43.11	NODE_100729_length_1879_cov_61.249723_g1648_i2	294	23.328
NODE_10072_length_8330_cov_16.278188_g1_i7916	8330	35.52	NODE_10072_length_8330_cov_16.278188_g1_i7916	357	6.3897
NODE_100730_length_1879_cov_54.609081_g34855_i0	1879	34.65	NODE_100730_length_1879_cov_54.609081_g34855_i0	668	53.0037	NODE_100730_length_1879_cov_54.609081_g34855_i0	1431903	cellular_organisms	Eukaryota	Opisthokonta	Metazoa	Eumetazoa	Bilateria	Protostomia	Ecdysozoa	Panarthropoda	Arthropoda	Mandibulata	Pancrustacea	Hexapoda	Insecta	Dicondylia	Pterygota	Neoptera	Endopterygota	Coleoptera	Polyphaga	Cucujiformia	Cucujoidea	Nitidulidae	Meligethinae	Brassicogethes	Brassicogethes_aeneus
NODE_100731_length_1879_cov_52.985604_g4669_i2	1879	38	NODE_100731_length_1879_cov_52.985604_g4669_i2	155	12.2988	NODE_100731_length_1879_cov_52.985604_g4669_i2	1587174	cellular_organisms	Eukaryota	Opisthokonta	Metazoa	Eumetazoa	Bilateria	Protostomia	Ecdysozoa	Panarthropoda	Arthropoda	Mandibulata	Pancrustacea	Hexapoda	Insecta	Dicondylia	Pterygota	Neoptera	Endopterygota	Coleoptera	Polyphaga	Cucujiformia	Chrysomeloidea	Chrysomelidae	Chrysomelinae	Chrysomelini	Chrysolina	Chrysolina_oricalcia
NODE_100732_length_1879_cov_39.756921_g34856_i0	1879	39.81	NODE_100732_length_1879_cov_39.756921_g34856_i0	99	7.8553	NODE_100732_length_1879_cov_39.756921_g34856_i0	7061	cellular_organisms	Eukaryota	Opisthokonta	Metazoa	Eumetazoa	Bilateria	Protostomia	Ecdysozoa	Panarthropoda	Arthropoda	Mandibulata	Pancrustacea	Hexapoda	Insecta	Dicondylia	Pterygota	Neoptera	Endopterygota	Coleoptera	Polyphaga	Scarabaeiformia	Scarabaeoidea	Scarabaeidae	Melolonthinae	Melolontha	Melolontha_melolontha
NODE_100733_length_1879_cov_39.601883_g339_i32	1879	34.75	NODE_100733_length_1879_cov_39.601883_g339_i32	100	7.9347	NODE_100733_length_1879_cov_39.601883_g339_i32	1587174	cellular_organisms	Eukaryota	Opisthokonta	Metazoa	Eumetazoa	Bilateria	Protostomia	Ecdysozoa	Panarthropoda	Arthropoda	Mandibulata	Pancrustacea	Hexapoda	Insecta	Dicondylia	Pterygota	Neoptera	Endopterygota	Coleoptera	Polyphaga	Cucujiformia	Chrysomeloidea	Chrysomelidae	Chrysomelinae	Chrysomelini	Chrysolina	Chrysolina_oricalcia
NODE_100734_length_1879_cov_36.595238_g32334_i2	1879	36.24	NODE_100734_length_1879_cov_36.595238_g32334_i2	146	11.5846	NODE_100734_length_1879_cov_36.595238_g32334_i2	1587174	cellular_organisms	Eukaryota	Opisthokonta	Metazoa	Eumetazoa	Bilateria	Protostomia	Ecdysozoa	Panarthropoda	Arthropoda	Mandibulata	Pancrustacea	Hexapoda	Insecta	Dicondylia	Pterygota	Neoptera	Endopterygota	Coleoptera	Polyphaga	Cucujiformia	Chrysomeloidea	Chrysomelidae	Chrysomelinae	Chrysomelini	Chrysolina	Chrysolina_oricalcia
NODE_100735_length_1879_cov_35.498339_g34857_i0	1879	33.37	NODE_100735_length_1879_cov_35.498339_g34857_i0	164	13.0129	NODE_100735_length_1879_cov_35.498339_g34857_i0	1587174	cellular_organisms	Eukaryota	Opisthokonta	Metazoa	Eumetazoa	Bilateria	Protostomia	Ecdysozoa	Panarthropoda	Arthropoda	Mandibulata	Pancrustacea	Hexapoda	Insecta	Dicondylia	Pterygota	Neoptera	Endopterygota	Coleoptera	Polyphaga	Cucujiformia	Chrysomeloidea	Chrysomelidae	Chrysomelinae	Chrysomelini	Chrysolina	Chrysolina_oricalcia
NODE_100737_length_1879_cov_30.383721_g34858_i0	1879	34.38	NODE_100737_length_1879_cov_30.383721_g34858_i0	337	26.7399
NODE_100740_length_1879_cov_25.500000_g1_i39137	1879	36.56	NODE_100740_length_1879_cov_25.500000_g1_i39137	139	11.0292
NODE_100742_length_1879_cov_24.609081_g34859_i0	1879	31.88	NODE_100742_length_1879_cov_24.609081_g34859_i0	687	54.5113
NODE_100743_length_1879_cov_19.975083_g6254_i2	1879	31.13	NODE_100743_length_1879_cov_19.975083_g6254_i2	202	16.0281
NODE_100744_length_1879_cov_19.143411_g920_i3	1879	40.66	NODE_100744_length_1879_cov_19.143411_g920_i3	172	13.6477
NODE_100745_length_1879_cov_18.426910_g34860_i0	1879	33.1	NODE_100745_length_1879_cov_18.426910_g34860_i0	102	8.0934	NODE_100745_length_1879_cov_18.426910_g34860_i0	2598218	cellular_organisms	Eukaryota	Opisthokonta	Metazoa	Eumetazoa	Bilateria	Protostomia	Ecdysozoa	Panarthropoda	Arthropoda	Mandibulata	Pancrustacea	Hexapoda	Insecta	Dicondylia	Pterygota	Neoptera	Endopterygota	Coleoptera	Polyphaga	Cucujiformia	Chrysomeloidea	Chrysomelidae	Galerucinae	Alticini	Psylliodes	Psylliodes_chrysocephala
NODE_100746_length_1879_cov_18.014396_g34861_i0	1879	30.49	NODE_100746_length_1879_cov_18.014396_g34861_i0	462	36.6582	NODE_100746_length_1879_cov_18.014396_g34861_i0	1587174	cellular_organisms	Eukaryota	Opisthokonta	Metazoa	Eumetazoa	Bilateria	Protostomia	Ecdysozoa	Panarthropoda	Arthropoda	Mandibulata	Pancrustacea	Hexapoda	Insecta	Dicondylia	Pterygota	Neoptera	Endopterygota	Coleoptera	Polyphaga	Cucujiformia	Chrysomeloidea	Chrysomelidae	Chrysomelinae	Chrysomelini	Chrysolina	Chrysolina_oricalcia
NODE_100747_length_1879_cov_15.748616_g5931_i2	1879	38.11	NODE_100747_length_1879_cov_15.748616_g5931_i2	143	11.3466	NODE_100747_length_1879_cov_15.748616_g5931_i2	347359	cellular_organisms	Eukaryota	Opisthokonta	Metazoa	Eumetazoa	Bilateria	Protostomia	Ecdysozoa	Panarthropoda	Arthropoda	Mandibulata	Pancrustacea	Hexapoda	Insecta	Dicondylia	Pterygota	Neoptera	Endopterygota	Coleoptera	Polyphaga	Cucujiformia	Coccinelloidea	Coccinellidae	Coccinellinae	Halyziini	Halyzia	Halyzia_sedecimguttata
NODE_100748_length_1879_cov_15.133998_g33224_i1	1879	32.09	NODE_100748_length_1879_cov_15.133998_g33224_i1	126	9.9977
NODE_100749_length_1879_cov_14.518272_g31989_i1	1879	34.59	NODE_100749_length_1879_cov_14.518272_g31989_i1	109	8.6488
NODE_10074_length_8330_cov_12.533002_g941_i0	8330	31.78	NODE_10074_length_8330_cov_12.533002_g941_i0	788	14.1038	NODE_10074_length_8330_cov_12.533002_g941_i0	80249	cellular_organisms	Eukaryota	Opisthokonta	Metazoa	Eumetazoa	Bilateria	Protostomia	Ecdysozoa	Panarthropoda	Arthropoda	Mandibulata	Pancrustacea	Hexapoda	Insecta	Dicondylia	Pterygota	Neoptera	Endopterygota	Coleoptera	Polyphaga	Cucujiformia	Chrysomeloidea	Chrysomelidae	Chrysomelinae	Chrysomelini	Phaedon	Phaedon_cochleariae
NODE_100751_length_1879_cov_13.847176_g2692_i7	1879	33.69	NODE_100751_length_1879_cov_13.847176_g2692_i7	82	6.5064	NODE_100751_length_1879_cov_13.847176_g2692_i7	1587174	cellular_organisms	Eukaryota	Opisthokonta	Metazoa	Eumetazoa	Bilateria	Protostomia	Ecdysozoa	Panarthropoda	Arthropoda	Mandibulata	Pancrustacea	Hexapoda	Insecta	Dicondylia	Pterygota	Neoptera	Endopterygota	Coleoptera	Polyphaga	Cucujiformia	Chrysomeloidea	Chrysomelidae	Chrysomelinae	Chrysomelini	Chrysolina	Chrysolina_oricalcia
NODE_100753_length_1879_cov_12.785161_g1_i39139	1879	43.48	NODE_100753_length_1879_cov_12.785161_g1_i39139	94	7.4586
NODE_100754_length_1879_cov_10.497231_g2059_i5	1879	33.26	NODE_100754_length_1879_cov_10.497231_g2059_i5	81	6.4271
NODE_100755_length_1879_cov_9.904762_g34862_i0	1879	32.68	NODE_100755_length_1879_cov_9.904762_g34862_i0	82	6.5064	NODE_100755_length_1879_cov_9.904762_g34862_i0	1587174	cellular_organisms	Eukaryota	Opisthokonta	Metazoa	Eumetazoa	Bilateria	Protostomia	Ecdysozoa	Panarthropoda	Arthropoda	Mandibulata	Pancrustacea	Hexapoda	Insecta	Dicondylia	Pterygota	Neoptera	Endopterygota	Coleoptera	Polyphaga	Cucujiformia	Chrysomeloidea	Chrysomelidae	Chrysomelinae	Chrysomelini	Chrysolina	Chrysolina_oricalcia
NODE_100756_length_1879_cov_9.089147_g34863_i0	1879	43.48	NODE_100756_length_1879_cov_9.089147_g34863_i0	137	10.8705
NODE_100757_length_1879_cov_8.679402_g34864_i0	1879	29.06	NODE_100757_length_1879_cov_8.679402_g34864_i0	128	10.1564
NODE_100758_length_1879_cov_8.121816_g34865_i0	1879	30.76	NODE_100758_length_1879_cov_8.121816_g34865_i0	143	11.3466
NODE_100760_length_1879_cov_7.579181_g33284_i1	1879	33.05	NODE_100760_length_1879_cov_7.579181_g33284_i1	43	3.4119
NODE_100761_length_1879_cov_6.864895_g7588_i1	1879	31.35	NODE_100761_length_1879_cov_6.864895_g7588_i1	68	5.3956
NODE_100762_length_1879_cov_6.469546_g31006_i1	1879	34.43	NODE_100762_length_1879_cov_6.469546_g31006_i1	77	6.1097
NODE_100763_length_1879_cov_5.243632_g34866_i0	1879	33.37	NODE_100763_length_1879_cov_5.243632_g34866_i0	76	6.0304
NODE_100764_length_1879_cov_5.101329_g34867_i0	1879	37.89	NODE_100764_length_1879_cov_5.101329_g34867_i0	98	7.776
NODE_100765_length_1879_cov_5.008859_g34868_i0	1879	34.59	NODE_100765_length_1879_cov_5.008859_g34868_i0	78	6.1891
NODE_100766_length_1879_cov_4.792359_g34869_i0	1879	49.55	NODE_100766_length_1879_cov_4.792359_g34869_i0	93	7.3793	NODE_100766_length_1879_cov_4.792359_g34869_i0	562	cellular_organisms	Bacteria	Proteobacteria	Gammaproteobacteria	Enterobacterales	Enterobacteriaceae	Escherichia	Escherichia_coli
NODE_100767_length_1879_cov_4.779070_g34870_i0	1879	38.8	NODE_100767_length_1879_cov_4.779070_g34870_i0	73	5.7923	NODE_100767_length_1879_cov_4.779070_g34870_i0	61476	cellular_organisms	Eukaryota	Opisthokonta	Metazoa	Eumetazoa	Bilateria	Protostomia	Ecdysozoa	Panarthropoda	Arthropoda	Mandibulata	Pancrustacea	Hexapoda	Insecta	Dicondylia	Pterygota	Neoptera	Polyneoptera	Phasmatodea	Timematodea	Timematoidea	Timematidae	Timema	Timema_cristinae
NODE_100768_length_1879_cov_4.348837_g34871_i0	1879	29.91	NODE_100768_length_1879_cov_4.348837_g34871_i0	74	5.8717
NODE_100769_length_1879_cov_4.069214_g34872_i0	1879	47.47	NODE_100769_length_1879_cov_4.069214_g34872_i0	86	6.8238	NODE_100769_length_1879_cov_4.069214_g34872_i0	116153	cellular_organisms	Eukaryota	Opisthokonta	Metazoa	Eumetazoa	Bilateria	Protostomia	Ecdysozoa	Panarthropoda	Arthropoda	Mandibulata	Pancrustacea	Hexapoda	Insecta	Dicondylia	Pterygota	Neoptera	Endopterygota	Coleoptera	Polyphaga	Cucujiformia	Cucujoidea	Nitidulidae	Nitidulinae	Aethina	Aethina_tumida
NODE_10076_length_8328_cov_360.884070_g1_i7918	8328	31.83	NODE_10076_length_8328_cov_360.884070_g1_i7918	2591	46.3856	NODE_10076_length_8328_cov_360.884070_g1_i7918	7084	cellular_organisms	Eukaryota	Opisthokonta	Metazoa	Eumetazoa	Bilateria	Protostomia	Ecdysozoa	Panarthropoda	Arthropoda	Mandibulata	Pancrustacea	Hexapoda	Insecta	Dicondylia	Pterygota	Neoptera	Endopterygota	Coleoptera	Polyphaga	Cucujiformia	Coccinelloidea	Coccinellidae	Coccinellinae	Coccinellini	Adalia	Adalia_bipunctata
NODE_100770_length_1879_cov_3.558693_g34873_i0	1879	37.63	NODE_100770_length_1879_cov_3.558693_g34873_i0	91	7.2206	NODE_100770_length_1879_cov_3.558693_g34873_i0	662956	cellular_organisms	Eukaryota	Opisthokonta	Metazoa	Eumetazoa	Bilateria	Protostomia	Ecdysozoa	Panarthropoda	Arthropoda	Mandibulata	Pancrustacea	Hexapoda	Insecta	Dicondylia	Pterygota	Neoptera	Endopterygota	Coleoptera	Polyphaga	Staphyliniformia	Staphylinoidea	Staphylinidae	Staphylininae_group	Staphylininae	Staphylinini	Ocypus	Ocypus_olens
NODE_100771_length_1879_cov_3.423588_g34874_i0	1879	37.73	NODE_100771_length_1879_cov_3.423588_g34874_i0	66	5.2369	NODE_100771_length_1879_cov_3.423588_g34874_i0	1587174	cellular_organisms	Eukaryota	Opisthokonta	Metazoa	Eumetazoa	Bilateria	Protostomia	Ecdysozoa	Panarthropoda	Arthropoda	Mandibulata	Pancrustacea	Hexapoda	Insecta	Dicondylia	Pterygota	Neoptera	Endopterygota	Coleoptera	Polyphaga	Cucujiformia	Chrysomeloidea	Chrysomelidae	Chrysomelinae	Chrysomelini	Chrysolina	Chrysolina_oricalcia
NODE_100772_length_1879_cov_3.389258_g34875_i0	1879	34.33	NODE_100772_length_1879_cov_3.389258_g34875_i0	61	4.8402
NODE_100773_length_1879_cov_3.249169_g34876_i0	1879	36.56	NODE_100773_length_1879_cov_3.249169_g34876_i0	59	4.6815
NODE_100775_length_1879_cov_2.929125_g34877_i0	1879	41.99	NODE_100775_length_1879_cov_2.929125_g34877_i0	50	3.9673	NODE_100775_length_1879_cov_2.929125_g34877_i0	104486	cellular_organisms	Eukaryota	Opisthokonta	Metazoa	Eumetazoa	Bilateria	Protostomia	Ecdysozoa	Panarthropoda	Arthropoda	Mandibulata	Pancrustacea	Hexapoda	Insecta	Dicondylia	Pterygota	Neoptera	Endopterygota	Amphiesmenoptera	Lepidoptera	Glossata	Neolepidoptera	Heteroneura	Ditrysia	Obtectomera	Geometroidea	Geometridae	Alsophilinae	Alsophila	Alsophila_aescularia
NODE_100776_length_1879_cov_2.917497_g34878_i0	1879	32.04	NODE_100776_length_1879_cov_2.917497_g34878_i0	53	4.2054
NODE_100777_length_1879_cov_2.731451_g34879_i0	1879	30.28	NODE_100777_length_1879_cov_2.731451_g34879_i0	792	62.8427
NODE_100778_length_1879_cov_2.625138_g34880_i0	1879	34.38	NODE_100778_length_1879_cov_2.625138_g34880_i0	40	3.1739
NODE_100779_length_1879_cov_2.503876_g34881_i0	1879	35.5	NODE_100779_length_1879_cov_2.503876_g34881_i0	38	3.0313
NODE_10077_length_8328_cov_65.075954_g1_i7919	8328	38.86	NODE_10077_length_8328_cov_65.075954_g1_i7919	953	17.0612	NODE_10077_length_8328_cov_65.075954_g1_i7919	1587174	cellular_organisms	Eukaryota	Opisthokonta	Metazoa	Eumetazoa	Bilateria	Protostomia	Ecdysozoa	Panarthropoda	Arthropoda	Mandibulata	Pancrustacea	Hexapoda	Insecta	Dicondylia	Pterygota	Neoptera	Endopterygota	Coleoptera	Polyphaga	Cucujiformia	Chrysomeloidea	Chrysomelidae	Chrysomelinae	Chrysomelini	Chrysolina	Chrysolina_oricalcia
NODE_100780_length_1879_cov_2.249169_g34882_i0	1879	43.11	NODE_100780_length_1879_cov_2.249169_g34882_i0	31	2.4598	NODE_100780_length_1879_cov_2.249169_g34882_i0	116153	cellular_organisms	Eukaryota	Opisthokonta	Metazoa	Eumetazoa	Bilateria	Protostomia	Ecdysozoa	Panarthropoda	Arthropoda	Mandibulata	Pancrustacea	Hexapoda	Insecta	Dicondylia	Pterygota	Neoptera	Endopterygota	Coleoptera	Polyphaga	Cucujiformia	Cucujoidea	Nitidulidae	Nitidulinae	Aethina	Aethina_tumida
NODE_100781_length_1879_cov_2.167774_g34883_i0	1879	37.47	NODE_100781_length_1879_cov_2.167774_g34883_i0	39	3.0945
NODE_100782_length_1879_cov_2.124031_g34884_i0	1879	35.44	NODE_100782_length_1879_cov_2.124031_g34884_i0	32	2.5391	NODE_100782_length_1879_cov_2.124031_g34884_i0	2598218	cellular_organisms	Eukaryota	Opisthokonta	Metazoa	Eumetazoa	Bilateria	Protostomia	Ecdysozoa	Panarthropoda	Arthropoda	Mandibulata	Pancrustacea	Hexapoda	Insecta	Dicondylia	Pterygota	Neoptera	Endopterygota	Coleoptera	Polyphaga	Cucujiformia	Chrysomeloidea	Chrysomelidae	Galerucinae	Alticini	Psylliodes	Psylliodes_chrysocephala
NODE_100783_length_1879_cov_2.070321_g34885_i0	1879	36.51	NODE_100783_length_1879_cov_2.070321_g34885_i0	36	2.8565	NODE_100783_length_1879_cov_2.070321_g34885_i0	2921223	cellular_organisms	Eukaryota	Opisthokonta	Metazoa	Eumetazoa	Bilateria	Protostomia	Ecdysozoa	Panarthropoda	Arthropoda	Mandibulata	Pancrustacea	Hexapoda	Insecta	Dicondylia	Pterygota	Neoptera	Endopterygota	Coleoptera	Polyphaga	Cucujiformia	Curculionoidea	Curculionidae	Curculioninae	Anthonomini	Anthonomus	Anthonomus_grandis	Anthonomus_grandis_grandis
NODE_100785_length_1878_cov_1216.173407_g34887_i0	1878	43.02	NODE_100785_length_1878_cov_1216.173407_g34887_i0	634	50.3327	NODE_100785_length_1878_cov_1216.173407_g34887_i0	107213	cellular_organisms	Eukaryota	Opisthokonta	Metazoa	Eumetazoa	Bilateria	Protostomia	Ecdysozoa	Panarthropoda	Arthropoda	Mandibulata	Pancrustacea	Hexapoda	Insecta	Dicondylia	Pterygota	Neoptera	Endopterygota	Coleoptera	Polyphaga	Cucujiformia	Chrysomeloidea	Chrysomelidae	Galerucinae	Luperini	Diabroticina	Diabroticites	Diabrotica	Diabrotica_balteata
NODE_100786_length_1878_cov_706.519114_g34888_i0	1878	39.24	NODE_100786_length_1878_cov_706.519114_g34888_i0	270	21.4351	NODE_100786_length_1878_cov_706.519114_g34888_i0	7539	cellular_organisms	Eukaryota	Opisthokonta	Metazoa	Eumetazoa	Bilateria	Protostomia	Ecdysozoa	Panarthropoda	Arthropoda	Mandibulata	Pancrustacea	Hexapoda	Insecta	Dicondylia	Pterygota	Neoptera	Endopterygota	Coleoptera	Polyphaga	Cucujiformia	Chrysomeloidea	Chrysomelidae	Chrysomelinae	Doryphorini	Leptinotarsa	Leptinotarsa_decemlineata
NODE_100787_length_1878_cov_473.433241_g34889_i0	1878	40.47	NODE_100787_length_1878_cov_473.433241_g34889_i0	316	25.087	NODE_100787_length_1878_cov_473.433241_g34889_i0	1587174	cellular_organisms	Eukaryota	Opisthokonta	Metazoa	Eumetazoa	Bilateria	Protostomia	Ecdysozoa	Panarthropoda	Arthropoda	Mandibulata	Pancrustacea	Hexapoda	Insecta	Dicondylia	Pterygota	Neoptera	Endopterygota	Coleoptera	Polyphaga	Cucujiformia	Chrysomeloidea	Chrysomelidae	Chrysomelinae	Chrysomelini	Chrysolina	Chrysolina_oricalcia
NODE_10078_length_8328_cov_41.312174_g1_i7920	8328	33.19	NODE_10078_length_8328_cov_41.312174_g1_i7920	1434	25.6723	NODE_10078_length_8328_cov_41.312174_g1_i7920	346820	cellular_organisms	Eukaryota	Opisthokonta	Metazoa	Eumetazoa	Bilateria	Protostomia	Ecdysozoa	Panarthropoda	Arthropoda	Mandibulata	Pancrustacea	Hexapoda	Insecta	Dicondylia	Pterygota	Neoptera	Endopterygota	Coleoptera	Polyphaga	Staphyliniformia	Staphylinoidea	Staphylinidae	Staphylininae_group	Staphylininae	Staphylinini	Philonthus	Philonthus_cognatus
NODE_100790_length_1878_cov_123.725762_g1_i39140	1878	31.36	NODE_100790_length_1878_cov_123.725762_g1_i39140	171	13.5755
NODE_100792_length_1878_cov_50.818283_g1287_i8	1878	35.78	NODE_100792_length_1878_cov_50.818283_g1287_i8	205	16.2748
NODE_100793_length_1878_cov_48.611080_g1_i39141	1878	34.93	NODE_100793_length_1878_cov_48.611080_g1_i39141	25	1.9847	NODE_100793_length_1878_cov_48.611080_g1_i39141	346820	cellular_organisms	Eukaryota	Opisthokonta	Metazoa	Eumetazoa	Bilateria	Protostomia	Ecdysozoa	Panarthropoda	Arthropoda	Mandibulata	Pancrustacea	Hexapoda	Insecta	Dicondylia	Pterygota	Neoptera	Endopterygota	Coleoptera	Polyphaga	Staphyliniformia	Staphylinoidea	Staphylinidae	Staphylininae_group	Staphylininae	Staphylinini	Philonthus	Philonthus_cognatus
NODE_100796_length_1878_cov_31.838781_g34893_i0	1878	31.26	NODE_100796_length_1878_cov_31.838781_g34893_i0	834	66.2105	NODE_100796_length_1878_cov_31.838781_g34893_i0	362091	cellular_organisms	Eukaryota	Opisthokonta	Metazoa	Eumetazoa	Bilateria	Protostomia	Ecdysozoa	Panarthropoda	Arthropoda	Mandibulata	Pancrustacea	Hexapoda	Insecta	Dicondylia	Pterygota	Neoptera	Endopterygota	Hymenoptera	Tenthredinoidea	Tenthredinidae	Tenthredininae	Tenthredo	Tenthredo_notha
NODE_100799_length_1878_cov_27.672022_g34894_i0	1878	30.67	NODE_100799_length_1878_cov_27.672022_g34894_i0	219	17.3862	NODE_100799_length_1878_cov_27.672022_g34894_i0	414934	cellular_organisms	Eukaryota	Opisthokonta	Metazoa	Eumetazoa	Bilateria	Protostomia	Ecdysozoa	Panarthropoda	Arthropoda	Mandibulata	Pancrustacea	Hexapoda	Insecta	Dicondylia	Pterygota	Neoptera	Endopterygota	Coleoptera	Polyphaga	Staphyliniformia	Staphylinoidea	Silphidae	Silphinae	Phosphuga	Phosphuga_atrata
NODE_1007_length_15797_cov_62.778873_g1_i904	15797	35.06	NODE_1007_length_15797_cov_62.778873_g1_i904	841	7.9374	NODE_1007_length_15797_cov_62.778873_g1_i904	1587174	cellular_organisms	Eukaryota	Opisthokonta	Metazoa	Eumetazoa	Bilateria	Protostomia	Ecdysozoa	Panarthropoda	Arthropoda	Mandibulata	Pancrustacea	Hexapoda	Insecta	Dicondylia	Pterygota	Neoptera	Endopterygota	Coleoptera	Polyphaga	Cucujiformia	Chrysomeloidea	Chrysomelidae	Chrysomelinae	Chrysomelini	Chrysolina	Chrysolina_oricalcia
NODE_100800_length_1878_cov_23.122992_g34895_i0	1878	34.61	NODE_100800_length_1878_cov_23.122992_g34895_i0	164	13.0198	NODE_100800_length_1878_cov_23.122992_g34895_i0	7061	cellular_organisms	Eukaryota	Opisthokonta	Metazoa	Eumetazoa	Bilateria	Protostomia	Ecdysozoa	Panarthropoda	Arthropoda	Mandibulata	Pancrustacea	Hexapoda	Insecta	Dicondylia	Pterygota	Neoptera	Endopterygota	Coleoptera	Polyphaga	Scarabaeiformia	Scarabaeoidea	Scarabaeidae	Melolonthinae	Melolontha	Melolontha_melolontha
NODE_100801_length_1878_cov_18.918006_g6364_i2	1878	38.29	NODE_100801_length_1878_cov_18.918006_g6364_i2	67	5.3191
NODE_100802_length_1878_cov_15.953463_g2161_i3	1878	32.75	NODE_100802_length_1878_cov_15.953463_g2161_i3	97	7.7007
NODE_100804_length_1878_cov_15.122992_g2285_i13	1878	34.72	NODE_100804_length_1878_cov_15.122992_g2285_i13	91	7.2244	NODE_100804_length_1878_cov_15.122992_g2285_i13	1587174	cellular_organisms	Eukaryota	Opisthokonta	Metazoa	Eumetazoa	Bilateria	Protostomia	Ecdysozoa	Panarthropoda	Arthropoda	Mandibulata	Pancrustacea	Hexapoda	Insecta	Dicondylia	Pterygota	Neoptera	Endopterygota	Coleoptera	Polyphaga	Cucujiformia	Chrysomeloidea	Chrysomelidae	Chrysomelinae	Chrysomelini	Chrysolina	Chrysolina_oricalcia
NODE_100807_length_1878_cov_12.735734_g34896_i0	1878	33.01	NODE_100807_length_1878_cov_12.735734_g34896_i0	82	6.5099
NODE_100808_length_1878_cov_11.770083_g1_i39142	1878	35.14	NODE_100808_length_1878_cov_11.770083_g1_i39142	153	12.1465	NODE_100808_length_1878_cov_11.770083_g1_i39142	1587174	cellular_organisms	Eukaryota	Opisthokonta	Metazoa	Eumetazoa	Bilateria	Protostomia	Ecdysozoa	Panarthropoda	Arthropoda	Mandibulata	Pancrustacea	Hexapoda	Insecta	Dicondylia	Pterygota	Neoptera	Endopterygota	Coleoptera	Polyphaga	Cucujiformia	Chrysomeloidea	Chrysomelidae	Chrysomelinae	Chrysomelini	Chrysolina	Chrysolina_oricalcia
NODE_100809_length_1878_cov_11.407756_g34897_i0	1878	32.27	NODE_100809_length_1878_cov_11.407756_g34897_i0	144	11.432	NODE_100809_length_1878_cov_11.407756_g34897_i0	467358	cellular_organisms	Eukaryota	Opisthokonta	Metazoa	Eumetazoa	Bilateria	Protostomia	Ecdysozoa	Panarthropoda	Arthropoda	Mandibulata	Pancrustacea	Hexapoda	Insecta	Dicondylia	Pterygota	Neoptera	Endopterygota	Coleoptera	Polyphaga	Cucujiformia	Curculionoidea	Curculionidae	Ceutorhynchinae	Ceutorhynchus	Ceutorhynchus_assimilis
NODE_10080_length_8327_cov_197.697965_g620_i3	8327	35.92	NODE_10080_length_8327_cov_197.697965_g620_i3	2129	38.1192	NODE_10080_length_8327_cov_197.697965_g620_i3	1431903	cellular_organisms	Eukaryota	Opisthokonta	Metazoa	Eumetazoa	Bilateria	Protostomia	Ecdysozoa	Panarthropoda	Arthropoda	Mandibulata	Pancrustacea	Hexapoda	Insecta	Dicondylia	Pterygota	Neoptera	Endopterygota	Coleoptera	Polyphaga	Cucujiformia	Cucujoidea	Nitidulidae	Meligethinae	Brassicogethes	Brassicogethes_aeneus
NODE_100810_length_1878_cov_9.543490_g34898_i0	1878	32.59	NODE_100810_length_1878_cov_9.543490_g34898_i0	152	12.0671
NODE_100811_length_1878_cov_9.525208_g30812_i1	1878	35.62	NODE_100811_length_1878_cov_9.525208_g30812_i1	312	24.7694
NODE_100812_length_1878_cov_7.355679_g34899_i0	1878	31.68	NODE_100812_length_1878_cov_7.355679_g34899_i0	93	7.3832
NODE_100813_length_1878_cov_7.267590_g1_i39143	1878	32.16	NODE_100813_length_1878_cov_7.267590_g1_i39143	106	8.4152	NODE_100813_length_1878_cov_7.267590_g1_i39143	753375	cellular_organisms	Eukaryota	Opisthokonta	Metazoa	Eumetazoa	Bilateria	Protostomia	Ecdysozoa	Panarthropoda	Arthropoda	Mandibulata	Pancrustacea	Hexapoda	Insecta	Dicondylia	Pterygota	Neoptera	Endopterygota	Amphiesmenoptera	Lepidoptera	Glossata	Neolepidoptera	Heteroneura	Incurvarioidea	Adelidae	Nematopogon	Nematopogon_swammerdamellus
NODE_100814_length_1878_cov_7.130748_g9229_i2	1878	35.84	NODE_100814_length_1878_cov_7.130748_g9229_i2	53	4.2076	NODE_100814_length_1878_cov_7.130748_g9229_i2	1431903	cellular_organisms	Eukaryota	Opisthokonta	Metazoa	Eumetazoa	Bilateria	Protostomia	Ecdysozoa	Panarthropoda	Arthropoda	Mandibulata	Pancrustacea	Hexapoda	Insecta	Dicondylia	Pterygota	Neoptera	Endopterygota	Coleoptera	Polyphaga	Cucujiformia	Cucujoidea	Nitidulidae	Meligethinae	Brassicogethes	Brassicogethes_aeneus
NODE_100815_length_1878_cov_6.859834_g34900_i0	1878	37.22	NODE_100815_length_1878_cov_6.859834_g34900_i0	109	8.6534
NODE_100816_length_1878_cov_6.337396_g34901_i0	1878	37.91	NODE_100816_length_1878_cov_6.337396_g34901_i0	91	7.2244	NODE_100816_length_1878_cov_6.337396_g34901_i0	1587174	cellular_organisms	Eukaryota	Opisthokonta	Metazoa	Eumetazoa	Bilateria	Protostomia	Ecdysozoa	Panarthropoda	Arthropoda	Mandibulata	Pancrustacea	Hexapoda	Insecta	Dicondylia	Pterygota	Neoptera	Endopterygota	Coleoptera	Polyphaga	Cucujiformia	Chrysomeloidea	Chrysomelidae	Chrysomelinae	Chrysomelini	Chrysolina	Chrysolina_oricalcia
NODE_100817_length_1878_cov_6.190028_g34902_i0	1878	42.76	NODE_100817_length_1878_cov_6.190028_g34902_i0	63	5.0015	NODE_100817_length_1878_cov_6.190028_g34902_i0	7084	cellular_organisms	Eukaryota	Opisthokonta	Metazoa	Eumetazoa	Bilateria	Protostomia	Ecdysozoa	Panarthropoda	Arthropoda	Mandibulata	Pancrustacea	Hexapoda	Insecta	Dicondylia	Pterygota	Neoptera	Endopterygota	Coleoptera	Polyphaga	Cucujiformia	Coccinelloidea	Coccinellidae	Coccinellinae	Coccinellini	Adalia	Adalia_bipunctata
NODE_100818_length_1878_cov_5.957341_g34903_i0	1878	29.93	NODE_100818_length_1878_cov_5.957341_g34903_i0	74	5.8748
NODE_100819_length_1878_cov_5.886981_g34904_i0	1878	33.92	NODE_100819_length_1878_cov_5.886981_g34904_i0	97	7.7007
NODE_10081_length_8327_cov_109.151563_g1_i7921	8327	35.69	NODE_10081_length_8327_cov_109.151563_g1_i7921	891	15.9531	NODE_10081_length_8327_cov_109.151563_g1_i7921	1587174	cellular_organisms	Eukaryota	Opisthokonta	Metazoa	Eumetazoa	Bilateria	Protostomia	Ecdysozoa	Panarthropoda	Arthropoda	Mandibulata	Pancrustacea	Hexapoda	Insecta	Dicondylia	Pterygota	Neoptera	Endopterygota	Coleoptera	Polyphaga	Cucujiformia	Chrysomeloidea	Chrysomelidae	Chrysomelinae	Chrysomelini	Chrysolina	Chrysolina_oricalcia
NODE_100820_length_1878_cov_5.619945_g30342_i1	1878	35.04	NODE_100820_length_1878_cov_5.619945_g30342_i1	59	4.684
NODE_100821_length_1878_cov_5.174515_g34905_i0	1878	36.1	NODE_100821_length_1878_cov_5.174515_g34905_i0	110	8.7328	NODE_100821_length_1878_cov_5.174515_g34905_i0	347359	cellular_organisms	Eukaryota	Opisthokonta	Metazoa	Eumetazoa	Bilateria	Protostomia	Ecdysozoa	Panarthropoda	Arthropoda	Mandibulata	Pancrustacea	Hexapoda	Insecta	Dicondylia	Pterygota	Neoptera	Endopterygota	Coleoptera	Polyphaga	Cucujiformia	Coccinelloidea	Coccinellidae	Coccinellinae	Halyziini	Halyzia	Halyzia_sedecimguttata
NODE_100822_length_1878_cov_4.501385_g34906_i0	1878	36.26	NODE_100822_length_1878_cov_4.501385_g34906_i0	63	5.0015	NODE_100822_length_1878_cov_4.501385_g34906_i0	40085	cellular_organisms	Eukaryota	Opisthokonta	Metazoa	Eumetazoa	Bilateria	Protostomia	Ecdysozoa	Panarthropoda	Arthropoda	Mandibulata	Pancrustacea	Hexapoda	Insecta	Dicondylia	Pterygota	Neoptera	Endopterygota	Amphiesmenoptera	Lepidoptera	Glossata	Neolepidoptera	Heteroneura	Ditrysia	Obtectomera	Pyraloidea	Crambidae	Crambinae	Diatraea	Diatraea_saccharalis
NODE_100823_length_1878_cov_4.472576_g34907_i0	1878	32.16	NODE_100823_length_1878_cov_4.472576_g34907_i0	47	3.7313	NODE_100823_length_1878_cov_4.472576_g34907_i0	41139	cellular_organisms	Eukaryota	Opisthokonta	Metazoa	Eumetazoa	Bilateria	Protostomia	Ecdysozoa	Panarthropoda	Arthropoda	Mandibulata	Pancrustacea	Hexapoda	Insecta	Dicondylia	Pterygota	Neoptera	Endopterygota	Coleoptera	Polyphaga	Cucujiformia	Coccinelloidea	Coccinellidae	Coccinellinae	Coccinellini	Coccinella	Coccinella_septempunctata
NODE_100824_length_1878_cov_4.169529_g34908_i0	1878	31.79	NODE_100824_length_1878_cov_4.169529_g34908_i0	89	7.0656
NODE_100825_length_1878_cov_4.157341_g34909_i0	1878	33.44	NODE_100825_length_1878_cov_4.157341_g34909_i0	99	7.8595
NODE_100826_length_1878_cov_3.972299_g34910_i0	1878	32.69	NODE_100826_length_1878_cov_3.972299_g34910_i0	29	2.3023	NODE_100826_length_1878_cov_3.972299_g34910_i0	1587174	cellular_organisms	Eukaryota	Opisthokonta	Metazoa	Eumetazoa	Bilateria	Protostomia	Ecdysozoa	Panarthropoda	Arthropoda	Mandibulata	Pancrustacea	Hexapoda	Insecta	Dicondylia	Pterygota	Neoptera	Endopterygota	Coleoptera	Polyphaga	Cucujiformia	Chrysomeloidea	Chrysomelidae	Chrysomelinae	Chrysomelini	Chrysolina	Chrysolina_oricalcia
NODE_100827_length_1878_cov_3.966205_g34911_i0	1878	34.4	NODE_100827_length_1878_cov_3.966205_g34911_i0	73	5.7954
NODE_100829_length_1878_cov_3.003878_g34912_i0	1878	40.47	NODE_100829_length_1878_cov_3.003878_g34912_i0	48	3.8107
NODE_10082_length_8326_cov_693.566461_g1_i7922	8326	34.18	NODE_10082_length_8326_cov_693.566461_g1_i7922	4662	83.4819	NODE_10082_length_8326_cov_693.566461_g1_i7922	1587174	cellular_organisms	Eukaryota	Opisthokonta	Metazoa	Eumetazoa	Bilateria	Protostomia	Ecdysozoa	Panarthropoda	Arthropoda	Mandibulata	Pancrustacea	Hexapoda	Insecta	Dicondylia	Pterygota	Neoptera	Endopterygota	Coleoptera	Polyphaga	Cucujiformia	Chrysomeloidea	Chrysomelidae	Chrysomelinae	Chrysomelini	Chrysolina	Chrysolina_oricalcia
NODE_100830_length_1878_cov_2.980609_g34913_i0	1878	37.81	NODE_100830_length_1878_cov_2.980609_g34913_i0	64	5.0809
NODE_100831_length_1878_cov_2.686427_g34914_i0	1878	33.87	NODE_100831_length_1878_cov_2.686427_g34914_i0	21	1.6672
NODE_100832_length_1878_cov_2.682548_g34915_i0	1878	32.96	NODE_100832_length_1878_cov_2.682548_g34915_i0	45	3.5725
NODE_100833_length_1878_cov_2.623823_g34916_i0	1878	39.4	NODE_100833_length_1878_cov_2.623823_g34916_i0	38	3.0168
NODE_100834_length_1878_cov_2.581163_g34917_i0	1878	31.04	NODE_100834_length_1878_cov_2.581163_g34917_i0	45	3.5725
NODE_100835_length_1878_cov_2.537950_g34918_i0	1878	40.1	NODE_100835_length_1878_cov_2.537950_g34918_i0	109	8.6534	NODE_100835_length_1878_cov_2.537950_g34918_i0	346820	cellular_organisms	Eukaryota	Opisthokonta	Metazoa	Eumetazoa	Bilateria	Protostomia	Ecdysozoa	Panarthropoda	Arthropoda	Mandibulata	Pancrustacea	Hexapoda	Insecta	Dicondylia	Pterygota	Neoptera	Endopterygota	Coleoptera	Polyphaga	Staphyliniformia	Staphylinoidea	Staphylinidae	Staphylininae_group	Staphylininae	Staphylinini	Philonthus	Philonthus_cognatus
NODE_100836_length_1878_cov_2.311357_g34919_i0	1878	68.58	NODE_100836_length_1878_cov_2.311357_g34919_i0	46	3.6519	NODE_100836_length_1878_cov_2.311357_g34919_i0	416348	cellular_organisms	Archaea	Euryarchaeota	Stenosarchaea_group	Halobacteria	Haloferacales	Halorubraceae	Halorubrum	Halorubrum_lacusprofundi	Halorubrum_lacusprofundi_ATCC_49239
NODE_100837_length_1878_cov_2.233241_g34920_i0	1878	64.22	NODE_100837_length_1878_cov_2.233241_g34920_i0	46	3.6519	NODE_100837_length_1878_cov_2.233241_g34920_i0	416348	cellular_organisms	Archaea	Euryarchaeota	Stenosarchaea_group	Halobacteria	Haloferacales	Halorubraceae	Halorubrum	Halorubrum_lacusprofundi	Halorubrum_lacusprofundi_ATCC_49239
NODE_100838_length_1878_cov_2.216066_g34921_i0	1878	54.63	NODE_100838_length_1878_cov_2.216066_g34921_i0	42	3.3343	NODE_100838_length_1878_cov_2.216066_g34921_i0	562	cellular_organisms	Bacteria	Proteobacteria	Gammaproteobacteria	Enterobacterales	Enterobacteriaceae	Escherichia	Escherichia_coli
NODE_100839_length_1877_cov_353.741685_g34922_i0	1877	37.35	NODE_100839_length_1877_cov_353.741685_g34922_i0	209	16.6012	NODE_100839_length_1877_cov_353.741685_g34922_i0	1587174	cellular_organisms	Eukaryota	Opisthokonta	Metazoa	Eumetazoa	Bilateria	Protostomia	Ecdysozoa	Panarthropoda	Arthropoda	Mandibulata	Pancrustacea	Hexapoda	Insecta	Dicondylia	Pterygota	Neoptera	Endopterygota	Coleoptera	Polyphaga	Cucujiformia	Chrysomeloidea	Chrysomelidae	Chrysomelinae	Chrysomelini	Chrysolina	Chrysolina_oricalcia
NODE_10083_length_8326_cov_131.245002_g1_i7923	8326	35.13	NODE_10083_length_8326_cov_131.245002_g1_i7923	1684	30.1552	NODE_10083_length_8326_cov_131.245002_g1_i7923	173247	cellular_organisms	Eukaryota	Opisthokonta	Metazoa	Eumetazoa	Bilateria	Deuterostomia	Chordata	Craniata	Vertebrata	Gnathostomata	Teleostomi	Euteleostomi	Actinopterygii	Actinopteri	Neopterygii	Teleostei	Osteoglossocephalai	Clupeocephala	Euteleosteomorpha	Neoteleostei	Eurypterygia	Ctenosquamata	Acanthomorphata	Euacanthomorphacea	Percomorphaceae	Carangaria	Carangiformes	Echeneidae	Echeneis	Echeneis_naucrates
NODE_100840_length_1877_cov_269.302661_g9946_i3	1877	36.97	NODE_100840_length_1877_cov_269.302661_g9946_i3	1911	151.793	NODE_100840_length_1877_cov_269.302661_g9946_i3	50390	cellular_organisms	Eukaryota	Opisthokonta	Metazoa	Eumetazoa	Bilateria	Protostomia	Ecdysozoa	Panarthropoda	Arthropoda	Mandibulata	Pancrustacea	Hexapoda	Insecta	Dicondylia	Pterygota	Neoptera	Endopterygota	Coleoptera	Polyphaga	Cucujiformia	Chrysomeloidea	Chrysomelidae	Galerucinae	Luperini	Diabroticina	Diabroticites	Diabrotica	Diabrotica_virgifera	Diabrotica_virgifera_virgifera
NODE_100841_length_1877_cov_162.783259_g34923_i0	1877	32.13	NODE_100841_length_1877_cov_162.783259_g34923_i0	74	5.8779
NODE_100842_length_1877_cov_105.834257_g34924_i0	1877	37.24	NODE_100842_length_1877_cov_105.834257_g34924_i0	670	53.219
NODE_100843_length_1877_cov_105.242794_g34925_i0	1877	31.06	NODE_100843_length_1877_cov_105.242794_g34925_i0	328	26.0535
NODE_100844_length_1877_cov_104.268293_g1_i39144	1877	37.03	NODE_100844_length_1877_cov_104.268293_g1_i39144	77	6.1162	NODE_100844_length_1877_cov_104.268293_g1_i39144	1587174	cellular_organisms	Eukaryota	Opisthokonta	Metazoa	Eumetazoa	Bilateria	Protostomia	Ecdysozoa	Panarthropoda	Arthropoda	Mandibulata	Pancrustacea	Hexapoda	Insecta	Dicondylia	Pterygota	Neoptera	Endopterygota	Coleoptera	Polyphaga	Cucujiformia	Chrysomeloidea	Chrysomelidae	Chrysomelinae	Chrysomelini	Chrysolina	Chrysolina_oricalcia
NODE_100845_length_1877_cov_91.502772_g1_i39145	1877	32.82	NODE_100845_length_1877_cov_91.502772_g1_i39145	148	11.7558	NODE_100845_length_1877_cov_91.502772_g1_i39145	1587174	cellular_organisms	Eukaryota	Opisthokonta	Metazoa	Eumetazoa	Bilateria	Protostomia	Ecdysozoa	Panarthropoda	Arthropoda	Mandibulata	Pancrustacea	Hexapoda	Insecta	Dicondylia	Pterygota	Neoptera	Endopterygota	Coleoptera	Polyphaga	Cucujiformia	Chrysomeloidea	Chrysomelidae	Chrysomelinae	Chrysomelini	Chrysolina	Chrysolina_oricalcia
NODE_100846_length_1877_cov_86.767184_g34926_i0	1877	31.91	NODE_100846_length_1877_cov_86.767184_g34926_i0	927	74.0273
NODE_100847_length_1877_cov_72.109202_g1_i39146	1877	34.68	NODE_100847_length_1877_cov_72.109202_g1_i39146	208	16.5217	NODE_100847_length_1877_cov_72.109202_g1_i39146	2598218	cellular_organisms	Eukaryota	Opisthokonta	Metazoa	Eumetazoa	Bilateria	Protostomia	Ecdysozoa	Panarthropoda	Arthropoda	Mandibulata	Pancrustacea	Hexapoda	Insecta	Dicondylia	Pterygota	Neoptera	Endopterygota	Coleoptera	Polyphaga	Cucujiformia	Chrysomeloidea	Chrysomelidae	Galerucinae	Alticini	Psylliodes	Psylliodes_chrysocephala
NODE_100848_length_1877_cov_68.376386_g34927_i0	1877	38.25	NODE_100848_length_1877_cov_68.376386_g34927_i0	153	12.153	NODE_100848_length_1877_cov_68.376386_g34927_i0	1587174	cellular_organisms	Eukaryota	Opisthokonta	Metazoa	Eumetazoa	Bilateria	Protostomia	Ecdysozoa	Panarthropoda	Arthropoda	Mandibulata	Pancrustacea	Hexapoda	Insecta	Dicondylia	Pterygota	Neoptera	Endopterygota	Coleoptera	Polyphaga	Cucujiformia	Chrysomeloidea	Chrysomelidae	Chrysomelinae	Chrysomelini	Chrysolina	Chrysolina_oricalcia
NODE_100849_length_1877_cov_64.697339_g34928_i0	1877	45.87	NODE_100849_length_1877_cov_64.697339_g34928_i0	136	10.8027
NODE_10084_length_8326_cov_72.144796_g1_i7924	8326	34.33	NODE_10084_length_8326_cov_72.144796_g1_i7924	501	8.9713	NODE_10084_length_8326_cov_72.144796_g1_i7924	1108569	cellular_organisms	Eukaryota	Opisthokonta	Metazoa	Eumetazoa	Bilateria	Protostomia	Ecdysozoa	Panarthropoda	Arthropoda	Mandibulata	Pancrustacea	Hexapoda	Insecta	Dicondylia	Pterygota	Neoptera	Endopterygota	Amphiesmenoptera	Lepidoptera	Glossata	Neolepidoptera	Heteroneura	Ditrysia	Apoditrysia	Sesioidea	Sesiidae	Sesiinae	Synanthedonini	Synanthedon	Synanthedon_andrenaeformis
NODE_100851_length_1877_cov_50.444013_g2975_i4	1877	40.38	NODE_100851_length_1877_cov_50.444013_g2975_i4	311	24.7032
NODE_100852_length_1877_cov_43.971729_g34929_i0	1877	38.36	NODE_100852_length_1877_cov_43.971729_g34929_i0	173	13.7416
NODE_100854_length_1877_cov_29.574834_g8743_i1	1877	33.83	NODE_100854_length_1877_cov_29.574834_g8743_i1	230	18.2692
NODE_10085_length_8324_cov_645.810932_g1_i7925	8324	36.95	NODE_10085_length_8324_cov_645.810932_g1_i7925	27015	483.871	NODE_10085_length_8324_cov_645.810932_g1_i7925	444603	cellular_organisms	Eukaryota	Opisthokonta	Metazoa	Eumetazoa	Bilateria	Protostomia	Ecdysozoa	Panarthropoda	Arthropoda	Mandibulata	Pancrustacea	Hexapoda	Insecta	Dicondylia	Pterygota	Neoptera	Endopterygota	Coleoptera	Polyphaga	Cucujiformia	Chrysomeloidea	Chrysomelidae	Galerucinae	Alticini	Phyllotreta	Phyllotreta_striolata
NODE_100860_length_1877_cov_20.940133_g1_i39150	1877	32.55	NODE_100860_length_1877_cov_20.940133_g1_i39150	69	5.4808	NODE_100860_length_1877_cov_20.940133_g1_i39150	1587174	cellular_organisms	Eukaryota	Opisthokonta	Metazoa	Eumetazoa	Bilateria	Protostomia	Ecdysozoa	Panarthropoda	Arthropoda	Mandibulata	Pancrustacea	Hexapoda	Insecta	Dicondylia	Pterygota	Neoptera	Endopterygota	Coleoptera	Polyphaga	Cucujiformia	Chrysomeloidea	Chrysomelidae	Chrysomelinae	Chrysomelini	Chrysolina	Chrysolina_oricalcia
NODE_100861_length_1877_cov_20.244457_g5988_i4	1877	34.9	NODE_100861_length_1877_cov_20.244457_g5988_i4	103	8.1814	NODE_100861_length_1877_cov_20.244457_g5988_i4	662956	cellular_organisms	Eukaryota	Opisthokonta	Metazoa	Eumetazoa	Bilateria	Protostomia	Ecdysozoa	Panarthropoda	Arthropoda	Mandibulata	Pancrustacea	Hexapoda	Insecta	Dicondylia	Pterygota	Neoptera	Endopterygota	Coleoptera	Polyphaga	Staphyliniformia	Staphylinoidea	Staphylinidae	Staphylininae_group	Staphylininae	Staphylinini	Ocypus	Ocypus_olens
NODE_100862_length_1877_cov_18.773836_g34930_i0	1877	31.86	NODE_100862_length_1877_cov_18.773836_g34930_i0	105	8.3403	NODE_100862_length_1877_cov_18.773836_g34930_i0	1660579	cellular_organisms	Eukaryota	Opisthokonta	Metazoa	Eumetazoa	Bilateria	Protostomia	Ecdysozoa	Panarthropoda	Arthropoda	Mandibulata	Pancrustacea	Hexapoda	Insecta	Dicondylia	Pterygota	Neoptera	Endopterygota	Amphiesmenoptera	Lepidoptera	Glossata	Neolepidoptera	Heteroneura	Ditrysia	Obtectomera	Pyraloidea	Crambidae	Crambinae	Agriphila	Agriphila_geniculea
NODE_100863_length_1877_cov_16.920732_g34931_i0	1877	35.32	NODE_100863_length_1877_cov_16.920732_g34931_i0	75	5.9574	NODE_100863_length_1877_cov_16.920732_g34931_i0	1587174	cellular_organisms	Eukaryota	Opisthokonta	Metazoa	Eumetazoa	Bilateria	Protostomia	Ecdysozoa	Panarthropoda	Arthropoda	Mandibulata	Pancrustacea	Hexapoda	Insecta	Dicondylia	Pterygota	Neoptera	Endopterygota	Coleoptera	Polyphaga	Cucujiformia	Chrysomeloidea	Chrysomelidae	Chrysomelinae	Chrysomelini	Chrysolina	Chrysolina_oricalcia
NODE_100864_length_1877_cov_15.517738_g485_i4	1877	43.15	NODE_100864_length_1877_cov_15.517738_g485_i4	129	10.2466
NODE_100868_length_1877_cov_12.200665_g1_i39152	1877	31.06	NODE_100868_length_1877_cov_12.200665_g1_i39152	141	11.1998	NODE_100868_length_1877_cov_12.200665_g1_i39152	1587174	cellular_organisms	Eukaryota	Opisthokonta	Metazoa	Eumetazoa	Bilateria	Protostomia	Ecdysozoa	Panarthropoda	Arthropoda	Mandibulata	Pancrustacea	Hexapoda	Insecta	Dicondylia	Pterygota	Neoptera	Endopterygota	Coleoptera	Polyphaga	Cucujiformia	Chrysomeloidea	Chrysomelidae	Chrysomelinae	Chrysomelini	Chrysolina	Chrysolina_oricalcia
NODE_100869_length_1877_cov_12.116408_g34932_i0	1877	49.65	NODE_100869_length_1877_cov_12.116408_g34932_i0	159	12.6296
NODE_10086_length_8323_cov_59.863030_g942_i0	8323	36.41	NODE_10086_length_8323_cov_59.863030_g942_i0	2093	37.4926
NODE_100870_length_1877_cov_11.963415_g34933_i0	1877	30.9	NODE_100870_length_1877_cov_11.963415_g34933_i0	79	6.2751
NODE_100871_length_1877_cov_9.910754_g2446_i1	1877	40.33	NODE_100871_length_1877_cov_9.910754_g2446_i1	72	5.7191
NODE_100872_length_1877_cov_9.667406_g12568_i2	1877	33.35	NODE_100872_length_1877_cov_9.667406_g12568_i2	110	8.7375	NODE_100872_length_1877_cov_9.667406_g12568_i2	7084	cellular_organisms	Eukaryota	Opisthokonta	Metazoa	Eumetazoa	Bilateria	Protostomia	Ecdysozoa	Panarthropoda	Arthropoda	Mandibulata	Pancrustacea	Hexapoda	Insecta	Dicondylia	Pterygota	Neoptera	Endopterygota	Coleoptera	Polyphaga	Cucujiformia	Coccinelloidea	Coccinellidae	Coccinellinae	Coccinellini	Adalia	Adalia_bipunctata
NODE_100873_length_1877_cov_7.058204_g34934_i0	1877	34.68	NODE_100873_length_1877_cov_7.058204_g34934_i0	194	15.4097
NODE_100874_length_1877_cov_6.910754_g1_i39153	1877	32.23	NODE_100874_length_1877_cov_6.910754_g1_i39153	39	3.1144	NODE_100874_length_1877_cov_6.910754_g1_i39153	80249	cellular_organisms	Eukaryota	Opisthokonta	Metazoa	Eumetazoa	Bilateria	Protostomia	Ecdysozoa	Panarthropoda	Arthropoda	Mandibulata	Pancrustacea	Hexapoda	Insecta	Dicondylia	Pterygota	Neoptera	Endopterygota	Coleoptera	Polyphaga	Cucujiformia	Chrysomeloidea	Chrysomelidae	Chrysomelinae	Chrysomelini	Phaedon	Phaedon_cochleariae
NODE_100876_length_1877_cov_6.242239_g1_i39154	1877	42.14	NODE_100876_length_1877_cov_6.242239_g1_i39154	86	6.8311
NODE_100877_length_1877_cov_5.849778_g34935_i0	1877	38.68	NODE_100877_length_1877_cov_5.849778_g34935_i0	84	6.6722
NODE_100878_length_1877_cov_5.450111_g34936_i0	1877	30.1	NODE_100878_length_1877_cov_5.450111_g34936_i0	90	7.1488	NODE_100878_length_1877_cov_5.450111_g34936_i0	878968	cellular_organisms	Eukaryota	Opisthokonta	Metazoa	Eumetazoa	Bilateria	Protostomia	Ecdysozoa	Panarthropoda	Arthropoda	Mandibulata	Pancrustacea	Hexapoda	Insecta	Dicondylia	Pterygota	Neoptera	Endopterygota	Coleoptera	Polyphaga	Cucujiformia	Chrysomeloidea	Cerambycidae	Lepturinae	Lepturini	Rutpela	Rutpela_maculata
NODE_100879_length_1877_cov_5.070399_g34937_i0	1877	29.36	NODE_100879_length_1877_cov_5.070399_g34937_i0	89	7.0694
NODE_10087_length_8323_cov_41.688727_g1_i7926	8323	39.99	NODE_10087_length_8323_cov_41.688727_g1_i7926	497	8.9029	NODE_10087_length_8323_cov_41.688727_g1_i7926	1271742	cellular_organisms	Eukaryota	Opisthokonta	Metazoa	Eumetazoa	Bilateria	Protostomia	Ecdysozoa	Panarthropoda	Arthropoda	Mandibulata	Pancrustacea	Hexapoda	Insecta	Dicondylia	Pterygota	Neoptera	Endopterygota	Amphiesmenoptera	Trichoptera	Integripalpia	Plenitentoria	Limnephiloidea	Limnephilidae	Limnephilinae	Limnephilini	Glyphotaelius	Glyphotaelius_pellucidus
NODE_100880_length_1877_cov_4.833703_g34938_i0	1877	34.42	NODE_100880_length_1877_cov_4.833703_g34938_i0	99	7.8637	NODE_100880_length_1877_cov_4.833703_g34938_i0	226151	cellular_organisms	Eukaryota	Opisthokonta	Metazoa	Eumetazoa	Bilateria	Protostomia	Ecdysozoa	Panarthropoda	Arthropoda	Mandibulata	Pancrustacea	Hexapoda	Insecta	Dicondylia	Pterygota	Neoptera	Endopterygota	Diptera	Brachycera	Muscomorpha	Eremoneura	Cyclorrhapha	Aschiza	Syrphoidea	Syrphidae	Eristalinae	Volucellini	Volucella	Volucella_inanis
NODE_100882_length_1877_cov_4.252217_g12683_i3	1877	35.54	NODE_100882_length_1877_cov_4.252217_g12683_i3	39	3.0978
NODE_100883_length_1877_cov_4.162417_g25527_i1	1877	35.91	NODE_100883_length_1877_cov_4.162417_g25527_i1	51	4.051	NODE_100883_length_1877_cov_4.162417_g25527_i1	1587174	cellular_organisms	Eukaryota	Opisthokonta	Metazoa	Eumetazoa	Bilateria	Protostomia	Ecdysozoa	Panarthropoda	Arthropoda	Mandibulata	Pancrustacea	Hexapoda	Insecta	Dicondylia	Pterygota	Neoptera	Endopterygota	Coleoptera	Polyphaga	Cucujiformia	Chrysomeloidea	Chrysomelidae	Chrysomelinae	Chrysomelini	Chrysolina	Chrysolina_oricalcia
NODE_100884_length_1877_cov_4.074279_g34939_i0	1877	33.88	NODE_100884_length_1877_cov_4.074279_g34939_i0	65	5.163	NODE_100884_length_1877_cov_4.074279_g34939_i0	1587174	cellular_organisms	Eukaryota	Opisthokonta	Metazoa	Eumetazoa	Bilateria	Protostomia	Ecdysozoa	Panarthropoda	Arthropoda	Mandibulata	Pancrustacea	Hexapoda	Insecta	Dicondylia	Pterygota	Neoptera	Endopterygota	Coleoptera	Polyphaga	Cucujiformia	Chrysomeloidea	Chrysomelidae	Chrysomelinae	Chrysomelini	Chrysolina	Chrysolina_oricalcia
NODE_100885_length_1877_cov_3.680155_g34940_i0	1877	50.77	NODE_100885_length_1877_cov_3.680155_g34940_i0	72	5.7497	NODE_100885_length_1877_cov_3.680155_g34940_i0	562	cellular_organisms	Bacteria	Proteobacteria	Gammaproteobacteria	Enterobacterales	Enterobacteriaceae	Escherichia	Escherichia_coli
NODE_100886_length_1877_cov_3.282705_g27827_i1	1877	36.97	NODE_100886_length_1877_cov_3.282705_g27827_i1	38	3.0184	NODE_100886_length_1877_cov_3.282705_g27827_i1	1587174	cellular_organisms	Eukaryota	Opisthokonta	Metazoa	Eumetazoa	Bilateria	Protostomia	Ecdysozoa	Panarthropoda	Arthropoda	Mandibulata	Pancrustacea	Hexapoda	Insecta	Dicondylia	Pterygota	Neoptera	Endopterygota	Coleoptera	Polyphaga	Cucujiformia	Chrysomeloidea	Chrysomelidae	Chrysomelinae	Chrysomelini	Chrysolina	Chrysolina_oricalcia
NODE_100887_length_1877_cov_3.160754_g15840_i2	1877	32.45	NODE_100887_length_1877_cov_3.160754_g15840_i2	53	4.2099
NODE_100888_length_1877_cov_3.092018_g34941_i0	1877	33.4	NODE_100888_length_1877_cov_3.092018_g34941_i0	69	5.4808
NODE_100889_length_1877_cov_2.754435_g34942_i0	1877	37.35	NODE_100889_length_1877_cov_2.754435_g34942_i0	79	6.2751
NODE_100890_length_1877_cov_2.730599_g34943_i0	1877	37.4	NODE_100890_length_1877_cov_2.730599_g34943_i0	46	3.6538	NODE_100890_length_1877_cov_2.730599_g34943_i0	80249	cellular_organisms	Eukaryota	Opisthokonta	Metazoa	Eumetazoa	Bilateria	Protostomia	Ecdysozoa	Panarthropoda	Arthropoda	Mandibulata	Pancrustacea	Hexapoda	Insecta	Dicondylia	Pterygota	Neoptera	Endopterygota	Coleoptera	Polyphaga	Cucujiformia	Chrysomeloidea	Chrysomelidae	Chrysomelinae	Chrysomelini	Phaedon	Phaedon_cochleariae
NODE_100891_length_1877_cov_2.706763_g34944_i0	1877	46.62	NODE_100891_length_1877_cov_2.706763_g34944_i0	49	3.8921	NODE_100891_length_1877_cov_2.706763_g34944_i0	562	cellular_organisms	Bacteria	Proteobacteria	Gammaproteobacteria	Enterobacterales	Enterobacteriaceae	Escherichia	Escherichia_coli
NODE_100892_length_1877_cov_2.538248_g34945_i0	1877	32.55	NODE_100892_length_1877_cov_2.538248_g34945_i0	37	2.939
NODE_100893_length_1877_cov_2.505543_g33847_i1	1877	35.54	NODE_100893_length_1877_cov_2.505543_g33847_i1	32	2.5418	NODE_100893_length_1877_cov_2.505543_g33847_i1	1587174	cellular_organisms	Eukaryota	Opisthokonta	Metazoa	Eumetazoa	Bilateria	Protostomia	Ecdysozoa	Panarthropoda	Arthropoda	Mandibulata	Pancrustacea	Hexapoda	Insecta	Dicondylia	Pterygota	Neoptera	Endopterygota	Coleoptera	Polyphaga	Cucujiformia	Chrysomeloidea	Chrysomelidae	Chrysomelinae	Chrysomelini	Chrysolina	Chrysolina_oricalcia
NODE_100894_length_1877_cov_2.467295_g34946_i0	1877	37.56	NODE_100894_length_1877_cov_2.467295_g34946_i0	150	11.9147
NODE_100895_length_1877_cov_2.404102_g34947_i0	1877	31.38	NODE_100895_length_1877_cov_2.404102_g34947_i0	72	5.7191
NODE_100896_length_1877_cov_2.158537_g34948_i0	1877	53.38	NODE_100896_length_1877_cov_2.158537_g34948_i0	42	3.3361	NODE_100896_length_1877_cov_2.158537_g34948_i0	562	cellular_organisms	Bacteria	Proteobacteria	Gammaproteobacteria	Enterobacterales	Enterobacteriaceae	Escherichia	Escherichia_coli
NODE_100897_length_1877_cov_2.016075_g34949_i0	1877	31.54	NODE_100897_length_1877_cov_2.016075_g34949_i0	34	2.7007
NODE_100898_length_1876_cov_1120.177482_g1_i39155	1876	37.26	NODE_100898_length_1876_cov_1120.177482_g1_i39155	2863	227.533	NODE_100898_length_1876_cov_1120.177482_g1_i39155	213085	cellular_organisms	Eukaryota	Opisthokonta	Metazoa	Eumetazoa	Bilateria	Protostomia	Ecdysozoa	Panarthropoda	Arthropoda	Mandibulata	Pancrustacea	Hexapoda	Insecta	Dicondylia	Pterygota	Neoptera	Endopterygota	Coleoptera	Polyphaga	Cucujiformia	Chrysomeloidea	Chrysomelidae	Criocerinae	Oulema	Oulema_oryzae
NODE_100899_length_1876_cov_648.551303_g34950_i0	1876	41.04	NODE_100899_length_1876_cov_648.551303_g34950_i0	6581	523.017
NODE_100900_length_1876_cov_429.220189_g34951_i0	1876	36.25	NODE_100900_length_1876_cov_429.220189_g34951_i0	645	51.2605
NODE_100901_length_1876_cov_341.193566_g34952_i0	1876	33.32	NODE_100901_length_1876_cov_341.193566_g34952_i0	341	27.1005
NODE_100902_length_1876_cov_239.211869_g34953_i0	1876	50.21	NODE_100902_length_1876_cov_239.211869_g34953_i0	367	29.1669	NODE_100902_length_1876_cov_239.211869_g34953_i0	1587174	cellular_organisms	Eukaryota	Opisthokonta	Metazoa	Eumetazoa	Bilateria	Protostomia	Ecdysozoa	Panarthropoda	Arthropoda	Mandibulata	Pancrustacea	Hexapoda	Insecta	Dicondylia	Pterygota	Neoptera	Endopterygota	Coleoptera	Polyphaga	Cucujiformia	Chrysomeloidea	Chrysomelidae	Chrysomelinae	Chrysomelini	Chrysolina	Chrysolina_oricalcia
NODE_100903_length_1876_cov_161.197449_g1_i39156	1876	45.47	NODE_100903_length_1876_cov_161.197449_g1_i39156	141	11.2058	NODE_100903_length_1876_cov_161.197449_g1_i39156	41139	cellular_organisms	Eukaryota	Opisthokonta	Metazoa	Eumetazoa	Bilateria	Protostomia	Ecdysozoa	Panarthropoda	Arthropoda	Mandibulata	Pancrustacea	Hexapoda	Insecta	Dicondylia	Pterygota	Neoptera	Endopterygota	Coleoptera	Polyphaga	Cucujiformia	Coccinelloidea	Coccinellidae	Coccinellinae	Coccinellini	Coccinella	Coccinella_septempunctata
NODE_100904_length_1876_cov_148.886301_g3055_i3	1876	32.62	NODE_100904_length_1876_cov_148.886301_g3055_i3	1016	80.7453
NODE_100906_length_1876_cov_101.113699_g7772_i5	1876	32.36	NODE_100906_length_1876_cov_101.113699_g7772_i5	364	28.9284	NODE_100906_length_1876_cov_101.113699_g7772_i5	878968	cellular_organisms	Eukaryota	Opisthokonta	Metazoa	Eumetazoa	Bilateria	Protostomia	Ecdysozoa	Panarthropoda	Arthropoda	Mandibulata	Pancrustacea	Hexapoda	Insecta	Dicondylia	Pterygota	Neoptera	Endopterygota	Coleoptera	Polyphaga	Cucujiformia	Chrysomeloidea	Cerambycidae	Lepturinae	Lepturini	Rutpela	Rutpela_maculata
NODE_100907_length_1876_cov_68.663894_g34955_i0	1876	37.63	NODE_100907_length_1876_cov_68.663894_g34955_i0	476	38.0322	NODE_100907_length_1876_cov_68.663894_g34955_i0	2598218	cellular_organisms	Eukaryota	Opisthokonta	Metazoa	Eumetazoa	Bilateria	Protostomia	Ecdysozoa	Panarthropoda	Arthropoda	Mandibulata	Pancrustacea	Hexapoda	Insecta	Dicondylia	Pterygota	Neoptera	Endopterygota	Coleoptera	Polyphaga	Cucujiformia	Chrysomeloidea	Chrysomelidae	Galerucinae	Alticini	Psylliodes	Psylliodes_chrysocephala
NODE_100909_length_1876_cov_48.339434_g1_i39157	1876	40.03	NODE_100909_length_1876_cov_48.339434_g1_i39157	80	6.3579	NODE_100909_length_1876_cov_48.339434_g1_i39157	414934	cellular_organisms	Eukaryota	Opisthokonta	Metazoa	Eumetazoa	Bilateria	Protostomia	Ecdysozoa	Panarthropoda	Arthropoda	Mandibulata	Pancrustacea	Hexapoda	Insecta	Dicondylia	Pterygota	Neoptera	Endopterygota	Coleoptera	Polyphaga	Staphyliniformia	Staphylinoidea	Silphidae	Silphinae	Phosphuga	Phosphuga_atrata
NODE_100911_length_1876_cov_45.470882_g13997_i1	1876	33.26	NODE_100911_length_1876_cov_45.470882_g13997_i1	250	19.8684	NODE_100911_length_1876_cov_45.470882_g13997_i1	7072	cellular_organisms	Eukaryota	Opisthokonta	Metazoa	Eumetazoa	Bilateria	Protostomia	Ecdysozoa	Panarthropoda	Arthropoda	Mandibulata	Pancrustacea	Hexapoda	Insecta	Dicondylia	Pterygota	Neoptera	Endopterygota	Coleoptera	Polyphaga	Cucujiformia	Tenebrionoidea	Tenebrionidae	Tenebrionidae_incertae_sedis	Tribolium	Tribolium_freemani
NODE_100912_length_1876_cov_32.515252_g20589_i4	1876	35.98	NODE_100912_length_1876_cov_32.515252_g20589_i4	73	5.8016	NODE_100912_length_1876_cov_32.515252_g20589_i4	80249	cellular_organisms	Eukaryota	Opisthokonta	Metazoa	Eumetazoa	Bilateria	Protostomia	Ecdysozoa	Panarthropoda	Arthropoda	Mandibulata	Pancrustacea	Hexapoda	Insecta	Dicondylia	Pterygota	Neoptera	Endopterygota	Coleoptera	Polyphaga	Cucujiformia	Chrysomeloidea	Chrysomelidae	Chrysomelinae	Chrysomelini	Phaedon	Phaedon_cochleariae
NODE_100914_length_1876_cov_32.303938_g34957_i0	1876	34.65	NODE_100914_length_1876_cov_32.303938_g34957_i0	333	26.4647
NODE_100915_length_1876_cov_27.102607_g34958_i0	1876	33.26	NODE_100915_length_1876_cov_27.102607_g34958_i0	46	3.6754
NODE_100916_length_1876_cov_26.872989_g314_i26	1876	41.42	NODE_100916_length_1876_cov_26.872989_g314_i26	129	10.2521
NODE_100917_length_1876_cov_23.876317_g5308_i3	1876	40.72	NODE_100917_length_1876_cov_23.876317_g5308_i3	92	7.3116
NODE_100918_length_1876_cov_20.619523_g34959_i0	1876	41.95	NODE_100918_length_1876_cov_20.619523_g34959_i0	199	15.8153	NODE_100918_length_1876_cov_20.619523_g34959_i0	662956	cellular_organisms	Eukaryota	Opisthokonta	Metazoa	Eumetazoa	Bilateria	Protostomia	Ecdysozoa	Panarthropoda	Arthropoda	Mandibulata	Pancrustacea	Hexapoda	Insecta	Dicondylia	Pterygota	Neoptera	Endopterygota	Coleoptera	Polyphaga	Staphyliniformia	Staphylinoidea	Staphylinidae	Staphylininae_group	Staphylininae	Staphylinini	Ocypus	Ocypus_olens
NODE_10091_length_8321_cov_729.397187_g1_i7928	8321	36.13	NODE_10091_length_8321_cov_729.397187_g1_i7928	6412	114.888	NODE_10091_length_8321_cov_729.397187_g1_i7928	1587174	cellular_organisms	Eukaryota	Opisthokonta	Metazoa	Eumetazoa	Bilateria	Protostomia	Ecdysozoa	Panarthropoda	Arthropoda	Mandibulata	Pancrustacea	Hexapoda	Insecta	Dicondylia	Pterygota	Neoptera	Endopterygota	Coleoptera	Polyphaga	Cucujiformia	Chrysomeloidea	Chrysomelidae	Chrysomelinae	Chrysomelini	Chrysolina	Chrysolina_oricalcia
NODE_100920_length_1876_cov_13.552413_g14650_i2	1876	33.53	NODE_100920_length_1876_cov_13.552413_g14650_i2	125	9.9342
NODE_100921_length_1876_cov_10.849140_g34960_i0	1876	40.57	NODE_100921_length_1876_cov_10.849140_g34960_i0	154	12.239
NODE_100924_length_1876_cov_9.300055_g34961_i0	1876	37.05	NODE_100924_length_1876_cov_9.300055_g34961_i0	188	14.9411	NODE_100924_length_1876_cov_9.300055_g34961_i0	2598218	cellular_organisms	Eukaryota	Opisthokonta	Metazoa	Eumetazoa	Bilateria	Protostomia	Ecdysozoa	Panarthropoda	Arthropoda	Mandibulata	Pancrustacea	Hexapoda	Insecta	Dicondylia	Pterygota	Neoptera	Endopterygota	Coleoptera	Polyphaga	Cucujiformia	Chrysomeloidea	Chrysomelidae	Galerucinae	Alticini	Psylliodes	Psylliodes_chrysocephala
NODE_100925_length_1876_cov_8.753189_g13548_i1	1876	36.46	NODE_100925_length_1876_cov_8.753189_g13548_i1	112	8.9011	NODE_100925_length_1876_cov_8.753189_g13548_i1	1587174	cellular_organisms	Eukaryota	Opisthokonta	Metazoa	Eumetazoa	Bilateria	Protostomia	Ecdysozoa	Panarthropoda	Arthropoda	Mandibulata	Pancrustacea	Hexapoda	Insecta	Dicondylia	Pterygota	Neoptera	Endopterygota	Coleoptera	Polyphaga	Cucujiformia	Chrysomeloidea	Chrysomelidae	Chrysomelinae	Chrysomelini	Chrysolina	Chrysolina_oricalcia
NODE_100926_length_1876_cov_7.794232_g4060_i3	1876	33.8	NODE_100926_length_1876_cov_7.794232_g4060_i3	179	14.2258
NODE_100927_length_1876_cov_7.752634_g284_i8	1876	37.47	NODE_100927_length_1876_cov_7.752634_g284_i8	116	9.219	NODE_100927_length_1876_cov_7.752634_g284_i8	204949	cellular_organisms	Eukaryota	Opisthokonta	Metazoa	Eumetazoa	Bilateria	Protostomia	Ecdysozoa	Panarthropoda	Arthropoda	Mandibulata	Pancrustacea	Hexapoda	Insecta	Dicondylia	Pterygota	Neoptera	Endopterygota	Coleoptera	Polyphaga	Cucujiformia	Chrysomeloidea	Chrysomelidae	Cryptocephalinae	Cryptocephalus	Cryptocephalus_moraei
NODE_100928_length_1876_cov_6.938436_g34962_i0	1876	35.18	NODE_100928_length_1876_cov_6.938436_g34962_i0	66	5.2453	NODE_100928_length_1876_cov_6.938436_g34962_i0	1926196	cellular_organisms	Eukaryota	Opisthokonta	Metazoa	Eumetazoa	Bilateria	Protostomia	Ecdysozoa	Panarthropoda	Arthropoda	Chelicerata	Arachnida	Araneae	Araneomorphae	Entelegynae	Orbiculariae	Araneoidea	Tetragnathidae	Meta	Meta_bourneti
NODE_100929_length_1876_cov_6.640044_g34963_i0	1876	35.02	NODE_100929_length_1876_cov_6.640044_g34963_i0	79	6.2784
NODE_100930_length_1876_cov_5.558514_g34964_i0	1876	45.52	NODE_100930_length_1876_cov_5.558514_g34964_i0	213	16.9279
NODE_100931_length_1876_cov_5.501387_g34965_i0	1876	45.58	NODE_100931_length_1876_cov_5.501387_g34965_i0	97	7.709
NODE_100932_length_1876_cov_4.879090_g34966_i0	1876	31.13	NODE_100932_length_1876_cov_4.879090_g34966_i0	192	15.259	NODE_100932_length_1876_cov_4.879090_g34966_i0	107213	cellular_organisms	Eukaryota	Opisthokonta	Metazoa	Eumetazoa	Bilateria	Protostomia	Ecdysozoa	Panarthropoda	Arthropoda	Mandibulata	Pancrustacea	Hexapoda	Insecta	Dicondylia	Pterygota	Neoptera	Endopterygota	Coleoptera	Polyphaga	Cucujiformia	Chrysomeloidea	Chrysomelidae	Galerucinae	Luperini	Diabroticina	Diabroticites	Diabrotica	Diabrotica_balteata
NODE_100933_length_1876_cov_4.653356_g34967_i0	1876	39.13	NODE_100933_length_1876_cov_4.653356_g34967_i0	84	6.6758	NODE_100933_length_1876_cov_4.653356_g34967_i0	80249	cellular_organisms	Eukaryota	Opisthokonta	Metazoa	Eumetazoa	Bilateria	Protostomia	Ecdysozoa	Panarthropoda	Arthropoda	Mandibulata	Pancrustacea	Hexapoda	Insecta	Dicondylia	Pterygota	Neoptera	Endopterygota	Coleoptera	Polyphaga	Cucujiformia	Chrysomeloidea	Chrysomelidae	Chrysomelinae	Chrysomelini	Phaedon	Phaedon_cochleariae
NODE_100934_length_1876_cov_4.119246_g34968_i0	1876	30.7	NODE_100934_length_1876_cov_4.119246_g34968_i0	58	4.6095
NODE_100935_length_1876_cov_3.694953_g34969_i0	1876	41.9	NODE_100935_length_1876_cov_3.694953_g34969_i0	71	5.6426	NODE_100935_length_1876_cov_3.694953_g34969_i0	1587174	cellular_organisms	Eukaryota	Opisthokonta	Metazoa	Eumetazoa	Bilateria	Protostomia	Ecdysozoa	Panarthropoda	Arthropoda	Mandibulata	Pancrustacea	Hexapoda	Insecta	Dicondylia	Pterygota	Neoptera	Endopterygota	Coleoptera	Polyphaga	Cucujiformia	Chrysomeloidea	Chrysomelidae	Chrysomelinae	Chrysomelini	Chrysolina	Chrysolina_oricalcia
NODE_100936_length_1876_cov_3.500832_g34970_i0	1876	32.46	NODE_100936_length_1876_cov_3.500832_g34970_i0	54	4.2916	NODE_100936_length_1876_cov_3.500832_g34970_i0	346820	cellular_organisms	Eukaryota	Opisthokonta	Metazoa	Eumetazoa	Bilateria	Protostomia	Ecdysozoa	Panarthropoda	Arthropoda	Mandibulata	Pancrustacea	Hexapoda	Insecta	Dicondylia	Pterygota	Neoptera	Endopterygota	Coleoptera	Polyphaga	Staphyliniformia	Staphylinoidea	Staphylinidae	Staphylininae_group	Staphylininae	Staphylinini	Philonthus	Philonthus_cognatus
NODE_100937_length_1876_cov_3.077094_g34971_i0	1876	31.4	NODE_100937_length_1876_cov_3.077094_g34971_i0	45	3.5763
NODE_100938_length_1876_cov_2.947310_g34972_i0	1876	33.9	NODE_100938_length_1876_cov_2.947310_g34972_i0	53	4.2121
NODE_100939_length_1876_cov_2.714365_g34973_i0	1876	35.93	NODE_100939_length_1876_cov_2.714365_g34973_i0	56	4.4505
NODE_10093_length_8321_cov_113.562803_g943_i0	8321	32.69	NODE_10093_length_8321_cov_113.562803_g943_i0	1003	17.9714	NODE_10093_length_8321_cov_113.562803_g943_i0	201766	cellular_organisms	Eukaryota	Opisthokonta	Metazoa	Eumetazoa	Bilateria	Protostomia	Ecdysozoa	Panarthropoda	Arthropoda	Mandibulata	Pancrustacea	Hexapoda	Insecta	Dicondylia	Pterygota	Neoptera	Endopterygota	Coleoptera	Polyphaga	Cucujiformia	Curculionoidea	Attelabidae	Apoderinae	Apoderus	Apoderus_coryli
NODE_100940_length_1876_cov_2.540765_g34974_i0	1876	31.02	NODE_100940_length_1876_cov_2.540765_g34974_i0	62	4.9274	NODE_100940_length_1876_cov_2.540765_g34974_i0	1553677	cellular_organisms	Eukaryota	Opisthokonta	Metazoa	Eumetazoa	Bilateria	Protostomia	Ecdysozoa	Panarthropoda	Arthropoda	Mandibulata	Pancrustacea	Hexapoda	Insecta	Dicondylia	Pterygota	Neoptera	Endopterygota	Coleoptera	Polyphaga	Elateriformia	Elateroidea	Cantharidae	Cantharinae	Podabrus	Podabrus_alpinus
NODE_100941_length_1876_cov_2.537438_g34975_i0	1876	33.48	NODE_100941_length_1876_cov_2.537438_g34975_i0	70	5.5632
NODE_100942_length_1876_cov_2.428730_g34976_i0	1876	36.3	NODE_100942_length_1876_cov_2.428730_g34976_i0	37	2.9405
NODE_100943_length_1876_cov_2.082085_g34977_i0	1876	31.34	NODE_100943_length_1876_cov_2.082085_g34977_i0	37	2.9405
NODE_100944_length_1876_cov_1.686079_g34978_i0	1876	32.3	NODE_100944_length_1876_cov_1.686079_g34978_i0	29	2.3047
NODE_100945_length_1876_cov_1.445923_g34979_i0	1876	33.32	NODE_100945_length_1876_cov_1.445923_g34979_i0	24	1.9074
NODE_100946_length_1875_cov_2996.417869_g1_i39158	1875	40.53	NODE_100946_length_1875_cov_2996.417869_g1_i39158	326	25.9223	NODE_100946_length_1875_cov_2996.417869_g1_i39158	217634	cellular_organisms	Eukaryota	Opisthokonta	Metazoa	Eumetazoa	Bilateria	Protostomia	Ecdysozoa	Panarthropoda	Arthropoda	Mandibulata	Pancrustacea	Hexapoda	Insecta	Dicondylia	Pterygota	Neoptera	Endopterygota	Coleoptera	Polyphaga	Cucujiformia	Chrysomeloidea	Cerambycidae	Lamiinae	Lamiini	Anoplophora	Anoplophora_glabripennis
NODE_100947_length_1875_cov_1196.011654_g34980_i0	1875	43.95	NODE_100947_length_1875_cov_1196.011654_g34980_i0	422	33.5558	NODE_100947_length_1875_cov_1196.011654_g34980_i0	414934	cellular_organisms	Eukaryota	Opisthokonta	Metazoa	Eumetazoa	Bilateria	Protostomia	Ecdysozoa	Panarthropoda	Arthropoda	Mandibulata	Pancrustacea	Hexapoda	Insecta	Dicondylia	Pterygota	Neoptera	Endopterygota	Coleoptera	Polyphaga	Staphyliniformia	Staphylinoidea	Silphidae	Silphinae	Phosphuga	Phosphuga_atrata
NODE_100948_length_1875_cov_909.540511_g34981_i0	1875	43.79	NODE_100948_length_1875_cov_909.540511_g34981_i0	371	29.5005
NODE_100949_length_1875_cov_600.789123_g34982_i0	1875	50.08	NODE_100949_length_1875_cov_600.789123_g34982_i0	142	11.2913	NODE_100949_length_1875_cov_600.789123_g34982_i0	1587174	cellular_organisms	Eukaryota	Opisthokonta	Metazoa	Eumetazoa	Bilateria	Protostomia	Ecdysozoa	Panarthropoda	Arthropoda	Mandibulata	Pancrustacea	Hexapoda	Insecta	Dicondylia	Pterygota	Neoptera	Endopterygota	Coleoptera	Polyphaga	Cucujiformia	Chrysomeloidea	Chrysomelidae	Chrysomelinae	Chrysomelini	Chrysolina	Chrysolina_oricalcia
NODE_10094_length_8321_cov_63.984845_g944_i0	8321	33.96	NODE_10094_length_8321_cov_63.984845_g944_i0	1135	20.3365	NODE_10094_length_8321_cov_63.984845_g944_i0	1587174	cellular_organisms	Eukaryota	Opisthokonta	Metazoa	Eumetazoa	Bilateria	Protostomia	Ecdysozoa	Panarthropoda	Arthropoda	Mandibulata	Pancrustacea	Hexapoda	Insecta	Dicondylia	Pterygota	Neoptera	Endopterygota	Coleoptera	Polyphaga	Cucujiformia	Chrysomeloidea	Chrysomelidae	Chrysomelinae	Chrysomelini	Chrysolina	Chrysolina_oricalcia
NODE_100951_length_1875_cov_357.023862_g34984_i0	1875	44.91	NODE_100951_length_1875_cov_357.023862_g34984_i0	354	28.1487
NODE_100952_length_1875_cov_336.263041_g34985_i0	1875	36.96	NODE_100952_length_1875_cov_336.263041_g34985_i0	196	15.5852	NODE_100952_length_1875_cov_336.263041_g34985_i0	346820	cellular_organisms	Eukaryota	Opisthokonta	Metazoa	Eumetazoa	Bilateria	Protostomia	Ecdysozoa	Panarthropoda	Arthropoda	Mandibulata	Pancrustacea	Hexapoda	Insecta	Dicondylia	Pterygota	Neoptera	Endopterygota	Coleoptera	Polyphaga	Staphyliniformia	Staphylinoidea	Staphylinidae	Staphylininae_group	Staphylininae	Staphylinini	Philonthus	Philonthus_cognatus
NODE_100953_length_1875_cov_300.864040_g34986_i0	1875	33.81	NODE_100953_length_1875_cov_300.864040_g34986_i0	168	13.3587
NODE_100954_length_1875_cov_237.779134_g1_i39159	1875	35.63	NODE_100954_length_1875_cov_237.779134_g1_i39159	153	12.166	NODE_100954_length_1875_cov_237.779134_g1_i39159	7539	cellular_organisms	Eukaryota	Opisthokonta	Metazoa	Eumetazoa	Bilateria	Protostomia	Ecdysozoa	Panarthropoda	Arthropoda	Mandibulata	Pancrustacea	Hexapoda	Insecta	Dicondylia	Pterygota	Neoptera	Endopterygota	Coleoptera	Polyphaga	Cucujiformia	Chrysomeloidea	Chrysomelidae	Chrysomelinae	Doryphorini	Leptinotarsa	Leptinotarsa_decemlineata
NODE_100955_length_1875_cov_208.069367_g1_i39160	1875	36.11	NODE_100955_length_1875_cov_208.069367_g1_i39160	397	31.5679
NODE_100956_length_1875_cov_165.201443_g34987_i0	1875	36.59	NODE_100956_length_1875_cov_165.201443_g34987_i0	179	14.2334	NODE_100956_length_1875_cov_165.201443_g34987_i0	1587174	cellular_organisms	Eukaryota	Opisthokonta	Metazoa	Eumetazoa	Bilateria	Protostomia	Ecdysozoa	Panarthropoda	Arthropoda	Mandibulata	Pancrustacea	Hexapoda	Insecta	Dicondylia	Pterygota	Neoptera	Endopterygota	Coleoptera	Polyphaga	Cucujiformia	Chrysomeloidea	Chrysomelidae	Chrysomelinae	Chrysomelini	Chrysolina	Chrysolina_oricalcia
NODE_100957_length_1875_cov_148.360155_g1_i39161	1875	31.52	NODE_100957_length_1875_cov_148.360155_g1_i39161	524	41.8899
NODE_100959_length_1875_cov_70.476138_g34989_i0	1875	33.71	NODE_100959_length_1875_cov_70.476138_g34989_i0	532	42.3026
NODE_100960_length_1875_cov_67.219756_g413_i5	1875	33.71	NODE_100960_length_1875_cov_67.219756_g413_i5	303	24.0934	NODE_100960_length_1875_cov_67.219756_g413_i5	2055535	cellular_organisms	Eukaryota	Opisthokonta	Metazoa	Eumetazoa	Bilateria	Protostomia	Ecdysozoa	Panarthropoda	Arthropoda	Mandibulata	Pancrustacea	Hexapoda	Insecta	Dicondylia	Pterygota	Neoptera	Endopterygota	Coleoptera	Polyphaga	Cucujiformia	Chrysomeloidea	Chrysomelidae	Donaciinae	Sominella	unclassified_Sominella	Sominella_sp._INB138
NODE_100961_length_1875_cov_59.570477_g1_i39162	1875	39.15	NODE_100961_length_1875_cov_59.570477_g1_i39162	312	24.809
NODE_100962_length_1875_cov_38.608768_g34990_i0	1875	33.33	NODE_100962_length_1875_cov_38.608768_g34990_i0	886	70.4513
NODE_100964_length_1875_cov_26.916204_g34992_i0	1875	34.29	NODE_100964_length_1875_cov_26.916204_g34992_i0	583	46.3579	NODE_100964_length_1875_cov_26.916204_g34992_i0	1587174	cellular_organisms	Eukaryota	Opisthokonta	Metazoa	Eumetazoa	Bilateria	Protostomia	Ecdysozoa	Panarthropoda	Arthropoda	Mandibulata	Pancrustacea	Hexapoda	Insecta	Dicondylia	Pterygota	Neoptera	Endopterygota	Coleoptera	Polyphaga	Cucujiformia	Chrysomeloidea	Chrysomelidae	Chrysomelinae	Chrysomelini	Chrysolina	Chrysolina_oricalcia
NODE_100966_length_1875_cov_15.899556_g34993_i0	1875	33.28	NODE_100966_length_1875_cov_15.899556_g34993_i0	247	19.6405
NODE_100968_length_1875_cov_13.036626_g34994_i0	1875	27.15	NODE_100968_length_1875_cov_13.036626_g34994_i0	173	13.7563
NODE_100969_length_1875_cov_12.890677_g34995_i0	1875	37.49	NODE_100969_length_1875_cov_12.890677_g34995_i0	294	23.3777	NODE_100969_length_1875_cov_12.890677_g34995_i0	1539398	cellular_organisms	Eukaryota	Opisthokonta	Metazoa	Eumetazoa	Bilateria	Protostomia	Ecdysozoa	Panarthropoda	Arthropoda	Mandibulata	Pancrustacea	Hexapoda	Insecta	Dicondylia	Pterygota	Neoptera	Endopterygota	Hymenoptera	Apocrita	Parasitoida	Ichneumonoidea	Ichneumonidae	Ophioninae	Ophion_group	Ophion	Ophion_luteus
NODE_10096_length_8320_cov_73.425488_g1_i7930	8320	34.59	NODE_10096_length_8320_cov_73.425488_g1_i7930	1766	31.6464	NODE_10096_length_8320_cov_73.425488_g1_i7930	1587174	cellular_organisms	Eukaryota	Opisthokonta	Metazoa	Eumetazoa	Bilateria	Protostomia	Ecdysozoa	Panarthropoda	Arthropoda	Mandibulata	Pancrustacea	Hexapoda	Insecta	Dicondylia	Pterygota	Neoptera	Endopterygota	Coleoptera	Polyphaga	Cucujiformia	Chrysomeloidea	Chrysomelidae	Chrysomelinae	Chrysomelini	Chrysolina	Chrysolina_oricalcia
NODE_100971_length_1875_cov_9.670921_g11487_i2	1875	34.72	NODE_100971_length_1875_cov_9.670921_g11487_i2	108	8.5877	NODE_100971_length_1875_cov_9.670921_g11487_i2	1587174	cellular_organisms	Eukaryota	Opisthokonta	Metazoa	Eumetazoa	Bilateria	Protostomia	Ecdysozoa	Panarthropoda	Arthropoda	Mandibulata	Pancrustacea	Hexapoda	Insecta	Dicondylia	Pterygota	Neoptera	Endopterygota	Coleoptera	Polyphaga	Cucujiformia	Chrysomeloidea	Chrysomelidae	Chrysomelinae	Chrysomelini	Chrysolina	Chrysolina_oricalcia
NODE_100972_length_1875_cov_8.408435_g7119_i5	1875	36	NODE_100972_length_1875_cov_8.408435_g7119_i5	38	3.0216
NODE_100973_length_1875_cov_8.043285_g32197_i1	1875	42.83	NODE_100973_length_1875_cov_8.043285_g32197_i1	64	5.089
NODE_100974_length_1875_cov_7.605438_g1066_i3	1875	30.35	NODE_100974_length_1875_cov_7.605438_g1066_i3	76	6.0432
NODE_100975_length_1875_cov_6.894562_g34996_i0	1875	34.61	NODE_100975_length_1875_cov_6.894562_g34996_i0	102	8.1106
NODE_100976_length_1875_cov_6.859046_g34997_i0	1875	35.25	NODE_100976_length_1875_cov_6.859046_g34997_i0	110	8.7468
NODE_100977_length_1875_cov_6.513873_g34998_i0	1875	36.43	NODE_100977_length_1875_cov_6.513873_g34998_i0	158	12.5635	NODE_100977_length_1875_cov_6.513873_g34998_i0	1587174	cellular_organisms	Eukaryota	Opisthokonta	Metazoa	Eumetazoa	Bilateria	Protostomia	Ecdysozoa	Panarthropoda	Arthropoda	Mandibulata	Pancrustacea	Hexapoda	Insecta	Dicondylia	Pterygota	Neoptera	Endopterygota	Coleoptera	Polyphaga	Cucujiformia	Chrysomeloidea	Chrysomelidae	Chrysomelinae	Chrysomelini	Chrysolina	Chrysolina_oricalcia
NODE_100978_length_1875_cov_6.357936_g34999_i0	1875	42.67	NODE_100978_length_1875_cov_6.357936_g34999_i0	101	8.0311
NODE_100979_length_1875_cov_5.751942_g35000_i0	1875	28.48	NODE_100979_length_1875_cov_5.751942_g35000_i0	84	6.6794
NODE_10097_length_8320_cov_35.306172_g1_i7931	8320	34.9	NODE_10097_length_8320_cov_35.306172_g1_i7931	337	6.039	NODE_10097_length_8320_cov_35.306172_g1_i7931	2598218	cellular_organisms	Eukaryota	Opisthokonta	Metazoa	Eumetazoa	Bilateria	Protostomia	Ecdysozoa	Panarthropoda	Arthropoda	Mandibulata	Pancrustacea	Hexapoda	Insecta	Dicondylia	Pterygota	Neoptera	Endopterygota	Coleoptera	Polyphaga	Cucujiformia	Chrysomeloidea	Chrysomelidae	Galerucinae	Alticini	Psylliodes	Psylliodes_chrysocephala
NODE_100980_length_1875_cov_5.263596_g19427_i1	1875	39.79	NODE_100980_length_1875_cov_5.263596_g19427_i1	31	2.465	NODE_100980_length_1875_cov_5.263596_g19427_i1	80249	cellular_organisms	Eukaryota	Opisthokonta	Metazoa	Eumetazoa	Bilateria	Protostomia	Ecdysozoa	Panarthropoda	Arthropoda	Mandibulata	Pancrustacea	Hexapoda	Insecta	Dicondylia	Pterygota	Neoptera	Endopterygota	Coleoptera	Polyphaga	Cucujiformia	Chrysomeloidea	Chrysomelidae	Chrysomelinae	Chrysomelini	Phaedon	Phaedon_cochleariae
NODE_100981_length_1875_cov_5.170366_g35001_i0	1875	34.03	NODE_100981_length_1875_cov_5.170366_g35001_i0	90	7.1564
NODE_100983_length_1875_cov_5.122642_g35002_i0	1875	37.07	NODE_100983_length_1875_cov_5.122642_g35002_i0	90	7.1564	NODE_100983_length_1875_cov_5.122642_g35002_i0	1587174	cellular_organisms	Eukaryota	Opisthokonta	Metazoa	Eumetazoa	Bilateria	Protostomia	Ecdysozoa	Panarthropoda	Arthropoda	Mandibulata	Pancrustacea	Hexapoda	Insecta	Dicondylia	Pterygota	Neoptera	Endopterygota	Coleoptera	Polyphaga	Cucujiformia	Chrysomeloidea	Chrysomelidae	Chrysomelinae	Chrysomelini	Chrysolina	Chrysolina_oricalcia
NODE_100985_length_1875_cov_4.694784_g22314_i1	1875	32.37	NODE_100985_length_1875_cov_4.694784_g22314_i1	69	5.4866
NODE_100986_length_1875_cov_4.433962_g35003_i0	1875	33.12	NODE_100986_length_1875_cov_4.433962_g35003_i0	72	5.7252	NODE_100986_length_1875_cov_4.433962_g35003_i0	295700	cellular_organisms	Eukaryota	Opisthokonta	Metazoa	Eumetazoa	Bilateria	Protostomia	Ecdysozoa	Panarthropoda	Arthropoda	Mandibulata	Pancrustacea	Hexapoda	Insecta	Dicondylia	Pterygota	Neoptera	Endopterygota	Coleoptera	Polyphaga	Cucujiformia	Cleroidea	Melyridae	Malachiinae	Malachius	Malachius_bipustulatus
NODE_100987_length_1875_cov_4.209767_g30825_i1	1875	34.13	NODE_100987_length_1875_cov_4.209767_g30825_i1	53	4.2144	NODE_100987_length_1875_cov_4.209767_g30825_i1	1587174	cellular_organisms	Eukaryota	Opisthokonta	Metazoa	Eumetazoa	Bilateria	Protostomia	Ecdysozoa	Panarthropoda	Arthropoda	Mandibulata	Pancrustacea	Hexapoda	Insecta	Dicondylia	Pterygota	Neoptera	Endopterygota	Coleoptera	Polyphaga	Cucujiformia	Chrysomeloidea	Chrysomelidae	Chrysomelinae	Chrysomelini	Chrysolina	Chrysolina_oricalcia
NODE_100988_length_1875_cov_4.149279_g35004_i0	1875	31.79	NODE_100988_length_1875_cov_4.149279_g35004_i0	56	4.4529
NODE_100989_length_1875_cov_4.054939_g35005_i0	1875	35.09	NODE_100989_length_1875_cov_4.054939_g35005_i0	78	6.2023	NODE_100989_length_1875_cov_4.054939_g35005_i0	115357	cellular_organisms	Eukaryota	Opisthokonta	Metazoa	Eumetazoa	Bilateria	Protostomia	Ecdysozoa	Panarthropoda	Arthropoda	Mandibulata	Pancrustacea	Hexapoda	Insecta	Dicondylia	Pterygota	Neoptera	Endopterygota	Coleoptera	Polyphaga	Cucujiformia	Coccinelloidea	Coccinellidae	Coccinellinae	Coccinellini	Harmonia	Harmonia_axyridis
NODE_10098_length_8320_cov_30.234510_g1_i7932	8320	36.23	NODE_10098_length_8320_cov_30.234510_g1_i7932	725	12.9919	NODE_10098_length_8320_cov_30.234510_g1_i7932	1553677	cellular_organisms	Eukaryota	Opisthokonta	Metazoa	Eumetazoa	Bilateria	Protostomia	Ecdysozoa	Panarthropoda	Arthropoda	Mandibulata	Pancrustacea	Hexapoda	Insecta	Dicondylia	Pterygota	Neoptera	Endopterygota	Coleoptera	Polyphaga	Elateriformia	Elateroidea	Cantharidae	Cantharinae	Podabrus	Podabrus_alpinus
NODE_100990_length_1875_cov_3.801887_g35006_i0	1875	34.35	NODE_100990_length_1875_cov_3.801887_g35006_i0	75	5.9637
NODE_100991_length_1875_cov_3.447836_g35007_i0	1875	35.15	NODE_100991_length_1875_cov_3.447836_g35007_i0	58	4.6119	NODE_100991_length_1875_cov_3.447836_g35007_i0	1587174	cellular_organisms	Eukaryota	Opisthokonta	Metazoa	Eumetazoa	Bilateria	Protostomia	Ecdysozoa	Panarthropoda	Arthropoda	Mandibulata	Pancrustacea	Hexapoda	Insecta	Dicondylia	Pterygota	Neoptera	Endopterygota	Coleoptera	Polyphaga	Cucujiformia	Chrysomeloidea	Chrysomelidae	Chrysomelinae	Chrysomelini	Chrysolina	Chrysolina_oricalcia
NODE_100992_length_1875_cov_3.332963_g35008_i0	1875	35.36	NODE_100992_length_1875_cov_3.332963_g35008_i0	75	5.9637	NODE_100992_length_1875_cov_3.332963_g35008_i0	1587174	cellular_organisms	Eukaryota	Opisthokonta	Metazoa	Eumetazoa	Bilateria	Protostomia	Ecdysozoa	Panarthropoda	Arthropoda	Mandibulata	Pancrustacea	Hexapoda	Insecta	Dicondylia	Pterygota	Neoptera	Endopterygota	Coleoptera	Polyphaga	Cucujiformia	Chrysomeloidea	Chrysomelidae	Chrysomelinae	Chrysomelini	Chrysolina	Chrysolina_oricalcia
NODE_100993_length_1875_cov_3.269700_g35009_i0	1875	34.29	NODE_100993_length_1875_cov_3.269700_g35009_i0	49	3.8963	NODE_100993_length_1875_cov_3.269700_g35009_i0	1431903	cellular_organisms	Eukaryota	Opisthokonta	Metazoa	Eumetazoa	Bilateria	Protostomia	Ecdysozoa	Panarthropoda	Arthropoda	Mandibulata	Pancrustacea	Hexapoda	Insecta	Dicondylia	Pterygota	Neoptera	Endopterygota	Coleoptera	Polyphaga	Cucujiformia	Cucujoidea	Nitidulidae	Meligethinae	Brassicogethes	Brassicogethes_aeneus
NODE_100994_length_1875_cov_2.791343_g35010_i0	1875	32.8	NODE_100994_length_1875_cov_2.791343_g35010_i0	43	3.4192
NODE_100995_length_1875_cov_2.329634_g35011_i0	1875	36.69	NODE_100995_length_1875_cov_2.329634_g35011_i0	40	3.1806	NODE_100995_length_1875_cov_2.329634_g35011_i0	467358	cellular_organisms	Eukaryota	Opisthokonta	Metazoa	Eumetazoa	Bilateria	Protostomia	Ecdysozoa	Panarthropoda	Arthropoda	Mandibulata	Pancrustacea	Hexapoda	Insecta	Dicondylia	Pterygota	Neoptera	Endopterygota	Coleoptera	Polyphaga	Cucujiformia	Curculionoidea	Curculionidae	Ceutorhynchinae	Ceutorhynchus	Ceutorhynchus_assimilis
NODE_100996_length_1875_cov_2.269700_g35012_i0	1875	56.32	NODE_100996_length_1875_cov_2.269700_g35012_i0	41	3.2602	NODE_100996_length_1875_cov_2.269700_g35012_i0	562	cellular_organisms	Bacteria	Proteobacteria	Gammaproteobacteria	Enterobacterales	Enterobacteriaceae	Escherichia	Escherichia_coli
NODE_100997_length_1875_cov_2.180355_g35013_i0	1875	37.76	NODE_100997_length_1875_cov_2.180355_g35013_i0	46	3.6577
NODE_100998_length_1874_cov_1116.416435_g35014_i0	1874	45.04	NODE_100998_length_1874_cov_1116.416435_g35014_i0	675	53.702	NODE_100998_length_1874_cov_1116.416435_g35014_i0	1587174	cellular_organisms	Eukaryota	Opisthokonta	Metazoa	Eumetazoa	Bilateria	Protostomia	Ecdysozoa	Panarthropoda	Arthropoda	Mandibulata	Pancrustacea	Hexapoda	Insecta	Dicondylia	Pterygota	Neoptera	Endopterygota	Coleoptera	Polyphaga	Cucujiformia	Chrysomeloidea	Chrysomelidae	Chrysomelinae	Chrysomelini	Chrysolina	Chrysolina_oricalcia
NODE_10099_length_8319_cov_56.335920_g1_i7933	8319	35.64	NODE_10099_length_8319_cov_56.335920_g1_i7933	521	9.3373	NODE_10099_length_8319_cov_56.335920_g1_i7933	414934	cellular_organisms	Eukaryota	Opisthokonta	Metazoa	Eumetazoa	Bilateria	Protostomia	Ecdysozoa	Panarthropoda	Arthropoda	Mandibulata	Pancrustacea	Hexapoda	Insecta	Dicondylia	Pterygota	Neoptera	Endopterygota	Coleoptera	Polyphaga	Staphyliniformia	Staphylinoidea	Silphidae	Silphinae	Phosphuga	Phosphuga_atrata
NODE_1009_length_15776_cov_27.044004_g51_i0	15776	32.78	NODE_1009_length_15776_cov_27.044004_g51_i0	1603	15.1493	NODE_1009_length_15776_cov_27.044004_g51_i0	2598218	cellular_organisms	Eukaryota	Opisthokonta	Metazoa	Eumetazoa	Bilateria	Protostomia	Ecdysozoa	Panarthropoda	Arthropoda	Mandibulata	Pancrustacea	Hexapoda	Insecta	Dicondylia	Pterygota	Neoptera	Endopterygota	Coleoptera	Polyphaga	Cucujiformia	Chrysomeloidea	Chrysomelidae	Galerucinae	Alticini	Psylliodes	Psylliodes_chrysocephala
NODE_101000_length_1874_cov_618.029983_g35016_i0	1874	34.79	NODE_101000_length_1874_cov_618.029983_g35016_i0	204	16.2299
NODE_101001_length_1874_cov_221.936702_g29483_i1	1874	33.94	NODE_101001_length_1874_cov_221.936702_g29483_i1	129	10.2631
NODE_101004_length_1874_cov_153.530261_g17853_i3	1874	37.35	NODE_101004_length_1874_cov_153.530261_g17853_i3	126	10.0244	NODE_101004_length_1874_cov_153.530261_g17853_i3	346820	cellular_organisms	Eukaryota	Opisthokonta	Metazoa	Eumetazoa	Bilateria	Protostomia	Ecdysozoa	Panarthropoda	Arthropoda	Mandibulata	Pancrustacea	Hexapoda	Insecta	Dicondylia	Pterygota	Neoptera	Endopterygota	Coleoptera	Polyphaga	Staphyliniformia	Staphylinoidea	Staphylinidae	Staphylininae_group	Staphylininae	Staphylinini	Philonthus	Philonthus_cognatus
NODE_101005_length_1874_cov_145.378679_g33796_i1	1874	34.42	NODE_101005_length_1874_cov_145.378679_g33796_i1	377	29.9936	NODE_101005_length_1874_cov_145.378679_g33796_i1	1587174	cellular_organisms	Eukaryota	Opisthokonta	Metazoa	Eumetazoa	Bilateria	Protostomia	Ecdysozoa	Panarthropoda	Arthropoda	Mandibulata	Pancrustacea	Hexapoda	Insecta	Dicondylia	Pterygota	Neoptera	Endopterygota	Coleoptera	Polyphaga	Cucujiformia	Chrysomeloidea	Chrysomelidae	Chrysomelinae	Chrysomelini	Chrysolina	Chrysolina_oricalcia
NODE_101006_length_1874_cov_111.949473_g31269_i1	1874	41.36	NODE_101006_length_1874_cov_111.949473_g31269_i1	431	34.2897	NODE_101006_length_1874_cov_111.949473_g31269_i1	1587174	cellular_organisms	Eukaryota	Opisthokonta	Metazoa	Eumetazoa	Bilateria	Protostomia	Ecdysozoa	Panarthropoda	Arthropoda	Mandibulata	Pancrustacea	Hexapoda	Insecta	Dicondylia	Pterygota	Neoptera	Endopterygota	Coleoptera	Polyphaga	Cucujiformia	Chrysomeloidea	Chrysomelidae	Chrysomelinae	Chrysomelini	Chrysolina	Chrysolina_oricalcia
NODE_101007_length_1874_cov_87.403665_g35019_i0	1874	33.94	NODE_101007_length_1874_cov_87.403665_g35019_i0	149	11.8542	NODE_101007_length_1874_cov_87.403665_g35019_i0	1587174	cellular_organisms	Eukaryota	Opisthokonta	Metazoa	Eumetazoa	Bilateria	Protostomia	Ecdysozoa	Panarthropoda	Arthropoda	Mandibulata	Pancrustacea	Hexapoda	Insecta	Dicondylia	Pterygota	Neoptera	Endopterygota	Coleoptera	Polyphaga	Cucujiformia	Chrysomeloidea	Chrysomelidae	Chrysomelinae	Chrysomelini	Chrysolina	Chrysolina_oricalcia
NODE_101009_length_1874_cov_65.715713_g1_i39166	1874	34.53	NODE_101009_length_1874_cov_65.715713_g1_i39166	160	12.7977	NODE_101009_length_1874_cov_65.715713_g1_i39166	1271730	cellular_organisms	Eukaryota	Opisthokonta	Metazoa	Eumetazoa	Bilateria	Protostomia	Ecdysozoa	Panarthropoda	Arthropoda	Mandibulata	Pancrustacea	Hexapoda	Insecta	Dicondylia	Pterygota	Neoptera	Endopterygota	Amphiesmenoptera	Trichoptera	Integripalpia	Plenitentoria	Limnephiloidea	Limnephilidae	Limnephilinae	Limnephilini	Limnephilus	Limnephilus_marmoratus
NODE_101010_length_1874_cov_57.762909_g35020_i0	1874	31.38	NODE_101010_length_1874_cov_57.762909_g35020_i0	811	64.522	NODE_101010_length_1874_cov_57.762909_g35020_i0	166361	cellular_organisms	Eukaryota	Opisthokonta	Metazoa	Eumetazoa	Bilateria	Protostomia	Ecdysozoa	Panarthropoda	Arthropoda	Mandibulata	Pancrustacea	Hexapoda	Insecta	Dicondylia	Pterygota	Neoptera	Endopterygota	Coleoptera	Polyphaga	Scarabaeiformia	Scarabaeoidea	Scarabaeidae	Scarabaeinae	Scarabaeinae_incertae_sedis	Onthophagus	Onthophagus_taurus
NODE_101011_length_1874_cov_47.857301_g16374_i2	1874	35.7	NODE_101011_length_1874_cov_47.857301_g16374_i2	174	13.8432
NODE_101012_length_1874_cov_34.927818_g6058_i6	1874	37.35	NODE_101012_length_1874_cov_34.927818_g6058_i6	262	20.8443	NODE_101012_length_1874_cov_34.927818_g6058_i6	2598218	cellular_organisms	Eukaryota	Opisthokonta	Metazoa	Eumetazoa	Bilateria	Protostomia	Ecdysozoa	Panarthropoda	Arthropoda	Mandibulata	Pancrustacea	Hexapoda	Insecta	Dicondylia	Pterygota	Neoptera	Endopterygota	Coleoptera	Polyphaga	Cucujiformia	Chrysomeloidea	Chrysomelidae	Galerucinae	Alticini	Psylliodes	Psylliodes_chrysocephala
NODE_101013_length_1874_cov_29.123820_g31028_i1	1874	31.16	NODE_101013_length_1874_cov_29.123820_g31028_i1	105	8.3536	NODE_101013_length_1874_cov_29.123820_g31028_i1	50390	cellular_organisms	Eukaryota	Opisthokonta	Metazoa	Eumetazoa	Bilateria	Protostomia	Ecdysozoa	Panarthropoda	Arthropoda	Mandibulata	Pancrustacea	Hexapoda	Insecta	Dicondylia	Pterygota	Neoptera	Endopterygota	Coleoptera	Polyphaga	Cucujiformia	Chrysomeloidea	Chrysomelidae	Galerucinae	Luperini	Diabroticina	Diabroticites	Diabrotica	Diabrotica_virgifera	Diabrotica_virgifera_virgifera
NODE_101015_length_1874_cov_17.322599_g35021_i0	1874	32.07	NODE_101015_length_1874_cov_17.322599_g35021_i0	262	20.8443
NODE_101016_length_1874_cov_13.380900_g35022_i0	1874	36.87	NODE_101016_length_1874_cov_13.380900_g35022_i0	91	7.2398	NODE_101016_length_1874_cov_13.380900_g35022_i0	27687	cellular_organisms	Eukaryota	Opisthokonta	Metazoa	Eumetazoa	Bilateria	Deuterostomia	Chordata	Craniata	Vertebrata	Gnathostomata	Teleostomi	Euteleostomi	Actinopterygii	Cladistia	Polypteriformes	Polypteridae	Erpetoichthys	Erpetoichthys_calabaricus
NODE_101017_length_1874_cov_10.809550_g35023_i0	1874	34.36	NODE_101017_length_1874_cov_10.809550_g35023_i0	160	12.7294	NODE_101017_length_1874_cov_10.809550_g35023_i0	1587174	cellular_organisms	Eukaryota	Opisthokonta	Metazoa	Eumetazoa	Bilateria	Protostomia	Ecdysozoa	Panarthropoda	Arthropoda	Mandibulata	Pancrustacea	Hexapoda	Insecta	Dicondylia	Pterygota	Neoptera	Endopterygota	Coleoptera	Polyphaga	Cucujiformia	Chrysomeloidea	Chrysomelidae	Chrysomelinae	Chrysomelini	Chrysolina	Chrysolina_oricalcia
NODE_101019_length_1874_cov_9.967796_g35024_i0	1874	36.13	NODE_101019_length_1874_cov_9.967796_g35024_i0	125	9.9448	NODE_101019_length_1874_cov_9.967796_g35024_i0	204949	cellular_organisms	Eukaryota	Opisthokonta	Metazoa	Eumetazoa	Bilateria	Protostomia	Ecdysozoa	Panarthropoda	Arthropoda	Mandibulata	Pancrustacea	Hexapoda	Insecta	Dicondylia	Pterygota	Neoptera	Endopterygota	Coleoptera	Polyphaga	Cucujiformia	Chrysomeloidea	Chrysomelidae	Cryptocephalinae	Cryptocephalus	Cryptocephalus_moraei
NODE_101022_length_1874_cov_8.903387_g35025_i0	1874	33.83	NODE_101022_length_1874_cov_8.903387_g35025_i0	91	7.2398	NODE_101022_length_1874_cov_8.903387_g35025_i0	1587174	cellular_organisms	Eukaryota	Opisthokonta	Metazoa	Eumetazoa	Bilateria	Protostomia	Ecdysozoa	Panarthropoda	Arthropoda	Mandibulata	Pancrustacea	Hexapoda	Insecta	Dicondylia	Pterygota	Neoptera	Endopterygota	Coleoptera	Polyphaga	Cucujiformia	Chrysomeloidea	Chrysomelidae	Chrysomelinae	Chrysomelini	Chrysolina	Chrysolina_oricalcia
NODE_101023_length_1874_cov_8.607440_g35026_i0	1874	35.97	NODE_101023_length_1874_cov_8.607440_g35026_i0	123	9.7857
NODE_101024_length_1874_cov_7.972793_g35027_i0	1874	33.35	NODE_101024_length_1874_cov_7.972793_g35027_i0	78	6.2056	NODE_101024_length_1874_cov_7.972793_g35027_i0	50390	cellular_organisms	Eukaryota	Opisthokonta	Metazoa	Eumetazoa	Bilateria	Protostomia	Ecdysozoa	Panarthropoda	Arthropoda	Mandibulata	Pancrustacea	Hexapoda	Insecta	Dicondylia	Pterygota	Neoptera	Endopterygota	Coleoptera	Polyphaga	Cucujiformia	Chrysomeloidea	Chrysomelidae	Galerucinae	Luperini	Diabroticina	Diabroticites	Diabrotica	Diabrotica_virgifera	Diabrotica_virgifera_virgifera
NODE_101025_length_1874_cov_7.287063_g35028_i0	1874	31.11	NODE_101025_length_1874_cov_7.287063_g35028_i0	104	8.2741	NODE_101025_length_1874_cov_7.287063_g35028_i0	1587174	cellular_organisms	Eukaryota	Opisthokonta	Metazoa	Eumetazoa	Bilateria	Protostomia	Ecdysozoa	Panarthropoda	Arthropoda	Mandibulata	Pancrustacea	Hexapoda	Insecta	Dicondylia	Pterygota	Neoptera	Endopterygota	Coleoptera	Polyphaga	Cucujiformia	Chrysomeloidea	Chrysomelidae	Chrysomelinae	Chrysomelini	Chrysolina	Chrysolina_oricalcia
NODE_101026_length_1874_cov_7.042754_g1_i39168	1874	31.86	NODE_101026_length_1874_cov_7.042754_g1_i39168	45	3.5801
NODE_101028_length_1874_cov_5.284842_g35029_i0	1874	50.48	NODE_101028_length_1874_cov_5.284842_g35029_i0	101	8.0354	NODE_101028_length_1874_cov_5.284842_g35029_i0	562	cellular_organisms	Bacteria	Proteobacteria	Gammaproteobacteria	Enterobacterales	Enterobacteriaceae	Escherichia	Escherichia_coli
NODE_101029_length_1874_cov_5.140478_g35030_i0	1874	35.22	NODE_101029_length_1874_cov_5.140478_g35030_i0	91	7.2398
NODE_10102_length_8318_cov_526.051668_g945_i0	8318	39.23	NODE_10102_length_8318_cov_526.051668_g945_i0	1263	22.6381	NODE_10102_length_8318_cov_526.051668_g945_i0	107213	cellular_organisms	Eukaryota	Opisthokonta	Metazoa	Eumetazoa	Bilateria	Protostomia	Ecdysozoa	Panarthropoda	Arthropoda	Mandibulata	Pancrustacea	Hexapoda	Insecta	Dicondylia	Pterygota	Neoptera	Endopterygota	Coleoptera	Polyphaga	Cucujiformia	Chrysomeloidea	Chrysomelidae	Galerucinae	Luperini	Diabroticina	Diabroticites	Diabrotica	Diabrotica_balteata
NODE_101030_length_1874_cov_5.077179_g35031_i0	1874	42.21	NODE_101030_length_1874_cov_5.077179_g35031_i0	117	9.3083
NODE_101033_length_1874_cov_3.960022_g35032_i0	1874	39.49	NODE_101033_length_1874_cov_3.960022_g35032_i0	67	5.3304
NODE_101034_length_1874_cov_3.732371_g35033_i0	1874	36.18	NODE_101034_length_1874_cov_3.732371_g35033_i0	55	4.3757
NODE_101035_length_1874_cov_3.318712_g35034_i0	1874	33.88	NODE_101035_length_1874_cov_3.318712_g35034_i0	52	4.137
NODE_101036_length_1874_cov_3.156024_g35035_i0	1874	33.88	NODE_101036_length_1874_cov_3.156024_g35035_i0	54	4.2962	NODE_101036_length_1874_cov_3.156024_g35035_i0	467358	cellular_organisms	Eukaryota	Opisthokonta	Metazoa	Eumetazoa	Bilateria	Protostomia	Ecdysozoa	Panarthropoda	Arthropoda	Mandibulata	Pancrustacea	Hexapoda	Insecta	Dicondylia	Pterygota	Neoptera	Endopterygota	Coleoptera	Polyphaga	Cucujiformia	Curculionoidea	Curculionidae	Ceutorhynchinae	Ceutorhynchus	Ceutorhynchus_assimilis
NODE_101037_length_1874_cov_3.020544_g35036_i0	1874	34.2	NODE_101037_length_1874_cov_3.020544_g35036_i0	71	5.6487
NODE_101038_length_1874_cov_2.694614_g35037_i0	1874	35.43	NODE_101038_length_1874_cov_2.694614_g35037_i0	37	2.9437
NODE_101039_length_1874_cov_2.647973_g35038_i0	1874	28.87	NODE_101039_length_1874_cov_2.647973_g35038_i0	60	4.7735	NODE_101039_length_1874_cov_2.647973_g35038_i0	80249	cellular_organisms	Eukaryota	Opisthokonta	Metazoa	Eumetazoa	Bilateria	Protostomia	Ecdysozoa	Panarthropoda	Arthropoda	Mandibulata	Pancrustacea	Hexapoda	Insecta	Dicondylia	Pterygota	Neoptera	Endopterygota	Coleoptera	Polyphaga	Cucujiformia	Chrysomeloidea	Chrysomelidae	Chrysomelinae	Chrysomelini	Phaedon	Phaedon_cochleariae
NODE_101040_length_1874_cov_2.331483_g35039_i0	1874	37.03	NODE_101040_length_1874_cov_2.331483_g35039_i0	39	3.1028	NODE_101040_length_1874_cov_2.331483_g35039_i0	1587174	cellular_organisms	Eukaryota	Opisthokonta	Metazoa	Eumetazoa	Bilateria	Protostomia	Ecdysozoa	Panarthropoda	Arthropoda	Mandibulata	Pancrustacea	Hexapoda	Insecta	Dicondylia	Pterygota	Neoptera	Endopterygota	Coleoptera	Polyphaga	Cucujiformia	Chrysomeloidea	Chrysomelidae	Chrysomelinae	Chrysomelini	Chrysolina	Chrysolina_oricalcia
NODE_101041_length_1874_cov_2.322043_g35040_i0	1874	32.82	NODE_101041_length_1874_cov_2.322043_g35040_i0	50	3.9779	NODE_101041_length_1874_cov_2.322043_g35040_i0	80249	cellular_organisms	Eukaryota	Opisthokonta	Metazoa	Eumetazoa	Bilateria	Protostomia	Ecdysozoa	Panarthropoda	Arthropoda	Mandibulata	Pancrustacea	Hexapoda	Insecta	Dicondylia	Pterygota	Neoptera	Endopterygota	Coleoptera	Polyphaga	Cucujiformia	Chrysomeloidea	Chrysomelidae	Chrysomelinae	Chrysomelini	Phaedon	Phaedon_cochleariae
NODE_101042_length_1874_cov_2.234314_g35041_i0	1874	37.35	NODE_101042_length_1874_cov_2.234314_g35041_i0	53	4.2166
NODE_101043_length_1874_cov_1.919489_g35042_i0	1874	53.26	NODE_101043_length_1874_cov_1.919489_g35042_i0	48	3.8188	NODE_101043_length_1874_cov_1.919489_g35042_i0	562	cellular_organisms	Bacteria	Proteobacteria	Gammaproteobacteria	Enterobacterales	Enterobacteriaceae	Escherichia	Escherichia_coli
NODE_101047_length_1873_cov_147.525556_g1_i39170	1873	27.66	NODE_101047_length_1873_cov_147.525556_g1_i39170	443	35.2632
NODE_101048_length_1873_cov_138.480000_g35045_i0	1873	29.58	NODE_101048_length_1873_cov_138.480000_g35045_i0	593	47.2034
NODE_101049_length_1873_cov_66.772222_g14497_i5	1873	34.44	NODE_101049_length_1873_cov_66.772222_g14497_i5	595	47.3626
NODE_10104_length_8318_cov_64.358642_g1_i7937	8318	34.89	NODE_10104_length_8318_cov_64.358642_g1_i7937	237	4.248	NODE_10104_length_8318_cov_64.358642_g1_i7937	113334	cellular_organisms	Eukaryota	Opisthokonta	Metazoa	Eumetazoa	Bilateria	Protostomia	Ecdysozoa	Panarthropoda	Arthropoda	Mandibulata	Pancrustacea	Hexapoda	Insecta	Dicondylia	Pterygota	Neoptera	Endopterygota	Amphiesmenoptera	Lepidoptera	Glossata	Neolepidoptera	Heteroneura	Ditrysia	Obtectomera	Papilionoidea	Nymphalidae	Nymphalinae	Melitaeini	Melitaeina	Melitaea	Melitaea_cinxia
NODE_101050_length_1873_cov_58.615000_g1_i39171	1873	38.01	NODE_101050_length_1873_cov_58.615000_g1_i39171	165	13.1342	NODE_101050_length_1873_cov_58.615000_g1_i39171	80249	cellular_organisms	Eukaryota	Opisthokonta	Metazoa	Eumetazoa	Bilateria	Protostomia	Ecdysozoa	Panarthropoda	Arthropoda	Mandibulata	Pancrustacea	Hexapoda	Insecta	Dicondylia	Pterygota	Neoptera	Endopterygota	Coleoptera	Polyphaga	Cucujiformia	Chrysomeloidea	Chrysomelidae	Chrysomelinae	Chrysomelini	Phaedon	Phaedon_cochleariae
NODE_101051_length_1873_cov_56.525556_g13804_i1	1873	34.76	NODE_101051_length_1873_cov_56.525556_g13804_i1	166	13.2138
NODE_101053_length_1873_cov_38.994444_g1_i39172	1873	34.44	NODE_101053_length_1873_cov_38.994444_g1_i39172	367	29.2136	NODE_101053_length_1873_cov_38.994444_g1_i39172	204949	cellular_organisms	Eukaryota	Opisthokonta	Metazoa	Eumetazoa	Bilateria	Protostomia	Ecdysozoa	Panarthropoda	Arthropoda	Mandibulata	Pancrustacea	Hexapoda	Insecta	Dicondylia	Pterygota	Neoptera	Endopterygota	Coleoptera	Polyphaga	Cucujiformia	Chrysomeloidea	Chrysomelidae	Cryptocephalinae	Cryptocephalus	Cryptocephalus_moraei
NODE_101055_length_1873_cov_37.060000_g35046_i0	1873	30.11	NODE_101055_length_1873_cov_37.060000_g35046_i0	466	37.0941	NODE_101055_length_1873_cov_37.060000_g35046_i0	1587174	cellular_organisms	Eukaryota	Opisthokonta	Metazoa	Eumetazoa	Bilateria	Protostomia	Ecdysozoa	Panarthropoda	Arthropoda	Mandibulata	Pancrustacea	Hexapoda	Insecta	Dicondylia	Pterygota	Neoptera	Endopterygota	Coleoptera	Polyphaga	Cucujiformia	Chrysomeloidea	Chrysomelidae	Chrysomelinae	Chrysomelini	Chrysolina	Chrysolina_oricalcia
NODE_101057_length_1873_cov_22.702222_g35048_i0	1873	33.96	NODE_101057_length_1873_cov_22.702222_g35048_i0	301	23.9599
NODE_101058_length_1873_cov_22.501667_g73_i20	1873	38.01	NODE_101058_length_1873_cov_22.501667_g73_i20	159	12.6566	NODE_101058_length_1873_cov_22.501667_g73_i20	301037	cellular_organisms	Eukaryota	Opisthokonta	Metazoa	Eumetazoa	Bilateria	Protostomia	Ecdysozoa	Panarthropoda	Arthropoda	Mandibulata	Pancrustacea	Hexapoda	Insecta	Dicondylia	Pterygota	Neoptera	Endopterygota	Amphiesmenoptera	Lepidoptera	Glossata	Neolepidoptera	Heteroneura	Ditrysia	Apoditrysia	Sesioidea	Sesiidae	Sesiinae	Synanthedonini	Bembecia	Bembecia_ichneumoniformis
NODE_101059_length_1873_cov_20.150556_g29156_i2	1873	37.64	NODE_101059_length_1873_cov_20.150556_g29156_i2	196	15.6018	NODE_101059_length_1873_cov_20.150556_g29156_i2	179674	cellular_organisms	Eukaryota	Opisthokonta	Metazoa	Eumetazoa	Bilateria	Protostomia	Ecdysozoa	Panarthropoda	Arthropoda	Mandibulata	Pancrustacea	Hexapoda	Insecta	Dicondylia	Pterygota	Neoptera	Endopterygota	Amphiesmenoptera	Lepidoptera	Glossata	Neolepidoptera	Heteroneura	Ditrysia	Obtectomera	Noctuoidea	Noctuidae	Plusiinae	Diachrysia	Diachrysia_chrysitis
NODE_101061_length_1873_cov_18.200000_g33594_i1	1873	31.82	NODE_101061_length_1873_cov_18.200000_g33594_i1	169	13.4526
NODE_101065_length_1873_cov_13.397222_g35049_i0	1873	36.2	NODE_101065_length_1873_cov_13.397222_g35049_i0	173	13.771
NODE_101066_length_1873_cov_13.092222_g10784_i1	1873	32.51	NODE_101066_length_1873_cov_13.092222_g10784_i1	83	6.6069	NODE_101066_length_1873_cov_13.092222_g10784_i1	115357	cellular_organisms	Eukaryota	Opisthokonta	Metazoa	Eumetazoa	Bilateria	Protostomia	Ecdysozoa	Panarthropoda	Arthropoda	Mandibulata	Pancrustacea	Hexapoda	Insecta	Dicondylia	Pterygota	Neoptera	Endopterygota	Coleoptera	Polyphaga	Cucujiformia	Coccinelloidea	Coccinellidae	Coccinellinae	Coccinellini	Harmonia	Harmonia_axyridis
NODE_10106_length_8318_cov_9.549181_g946_i0	8318	38.21	NODE_10106_length_8318_cov_9.549181_g946_i0	719	12.8874	NODE_10106_length_8318_cov_9.549181_g946_i0	2738948	cellular_organisms	Eukaryota	Opisthokonta	Metazoa	Eumetazoa	Bilateria	Protostomia	Ecdysozoa	Panarthropoda	Arthropoda	Mandibulata	Pancrustacea	Hexapoda	Insecta	Dicondylia	Pterygota	Neoptera	Endopterygota	Hymenoptera	Apocrita	Parasitoida	Ichneumonoidea	Braconidae	Euphorinae	Microctonus	Microctonus_brassicae
NODE_101070_length_1873_cov_11.636111_g35050_i0	1873	37.53	NODE_101070_length_1873_cov_11.636111_g35050_i0	100	7.9601
NODE_101071_length_1873_cov_11.439444_g1_i39175	1873	29.79	NODE_101071_length_1873_cov_11.439444_g1_i39175	114	9.0745
NODE_101072_length_1873_cov_10.347222_g15082_i4	1873	35.99	NODE_101072_length_1873_cov_10.347222_g15082_i4	150	11.9402	NODE_101072_length_1873_cov_10.347222_g15082_i4	1587174	cellular_organisms	Eukaryota	Opisthokonta	Metazoa	Eumetazoa	Bilateria	Protostomia	Ecdysozoa	Panarthropoda	Arthropoda	Mandibulata	Pancrustacea	Hexapoda	Insecta	Dicondylia	Pterygota	Neoptera	Endopterygota	Coleoptera	Polyphaga	Cucujiformia	Chrysomeloidea	Chrysomelidae	Chrysomelinae	Chrysomelini	Chrysolina	Chrysolina_oricalcia
NODE_101073_length_1873_cov_6.693333_g35051_i0	1873	40.36	NODE_101073_length_1873_cov_6.693333_g35051_i0	55	4.3781	NODE_101073_length_1873_cov_6.693333_g35051_i0	1271742	cellular_organisms	Eukaryota	Opisthokonta	Metazoa	Eumetazoa	Bilateria	Protostomia	Ecdysozoa	Panarthropoda	Arthropoda	Mandibulata	Pancrustacea	Hexapoda	Insecta	Dicondylia	Pterygota	Neoptera	Endopterygota	Amphiesmenoptera	Trichoptera	Integripalpia	Plenitentoria	Limnephiloidea	Limnephilidae	Limnephilinae	Limnephilini	Glyphotaelius	Glyphotaelius_pellucidus
NODE_101074_length_1873_cov_6.463889_g35052_i0	1873	35.18	NODE_101074_length_1873_cov_6.463889_g35052_i0	93	7.4029
NODE_101075_length_1873_cov_6.297222_g35053_i0	1873	36.04	NODE_101075_length_1873_cov_6.297222_g35053_i0	115	9.1541	NODE_101075_length_1873_cov_6.297222_g35053_i0	287197	cellular_organisms	Eukaryota	Opisthokonta	Metazoa	Eumetazoa	Bilateria	Protostomia	Ecdysozoa	Panarthropoda	Arthropoda	Mandibulata	Pancrustacea	Hexapoda	Insecta	Dicondylia	Pterygota	Neoptera	Endopterygota	Amphiesmenoptera	Lepidoptera	Glossata	Neolepidoptera	Heteroneura	Ditrysia	Apoditrysia	Sesioidea	Sesiidae	Sesiinae	Sesiini	Sesia	Sesia_bembeciformis
NODE_101076_length_1873_cov_4.741111_g7244_i6	1873	36.57	NODE_101076_length_1873_cov_4.741111_g7244_i6	63	5.0149
NODE_101077_length_1873_cov_4.693889_g32585_i1	1873	38.49	NODE_101077_length_1873_cov_4.693889_g32585_i1	74	5.8905
NODE_101078_length_1873_cov_4.425556_g35054_i0	1873	32.89	NODE_101078_length_1873_cov_4.425556_g35054_i0	69	5.4925	NODE_101078_length_1873_cov_4.425556_g35054_i0	1587174	cellular_organisms	Eukaryota	Opisthokonta	Metazoa	Eumetazoa	Bilateria	Protostomia	Ecdysozoa	Panarthropoda	Arthropoda	Mandibulata	Pancrustacea	Hexapoda	Insecta	Dicondylia	Pterygota	Neoptera	Endopterygota	Coleoptera	Polyphaga	Cucujiformia	Chrysomeloidea	Chrysomelidae	Chrysomelinae	Chrysomelini	Chrysolina	Chrysolina_oricalcia
NODE_101079_length_1873_cov_4.121667_g35055_i0	1873	33.9	NODE_101079_length_1873_cov_4.121667_g35055_i0	45	3.582	NODE_101079_length_1873_cov_4.121667_g35055_i0	2598218	cellular_organisms	Eukaryota	Opisthokonta	Metazoa	Eumetazoa	Bilateria	Protostomia	Ecdysozoa	Panarthropoda	Arthropoda	Mandibulata	Pancrustacea	Hexapoda	Insecta	Dicondylia	Pterygota	Neoptera	Endopterygota	Coleoptera	Polyphaga	Cucujiformia	Chrysomeloidea	Chrysomelidae	Galerucinae	Alticini	Psylliodes	Psylliodes_chrysocephala
NODE_10107_length_8317_cov_101.455847_g1_i7939	8317	38.46	NODE_10107_length_8317_cov_101.455847_g1_i7939	1237	22.1748	NODE_10107_length_8317_cov_101.455847_g1_i7939	414934	cellular_organisms	Eukaryota	Opisthokonta	Metazoa	Eumetazoa	Bilateria	Protostomia	Ecdysozoa	Panarthropoda	Arthropoda	Mandibulata	Pancrustacea	Hexapoda	Insecta	Dicondylia	Pterygota	Neoptera	Endopterygota	Coleoptera	Polyphaga	Staphyliniformia	Staphylinoidea	Silphidae	Silphinae	Phosphuga	Phosphuga_atrata
NODE_101080_length_1873_cov_3.813333_g10284_i1	1873	32.78	NODE_101080_length_1873_cov_3.813333_g10284_i1	51	4.0597
NODE_101081_length_1873_cov_3.600556_g35056_i0	1873	42.93	NODE_101081_length_1873_cov_3.600556_g35056_i0	114	9.0745
NODE_101082_length_1873_cov_3.323889_g35057_i0	1873	37.59	NODE_101082_length_1873_cov_3.323889_g35057_i0	111	8.8357
NODE_101083_length_1873_cov_3.032222_g35058_i0	1873	35.29	NODE_101083_length_1873_cov_3.032222_g35058_i0	51	4.0597
NODE_101084_length_1873_cov_2.894444_g35059_i0	1873	35.29	NODE_101084_length_1873_cov_2.894444_g35059_i0	37	2.9452
NODE_101085_length_1873_cov_2.539444_g35060_i0	1873	29.9	NODE_101085_length_1873_cov_2.539444_g35060_i0	39	3.1044
NODE_101086_length_1873_cov_2.475556_g35061_i0	1873	34.92	NODE_101086_length_1873_cov_2.475556_g35061_i0	38	3.0248
NODE_101087_length_1873_cov_2.382222_g35062_i0	1873	38.33	NODE_101087_length_1873_cov_2.382222_g35062_i0	47	3.7412	NODE_101087_length_1873_cov_2.382222_g35062_i0	7084	cellular_organisms	Eukaryota	Opisthokonta	Metazoa	Eumetazoa	Bilateria	Protostomia	Ecdysozoa	Panarthropoda	Arthropoda	Mandibulata	Pancrustacea	Hexapoda	Insecta	Dicondylia	Pterygota	Neoptera	Endopterygota	Coleoptera	Polyphaga	Cucujiformia	Coccinelloidea	Coccinellidae	Coccinellinae	Coccinellini	Adalia	Adalia_bipunctata
NODE_101088_length_1873_cov_2.170556_g35063_i0	1873	42.61	NODE_101088_length_1873_cov_2.170556_g35063_i0	32	2.5472
NODE_101092_length_1872_cov_296.261256_g20142_i1	1872	31.3	NODE_101092_length_1872_cov_296.261256_g20142_i1	2423	192.976
NODE_101096_length_1872_cov_179.876042_g35066_i0	1872	34.19	NODE_101096_length_1872_cov_179.876042_g35066_i0	373	29.707	NODE_101096_length_1872_cov_179.876042_g35066_i0	1587174	cellular_organisms	Eukaryota	Opisthokonta	Metazoa	Eumetazoa	Bilateria	Protostomia	Ecdysozoa	Panarthropoda	Arthropoda	Mandibulata	Pancrustacea	Hexapoda	Insecta	Dicondylia	Pterygota	Neoptera	Endopterygota	Coleoptera	Polyphaga	Cucujiformia	Chrysomeloidea	Chrysomelidae	Chrysomelinae	Chrysomelini	Chrysolina	Chrysolina_oricalcia
NODE_101097_length_1872_cov_161.400222_g35067_i0	1872	29.43	NODE_101097_length_1872_cov_161.400222_g35067_i0	775	61.7237
NODE_101098_length_1872_cov_157.253474_g35068_i0	1872	35.63	NODE_101098_length_1872_cov_157.253474_g35068_i0	82	6.5308	NODE_101098_length_1872_cov_157.253474_g35068_i0	1587174	cellular_organisms	Eukaryota	Opisthokonta	Metazoa	Eumetazoa	Bilateria	Protostomia	Ecdysozoa	Panarthropoda	Arthropoda	Mandibulata	Pancrustacea	Hexapoda	Insecta	Dicondylia	Pterygota	Neoptera	Endopterygota	Coleoptera	Polyphaga	Cucujiformia	Chrysomeloidea	Chrysomelidae	Chrysomelinae	Chrysomelini	Chrysolina	Chrysolina_oricalcia
NODE_101099_length_1872_cov_131.590328_g35069_i0	1872	35.42	NODE_101099_length_1872_cov_131.590328_g35069_i0	395	31.4592
NODE_1010_length_15768_cov_78.961835_g1_i906	15768	32.03	NODE_1010_length_15768_cov_78.961835_g1_i906	3245	30.6828	NODE_1010_length_15768_cov_78.961835_g1_i906	1587174	cellular_organisms	Eukaryota	Opisthokonta	Metazoa	Eumetazoa	Bilateria	Protostomia	Ecdysozoa	Panarthropoda	Arthropoda	Mandibulata	Pancrustacea	Hexapoda	Insecta	Dicondylia	Pterygota	Neoptera	Endopterygota	Coleoptera	Polyphaga	Cucujiformia	Chrysomeloidea	Chrysomelidae	Chrysomelinae	Chrysomelini	Chrysolina	Chrysolina_oricalcia
NODE_101100_length_1872_cov_102.090050_g35070_i0	1872	43.43	NODE_101100_length_1872_cov_102.090050_g35070_i0	103	8.2033	NODE_101100_length_1872_cov_102.090050_g35070_i0	1271742	cellular_organisms	Eukaryota	Opisthokonta	Metazoa	Eumetazoa	Bilateria	Protostomia	Ecdysozoa	Panarthropoda	Arthropoda	Mandibulata	Pancrustacea	Hexapoda	Insecta	Dicondylia	Pterygota	Neoptera	Endopterygota	Amphiesmenoptera	Trichoptera	Integripalpia	Plenitentoria	Limnephiloidea	Limnephilidae	Limnephilinae	Limnephilini	Glyphotaelius	Glyphotaelius_pellucidus
NODE_101101_length_1872_cov_91.742635_g35071_i0	1872	38.57	NODE_101101_length_1872_cov_91.742635_g35071_i0	137	10.9112
NODE_101102_length_1872_cov_86.859922_g35072_i0	1872	32.59	NODE_101102_length_1872_cov_86.859922_g35072_i0	518	41.2554	NODE_101102_length_1872_cov_86.859922_g35072_i0	7539	cellular_organisms	Eukaryota	Opisthokonta	Metazoa	Eumetazoa	Bilateria	Protostomia	Ecdysozoa	Panarthropoda	Arthropoda	Mandibulata	Pancrustacea	Hexapoda	Insecta	Dicondylia	Pterygota	Neoptera	Endopterygota	Coleoptera	Polyphaga	Cucujiformia	Chrysomeloidea	Chrysomelidae	Chrysomelinae	Doryphorini	Leptinotarsa	Leptinotarsa_decemlineata
NODE_101103_length_1872_cov_78.135631_g1_i39177	1872	33.44	NODE_101103_length_1872_cov_78.135631_g1_i39177	157	12.504	NODE_101103_length_1872_cov_78.135631_g1_i39177	662956	cellular_organisms	Eukaryota	Opisthokonta	Metazoa	Eumetazoa	Bilateria	Protostomia	Ecdysozoa	Panarthropoda	Arthropoda	Mandibulata	Pancrustacea	Hexapoda	Insecta	Dicondylia	Pterygota	Neoptera	Endopterygota	Coleoptera	Polyphaga	Staphyliniformia	Staphylinoidea	Staphylinidae	Staphylininae_group	Staphylininae	Staphylinini	Ocypus	Ocypus_olens
NODE_101104_length_1872_cov_72.749861_g225_i40	1872	35.74	NODE_101104_length_1872_cov_72.749861_g225_i40	158	12.5837	NODE_101104_length_1872_cov_72.749861_g225_i40	201766	cellular_organisms	Eukaryota	Opisthokonta	Metazoa	Eumetazoa	Bilateria	Protostomia	Ecdysozoa	Panarthropoda	Arthropoda	Mandibulata	Pancrustacea	Hexapoda	Insecta	Dicondylia	Pterygota	Neoptera	Endopterygota	Coleoptera	Polyphaga	Cucujiformia	Curculionoidea	Attelabidae	Apoderinae	Apoderus	Apoderus_coryli
NODE_101105_length_1872_cov_72.725959_g1_i39178	1872	36.11	NODE_101105_length_1872_cov_72.725959_g1_i39178	549	43.7243
NODE_101106_length_1872_cov_66.248471_g35073_i0	1872	32.16	NODE_101106_length_1872_cov_66.248471_g35073_i0	876	69.7677
NODE_101107_length_1872_cov_65.664814_g6673_i1	1872	33.44	NODE_101107_length_1872_cov_65.664814_g6673_i1	463	36.875	NODE_101107_length_1872_cov_65.664814_g6673_i1	30331	cellular_organisms	Eukaryota	Opisthokonta	Metazoa	Eumetazoa	Bilateria	Deuterostomia	Chordata	Craniata	Vertebrata	Gnathostomata	Teleostomi	Euteleostomi	Sarcopterygii	Dipnotetrapodomorpha	Tetrapoda	Amphibia	Batrachia	Anura	Neobatrachia	Hyloidea	Bufonidae	Bufo	Bufo_gargarizans
NODE_10110_length_8317_cov_8.287361_g947_i0	8317	34.64	NODE_10110_length_8317_cov_8.287361_g947_i0	630	11.2935	NODE_10110_length_8317_cov_8.287361_g947_i0	1587174	cellular_organisms	Eukaryota	Opisthokonta	Metazoa	Eumetazoa	Bilateria	Protostomia	Ecdysozoa	Panarthropoda	Arthropoda	Mandibulata	Pancrustacea	Hexapoda	Insecta	Dicondylia	Pterygota	Neoptera	Endopterygota	Coleoptera	Polyphaga	Cucujiformia	Chrysomeloidea	Chrysomelidae	Chrysomelinae	Chrysomelini	Chrysolina	Chrysolina_oricalcia
NODE_101111_length_1872_cov_28.068927_g7854_i1	1872	34.78	NODE_101111_length_1872_cov_28.068927_g7854_i1	194	15.4508	NODE_101111_length_1872_cov_28.068927_g7854_i1	748215	cellular_organisms	Eukaryota	Opisthokonta	Metazoa	Eumetazoa	Bilateria	Protostomia	Ecdysozoa	Panarthropoda	Arthropoda	Mandibulata	Pancrustacea	Hexapoda	Insecta	Dicondylia	Pterygota	Neoptera	Endopterygota	Amphiesmenoptera	Lepidoptera	Glossata	Neolepidoptera	Heteroneura	Ditrysia	Apoditrysia	Sesioidea	Sesiidae	Sesiinae	Sesiini	Sesia	Sesia_apiformis
NODE_101112_length_1872_cov_26.613674_g2212_i13	1872	34.13	NODE_101112_length_1872_cov_26.613674_g2212_i13	135	10.7519	NODE_101112_length_1872_cov_26.613674_g2212_i13	1587174	cellular_organisms	Eukaryota	Opisthokonta	Metazoa	Eumetazoa	Bilateria	Protostomia	Ecdysozoa	Panarthropoda	Arthropoda	Mandibulata	Pancrustacea	Hexapoda	Insecta	Dicondylia	Pterygota	Neoptera	Endopterygota	Coleoptera	Polyphaga	Cucujiformia	Chrysomeloidea	Chrysomelidae	Chrysomelinae	Chrysomelini	Chrysolina	Chrysolina_oricalcia
NODE_101113_length_1872_cov_26.466370_g1_i39180	1872	35.1	NODE_101113_length_1872_cov_26.466370_g1_i39180	96	7.6458	NODE_101113_length_1872_cov_26.466370_g1_i39180	362091	cellular_organisms	Eukaryota	Opisthokonta	Metazoa	Eumetazoa	Bilateria	Protostomia	Ecdysozoa	Panarthropoda	Arthropoda	Mandibulata	Pancrustacea	Hexapoda	Insecta	Dicondylia	Pterygota	Neoptera	Endopterygota	Hymenoptera	Tenthredinoidea	Tenthredinidae	Tenthredininae	Tenthredo	Tenthredo_notha
NODE_101114_length_1872_cov_25.663146_g1_i39181	1872	44.28	NODE_101114_length_1872_cov_25.663146_g1_i39181	174	13.858
NODE_101115_length_1872_cov_25.087827_g35075_i0	1872	35.47	NODE_101115_length_1872_cov_25.087827_g35075_i0	100	7.9644
NODE_101116_length_1872_cov_23.399666_g35076_i0	1872	28.31	NODE_101116_length_1872_cov_23.399666_g35076_i0	109	8.6811
NODE_101117_length_1872_cov_18.947193_g1_i39182	1872	29.7	NODE_101117_length_1872_cov_18.947193_g1_i39182	57	4.5397
NODE_101118_length_1872_cov_17.916620_g7304_i2	1872	38.03	NODE_101118_length_1872_cov_17.916620_g7304_i2	149	11.8669	NODE_101118_length_1872_cov_17.916620_g7304_i2	197043	cellular_organisms	Eukaryota	Opisthokonta	Metazoa	Eumetazoa	Bilateria	Protostomia	Ecdysozoa	Panarthropoda	Arthropoda	Mandibulata	Pancrustacea	Hexapoda	Insecta	Dicondylia	Pterygota	Neoptera	Paraneoptera	Hemiptera	Auchenorrhyncha	Cicadomorpha	Membracoidea	Cicadellidae	Cicadellinae	Proconiini	Homalodisca	Homalodisca_vitripennis
NODE_101119_length_1872_cov_16.122846_g25667_i1	1872	41.29	NODE_101119_length_1872_cov_16.122846_g25667_i1	344	27.3974
NODE_10111_length_8316_cov_157.527842_g1_i7941	8316	32.8	NODE_10111_length_8316_cov_157.527842_g1_i7941	6761	121.214
NODE_101120_length_1872_cov_14.888827_g35077_i0	1872	33.65	NODE_101120_length_1872_cov_14.888827_g35077_i0	53	4.2211
NODE_101121_length_1872_cov_11.164536_g35078_i0	1872	36.7	NODE_101121_length_1872_cov_11.164536_g35078_i0	94	7.4865	NODE_101121_length_1872_cov_11.164536_g35078_i0	1587174	cellular_organisms	Eukaryota	Opisthokonta	Metazoa	Eumetazoa	Bilateria	Protostomia	Ecdysozoa	Panarthropoda	Arthropoda	Mandibulata	Pancrustacea	Hexapoda	Insecta	Dicondylia	Pterygota	Neoptera	Endopterygota	Coleoptera	Polyphaga	Cucujiformia	Chrysomeloidea	Chrysomelidae	Chrysomelinae	Chrysomelini	Chrysolina	Chrysolina_oricalcia
NODE_101122_length_1872_cov_10.918288_g35079_i0	1872	32.53	NODE_101122_length_1872_cov_10.918288_g35079_i0	123	9.7962	NODE_101122_length_1872_cov_10.918288_g35079_i0	1587174	cellular_organisms	Eukaryota	Opisthokonta	Metazoa	Eumetazoa	Bilateria	Protostomia	Ecdysozoa	Panarthropoda	Arthropoda	Mandibulata	Pancrustacea	Hexapoda	Insecta	Dicondylia	Pterygota	Neoptera	Endopterygota	Coleoptera	Polyphaga	Cucujiformia	Chrysomeloidea	Chrysomelidae	Chrysomelinae	Chrysomelini	Chrysolina	Chrysolina_oricalcia
NODE_101123_length_1872_cov_8.419122_g1737_i5	1872	36.81	NODE_101123_length_1872_cov_8.419122_g1737_i5	65	5.1768
NODE_101124_length_1872_cov_7.238466_g35080_i0	1872	38.03	NODE_101124_length_1872_cov_7.238466_g35080_i0	113	8.9997
NODE_101125_length_1872_cov_6.598407_g1_i39183	1872	31.78	NODE_101125_length_1872_cov_6.598407_g1_i39183	153	12.1855	NODE_101125_length_1872_cov_6.598407_g1_i39183	2738948	cellular_organisms	Eukaryota	Opisthokonta	Metazoa	Eumetazoa	Bilateria	Protostomia	Ecdysozoa	Panarthropoda	Arthropoda	Mandibulata	Pancrustacea	Hexapoda	Insecta	Dicondylia	Pterygota	Neoptera	Endopterygota	Hymenoptera	Apocrita	Parasitoida	Ichneumonoidea	Braconidae	Euphorinae	Microctonus	Microctonus_brassicae
NODE_101126_length_1872_cov_6.305170_g35081_i0	1872	38.51	NODE_101126_length_1872_cov_6.305170_g35081_i0	114	9.0794	NODE_101126_length_1872_cov_6.305170_g35081_i0	204949	cellular_organisms	Eukaryota	Opisthokonta	Metazoa	Eumetazoa	Bilateria	Protostomia	Ecdysozoa	Panarthropoda	Arthropoda	Mandibulata	Pancrustacea	Hexapoda	Insecta	Dicondylia	Pterygota	Neoptera	Endopterygota	Coleoptera	Polyphaga	Cucujiformia	Chrysomeloidea	Chrysomelidae	Cryptocephalinae	Cryptocephalus	Cryptocephalus_moraei
NODE_101127_length_1872_cov_5.995553_g8181_i2	1872	36.75	NODE_101127_length_1872_cov_5.995553_g8181_i2	53	4.2211
NODE_101128_length_1872_cov_5.939411_g35082_i0	1872	34.35	NODE_101128_length_1872_cov_5.939411_g35082_i0	128	10.1944
NODE_10112_length_8316_cov_52.327187_g932_i1	8316	31.36	NODE_10112_length_8316_cov_52.327187_g932_i1	627	11.2411	NODE_10112_length_8316_cov_52.327187_g932_i1	80249	cellular_organisms	Eukaryota	Opisthokonta	Metazoa	Eumetazoa	Bilateria	Protostomia	Ecdysozoa	Panarthropoda	Arthropoda	Mandibulata	Pancrustacea	Hexapoda	Insecta	Dicondylia	Pterygota	Neoptera	Endopterygota	Coleoptera	Polyphaga	Cucujiformia	Chrysomeloidea	Chrysomelidae	Chrysomelinae	Chrysomelini	Phaedon	Phaedon_cochleariae
NODE_101130_length_1872_cov_5.122290_g35083_i0	1872	37.13	NODE_101130_length_1872_cov_5.122290_g35083_i0	85	6.7697	NODE_101130_length_1872_cov_5.122290_g35083_i0	2598218	cellular_organisms	Eukaryota	Opisthokonta	Metazoa	Eumetazoa	Bilateria	Protostomia	Ecdysozoa	Panarthropoda	Arthropoda	Mandibulata	Pancrustacea	Hexapoda	Insecta	Dicondylia	Pterygota	Neoptera	Endopterygota	Coleoptera	Polyphaga	Cucujiformia	Chrysomeloidea	Chrysomelidae	Galerucinae	Alticini	Psylliodes	Psylliodes_chrysocephala
NODE_101131_length_1872_cov_5.045581_g1_i39184	1872	32.16	NODE_101131_length_1872_cov_5.045581_g1_i39184	67	5.3361
NODE_101132_length_1872_cov_4.504725_g35084_i0	1872	32	NODE_101132_length_1872_cov_4.504725_g35084_i0	80	6.3715
NODE_101133_length_1872_cov_4.340189_g35085_i0	1872	33.23	NODE_101133_length_1872_cov_4.340189_g35085_i0	59	4.699	NODE_101133_length_1872_cov_4.340189_g35085_i0	934828	cellular_organisms	Eukaryota	Opisthokonta	Metazoa	Eumetazoa	Bilateria	Protostomia	Ecdysozoa	Panarthropoda	Arthropoda	Mandibulata	Pancrustacea	Hexapoda	Insecta	Dicondylia	Pterygota	Neoptera	Endopterygota	Amphiesmenoptera	Lepidoptera	Glossata	Neolepidoptera	Heteroneura	Ditrysia	Obtectomera	Geometroidea	Geometridae	Larentiinae	Chloroclysta	Chloroclysta_siterata
NODE_101134_length_1872_cov_4.178432_g35086_i0	1872	42.57	NODE_101134_length_1872_cov_4.178432_g35086_i0	60	4.7786
NODE_101135_length_1872_cov_3.862146_g35087_i0	1872	34.99	NODE_101135_length_1872_cov_3.862146_g35087_i0	61	4.8583	NODE_101135_length_1872_cov_3.862146_g35087_i0	1587174	cellular_organisms	Eukaryota	Opisthokonta	Metazoa	Eumetazoa	Bilateria	Protostomia	Ecdysozoa	Panarthropoda	Arthropoda	Mandibulata	Pancrustacea	Hexapoda	Insecta	Dicondylia	Pterygota	Neoptera	Endopterygota	Coleoptera	Polyphaga	Cucujiformia	Chrysomeloidea	Chrysomelidae	Chrysomelinae	Chrysomelini	Chrysolina	Chrysolina_oricalcia
NODE_101136_length_1872_cov_3.674263_g35088_i0	1872	37.34	NODE_101136_length_1872_cov_3.674263_g35088_i0	69	5.4954	NODE_101136_length_1872_cov_3.674263_g35088_i0	204949	cellular_organisms	Eukaryota	Opisthokonta	Metazoa	Eumetazoa	Bilateria	Protostomia	Ecdysozoa	Panarthropoda	Arthropoda	Mandibulata	Pancrustacea	Hexapoda	Insecta	Dicondylia	Pterygota	Neoptera	Endopterygota	Coleoptera	Polyphaga	Cucujiformia	Chrysomeloidea	Chrysomelidae	Cryptocephalinae	Cryptocephalus	Cryptocephalus_moraei
NODE_101137_length_1872_cov_3.528071_g35089_i0	1872	46.05	NODE_101137_length_1872_cov_3.528071_g35089_i0	83	6.6104
NODE_101138_length_1872_cov_3.046137_g35090_i0	1872	33.6	NODE_101138_length_1872_cov_3.046137_g35090_i0	32	2.5486	NODE_101138_length_1872_cov_3.046137_g35090_i0	934844	cellular_organisms	Eukaryota	Opisthokonta	Metazoa	Eumetazoa	Bilateria	Protostomia	Ecdysozoa	Panarthropoda	Arthropoda	Mandibulata	Pancrustacea	Hexapoda	Insecta	Dicondylia	Pterygota	Neoptera	Endopterygota	Amphiesmenoptera	Lepidoptera	Glossata	Neolepidoptera	Heteroneura	Ditrysia	Obtectomera	Geometroidea	Geometridae	Larentiinae	Eupithecia	Eupithecia_centaureata
NODE_101139_length_1872_cov_2.978877_g35091_i0	1872	36.54	NODE_101139_length_1872_cov_2.978877_g35091_i0	51	4.0618	NODE_101139_length_1872_cov_2.978877_g35091_i0	1042620	cellular_organisms	Eukaryota	Opisthokonta	Metazoa	Eumetazoa	Bilateria	Protostomia	Ecdysozoa	Panarthropoda	Arthropoda	Mandibulata	Pancrustacea	Hexapoda	Insecta	Dicondylia	Pterygota	Neoptera	Endopterygota	Amphiesmenoptera	Lepidoptera	Zeugloptera	Micropterigidae	Micropterix	Micropterix_aruncella
NODE_10113_length_8316_cov_31.958632_g1_i7942	8316	36.57	NODE_10113_length_8316_cov_31.958632_g1_i7942	527	9.4483	NODE_10113_length_8316_cov_31.958632_g1_i7942	1587174	cellular_organisms	Eukaryota	Opisthokonta	Metazoa	Eumetazoa	Bilateria	Protostomia	Ecdysozoa	Panarthropoda	Arthropoda	Mandibulata	Pancrustacea	Hexapoda	Insecta	Dicondylia	Pterygota	Neoptera	Endopterygota	Coleoptera	Polyphaga	Cucujiformia	Chrysomeloidea	Chrysomelidae	Chrysomelinae	Chrysomelini	Chrysolina	Chrysolina_oricalcia
NODE_101140_length_1872_cov_2.899389_g26454_i2	1872	33.97	NODE_101140_length_1872_cov_2.899389_g26454_i2	28	2.23
NODE_101141_length_1872_cov_2.722624_g35092_i0	1872	67.79	NODE_101141_length_1872_cov_2.722624_g35092_i0	60	4.7786	NODE_101141_length_1872_cov_2.722624_g35092_i0	416348	cellular_organisms	Archaea	Euryarchaeota	Stenosarchaea_group	Halobacteria	Haloferacales	Halorubraceae	Halorubrum	Halorubrum_lacusprofundi	Halorubrum_lacusprofundi_ATCC_49239
NODE_101142_length_1872_cov_2.375208_g35093_i0	1872	35.79	NODE_101142_length_1872_cov_2.375208_g35093_i0	28	2.242	NODE_101142_length_1872_cov_2.375208_g35093_i0	34712	cellular_organisms	Eukaryota	Opisthokonta	Metazoa	Eumetazoa	Bilateria	Protostomia	Ecdysozoa	Panarthropoda	Arthropoda	Mandibulata	Pancrustacea	Hexapoda	Insecta	Dicondylia	Pterygota	Neoptera	Endopterygota	Hymenoptera	Apocrita	Aculeata	Formicoidea	Formicidae	Myrmicinae	Attini	Mycocepurus	Mycocepurus_smithii
NODE_101143_length_1872_cov_2.272374_g35094_i0	1872	38.19	NODE_101143_length_1872_cov_2.272374_g35094_i0	47	3.7432
NODE_101144_length_1872_cov_1.956643_g35095_i0	1872	31.73	NODE_101144_length_1872_cov_1.956643_g35095_i0	26	2.0707
NODE_101146_length_1871_cov_308.650723_g13645_i13	1871	44.25	NODE_101146_length_1871_cov_308.650723_g13645_i13	224	17.9456	NODE_101146_length_1871_cov_308.650723_g13645_i13	107213	cellular_organisms	Eukaryota	Opisthokonta	Metazoa	Eumetazoa	Bilateria	Protostomia	Ecdysozoa	Panarthropoda	Arthropoda	Mandibulata	Pancrustacea	Hexapoda	Insecta	Dicondylia	Pterygota	Neoptera	Endopterygota	Coleoptera	Polyphaga	Cucujiformia	Chrysomeloidea	Chrysomelidae	Galerucinae	Luperini	Diabroticina	Diabroticites	Diabrotica	Diabrotica_balteata
NODE_101147_length_1871_cov_305.257508_g35096_i0	1871	29.98	NODE_101147_length_1871_cov_305.257508_g35096_i0	4235	337.471
NODE_101149_length_1871_cov_263.904894_g15660_i1	1871	47.3	NODE_101149_length_1871_cov_263.904894_g15660_i1	525	41.8352
NODE_10114_length_8316_cov_20.985564_g291_i2	8316	32.15	NODE_10114_length_8316_cov_20.985564_g291_i2	330	5.9164	NODE_10114_length_8316_cov_20.985564_g291_i2	1587174	cellular_organisms	Eukaryota	Opisthokonta	Metazoa	Eumetazoa	Bilateria	Protostomia	Ecdysozoa	Panarthropoda	Arthropoda	Mandibulata	Pancrustacea	Hexapoda	Insecta	Dicondylia	Pterygota	Neoptera	Endopterygota	Coleoptera	Polyphaga	Cucujiformia	Chrysomeloidea	Chrysomelidae	Chrysomelinae	Chrysomelini	Chrysolina	Chrysolina_oricalcia
NODE_101152_length_1871_cov_112.753615_g35098_i0	1871	35.65	NODE_101152_length_1871_cov_112.753615_g35098_i0	203	16.1763	NODE_101152_length_1871_cov_112.753615_g35098_i0	1587174	cellular_organisms	Eukaryota	Opisthokonta	Metazoa	Eumetazoa	Bilateria	Protostomia	Ecdysozoa	Panarthropoda	Arthropoda	Mandibulata	Pancrustacea	Hexapoda	Insecta	Dicondylia	Pterygota	Neoptera	Endopterygota	Coleoptera	Polyphaga	Cucujiformia	Chrysomeloidea	Chrysomelidae	Chrysomelinae	Chrysomelini	Chrysolina	Chrysolina_oricalcia
NODE_101153_length_1871_cov_54.196885_g35099_i0	1871	33.89	NODE_101153_length_1871_cov_54.196885_g35099_i0	78	6.2155
NODE_101154_length_1871_cov_46.220245_g35100_i0	1871	32.18	NODE_101154_length_1871_cov_46.220245_g35100_i0	258	20.559	NODE_101154_length_1871_cov_46.220245_g35100_i0	7539	cellular_organisms	Eukaryota	Opisthokonta	Metazoa	Eumetazoa	Bilateria	Protostomia	Ecdysozoa	Panarthropoda	Arthropoda	Mandibulata	Pancrustacea	Hexapoda	Insecta	Dicondylia	Pterygota	Neoptera	Endopterygota	Coleoptera	Polyphaga	Cucujiformia	Chrysomeloidea	Chrysomelidae	Chrysomelinae	Doryphorini	Leptinotarsa	Leptinotarsa_decemlineata
NODE_101155_length_1871_cov_46.060067_g1_i39187	1871	38.75	NODE_101155_length_1871_cov_46.060067_g1_i39187	83	6.6139	NODE_101155_length_1871_cov_46.060067_g1_i39187	1587174	cellular_organisms	Eukaryota	Opisthokonta	Metazoa	Eumetazoa	Bilateria	Protostomia	Ecdysozoa	Panarthropoda	Arthropoda	Mandibulata	Pancrustacea	Hexapoda	Insecta	Dicondylia	Pterygota	Neoptera	Endopterygota	Coleoptera	Polyphaga	Cucujiformia	Chrysomeloidea	Chrysomelidae	Chrysomelinae	Chrysomelini	Chrysolina	Chrysolina_oricalcia
NODE_101156_length_1871_cov_40.878754_g494_i10	1871	35.7	NODE_101156_length_1871_cov_40.878754_g494_i10	134	10.6779	NODE_101156_length_1871_cov_40.878754_g494_i10	217634	cellular_organisms	Eukaryota	Opisthokonta	Metazoa	Eumetazoa	Bilateria	Protostomia	Ecdysozoa	Panarthropoda	Arthropoda	Mandibulata	Pancrustacea	Hexapoda	Insecta	Dicondylia	Pterygota	Neoptera	Endopterygota	Coleoptera	Polyphaga	Cucujiformia	Chrysomeloidea	Cerambycidae	Lamiinae	Lamiini	Anoplophora	Anoplophora_glabripennis
NODE_101157_length_1871_cov_38.470523_g35101_i0	1871	35.97	NODE_101157_length_1871_cov_38.470523_g35101_i0	168	13.3873	NODE_101157_length_1871_cov_38.470523_g35101_i0	1431903	cellular_organisms	Eukaryota	Opisthokonta	Metazoa	Eumetazoa	Bilateria	Protostomia	Ecdysozoa	Panarthropoda	Arthropoda	Mandibulata	Pancrustacea	Hexapoda	Insecta	Dicondylia	Pterygota	Neoptera	Endopterygota	Coleoptera	Polyphaga	Cucujiformia	Cucujoidea	Nitidulidae	Meligethinae	Brassicogethes	Brassicogethes_aeneus
NODE_101158_length_1871_cov_35.234149_g35102_i0	1871	33.08	NODE_101158_length_1871_cov_35.234149_g35102_i0	166	13.2279
NODE_101159_length_1871_cov_28.034483_g35103_i0	1871	34.95	NODE_101159_length_1871_cov_28.034483_g35103_i0	496	39.5243
NODE_101161_length_1871_cov_22.586763_g35104_i0	1871	30.73	NODE_101161_length_1871_cov_22.586763_g35104_i0	197	15.6982	NODE_101161_length_1871_cov_22.586763_g35104_i0	1431903	cellular_organisms	Eukaryota	Opisthokonta	Metazoa	Eumetazoa	Bilateria	Protostomia	Ecdysozoa	Panarthropoda	Arthropoda	Mandibulata	Pancrustacea	Hexapoda	Insecta	Dicondylia	Pterygota	Neoptera	Endopterygota	Coleoptera	Polyphaga	Cucujiformia	Cucujoidea	Nitidulidae	Meligethinae	Brassicogethes	Brassicogethes_aeneus
NODE_101163_length_1871_cov_20.247497_g1_i39188	1871	35.11	NODE_101163_length_1871_cov_20.247497_g1_i39188	96	7.6499
NODE_101164_length_1871_cov_19.547831_g514_i3	1871	33.08	NODE_101164_length_1871_cov_19.547831_g514_i3	62	4.9405
NODE_101165_length_1871_cov_15.526140_g35105_i0	1871	38.43	NODE_101165_length_1871_cov_15.526140_g35105_i0	279	22.2324
NODE_101166_length_1871_cov_13.770300_g35106_i0	1871	32.66	NODE_101166_length_1871_cov_13.770300_g35106_i0	163	12.9888	NODE_101166_length_1871_cov_13.770300_g35106_i0	1587174	cellular_organisms	Eukaryota	Opisthokonta	Metazoa	Eumetazoa	Bilateria	Protostomia	Ecdysozoa	Panarthropoda	Arthropoda	Mandibulata	Pancrustacea	Hexapoda	Insecta	Dicondylia	Pterygota	Neoptera	Endopterygota	Coleoptera	Polyphaga	Cucujiformia	Chrysomeloidea	Chrysomelidae	Chrysomelinae	Chrysomelini	Chrysolina	Chrysolina_oricalcia
NODE_101168_length_1871_cov_10.639043_g35107_i0	1871	40.19	NODE_101168_length_1871_cov_10.639043_g35107_i0	159	12.6701
NODE_101169_length_1871_cov_10.316463_g9993_i1	1871	35.81	NODE_101169_length_1871_cov_10.316463_g9993_i1	79	6.2952	NODE_101169_length_1871_cov_10.316463_g9993_i1	1587174	cellular_organisms	Eukaryota	Opisthokonta	Metazoa	Eumetazoa	Bilateria	Protostomia	Ecdysozoa	Panarthropoda	Arthropoda	Mandibulata	Pancrustacea	Hexapoda	Insecta	Dicondylia	Pterygota	Neoptera	Endopterygota	Coleoptera	Polyphaga	Cucujiformia	Chrysomeloidea	Chrysomelidae	Chrysomelinae	Chrysomelini	Chrysolina	Chrysolina_oricalcia
NODE_10116_length_8315_cov_70.451953_g1_i7944	8315	33.52	NODE_10116_length_8315_cov_70.451953_g1_i7944	952	17.0699	NODE_10116_length_8315_cov_70.451953_g1_i7944	80249	cellular_organisms	Eukaryota	Opisthokonta	Metazoa	Eumetazoa	Bilateria	Protostomia	Ecdysozoa	Panarthropoda	Arthropoda	Mandibulata	Pancrustacea	Hexapoda	Insecta	Dicondylia	Pterygota	Neoptera	Endopterygota	Coleoptera	Polyphaga	Cucujiformia	Chrysomeloidea	Chrysomelidae	Chrysomelinae	Chrysomelini	Phaedon	Phaedon_cochleariae
NODE_101170_length_1871_cov_9.635706_g35108_i0	1871	36.77	NODE_101170_length_1871_cov_9.635706_g35108_i0	107	8.5264	NODE_101170_length_1871_cov_9.635706_g35108_i0	878968	cellular_organisms	Eukaryota	Opisthokonta	Metazoa	Eumetazoa	Bilateria	Protostomia	Ecdysozoa	Panarthropoda	Arthropoda	Mandibulata	Pancrustacea	Hexapoda	Insecta	Dicondylia	Pterygota	Neoptera	Endopterygota	Coleoptera	Polyphaga	Cucujiformia	Chrysomeloidea	Cerambycidae	Lepturinae	Lepturini	Rutpela	Rutpela_maculata
NODE_101171_length_1871_cov_9.572303_g1_i39189	1871	36.24	NODE_101171_length_1871_cov_9.572303_g1_i39189	101	8.0483	NODE_101171_length_1871_cov_9.572303_g1_i39189	878056	cellular_organisms	Eukaryota	Opisthokonta	Metazoa	Eumetazoa	Bilateria	Protostomia	Ecdysozoa	Panarthropoda	Arthropoda	Mandibulata	Pancrustacea	Hexapoda	Insecta	Dicondylia	Pterygota	Neoptera	Endopterygota	Coleoptera	Adephaga	Caraboidea	Carabidae	Nebriinae	Nebriini	Leistus	Leistus_spinibarbis
NODE_101172_length_1871_cov_9.241935_g1_i39190	1871	38.16	NODE_101172_length_1871_cov_9.241935_g1_i39190	56	4.4624	NODE_101172_length_1871_cov_9.241935_g1_i39190	115357	cellular_organisms	Eukaryota	Opisthokonta	Metazoa	Eumetazoa	Bilateria	Protostomia	Ecdysozoa	Panarthropoda	Arthropoda	Mandibulata	Pancrustacea	Hexapoda	Insecta	Dicondylia	Pterygota	Neoptera	Endopterygota	Coleoptera	Polyphaga	Cucujiformia	Coccinelloidea	Coccinellidae	Coccinellinae	Coccinellini	Harmonia	Harmonia_axyridis
NODE_101173_length_1871_cov_9.200779_g35109_i0	1871	37.36	NODE_101173_length_1871_cov_9.200779_g35109_i0	136	10.8373
NODE_101174_length_1871_cov_9.137375_g35110_i0	1871	37.63	NODE_101174_length_1871_cov_9.137375_g35110_i0	51	4.064	NODE_101174_length_1871_cov_9.137375_g35110_i0	1271742	cellular_organisms	Eukaryota	Opisthokonta	Metazoa	Eumetazoa	Bilateria	Protostomia	Ecdysozoa	Panarthropoda	Arthropoda	Mandibulata	Pancrustacea	Hexapoda	Insecta	Dicondylia	Pterygota	Neoptera	Endopterygota	Amphiesmenoptera	Trichoptera	Integripalpia	Plenitentoria	Limnephiloidea	Limnephilidae	Limnephilinae	Limnephilini	Glyphotaelius	Glyphotaelius_pellucidus
NODE_101175_length_1871_cov_9.050612_g35111_i0	1871	36.88	NODE_101175_length_1871_cov_9.050612_g35111_i0	135	10.7576	NODE_101175_length_1871_cov_9.050612_g35111_i0	1539398	cellular_organisms	Eukaryota	Opisthokonta	Metazoa	Eumetazoa	Bilateria	Protostomia	Ecdysozoa	Panarthropoda	Arthropoda	Mandibulata	Pancrustacea	Hexapoda	Insecta	Dicondylia	Pterygota	Neoptera	Endopterygota	Hymenoptera	Apocrita	Parasitoida	Ichneumonoidea	Ichneumonidae	Ophioninae	Ophion_group	Ophion	Ophion_luteus
NODE_101176_length_1871_cov_7.506674_g35112_i0	1871	39.76	NODE_101176_length_1871_cov_7.506674_g35112_i0	118	9.403	NODE_101176_length_1871_cov_7.506674_g35112_i0	758706	cellular_organisms	Eukaryota	Opisthokonta	Metazoa	Eumetazoa	Bilateria	Protostomia	Ecdysozoa	Panarthropoda	Arthropoda	Mandibulata	Pancrustacea	Hexapoda	Insecta	Dicondylia	Pterygota	Neoptera	Endopterygota	Amphiesmenoptera	Lepidoptera	Glossata	Neolepidoptera	Heteroneura	Ditrysia	Apoditrysia	Tortricoidea	Tortricidae	Tortricinae	Tortricini	Acleris	Acleris_emargana
NODE_101177_length_1871_cov_5.974416_g18576_i1	1871	34.15	NODE_101177_length_1871_cov_5.974416_g18576_i1	69	5.4983
NODE_101178_length_1871_cov_5.953838_g35113_i0	1871	30.63	NODE_101178_length_1871_cov_5.953838_g35113_i0	101	8.0483
NODE_101179_length_1871_cov_5.522247_g1062_i25	1871	38.75	NODE_101179_length_1871_cov_5.522247_g1062_i25	36	2.8687	NODE_101179_length_1871_cov_5.522247_g1062_i25	7084	cellular_organisms	Eukaryota	Opisthokonta	Metazoa	Eumetazoa	Bilateria	Protostomia	Ecdysozoa	Panarthropoda	Arthropoda	Mandibulata	Pancrustacea	Hexapoda	Insecta	Dicondylia	Pterygota	Neoptera	Endopterygota	Coleoptera	Polyphaga	Cucujiformia	Coccinelloidea	Coccinellidae	Coccinellinae	Coccinellini	Adalia	Adalia_bipunctata
NODE_10117_length_8315_cov_17.873938_g948_i0	8315	36.16	NODE_10117_length_8315_cov_17.873938_g948_i0	688	12.3362
NODE_101180_length_1871_cov_5.246941_g27909_i1	1871	36.61	NODE_101180_length_1871_cov_5.246941_g27909_i1	30	2.3906	NODE_101180_length_1871_cov_5.246941_g27909_i1	767470	cellular_organisms	Eukaryota	Opisthokonta	Metazoa	Eumetazoa	Bilateria	Protostomia	Ecdysozoa	Panarthropoda	Arthropoda	Mandibulata	Pancrustacea	Hexapoda	Insecta	Dicondylia	Pterygota	Neoptera	Endopterygota	Coleoptera	Adephaga	Caraboidea	Carabidae	Harpalinae	Pterostichini	Pterostichus	Steropus	Pterostichus_madidus
NODE_101182_length_1871_cov_4.305339_g35114_i0	1871	38.38	NODE_101182_length_1871_cov_4.305339_g35114_i0	73	5.8171	NODE_101182_length_1871_cov_4.305339_g35114_i0	390379	cellular_organisms	Eukaryota	Opisthokonta	Metazoa	Eumetazoa	Bilateria	Deuterostomia	Chordata	Craniata	Vertebrata	Gnathostomata	Teleostomi	Euteleostomi	Actinopterygii	Actinopteri	Neopterygii	Teleostei	Osteoglossocephalai	Clupeocephala	Euteleosteomorpha	Neoteleostei	Eurypterygia	Ctenosquamata	Acanthomorphata	Euacanthomorphacea	Percomorphaceae	Batrachoidaria	Batrachoidiformes	Batrachoididae	Thalassophyrininae	Thalassophryne	Thalassophryne_amazonica
NODE_101184_length_1871_cov_3.858176_g35115_i0	1871	35.28	NODE_101184_length_1871_cov_3.858176_g35115_i0	65	5.1796	NODE_101184_length_1871_cov_3.858176_g35115_i0	934829	cellular_organisms	Eukaryota	Opisthokonta	Metazoa	Eumetazoa	Bilateria	Protostomia	Ecdysozoa	Panarthropoda	Arthropoda	Mandibulata	Pancrustacea	Hexapoda	Insecta	Dicondylia	Pterygota	Neoptera	Endopterygota	Amphiesmenoptera	Lepidoptera	Glossata	Neolepidoptera	Heteroneura	Ditrysia	Obtectomera	Geometroidea	Geometridae	Ennominae	Crocallis	Crocallis_elinguaria
NODE_101185_length_1871_cov_3.854839_g35116_i0	1871	30.41	NODE_101185_length_1871_cov_3.854839_g35116_i0	67	5.339	NODE_101185_length_1871_cov_3.854839_g35116_i0	1587174	cellular_organisms	Eukaryota	Opisthokonta	Metazoa	Eumetazoa	Bilateria	Protostomia	Ecdysozoa	Panarthropoda	Arthropoda	Mandibulata	Pancrustacea	Hexapoda	Insecta	Dicondylia	Pterygota	Neoptera	Endopterygota	Coleoptera	Polyphaga	Cucujiformia	Chrysomeloidea	Chrysomelidae	Chrysomelinae	Chrysomelini	Chrysolina	Chrysolina_oricalcia
NODE_101186_length_1871_cov_3.312013_g35117_i0	1871	47.78	NODE_101186_length_1871_cov_3.312013_g35117_i0	47	3.7452
NODE_101187_length_1871_cov_3.194661_g35118_i0	1871	35.97	NODE_101187_length_1871_cov_3.194661_g35118_i0	76	6.0561	NODE_101187_length_1871_cov_3.194661_g35118_i0	662956	cellular_organisms	Eukaryota	Opisthokonta	Metazoa	Eumetazoa	Bilateria	Protostomia	Ecdysozoa	Panarthropoda	Arthropoda	Mandibulata	Pancrustacea	Hexapoda	Insecta	Dicondylia	Pterygota	Neoptera	Endopterygota	Coleoptera	Polyphaga	Staphyliniformia	Staphylinoidea	Staphylinidae	Staphylininae_group	Staphylininae	Staphylinini	Ocypus	Ocypus_olens
NODE_101188_length_1871_cov_2.817575_g35119_i0	1871	35.17	NODE_101188_length_1871_cov_2.817575_g35119_i0	59	4.7015
NODE_101189_length_1871_cov_2.724138_g35120_i0	1871	36.24	NODE_101189_length_1871_cov_2.724138_g35120_i0	62	4.9405
NODE_10118_length_8314_cov_178.757432_g1_i7945	8314	34.72	NODE_10118_length_8314_cov_178.757432_g1_i7945	2017	36.1703	NODE_10118_length_8314_cov_178.757432_g1_i7945	1587174	cellular_organisms	Eukaryota	Opisthokonta	Metazoa	Eumetazoa	Bilateria	Protostomia	Ecdysozoa	Panarthropoda	Arthropoda	Mandibulata	Pancrustacea	Hexapoda	Insecta	Dicondylia	Pterygota	Neoptera	Endopterygota	Coleoptera	Polyphaga	Cucujiformia	Chrysomeloidea	Chrysomelidae	Chrysomelinae	Chrysomelini	Chrysolina	Chrysolina_oricalcia
NODE_101190_length_1871_cov_2.601224_g35121_i0	1871	34.53	NODE_101190_length_1871_cov_2.601224_g35121_i0	39	3.1078
NODE_101191_length_1871_cov_2.315907_g35122_i0	1871	33.3	NODE_101191_length_1871_cov_2.315907_g35122_i0	35	2.789
NODE_101192_length_1871_cov_2.143493_g35123_i0	1871	40.51	NODE_101192_length_1871_cov_2.143493_g35123_i0	36	2.8687
NODE_101193_length_1870_cov_532.585420_g35124_i0	1870	38.07	NODE_101193_length_1870_cov_532.585420_g35124_i0	358	28.5429	NODE_101193_length_1870_cov_532.585420_g35124_i0	1587174	cellular_organisms	Eukaryota	Opisthokonta	Metazoa	Eumetazoa	Bilateria	Protostomia	Ecdysozoa	Panarthropoda	Arthropoda	Mandibulata	Pancrustacea	Hexapoda	Insecta	Dicondylia	Pterygota	Neoptera	Endopterygota	Coleoptera	Polyphaga	Cucujiformia	Chrysomeloidea	Chrysomelidae	Chrysomelinae	Chrysomelini	Chrysolina	Chrysolina_oricalcia
NODE_101195_length_1870_cov_146.145242_g31326_i1	1870	32.41	NODE_101195_length_1870_cov_146.145242_g31326_i1	227	18.0984
NODE_101198_length_1870_cov_103.111853_g35125_i0	1870	31.18	NODE_101198_length_1870_cov_103.111853_g35125_i0	200	15.9457	NODE_101198_length_1870_cov_103.111853_g35125_i0	80249	cellular_organisms	Eukaryota	Opisthokonta	Metazoa	Eumetazoa	Bilateria	Protostomia	Ecdysozoa	Panarthropoda	Arthropoda	Mandibulata	Pancrustacea	Hexapoda	Insecta	Dicondylia	Pterygota	Neoptera	Endopterygota	Coleoptera	Polyphaga	Cucujiformia	Chrysomeloidea	Chrysomelidae	Chrysomelinae	Chrysomelini	Phaedon	Phaedon_cochleariae
NODE_101199_length_1870_cov_96.276016_g4014_i2	1870	37.97	NODE_101199_length_1870_cov_96.276016_g4014_i2	391	31.1739	NODE_101199_length_1870_cov_96.276016_g4014_i2	1587174	cellular_organisms	Eukaryota	Opisthokonta	Metazoa	Eumetazoa	Bilateria	Protostomia	Ecdysozoa	Panarthropoda	Arthropoda	Mandibulata	Pancrustacea	Hexapoda	Insecta	Dicondylia	Pterygota	Neoptera	Endopterygota	Coleoptera	Polyphaga	Cucujiformia	Chrysomeloidea	Chrysomelidae	Chrysomelinae	Chrysomelini	Chrysolina	Chrysolina_oricalcia
NODE_10119_length_8314_cov_69.503822_g1_i7946	8314	38.65	NODE_10119_length_8314_cov_69.503822_g1_i7946	326	5.8461	NODE_10119_length_8314_cov_69.503822_g1_i7946	2598218	cellular_organisms	Eukaryota	Opisthokonta	Metazoa	Eumetazoa	Bilateria	Protostomia	Ecdysozoa	Panarthropoda	Arthropoda	Mandibulata	Pancrustacea	Hexapoda	Insecta	Dicondylia	Pterygota	Neoptera	Endopterygota	Coleoptera	Polyphaga	Cucujiformia	Chrysomeloidea	Chrysomelidae	Galerucinae	Alticini	Psylliodes	Psylliodes_chrysocephala
NODE_1011_length_15762_cov_117.598572_g1_i907	15762	35.27	NODE_1011_length_15762_cov_117.598572_g1_i907	913	8.6361	NODE_1011_length_15762_cov_117.598572_g1_i907	1587174	cellular_organisms	Eukaryota	Opisthokonta	Metazoa	Eumetazoa	Bilateria	Protostomia	Ecdysozoa	Panarthropoda	Arthropoda	Mandibulata	Pancrustacea	Hexapoda	Insecta	Dicondylia	Pterygota	Neoptera	Endopterygota	Coleoptera	Polyphaga	Cucujiformia	Chrysomeloidea	Chrysomelidae	Chrysomelinae	Chrysomelini	Chrysolina	Chrysolina_oricalcia
NODE_101200_length_1870_cov_83.306622_g1_i39193	1870	42.57	NODE_101200_length_1870_cov_83.306622_g1_i39193	170	13.5539	NODE_101200_length_1870_cov_83.306622_g1_i39193	80249	cellular_organisms	Eukaryota	Opisthokonta	Metazoa	Eumetazoa	Bilateria	Protostomia	Ecdysozoa	Panarthropoda	Arthropoda	Mandibulata	Pancrustacea	Hexapoda	Insecta	Dicondylia	Pterygota	Neoptera	Endopterygota	Coleoptera	Polyphaga	Cucujiformia	Chrysomeloidea	Chrysomelidae	Chrysomelinae	Chrysomelini	Phaedon	Phaedon_cochleariae
NODE_101203_length_1870_cov_51.846411_g35127_i0	1870	38.56	NODE_101203_length_1870_cov_51.846411_g35127_i0	848	67.61	NODE_101203_length_1870_cov_51.846411_g35127_i0	878968	cellular_organisms	Eukaryota	Opisthokonta	Metazoa	Eumetazoa	Bilateria	Protostomia	Ecdysozoa	Panarthropoda	Arthropoda	Mandibulata	Pancrustacea	Hexapoda	Insecta	Dicondylia	Pterygota	Neoptera	Endopterygota	Coleoptera	Polyphaga	Cucujiformia	Chrysomeloidea	Cerambycidae	Lepturinae	Lepturini	Rutpela	Rutpela_maculata
NODE_101205_length_1870_cov_35.619922_g1_i39194	1870	35.99	NODE_101205_length_1870_cov_35.619922_g1_i39194	82	6.5378	NODE_101205_length_1870_cov_35.619922_g1_i39194	1587174	cellular_organisms	Eukaryota	Opisthokonta	Metazoa	Eumetazoa	Bilateria	Protostomia	Ecdysozoa	Panarthropoda	Arthropoda	Mandibulata	Pancrustacea	Hexapoda	Insecta	Dicondylia	Pterygota	Neoptera	Endopterygota	Coleoptera	Polyphaga	Cucujiformia	Chrysomeloidea	Chrysomelidae	Chrysomelinae	Chrysomelini	Chrysolina	Chrysolina_oricalcia
NODE_101207_length_1870_cov_28.125765_g35128_i0	1870	29.3	NODE_101207_length_1870_cov_28.125765_g35128_i0	390	31.0942
NODE_101208_length_1870_cov_24.904841_g2571_i3	1870	33.26	NODE_101208_length_1870_cov_24.904841_g2571_i3	310	24.7159
NODE_101209_length_1870_cov_21.741792_g1_i39196	1870	36.31	NODE_101209_length_1870_cov_21.741792_g1_i39196	67	5.3418
NODE_10120_length_8314_cov_48.470089_g709_i2	8314	36.47	NODE_10120_length_8314_cov_48.470089_g709_i2	466	8.3567	NODE_10120_length_8314_cov_48.470089_g709_i2	1587174	cellular_organisms	Eukaryota	Opisthokonta	Metazoa	Eumetazoa	Bilateria	Protostomia	Ecdysozoa	Panarthropoda	Arthropoda	Mandibulata	Pancrustacea	Hexapoda	Insecta	Dicondylia	Pterygota	Neoptera	Endopterygota	Coleoptera	Polyphaga	Cucujiformia	Chrysomeloidea	Chrysomelidae	Chrysomelinae	Chrysomelini	Chrysolina	Chrysolina_oricalcia
NODE_101210_length_1870_cov_21.411797_g20413_i3	1870	31.93	NODE_101210_length_1870_cov_21.411797_g20413_i3	187	14.9093	NODE_101210_length_1870_cov_21.411797_g20413_i3	1437191	cellular_organisms	Eukaryota	Opisthokonta	Metazoa	Eumetazoa	Bilateria	Protostomia	Ecdysozoa	Panarthropoda	Arthropoda	Mandibulata	Pancrustacea	Hexapoda	Insecta	Dicondylia	Pterygota	Neoptera	Endopterygota	Hymenoptera	Apocrita	Aculeata	Apoidea	Megachilidae	Megachilinae	Osmiini	Osmia	Osmia_bicornis	Osmia_bicornis_bicornis
NODE_101211_length_1870_cov_18.279911_g35129_i0	1870	41.5	NODE_101211_length_1870_cov_18.279911_g35129_i0	245	19.5335
NODE_101213_length_1870_cov_16.314969_g7147_i6	1870	35.45	NODE_101213_length_1870_cov_16.314969_g7147_i6	95	7.5742
NODE_101214_length_1870_cov_16.120200_g35130_i0	1870	39.89	NODE_101214_length_1870_cov_16.120200_g35130_i0	331	26.3902
NODE_101215_length_1870_cov_13.912632_g13907_i1	1870	36.68	NODE_101215_length_1870_cov_13.912632_g13907_i1	119	9.4877	NODE_101215_length_1870_cov_13.912632_g13907_i1	217634	cellular_organisms	Eukaryota	Opisthokonta	Metazoa	Eumetazoa	Bilateria	Protostomia	Ecdysozoa	Panarthropoda	Arthropoda	Mandibulata	Pancrustacea	Hexapoda	Insecta	Dicondylia	Pterygota	Neoptera	Endopterygota	Coleoptera	Polyphaga	Cucujiformia	Chrysomeloidea	Cerambycidae	Lamiinae	Lamiini	Anoplophora	Anoplophora_glabripennis
NODE_101216_length_1870_cov_13.853645_g14194_i2	1870	26.2	NODE_101216_length_1870_cov_13.853645_g14194_i2	111	8.8499
NODE_101217_length_1870_cov_10.726210_g35131_i0	1870	32.19	NODE_101217_length_1870_cov_10.726210_g35131_i0	82	6.5378
NODE_101218_length_1870_cov_10.696160_g1_i39198	1870	33.48	NODE_101218_length_1870_cov_10.696160_g1_i39198	59	4.704	NODE_101218_length_1870_cov_10.696160_g1_i39198	61484	cellular_organisms	Eukaryota	Opisthokonta	Metazoa	Eumetazoa	Bilateria	Protostomia	Ecdysozoa	Panarthropoda	Arthropoda	Mandibulata	Pancrustacea	Hexapoda	Insecta	Dicondylia	Pterygota	Neoptera	Polyneoptera	Phasmatodea	Timematodea	Timematoidea	Timematidae	Timema	Timema_tahoe
NODE_101219_length_1870_cov_9.834168_g24784_i8	1870	35.56	NODE_101219_length_1870_cov_9.834168_g24784_i8	77	6.1391	NODE_101219_length_1870_cov_9.834168_g24784_i8	1587174	cellular_organisms	Eukaryota	Opisthokonta	Metazoa	Eumetazoa	Bilateria	Protostomia	Ecdysozoa	Panarthropoda	Arthropoda	Mandibulata	Pancrustacea	Hexapoda	Insecta	Dicondylia	Pterygota	Neoptera	Endopterygota	Coleoptera	Polyphaga	Cucujiformia	Chrysomeloidea	Chrysomelidae	Chrysomelinae	Chrysomelini	Chrysolina	Chrysolina_oricalcia
NODE_10121_length_8313_cov_83.227306_g1_i7947	8313	34.55	NODE_10121_length_8313_cov_83.227306_g1_i7947	2541	45.5725	NODE_10121_length_8313_cov_83.227306_g1_i7947	1587174	cellular_organisms	Eukaryota	Opisthokonta	Metazoa	Eumetazoa	Bilateria	Protostomia	Ecdysozoa	Panarthropoda	Arthropoda	Mandibulata	Pancrustacea	Hexapoda	Insecta	Dicondylia	Pterygota	Neoptera	Endopterygota	Coleoptera	Polyphaga	Cucujiformia	Chrysomeloidea	Chrysomelidae	Chrysomelinae	Chrysomelini	Chrysolina	Chrysolina_oricalcia
NODE_101220_length_1870_cov_7.802449_g1_i39199	1870	34.06	NODE_101220_length_1870_cov_7.802449_g1_i39199	81	6.458	NODE_101220_length_1870_cov_7.802449_g1_i39199	467358	cellular_organisms	Eukaryota	Opisthokonta	Metazoa	Eumetazoa	Bilateria	Protostomia	Ecdysozoa	Panarthropoda	Arthropoda	Mandibulata	Pancrustacea	Hexapoda	Insecta	Dicondylia	Pterygota	Neoptera	Endopterygota	Coleoptera	Polyphaga	Cucujiformia	Curculionoidea	Curculionidae	Ceutorhynchinae	Ceutorhynchus	Ceutorhynchus_assimilis
NODE_101221_length_1870_cov_6.422927_g35132_i0	1870	38.61	NODE_101221_length_1870_cov_6.422927_g35132_i0	131	10.4445	NODE_101221_length_1870_cov_6.422927_g35132_i0	1587174	cellular_organisms	Eukaryota	Opisthokonta	Metazoa	Eumetazoa	Bilateria	Protostomia	Ecdysozoa	Panarthropoda	Arthropoda	Mandibulata	Pancrustacea	Hexapoda	Insecta	Dicondylia	Pterygota	Neoptera	Endopterygota	Coleoptera	Polyphaga	Cucujiformia	Chrysomeloidea	Chrysomelidae	Chrysomelinae	Chrysomelini	Chrysolina	Chrysolina_oricalcia
NODE_101222_length_1870_cov_6.180857_g35133_i0	1870	36.52	NODE_101222_length_1870_cov_6.180857_g35133_i0	105	8.3715
NODE_101223_length_1870_cov_6.178075_g35134_i0	1870	35.88	NODE_101223_length_1870_cov_6.178075_g35134_i0	93	7.4546
NODE_101224_length_1870_cov_5.598219_g35135_i0	1870	30.64	NODE_101224_length_1870_cov_5.598219_g35135_i0	101	8.0526	NODE_101224_length_1870_cov_5.598219_g35135_i0	1431903	cellular_organisms	Eukaryota	Opisthokonta	Metazoa	Eumetazoa	Bilateria	Protostomia	Ecdysozoa	Panarthropoda	Arthropoda	Mandibulata	Pancrustacea	Hexapoda	Insecta	Dicondylia	Pterygota	Neoptera	Endopterygota	Coleoptera	Polyphaga	Cucujiformia	Cucujoidea	Nitidulidae	Meligethinae	Brassicogethes	Brassicogethes_aeneus
NODE_101225_length_1870_cov_5.449082_g35136_i0	1870	35.56	NODE_101225_length_1870_cov_5.449082_g35136_i0	106	8.4512
NODE_101226_length_1870_cov_4.734558_g35137_i0	1870	30.05	NODE_101226_length_1870_cov_4.734558_g35137_i0	71	5.6607
NODE_101227_length_1870_cov_4.511408_g35138_i0	1870	34.33	NODE_101227_length_1870_cov_4.511408_g35138_i0	133	10.6039
NODE_101228_length_1870_cov_4.108514_g35139_i0	1870	36.36	NODE_101228_length_1870_cov_4.108514_g35139_i0	43	3.4283
NODE_101229_length_1870_cov_3.964942_g16145_i1	1870	33.74	NODE_101229_length_1870_cov_3.964942_g16145_i1	67	5.3418
NODE_101230_length_1870_cov_3.890929_g35140_i0	1870	36.63	NODE_101230_length_1870_cov_3.890929_g35140_i0	106	8.4512	NODE_101230_length_1870_cov_3.890929_g35140_i0	1587174	cellular_organisms	Eukaryota	Opisthokonta	Metazoa	Eumetazoa	Bilateria	Protostomia	Ecdysozoa	Panarthropoda	Arthropoda	Mandibulata	Pancrustacea	Hexapoda	Insecta	Dicondylia	Pterygota	Neoptera	Endopterygota	Coleoptera	Polyphaga	Cucujiformia	Chrysomeloidea	Chrysomelidae	Chrysomelinae	Chrysomelini	Chrysolina	Chrysolina_oricalcia
NODE_101231_length_1870_cov_3.810239_g35141_i0	1870	34.12	NODE_101231_length_1870_cov_3.810239_g35141_i0	56	4.4648	NODE_101231_length_1870_cov_3.810239_g35141_i0	988049	cellular_organisms	Eukaryota	Opisthokonta	Metazoa	Eumetazoa	Bilateria	Protostomia	Ecdysozoa	Panarthropoda	Arthropoda	Mandibulata	Pancrustacea	Hexapoda	Insecta	Dicondylia	Pterygota	Neoptera	Endopterygota	Amphiesmenoptera	Lepidoptera	Glossata	Neolepidoptera	Heteroneura	Ditrysia	Obtectomera	Noctuoidea	Noctuidae	Noctuinae	Noctuini	Xestia	Xestia_xanthographa
NODE_101232_length_1870_cov_3.656650_g35142_i0	1870	31.07	NODE_101232_length_1870_cov_3.656650_g35142_i0	40	3.1891
NODE_101233_length_1870_cov_2.642181_g35143_i0	1870	34.71	NODE_101233_length_1870_cov_2.642181_g35143_i0	54	4.3054	NODE_101233_length_1870_cov_2.642181_g35143_i0	1271730	cellular_organisms	Eukaryota	Opisthokonta	Metazoa	Eumetazoa	Bilateria	Protostomia	Ecdysozoa	Panarthropoda	Arthropoda	Mandibulata	Pancrustacea	Hexapoda	Insecta	Dicondylia	Pterygota	Neoptera	Endopterygota	Amphiesmenoptera	Trichoptera	Integripalpia	Plenitentoria	Limnephiloidea	Limnephilidae	Limnephilinae	Limnephilini	Limnephilus	Limnephilus_marmoratus
NODE_101234_length_1870_cov_2.539789_g35144_i0	1870	36.04	NODE_101234_length_1870_cov_2.539789_g35144_i0	32	2.5513
NODE_101235_length_1870_cov_2.423484_g35145_i0	1870	33.9	NODE_101235_length_1870_cov_2.423484_g35145_i0	59	4.704
NODE_101236_length_1870_cov_2.201447_g35146_i0	1870	72.03	NODE_101236_length_1870_cov_2.201447_g35146_i0	57	4.5445	NODE_101236_length_1870_cov_2.201447_g35146_i0	416348	cellular_organisms	Archaea	Euryarchaeota	Stenosarchaea_group	Halobacteria	Haloferacales	Halorubraceae	Halorubrum	Halorubrum_lacusprofundi	Halorubrum_lacusprofundi_ATCC_49239
NODE_101237_length_1870_cov_1.970506_g35147_i0	1870	31.12	NODE_101237_length_1870_cov_1.970506_g35147_i0	26	2.0729
NODE_101238_length_1869_cov_480.062918_g26995_i2	1869	36.54	NODE_101238_length_1869_cov_480.062918_g26995_i2	124	9.8917	NODE_101238_length_1869_cov_480.062918_g26995_i2	1587174	cellular_organisms	Eukaryota	Opisthokonta	Metazoa	Eumetazoa	Bilateria	Protostomia	Ecdysozoa	Panarthropoda	Arthropoda	Mandibulata	Pancrustacea	Hexapoda	Insecta	Dicondylia	Pterygota	Neoptera	Endopterygota	Coleoptera	Polyphaga	Cucujiformia	Chrysomeloidea	Chrysomelidae	Chrysomelinae	Chrysomelini	Chrysolina	Chrysolina_oricalcia
NODE_101239_length_1869_cov_464.087416_g13835_i2	1869	33.55	NODE_101239_length_1869_cov_464.087416_g13835_i2	963	76.8198	NODE_101239_length_1869_cov_464.087416_g13835_i2	7539	cellular_organisms	Eukaryota	Opisthokonta	Metazoa	Eumetazoa	Bilateria	Protostomia	Ecdysozoa	Panarthropoda	Arthropoda	Mandibulata	Pancrustacea	Hexapoda	Insecta	Dicondylia	Pterygota	Neoptera	Endopterygota	Coleoptera	Polyphaga	Cucujiformia	Chrysomeloidea	Chrysomelidae	Chrysomelinae	Doryphorini	Leptinotarsa	Leptinotarsa_decemlineata
NODE_10123_length_8312_cov_692.146013_g1_i7949	8312	26.8	NODE_10123_length_8312_cov_692.146013_g1_i7949	3117	55.9098	NODE_10123_length_8312_cov_692.146013_g1_i7949	80249	cellular_organisms	Eukaryota	Opisthokonta	Metazoa	Eumetazoa	Bilateria	Protostomia	Ecdysozoa	Panarthropoda	Arthropoda	Mandibulata	Pancrustacea	Hexapoda	Insecta	Dicondylia	Pterygota	Neoptera	Endopterygota	Coleoptera	Polyphaga	Cucujiformia	Chrysomeloidea	Chrysomelidae	Chrysomelinae	Chrysomelini	Phaedon	Phaedon_cochleariae
NODE_101240_length_1869_cov_455.532851_g35148_i0	1869	33.07	NODE_101240_length_1869_cov_455.532851_g35148_i0	1492	119.019	NODE_101240_length_1869_cov_455.532851_g35148_i0	80249	cellular_organisms	Eukaryota	Opisthokonta	Metazoa	Eumetazoa	Bilateria	Protostomia	Ecdysozoa	Panarthropoda	Arthropoda	Mandibulata	Pancrustacea	Hexapoda	Insecta	Dicondylia	Pterygota	Neoptera	Endopterygota	Coleoptera	Polyphaga	Cucujiformia	Chrysomeloidea	Chrysomelidae	Chrysomelinae	Chrysomelini	Phaedon	Phaedon_cochleariae
NODE_101241_length_1869_cov_285.415367_g17147_i1	1869	31.51	NODE_101241_length_1869_cov_285.415367_g17147_i1	2571	205.092	NODE_101241_length_1869_cov_285.415367_g17147_i1	80249	cellular_organisms	Eukaryota	Opisthokonta	Metazoa	Eumetazoa	Bilateria	Protostomia	Ecdysozoa	Panarthropoda	Arthropoda	Mandibulata	Pancrustacea	Hexapoda	Insecta	Dicondylia	Pterygota	Neoptera	Endopterygota	Coleoptera	Polyphaga	Cucujiformia	Chrysomeloidea	Chrysomelidae	Chrysomelinae	Chrysomelini	Phaedon	Phaedon_cochleariae
NODE_101242_length_1869_cov_223.912584_g1_i39200	1869	34.67	NODE_101242_length_1869_cov_223.912584_g1_i39200	31	2.4729
NODE_101243_length_1869_cov_151.612472_g28580_i1	1869	32.58	NODE_101243_length_1869_cov_151.612472_g28580_i1	2034	162.255	NODE_101243_length_1869_cov_151.612472_g28580_i1	286706	cellular_organisms	Eukaryota	Opisthokonta	Metazoa	Eumetazoa	Bilateria	Protostomia	Ecdysozoa	Panarthropoda	Arthropoda	Mandibulata	Pancrustacea	Hexapoda	Insecta	Dicondylia	Pterygota	Neoptera	Paraneoptera	Hemiptera	Prosorrhyncha	Heteroptera	Euheteroptera	Neoheteroptera	Panheteroptera	Pentatomomorpha	Pentatomoidea	Pentatomidae	Pentatominae	Halyomorpha	Halyomorpha_halys
NODE_101245_length_1869_cov_146.081292_g35149_i0	1869	35.79	NODE_101245_length_1869_cov_146.081292_g35149_i0	144	11.4871	NODE_101245_length_1869_cov_146.081292_g35149_i0	80249	cellular_organisms	Eukaryota	Opisthokonta	Metazoa	Eumetazoa	Bilateria	Protostomia	Ecdysozoa	Panarthropoda	Arthropoda	Mandibulata	Pancrustacea	Hexapoda	Insecta	Dicondylia	Pterygota	Neoptera	Endopterygota	Coleoptera	Polyphaga	Cucujiformia	Chrysomeloidea	Chrysomelidae	Chrysomelinae	Chrysomelini	Phaedon	Phaedon_cochleariae
NODE_101246_length_1869_cov_144.448775_g35150_i0	1869	40.02	NODE_101246_length_1869_cov_144.448775_g35150_i0	164	13.0825
NODE_101248_length_1869_cov_116.536192_g1_i39202	1869	36.38	NODE_101248_length_1869_cov_116.536192_g1_i39202	114	9.0939
NODE_101249_length_1869_cov_87.229399_g35151_i0	1869	29.11	NODE_101249_length_1869_cov_87.229399_g35151_i0	176	14.0398	NODE_101249_length_1869_cov_87.229399_g35151_i0	2794001	cellular_organisms	Eukaryota	Opisthokonta	Metazoa	Eumetazoa	Bilateria	Protostomia	Ecdysozoa	Panarthropoda	Arthropoda	Mandibulata	Pancrustacea	Hexapoda	Insecta	Dicondylia	Pterygota	Neoptera	Endopterygota	Diptera	Brachycera	Muscomorpha	Asiloidea	Asilidae	Asilinae	Machimus	Machimus_atricapillus
NODE_10124_length_8312_cov_94.679573_g1_i7950	8312	33.42	NODE_10124_length_8312_cov_94.679573_g1_i7950	1723	30.9055	NODE_10124_length_8312_cov_94.679573_g1_i7950	7539	cellular_organisms	Eukaryota	Opisthokonta	Metazoa	Eumetazoa	Bilateria	Protostomia	Ecdysozoa	Panarthropoda	Arthropoda	Mandibulata	Pancrustacea	Hexapoda	Insecta	Dicondylia	Pterygota	Neoptera	Endopterygota	Coleoptera	Polyphaga	Cucujiformia	Chrysomeloidea	Chrysomelidae	Chrysomelinae	Doryphorini	Leptinotarsa	Leptinotarsa_decemlineata
NODE_101250_length_1869_cov_68.171492_g1_i39203	1869	32.58	NODE_101250_length_1869_cov_68.171492_g1_i39203	89	7.0997
NODE_101251_length_1869_cov_64.752227_g1_i39204	1869	34.46	NODE_101251_length_1869_cov_64.752227_g1_i39204	188	14.997	NODE_101251_length_1869_cov_64.752227_g1_i39204	201766	cellular_organisms	Eukaryota	Opisthokonta	Metazoa	Eumetazoa	Bilateria	Protostomia	Ecdysozoa	Panarthropoda	Arthropoda	Mandibulata	Pancrustacea	Hexapoda	Insecta	Dicondylia	Pterygota	Neoptera	Endopterygota	Coleoptera	Polyphaga	Cucujiformia	Curculionoidea	Attelabidae	Apoderinae	Apoderus	Apoderus_coryli
NODE_101253_length_1869_cov_47.586860_g35152_i0	1869	41.25	NODE_101253_length_1869_cov_47.586860_g35152_i0	199	15.8745
NODE_101254_length_1869_cov_44.276726_g11329_i2	1869	39.27	NODE_101254_length_1869_cov_44.276726_g11329_i2	137	10.9287	NODE_101254_length_1869_cov_44.276726_g11329_i2	1587174	cellular_organisms	Eukaryota	Opisthokonta	Metazoa	Eumetazoa	Bilateria	Protostomia	Ecdysozoa	Panarthropoda	Arthropoda	Mandibulata	Pancrustacea	Hexapoda	Insecta	Dicondylia	Pterygota	Neoptera	Endopterygota	Coleoptera	Polyphaga	Cucujiformia	Chrysomeloidea	Chrysomelidae	Chrysomelinae	Chrysomelini	Chrysolina	Chrysolina_oricalcia
NODE_101255_length_1869_cov_43.249443_g35153_i0	1869	33.6	NODE_101255_length_1869_cov_43.249443_g35153_i0	125	9.9714	NODE_101255_length_1869_cov_43.249443_g35153_i0	204949	cellular_organisms	Eukaryota	Opisthokonta	Metazoa	Eumetazoa	Bilateria	Protostomia	Ecdysozoa	Panarthropoda	Arthropoda	Mandibulata	Pancrustacea	Hexapoda	Insecta	Dicondylia	Pterygota	Neoptera	Endopterygota	Coleoptera	Polyphaga	Cucujiformia	Chrysomeloidea	Chrysomelidae	Cryptocephalinae	Cryptocephalus	Cryptocephalus_moraei
NODE_101257_length_1869_cov_30.505568_g5001_i7	1869	35.96	NODE_101257_length_1869_cov_30.505568_g5001_i7	133	10.6096
NODE_101258_length_1869_cov_27.649220_g35154_i0	1869	43.29	NODE_101258_length_1869_cov_27.649220_g35154_i0	253	20.1822
NODE_101259_length_1869_cov_24.187639_g35155_i0	1869	32.1	NODE_101259_length_1869_cov_24.187639_g35155_i0	111	8.8546
NODE_101260_length_1869_cov_24.120824_g35156_i0	1869	27.61	NODE_101260_length_1869_cov_24.120824_g35156_i0	253	20.1822	NODE_101260_length_1869_cov_24.120824_g35156_i0	1587174	cellular_organisms	Eukaryota	Opisthokonta	Metazoa	Eumetazoa	Bilateria	Protostomia	Ecdysozoa	Panarthropoda	Arthropoda	Mandibulata	Pancrustacea	Hexapoda	Insecta	Dicondylia	Pterygota	Neoptera	Endopterygota	Coleoptera	Polyphaga	Cucujiformia	Chrysomeloidea	Chrysomelidae	Chrysomelinae	Chrysomelini	Chrysolina	Chrysolina_oricalcia
NODE_101261_length_1869_cov_22.333519_g6691_i12	1869	34.56	NODE_101261_length_1869_cov_22.333519_g6691_i12	151	12.0455	NODE_101261_length_1869_cov_22.333519_g6691_i12	1587174	cellular_organisms	Eukaryota	Opisthokonta	Metazoa	Eumetazoa	Bilateria	Protostomia	Ecdysozoa	Panarthropoda	Arthropoda	Mandibulata	Pancrustacea	Hexapoda	Insecta	Dicondylia	Pterygota	Neoptera	Endopterygota	Coleoptera	Polyphaga	Cucujiformia	Chrysomeloidea	Chrysomelidae	Chrysomelinae	Chrysomelini	Chrysolina	Chrysolina_oricalcia
NODE_101262_length_1869_cov_21.774499_g35157_i0	1869	33.98	NODE_101262_length_1869_cov_21.774499_g35157_i0	232	18.507	NODE_101262_length_1869_cov_21.774499_g35157_i0	115357	cellular_organisms	Eukaryota	Opisthokonta	Metazoa	Eumetazoa	Bilateria	Protostomia	Ecdysozoa	Panarthropoda	Arthropoda	Mandibulata	Pancrustacea	Hexapoda	Insecta	Dicondylia	Pterygota	Neoptera	Endopterygota	Coleoptera	Polyphaga	Cucujiformia	Coccinelloidea	Coccinellidae	Coccinellinae	Coccinellini	Harmonia	Harmonia_axyridis
NODE_101263_length_1869_cov_18.274499_g35158_i0	1869	39.86	NODE_101263_length_1869_cov_18.274499_g35158_i0	171	13.6409
NODE_101264_length_1869_cov_16.364143_g35159_i0	1869	33.55	NODE_101264_length_1869_cov_16.364143_g35159_i0	117	9.3333	NODE_101264_length_1869_cov_16.364143_g35159_i0	1587174	cellular_organisms	Eukaryota	Opisthokonta	Metazoa	Eumetazoa	Bilateria	Protostomia	Ecdysozoa	Panarthropoda	Arthropoda	Mandibulata	Pancrustacea	Hexapoda	Insecta	Dicondylia	Pterygota	Neoptera	Endopterygota	Coleoptera	Polyphaga	Cucujiformia	Chrysomeloidea	Chrysomelidae	Chrysomelinae	Chrysomelini	Chrysolina	Chrysolina_oricalcia
NODE_101265_length_1869_cov_14.979399_g35160_i0	1869	37.93	NODE_101265_length_1869_cov_14.979399_g35160_i0	90	7.1794	NODE_101265_length_1869_cov_14.979399_g35160_i0	1587174	cellular_organisms	Eukaryota	Opisthokonta	Metazoa	Eumetazoa	Bilateria	Protostomia	Ecdysozoa	Panarthropoda	Arthropoda	Mandibulata	Pancrustacea	Hexapoda	Insecta	Dicondylia	Pterygota	Neoptera	Endopterygota	Coleoptera	Polyphaga	Cucujiformia	Chrysomeloidea	Chrysomelidae	Chrysomelinae	Chrysomelini	Chrysolina	Chrysolina_oricalcia
NODE_101266_length_1869_cov_11.467149_g35161_i0	1869	35.58	NODE_101266_length_1869_cov_11.467149_g35161_i0	127	10.131
NODE_101267_length_1869_cov_9.044543_g35162_i0	1869	34.51	NODE_101267_length_1869_cov_9.044543_g35162_i0	126	10.0512
NODE_101268_length_1869_cov_8.670935_g11690_i1	1869	32.64	NODE_101268_length_1869_cov_8.670935_g11690_i1	73	5.8233
NODE_101269_length_1869_cov_8.291203_g28055_i1	1869	34.78	NODE_101269_length_1869_cov_8.291203_g28055_i1	62	4.9458	NODE_101269_length_1869_cov_8.291203_g28055_i1	113334	cellular_organisms	Eukaryota	Opisthokonta	Metazoa	Eumetazoa	Bilateria	Protostomia	Ecdysozoa	Panarthropoda	Arthropoda	Mandibulata	Pancrustacea	Hexapoda	Insecta	Dicondylia	Pterygota	Neoptera	Endopterygota	Amphiesmenoptera	Lepidoptera	Glossata	Neolepidoptera	Heteroneura	Ditrysia	Obtectomera	Papilionoidea	Nymphalidae	Nymphalinae	Melitaeini	Melitaeina	Melitaea	Melitaea_cinxia
NODE_101270_length_1869_cov_7.790089_g35163_i0	1869	37.29	NODE_101270_length_1869_cov_7.790089_g35163_i0	137	10.9287	NODE_101270_length_1869_cov_7.790089_g35163_i0	1926196	cellular_organisms	Eukaryota	Opisthokonta	Metazoa	Eumetazoa	Bilateria	Protostomia	Ecdysozoa	Panarthropoda	Arthropoda	Chelicerata	Arachnida	Araneae	Araneomorphae	Entelegynae	Orbiculariae	Araneoidea	Tetragnathidae	Meta	Meta_bourneti
NODE_101271_length_1869_cov_6.512249_g35164_i0	1869	34.24	NODE_101271_length_1869_cov_6.512249_g35164_i0	98	7.8176
NODE_101272_length_1869_cov_6.090200_g35165_i0	1869	34.03	NODE_101272_length_1869_cov_6.090200_g35165_i0	91	7.2592	NODE_101272_length_1869_cov_6.090200_g35165_i0	414934	cellular_organisms	Eukaryota	Opisthokonta	Metazoa	Eumetazoa	Bilateria	Protostomia	Ecdysozoa	Panarthropoda	Arthropoda	Mandibulata	Pancrustacea	Hexapoda	Insecta	Dicondylia	Pterygota	Neoptera	Endopterygota	Coleoptera	Polyphaga	Staphyliniformia	Staphylinoidea	Silphidae	Silphinae	Phosphuga	Phosphuga_atrata
NODE_101274_length_1869_cov_5.718820_g35166_i0	1869	29.53	NODE_101274_length_1869_cov_5.718820_g35166_i0	75	5.9829	NODE_101274_length_1869_cov_5.718820_g35166_i0	171605	cellular_organisms	Eukaryota	Opisthokonta	Metazoa	Eumetazoa	Bilateria	Protostomia	Ecdysozoa	Panarthropoda	Arthropoda	Mandibulata	Pancrustacea	Hexapoda	Insecta	Dicondylia	Pterygota	Neoptera	Endopterygota	Amphiesmenoptera	Lepidoptera	Glossata	Neolepidoptera	Heteroneura	Ditrysia	Obtectomera	Papilionoidea	Nymphalidae	Nymphalinae	Nymphalini	Vanessa	Vanessa_cardui
NODE_101275_length_1869_cov_5.476058_g1015_i32	1869	32.42	NODE_101275_length_1869_cov_5.476058_g1015_i32	77	6.1424
NODE_101276_length_1869_cov_5.293430_g35167_i0	1869	37.93	NODE_101276_length_1869_cov_5.293430_g35167_i0	90	7.1794	NODE_101276_length_1869_cov_5.293430_g35167_i0	7084	cellular_organisms	Eukaryota	Opisthokonta	Metazoa	Eumetazoa	Bilateria	Protostomia	Ecdysozoa	Panarthropoda	Arthropoda	Mandibulata	Pancrustacea	Hexapoda	Insecta	Dicondylia	Pterygota	Neoptera	Endopterygota	Coleoptera	Polyphaga	Cucujiformia	Coccinelloidea	Coccinellidae	Coccinellinae	Coccinellini	Adalia	Adalia_bipunctata
NODE_101277_length_1869_cov_4.588530_g35168_i0	1869	35.31	NODE_101277_length_1869_cov_4.588530_g35168_i0	66	5.2649
NODE_101279_length_1869_cov_3.610245_g35169_i0	1869	31.46	NODE_101279_length_1869_cov_3.610245_g35169_i0	53	4.2279
NODE_101280_length_1869_cov_3.560690_g35170_i0	1869	38.04	NODE_101280_length_1869_cov_3.560690_g35170_i0	78	6.2222
NODE_101281_length_1869_cov_3.478285_g35171_i0	1869	33.98	NODE_101281_length_1869_cov_3.478285_g35171_i0	49	3.9088	NODE_101281_length_1869_cov_3.478285_g35171_i0	1587174	cellular_organisms	Eukaryota	Opisthokonta	Metazoa	Eumetazoa	Bilateria	Protostomia	Ecdysozoa	Panarthropoda	Arthropoda	Mandibulata	Pancrustacea	Hexapoda	Insecta	Dicondylia	Pterygota	Neoptera	Endopterygota	Coleoptera	Polyphaga	Cucujiformia	Chrysomeloidea	Chrysomelidae	Chrysomelinae	Chrysomelini	Chrysolina	Chrysolina_oricalcia
NODE_101282_length_1869_cov_3.219376_g35172_i0	1869	30.44	NODE_101282_length_1869_cov_3.219376_g35172_i0	50	3.9886
NODE_101283_length_1869_cov_3.142539_g35173_i0	1869	62.12	NODE_101283_length_1869_cov_3.142539_g35173_i0	72	5.7435	NODE_101283_length_1869_cov_3.142539_g35173_i0	416348	cellular_organisms	Archaea	Euryarchaeota	Stenosarchaea_group	Halobacteria	Haloferacales	Halorubraceae	Halorubrum	Halorubrum_lacusprofundi	Halorubrum_lacusprofundi_ATCC_49239
NODE_101284_length_1869_cov_3.065702_g35174_i0	1869	36.6	NODE_101284_length_1869_cov_3.065702_g35174_i0	56	4.4672	NODE_101284_length_1869_cov_3.065702_g35174_i0	217634	cellular_organisms	Eukaryota	Opisthokonta	Metazoa	Eumetazoa	Bilateria	Protostomia	Ecdysozoa	Panarthropoda	Arthropoda	Mandibulata	Pancrustacea	Hexapoda	Insecta	Dicondylia	Pterygota	Neoptera	Endopterygota	Coleoptera	Polyphaga	Cucujiformia	Chrysomeloidea	Cerambycidae	Lamiinae	Lamiini	Anoplophora	Anoplophora_glabripennis
NODE_101285_length_1869_cov_2.944878_g35175_i0	1869	35.1	NODE_101285_length_1869_cov_2.944878_g35175_i0	60	4.7863	NODE_101285_length_1869_cov_2.944878_g35175_i0	1587174	cellular_organisms	Eukaryota	Opisthokonta	Metazoa	Eumetazoa	Bilateria	Protostomia	Ecdysozoa	Panarthropoda	Arthropoda	Mandibulata	Pancrustacea	Hexapoda	Insecta	Dicondylia	Pterygota	Neoptera	Endopterygota	Coleoptera	Polyphaga	Cucujiformia	Chrysomeloidea	Chrysomelidae	Chrysomelinae	Chrysomelini	Chrysolina	Chrysolina_oricalcia
NODE_101286_length_1869_cov_2.899777_g35176_i0	1869	34.08	NODE_101286_length_1869_cov_2.899777_g35176_i0	42	3.3504
NODE_101287_length_1869_cov_2.844655_g35177_i0	1869	53.5	NODE_101287_length_1869_cov_2.844655_g35177_i0	50	3.9886	NODE_101287_length_1869_cov_2.844655_g35177_i0	562	cellular_organisms	Bacteria	Proteobacteria	Gammaproteobacteria	Enterobacterales	Enterobacteriaceae	Escherichia	Escherichia_coli
NODE_101288_length_1869_cov_2.705457_g35178_i0	1869	41.31	NODE_101288_length_1869_cov_2.705457_g35178_i0	162	12.923
NODE_101289_length_1869_cov_2.263920_g35179_i0	1869	34.67	NODE_101289_length_1869_cov_2.263920_g35179_i0	31	2.4729
NODE_101290_length_1869_cov_2.053452_g35180_i0	1869	37.08	NODE_101290_length_1869_cov_2.053452_g35180_i0	39	3.1111
NODE_101291_length_1869_cov_1.992762_g35181_i0	1869	36.76	NODE_101291_length_1869_cov_1.992762_g35181_i0	47	3.7493
NODE_101292_length_1868_cov_1257.357660_g35182_i0	1868	40.31	NODE_101292_length_1868_cov_1257.357660_g35182_i0	893	71.274
NODE_101293_length_1868_cov_479.465181_g343_i33	1868	37.26	NODE_101293_length_1868_cov_479.465181_g343_i33	245	19.5544	NODE_101293_length_1868_cov_479.465181_g343_i33	346820	cellular_organisms	Eukaryota	Opisthokonta	Metazoa	Eumetazoa	Bilateria	Protostomia	Ecdysozoa	Panarthropoda	Arthropoda	Mandibulata	Pancrustacea	Hexapoda	Insecta	Dicondylia	Pterygota	Neoptera	Endopterygota	Coleoptera	Polyphaga	Staphyliniformia	Staphylinoidea	Staphylinidae	Staphylininae_group	Staphylininae	Staphylinini	Philonthus	Philonthus_cognatus
NODE_101294_length_1868_cov_298.522563_g35183_i0	1868	46.95	NODE_101294_length_1868_cov_298.522563_g35183_i0	94	7.5025	NODE_101294_length_1868_cov_298.522563_g35183_i0	1587174	cellular_organisms	Eukaryota	Opisthokonta	Metazoa	Eumetazoa	Bilateria	Protostomia	Ecdysozoa	Panarthropoda	Arthropoda	Mandibulata	Pancrustacea	Hexapoda	Insecta	Dicondylia	Pterygota	Neoptera	Endopterygota	Coleoptera	Polyphaga	Cucujiformia	Chrysomeloidea	Chrysomelidae	Chrysomelinae	Chrysomelini	Chrysolina	Chrysolina_oricalcia
NODE_101295_length_1868_cov_202.769916_g35184_i0	1868	32.87	NODE_101295_length_1868_cov_202.769916_g35184_i0	376	30.0101
NODE_101296_length_1868_cov_147.143733_g35185_i0	1868	41.11	NODE_101296_length_1868_cov_147.143733_g35185_i0	219	17.4793	NODE_101296_length_1868_cov_147.143733_g35185_i0	7084	cellular_organisms	Eukaryota	Opisthokonta	Metazoa	Eumetazoa	Bilateria	Protostomia	Ecdysozoa	Panarthropoda	Arthropoda	Mandibulata	Pancrustacea	Hexapoda	Insecta	Dicondylia	Pterygota	Neoptera	Endopterygota	Coleoptera	Polyphaga	Cucujiformia	Coccinelloidea	Coccinellidae	Coccinellinae	Coccinellini	Adalia	Adalia_bipunctata
NODE_101298_length_1868_cov_95.083008_g1_i39206	1868	33.57	NODE_101298_length_1868_cov_95.083008_g1_i39206	414	33.043
NODE_10129_length_8311_cov_83.726997_g949_i0	8311	36.46	NODE_10129_length_8311_cov_83.726997_g949_i0	1140	20.4507	NODE_10129_length_8311_cov_83.726997_g949_i0	7084	cellular_organisms	Eukaryota	Opisthokonta	Metazoa	Eumetazoa	Bilateria	Protostomia	Ecdysozoa	Panarthropoda	Arthropoda	Mandibulata	Pancrustacea	Hexapoda	Insecta	Dicondylia	Pterygota	Neoptera	Endopterygota	Coleoptera	Polyphaga	Cucujiformia	Coccinelloidea	Coccinellidae	Coccinellinae	Coccinellini	Adalia	Adalia_bipunctata
NODE_1012_length_15760_cov_162.853892_g1_i908	15760	44.05	NODE_1012_length_15760_cov_162.853892_g1_i908	1660	15.7039
NODE_101300_length_1868_cov_55.623955_g12915_i1	1868	37.53	NODE_101300_length_1868_cov_55.623955_g12915_i1	416	33.2027	NODE_101300_length_1868_cov_55.623955_g12915_i1	7048	cellular_organisms	Eukaryota	Opisthokonta	Metazoa	Eumetazoa	Bilateria	Protostomia	Ecdysozoa	Panarthropoda	Arthropoda	Mandibulata	Pancrustacea	Hexapoda	Insecta	Dicondylia	Pterygota	Neoptera	Endopterygota	Coleoptera	Polyphaga	Cucujiformia	Curculionoidea	Curculionidae	Dryophthorinae	Sitophilus	Sitophilus_oryzae
NODE_101301_length_1868_cov_49.524234_g35187_i0	1868	30.03	NODE_101301_length_1868_cov_49.524234_g35187_i0	80	6.3851
NODE_101302_length_1868_cov_46.601671_g35188_i0	1868	32.87	NODE_101302_length_1868_cov_46.601671_g35188_i0	365	29.1321	NODE_101302_length_1868_cov_46.601671_g35188_i0	115357	cellular_organisms	Eukaryota	Opisthokonta	Metazoa	Eumetazoa	Bilateria	Protostomia	Ecdysozoa	Panarthropoda	Arthropoda	Mandibulata	Pancrustacea	Hexapoda	Insecta	Dicondylia	Pterygota	Neoptera	Endopterygota	Coleoptera	Polyphaga	Cucujiformia	Coccinelloidea	Coccinellidae	Coccinellinae	Coccinellini	Harmonia	Harmonia_axyridis
NODE_101303_length_1868_cov_35.455153_g1_i39208	1868	39.83	NODE_101303_length_1868_cov_35.455153_g1_i39208	106	8.4603	NODE_101303_length_1868_cov_35.455153_g1_i39208	414934	cellular_organisms	Eukaryota	Opisthokonta	Metazoa	Eumetazoa	Bilateria	Protostomia	Ecdysozoa	Panarthropoda	Arthropoda	Mandibulata	Pancrustacea	Hexapoda	Insecta	Dicondylia	Pterygota	Neoptera	Endopterygota	Coleoptera	Polyphaga	Staphyliniformia	Staphylinoidea	Silphidae	Silphinae	Phosphuga	Phosphuga_atrata
NODE_101304_length_1868_cov_33.850139_g31153_i1	1868	34.58	NODE_101304_length_1868_cov_33.850139_g31153_i1	318	25.3809
NODE_101305_length_1868_cov_33.787187_g35189_i0	1868	40.74	NODE_101305_length_1868_cov_33.787187_g35189_i0	480	38.3108	NODE_101305_length_1868_cov_33.787187_g35189_i0	204949	cellular_organisms	Eukaryota	Opisthokonta	Metazoa	Eumetazoa	Bilateria	Protostomia	Ecdysozoa	Panarthropoda	Arthropoda	Mandibulata	Pancrustacea	Hexapoda	Insecta	Dicondylia	Pterygota	Neoptera	Endopterygota	Coleoptera	Polyphaga	Cucujiformia	Chrysomeloidea	Chrysomelidae	Cryptocephalinae	Cryptocephalus	Cryptocephalus_moraei
NODE_101306_length_1868_cov_30.091365_g35190_i0	1868	32.55	NODE_101306_length_1868_cov_30.091365_g35190_i0	292	23.3057
NODE_101309_length_1868_cov_15.496379_g35191_i0	1868	36.78	NODE_101309_length_1868_cov_15.496379_g35191_i0	258	20.592
NODE_10130_length_8311_cov_32.302865_g1_i7955	8311	33.53	NODE_10130_length_8311_cov_32.302865_g1_i7955	717	12.8624
NODE_101310_length_1868_cov_15.218384_g34128_i1	1868	34.1	NODE_101310_length_1868_cov_15.218384_g34128_i1	134	10.6951	NODE_101310_length_1868_cov_15.218384_g34128_i1	405009	cellular_organisms	Eukaryota	Opisthokonta	Metazoa	Eumetazoa	Bilateria	Protostomia	Ecdysozoa	Panarthropoda	Arthropoda	Mandibulata	Pancrustacea	Hexapoda	Insecta	Dicondylia	Pterygota	Neoptera	Endopterygota	Amphiesmenoptera	Lepidoptera	Glossata	Neolepidoptera	Heteroneura	Ditrysia	Obtectomera	Papilionoidea	Nymphalidae	Heliconiinae	Argynnini	Fabriciana	Fabriciana_adippe
NODE_101311_length_1868_cov_13.860724_g35192_i0	1868	32.71	NODE_101311_length_1868_cov_13.860724_g35192_i0	49	3.9109
NODE_101312_length_1868_cov_12.620056_g35193_i0	1868	32.07	NODE_101312_length_1868_cov_12.620056_g35193_i0	213	17.0004
NODE_101313_length_1868_cov_12.610028_g35194_i0	1868	35.76	NODE_101313_length_1868_cov_12.610028_g35194_i0	196	15.6436	NODE_101313_length_1868_cov_12.610028_g35194_i0	204949	cellular_organisms	Eukaryota	Opisthokonta	Metazoa	Eumetazoa	Bilateria	Protostomia	Ecdysozoa	Panarthropoda	Arthropoda	Mandibulata	Pancrustacea	Hexapoda	Insecta	Dicondylia	Pterygota	Neoptera	Endopterygota	Coleoptera	Polyphaga	Cucujiformia	Chrysomeloidea	Chrysomelidae	Cryptocephalinae	Cryptocephalus	Cryptocephalus_moraei
NODE_101315_length_1868_cov_12.052368_g35195_i0	1868	34.53	NODE_101315_length_1868_cov_12.052368_g35195_i0	105	8.3805	NODE_101315_length_1868_cov_12.052368_g35195_i0	1587174	cellular_organisms	Eukaryota	Opisthokonta	Metazoa	Eumetazoa	Bilateria	Protostomia	Ecdysozoa	Panarthropoda	Arthropoda	Mandibulata	Pancrustacea	Hexapoda	Insecta	Dicondylia	Pterygota	Neoptera	Endopterygota	Coleoptera	Polyphaga	Cucujiformia	Chrysomeloidea	Chrysomelidae	Chrysomelinae	Chrysomelini	Chrysolina	Chrysolina_oricalcia
NODE_101316_length_1868_cov_11.988301_g7785_i2	1868	37.31	NODE_101316_length_1868_cov_11.988301_g7785_i2	186	14.8454	NODE_101316_length_1868_cov_11.988301_g7785_i2	7061	cellular_organisms	Eukaryota	Opisthokonta	Metazoa	Eumetazoa	Bilateria	Protostomia	Ecdysozoa	Panarthropoda	Arthropoda	Mandibulata	Pancrustacea	Hexapoda	Insecta	Dicondylia	Pterygota	Neoptera	Endopterygota	Coleoptera	Polyphaga	Scarabaeiformia	Scarabaeoidea	Scarabaeidae	Melolonthinae	Melolontha	Melolontha_melolontha
NODE_101317_length_1868_cov_9.952646_g35196_i0	1868	32.92	NODE_101317_length_1868_cov_9.952646_g35196_i0	121	9.6575
NODE_101318_length_1868_cov_9.473538_g35197_i0	1868	29.71	NODE_101318_length_1868_cov_9.473538_g35197_i0	186	14.8454
NODE_101319_length_1868_cov_8.505850_g4500_i7	1868	30.03	NODE_101319_length_1868_cov_8.505850_g4500_i7	66	5.2677
NODE_10131_length_8310_cov_31.486706_g1_i7956	8310	32.85	NODE_10131_length_8310_cov_31.486706_g1_i7956	967	17.3493	NODE_10131_length_8310_cov_31.486706_g1_i7956	347359	cellular_organisms	Eukaryota	Opisthokonta	Metazoa	Eumetazoa	Bilateria	Protostomia	Ecdysozoa	Panarthropoda	Arthropoda	Mandibulata	Pancrustacea	Hexapoda	Insecta	Dicondylia	Pterygota	Neoptera	Endopterygota	Coleoptera	Polyphaga	Cucujiformia	Coccinelloidea	Coccinellidae	Coccinellinae	Halyziini	Halyzia	Halyzia_sedecimguttata
NODE_101321_length_1868_cov_6.661838_g11360_i3	1868	38.33	NODE_101321_length_1868_cov_6.661838_g11360_i3	157	12.5308	NODE_101321_length_1868_cov_6.661838_g11360_i3	320037	cellular_organisms	Eukaryota	Opisthokonta	Metazoa	Eumetazoa	Bilateria	Protostomia	Ecdysozoa	Panarthropoda	Arthropoda	Mandibulata	Pancrustacea	Hexapoda	Insecta	Dicondylia	Pterygota	Neoptera	Endopterygota	Amphiesmenoptera	Lepidoptera	Glossata	Neolepidoptera	Heteroneura	Ditrysia	Obtectomera	Noctuoidea	Noctuidae	Noctuinae	Noctuini	Ochropleura	Ochropleura_plecta
NODE_101322_length_1868_cov_6.268524_g35198_i0	1868	36.19	NODE_101322_length_1868_cov_6.268524_g35198_i0	107	8.5401	NODE_101322_length_1868_cov_6.268524_g35198_i0	1587174	cellular_organisms	Eukaryota	Opisthokonta	Metazoa	Eumetazoa	Bilateria	Protostomia	Ecdysozoa	Panarthropoda	Arthropoda	Mandibulata	Pancrustacea	Hexapoda	Insecta	Dicondylia	Pterygota	Neoptera	Endopterygota	Coleoptera	Polyphaga	Cucujiformia	Chrysomeloidea	Chrysomelidae	Chrysomelinae	Chrysomelini	Chrysolina	Chrysolina_oricalcia
NODE_101324_length_1868_cov_6.057382_g35199_i0	1868	33.99	NODE_101324_length_1868_cov_6.057382_g35199_i0	38	3.0329	NODE_101324_length_1868_cov_6.057382_g35199_i0	80249	cellular_organisms	Eukaryota	Opisthokonta	Metazoa	Eumetazoa	Bilateria	Protostomia	Ecdysozoa	Panarthropoda	Arthropoda	Mandibulata	Pancrustacea	Hexapoda	Insecta	Dicondylia	Pterygota	Neoptera	Endopterygota	Coleoptera	Polyphaga	Cucujiformia	Chrysomeloidea	Chrysomelidae	Chrysomelinae	Chrysomelini	Phaedon	Phaedon_cochleariae
NODE_101325_length_1868_cov_5.788301_g19890_i2	1868	38.17	NODE_101325_length_1868_cov_5.788301_g19890_i2	81	6.4649
NODE_101326_length_1868_cov_5.328134_g35200_i0	1868	40.85	NODE_101326_length_1868_cov_5.328134_g35200_i0	103	8.2209	NODE_101326_length_1868_cov_5.328134_g35200_i0	55057	cellular_organisms	Eukaryota	Opisthokonta	Metazoa	Eumetazoa	Bilateria	Protostomia	Ecdysozoa	Panarthropoda	Arthropoda	Mandibulata	Pancrustacea	Hexapoda	Insecta	Dicondylia	Pterygota	Neoptera	Endopterygota	Amphiesmenoptera	Lepidoptera	Glossata	Neolepidoptera	Heteroneura	Ditrysia	Obtectomera	Noctuoidea	Noctuidae	Hadeninae	Mamestra	Mamestra_brassicae
NODE_101328_length_1868_cov_4.472423_g35201_i0	1868	35.6	NODE_101328_length_1868_cov_4.472423_g35201_i0	103	8.2209	NODE_101328_length_1868_cov_4.472423_g35201_i0	287197	cellular_organisms	Eukaryota	Opisthokonta	Metazoa	Eumetazoa	Bilateria	Protostomia	Ecdysozoa	Panarthropoda	Arthropoda	Mandibulata	Pancrustacea	Hexapoda	Insecta	Dicondylia	Pterygota	Neoptera	Endopterygota	Amphiesmenoptera	Lepidoptera	Glossata	Neolepidoptera	Heteroneura	Ditrysia	Apoditrysia	Sesioidea	Sesiidae	Sesiinae	Sesiini	Sesia	Sesia_bembeciformis
NODE_101329_length_1868_cov_4.469081_g2098_i16	1868	34.69	NODE_101329_length_1868_cov_4.469081_g2098_i16	67	5.3475
NODE_10132_length_8310_cov_29.909797_g883_i1	8310	37.34	NODE_10132_length_8310_cov_29.909797_g883_i1	1200	21.5296	NODE_10132_length_8310_cov_29.909797_g883_i1	217634	cellular_organisms	Eukaryota	Opisthokonta	Metazoa	Eumetazoa	Bilateria	Protostomia	Ecdysozoa	Panarthropoda	Arthropoda	Mandibulata	Pancrustacea	Hexapoda	Insecta	Dicondylia	Pterygota	Neoptera	Endopterygota	Coleoptera	Polyphaga	Cucujiformia	Chrysomeloidea	Cerambycidae	Lamiinae	Lamiini	Anoplophora	Anoplophora_glabripennis
NODE_101330_length_1868_cov_4.081894_g35202_i0	1868	31.05	NODE_101330_length_1868_cov_4.081894_g35202_i0	64	5.1081
NODE_101331_length_1868_cov_3.378273_g35203_i0	1868	37.42	NODE_101331_length_1868_cov_3.378273_g35203_i0	105	8.3805	NODE_101331_length_1868_cov_3.378273_g35203_i0	80249	cellular_organisms	Eukaryota	Opisthokonta	Metazoa	Eumetazoa	Bilateria	Protostomia	Ecdysozoa	Panarthropoda	Arthropoda	Mandibulata	Pancrustacea	Hexapoda	Insecta	Dicondylia	Pterygota	Neoptera	Endopterygota	Coleoptera	Polyphaga	Cucujiformia	Chrysomeloidea	Chrysomelidae	Chrysomelinae	Chrysomelini	Phaedon	Phaedon_cochleariae
NODE_101332_length_1868_cov_3.185515_g35204_i0	1868	33.03	NODE_101332_length_1868_cov_3.185515_g35204_i0	62	4.9485
NODE_101333_length_1868_cov_3.047354_g35205_i0	1868	32.66	NODE_101333_length_1868_cov_3.047354_g35205_i0	48	3.8311
NODE_101334_length_1868_cov_2.946518_g35206_i0	1868	36.46	NODE_101334_length_1868_cov_2.946518_g35206_i0	51	4.0705	NODE_101334_length_1868_cov_2.946518_g35206_i0	1587174	cellular_organisms	Eukaryota	Opisthokonta	Metazoa	Eumetazoa	Bilateria	Protostomia	Ecdysozoa	Panarthropoda	Arthropoda	Mandibulata	Pancrustacea	Hexapoda	Insecta	Dicondylia	Pterygota	Neoptera	Endopterygota	Coleoptera	Polyphaga	Cucujiformia	Chrysomeloidea	Chrysomelidae	Chrysomelinae	Chrysomelini	Chrysolina	Chrysolina_oricalcia
NODE_101335_length_1868_cov_2.769916_g35207_i0	1868	29.93	NODE_101335_length_1868_cov_2.769916_g35207_i0	35	2.7935
NODE_101336_length_1868_cov_2.648468_g35208_i0	1868	33.46	NODE_101336_length_1868_cov_2.648468_g35208_i0	94	7.5025
NODE_101337_length_1868_cov_2.594986_g35209_i0	1868	36.99	NODE_101337_length_1868_cov_2.594986_g35209_i0	37	2.9531
NODE_101338_length_1868_cov_2.552089_g35210_i0	1868	31.64	NODE_101338_length_1868_cov_2.552089_g35210_i0	54	4.31
NODE_101339_length_1868_cov_2.168245_g9355_i1	1868	33.35	NODE_101339_length_1868_cov_2.168245_g9355_i1	31	2.4742
NODE_10133_length_8310_cov_14.112420_g407_i3	8310	33.81	NODE_10133_length_8310_cov_14.112420_g407_i3	405	7.2663	NODE_10133_length_8310_cov_14.112420_g407_i3	988125	cellular_organisms	Eukaryota	Opisthokonta	Metazoa	Eumetazoa	Bilateria	Protostomia	Ecdysozoa	Panarthropoda	Arthropoda	Mandibulata	Pancrustacea	Hexapoda	Insecta	Dicondylia	Pterygota	Neoptera	Endopterygota	Amphiesmenoptera	Lepidoptera	Glossata	Neolepidoptera	Heteroneura	Ditrysia	Obtectomera	Noctuoidea	Noctuidae	Hadeninae	Hecatera	Hecatera_dysodea
NODE_101340_length_1868_cov_2.163231_g35211_i0	1868	30.57	NODE_101340_length_1868_cov_2.163231_g35211_i0	31	2.4742
NODE_101341_length_1868_cov_2.130919_g35212_i0	1868	37.1	NODE_101341_length_1868_cov_2.130919_g35212_i0	43	3.432
NODE_101342_length_1868_cov_1.989415_g35213_i0	1868	33.24	NODE_101342_length_1868_cov_1.989415_g35213_i0	40	3.1926
NODE_101343_length_1868_cov_1.733148_g35214_i0	1868	34.42	NODE_101343_length_1868_cov_1.733148_g35214_i0	28	2.2348
NODE_101344_length_1868_cov_1.705292_g35215_i0	1868	37.04	NODE_101344_length_1868_cov_1.705292_g35215_i0	35	2.7935
NODE_101345_length_1868_cov_1.623955_g35216_i0	1868	38.12	NODE_101345_length_1868_cov_1.623955_g35216_i0	44	3.5118	NODE_101345_length_1868_cov_1.623955_g35216_i0	61484	cellular_organisms	Eukaryota	Opisthokonta	Metazoa	Eumetazoa	Bilateria	Protostomia	Ecdysozoa	Panarthropoda	Arthropoda	Mandibulata	Pancrustacea	Hexapoda	Insecta	Dicondylia	Pterygota	Neoptera	Polyneoptera	Phasmatodea	Timematodea	Timematoidea	Timematidae	Timema	Timema_tahoe
NODE_101347_length_1867_cov_467.653289_g35217_i0	1867	41.67	NODE_101347_length_1867_cov_467.653289_g35217_i0	756	60.3718	NODE_101347_length_1867_cov_467.653289_g35217_i0	1587174	cellular_organisms	Eukaryota	Opisthokonta	Metazoa	Eumetazoa	Bilateria	Protostomia	Ecdysozoa	Panarthropoda	Arthropoda	Mandibulata	Pancrustacea	Hexapoda	Insecta	Dicondylia	Pterygota	Neoptera	Endopterygota	Coleoptera	Polyphaga	Cucujiformia	Chrysomeloidea	Chrysomelidae	Chrysomelinae	Chrysomelini	Chrysolina	Chrysolina_oricalcia
NODE_101348_length_1867_cov_370.045708_g35218_i0	1867	39.8	NODE_101348_length_1867_cov_370.045708_g35218_i0	667	53.2645	NODE_101348_length_1867_cov_370.045708_g35218_i0	13632	cellular_organisms	Eukaryota	Opisthokonta	Metazoa	Eumetazoa	Bilateria	Protostomia	Ecdysozoa	Panarthropoda	Arthropoda	Mandibulata	Pancrustacea	Hexapoda	Insecta	Dicondylia	Pterygota	Neoptera	Endopterygota	Diptera	Brachycera	Muscomorpha	Eremoneura	Cyclorrhapha	Schizophora	Calyptratae	Oestroidea	Calliphoridae	Luciliinae	Lucilia	Lucilia_sericata
NODE_10134_length_8310_cov_8.006677_g950_i0	8310	31.79	NODE_10134_length_8310_cov_8.006677_g950_i0	443	7.948
NODE_101350_length_1867_cov_311.500557_g35220_i0	1867	32.24	NODE_101350_length_1867_cov_311.500557_g35220_i0	69	5.5101
NODE_101351_length_1867_cov_254.326087_g19762_i1	1867	43.49	NODE_101351_length_1867_cov_254.326087_g19762_i1	246	19.6448	NODE_101351_length_1867_cov_254.326087_g19762_i1	107213	cellular_organisms	Eukaryota	Opisthokonta	Metazoa	Eumetazoa	Bilateria	Protostomia	Ecdysozoa	Panarthropoda	Arthropoda	Mandibulata	Pancrustacea	Hexapoda	Insecta	Dicondylia	Pterygota	Neoptera	Endopterygota	Coleoptera	Polyphaga	Cucujiformia	Chrysomeloidea	Chrysomelidae	Galerucinae	Luperini	Diabroticina	Diabroticites	Diabrotica	Diabrotica_balteata
NODE_101352_length_1867_cov_167.044593_g1_i39213	1867	33.64	NODE_101352_length_1867_cov_167.044593_g1_i39213	152	12.1382
NODE_101353_length_1867_cov_153.546823_g35221_i0	1867	34.98	NODE_101353_length_1867_cov_153.546823_g35221_i0	94	7.5065
NODE_101354_length_1867_cov_147.462653_g35222_i0	1867	33.74	NODE_101354_length_1867_cov_147.462653_g35222_i0	104	8.3051
NODE_101357_length_1867_cov_112.157191_g1_i39216	1867	32.3	NODE_101357_length_1867_cov_112.157191_g1_i39216	39	3.1144
NODE_10135_length_8309_cov_200.566051_g1_i7957	8309	33.37	NODE_10135_length_8309_cov_200.566051_g1_i7957	922	16.5439	NODE_10135_length_8309_cov_200.566051_g1_i7957	80249	cellular_organisms	Eukaryota	Opisthokonta	Metazoa	Eumetazoa	Bilateria	Protostomia	Ecdysozoa	Panarthropoda	Arthropoda	Mandibulata	Pancrustacea	Hexapoda	Insecta	Dicondylia	Pterygota	Neoptera	Endopterygota	Coleoptera	Polyphaga	Cucujiformia	Chrysomeloidea	Chrysomelidae	Chrysomelinae	Chrysomelini	Phaedon	Phaedon_cochleariae
NODE_101361_length_1867_cov_69.237458_g35224_i0	1867	39.05	NODE_101361_length_1867_cov_69.237458_g35224_i0	507	40.4874	NODE_101361_length_1867_cov_69.237458_g35224_i0	1587174	cellular_organisms	Eukaryota	Opisthokonta	Metazoa	Eumetazoa	Bilateria	Protostomia	Ecdysozoa	Panarthropoda	Arthropoda	Mandibulata	Pancrustacea	Hexapoda	Insecta	Dicondylia	Pterygota	Neoptera	Endopterygota	Coleoptera	Polyphaga	Cucujiformia	Chrysomeloidea	Chrysomelidae	Chrysomelinae	Chrysomelini	Chrysolina	Chrysolina_oricalcia
NODE_101362_length_1867_cov_58.652174_g21530_i1	1867	39.74	NODE_101362_length_1867_cov_58.652174_g21530_i1	180	14.3742	NODE_101362_length_1867_cov_58.652174_g21530_i1	107213	cellular_organisms	Eukaryota	Opisthokonta	Metazoa	Eumetazoa	Bilateria	Protostomia	Ecdysozoa	Panarthropoda	Arthropoda	Mandibulata	Pancrustacea	Hexapoda	Insecta	Dicondylia	Pterygota	Neoptera	Endopterygota	Coleoptera	Polyphaga	Cucujiformia	Chrysomeloidea	Chrysomelidae	Galerucinae	Luperini	Diabroticina	Diabroticites	Diabrotica	Diabrotica_balteata
NODE_101363_length_1867_cov_58.230212_g35225_i0	1867	36.96	NODE_101363_length_1867_cov_58.230212_g35225_i0	150	11.9785	NODE_101363_length_1867_cov_58.230212_g35225_i0	1587174	cellular_organisms	Eukaryota	Opisthokonta	Metazoa	Eumetazoa	Bilateria	Protostomia	Ecdysozoa	Panarthropoda	Arthropoda	Mandibulata	Pancrustacea	Hexapoda	Insecta	Dicondylia	Pterygota	Neoptera	Endopterygota	Coleoptera	Polyphaga	Cucujiformia	Chrysomeloidea	Chrysomelidae	Chrysomelinae	Chrysomelini	Chrysolina	Chrysolina_oricalcia
NODE_101364_length_1867_cov_56.997213_g35226_i0	1867	38.24	NODE_101364_length_1867_cov_56.997213_g35226_i0	865	69.0762
NODE_101365_length_1867_cov_45.748049_g35227_i0	1867	35.08	NODE_101365_length_1867_cov_45.748049_g35227_i0	511	40.8068	NODE_101365_length_1867_cov_45.748049_g35227_i0	1431903	cellular_organisms	Eukaryota	Opisthokonta	Metazoa	Eumetazoa	Bilateria	Protostomia	Ecdysozoa	Panarthropoda	Arthropoda	Mandibulata	Pancrustacea	Hexapoda	Insecta	Dicondylia	Pterygota	Neoptera	Endopterygota	Coleoptera	Polyphaga	Cucujiformia	Cucujoidea	Nitidulidae	Meligethinae	Brassicogethes	Brassicogethes_aeneus
NODE_101367_length_1867_cov_45.120401_g35228_i0	1867	29.57	NODE_101367_length_1867_cov_45.120401_g35228_i0	421	33.6197
NODE_101368_length_1867_cov_42.869008_g4347_i2	1867	37.87	NODE_101368_length_1867_cov_42.869008_g4347_i2	191	15.2527
NODE_101369_length_1867_cov_40.926421_g12503_i1	1867	30.8	NODE_101369_length_1867_cov_40.926421_g12503_i1	270	21.5613
NODE_10136_length_8309_cov_197.750243_g1_i7958	8309	36.2	NODE_10136_length_8309_cov_197.750243_g1_i7958	739	13.2603	NODE_10136_length_8309_cov_197.750243_g1_i7958	1587174	cellular_organisms	Eukaryota	Opisthokonta	Metazoa	Eumetazoa	Bilateria	Protostomia	Ecdysozoa	Panarthropoda	Arthropoda	Mandibulata	Pancrustacea	Hexapoda	Insecta	Dicondylia	Pterygota	Neoptera	Endopterygota	Coleoptera	Polyphaga	Cucujiformia	Chrysomeloidea	Chrysomelidae	Chrysomelinae	Chrysomelini	Chrysolina	Chrysolina_oricalcia
NODE_101370_length_1867_cov_35.532330_g1_i39217	1867	35.35	NODE_101370_length_1867_cov_35.532330_g1_i39217	142	11.3397	NODE_101370_length_1867_cov_35.532330_g1_i39217	1587174	cellular_organisms	Eukaryota	Opisthokonta	Metazoa	Eumetazoa	Bilateria	Protostomia	Ecdysozoa	Panarthropoda	Arthropoda	Mandibulata	Pancrustacea	Hexapoda	Insecta	Dicondylia	Pterygota	Neoptera	Endopterygota	Coleoptera	Polyphaga	Cucujiformia	Chrysomeloidea	Chrysomelidae	Chrysomelinae	Chrysomelini	Chrysolina	Chrysolina_oricalcia
NODE_101371_length_1867_cov_32.393534_g35229_i0	1867	40.55	NODE_101371_length_1867_cov_32.393534_g35229_i0	483	38.5708	NODE_101371_length_1867_cov_32.393534_g35229_i0	414934	cellular_organisms	Eukaryota	Opisthokonta	Metazoa	Eumetazoa	Bilateria	Protostomia	Ecdysozoa	Panarthropoda	Arthropoda	Mandibulata	Pancrustacea	Hexapoda	Insecta	Dicondylia	Pterygota	Neoptera	Endopterygota	Coleoptera	Polyphaga	Staphyliniformia	Staphylinoidea	Silphidae	Silphinae	Phosphuga	Phosphuga_atrata
NODE_101372_length_1867_cov_25.540691_g18494_i1	1867	40.65	NODE_101372_length_1867_cov_25.540691_g18494_i1	263	21.0023
NODE_101374_length_1867_cov_23.148272_g35230_i0	1867	40.87	NODE_101374_length_1867_cov_23.148272_g35230_i0	70	5.59
NODE_101376_length_1867_cov_18.198997_g35231_i0	1867	25.28	NODE_101376_length_1867_cov_18.198997_g35231_i0	108	8.6245
NODE_101377_length_1867_cov_16.686176_g23375_i1	1867	31.98	NODE_101377_length_1867_cov_16.686176_g23375_i1	167	13.3361
NODE_101378_length_1867_cov_15.415831_g35232_i0	1867	31.39	NODE_101378_length_1867_cov_15.415831_g35232_i0	85	6.7878	NODE_101378_length_1867_cov_15.415831_g35232_i0	80249	cellular_organisms	Eukaryota	Opisthokonta	Metazoa	Eumetazoa	Bilateria	Protostomia	Ecdysozoa	Panarthropoda	Arthropoda	Mandibulata	Pancrustacea	Hexapoda	Insecta	Dicondylia	Pterygota	Neoptera	Endopterygota	Coleoptera	Polyphaga	Cucujiformia	Chrysomeloidea	Chrysomelidae	Chrysomelinae	Chrysomelini	Phaedon	Phaedon_cochleariae
NODE_101379_length_1867_cov_14.498328_g22674_i1	1867	34.44	NODE_101379_length_1867_cov_14.498328_g22674_i1	37	2.9547
NODE_101380_length_1867_cov_11.829989_g35233_i0	1867	32.14	NODE_101380_length_1867_cov_11.829989_g35233_i0	206	16.4505
NODE_101382_length_1867_cov_8.516722_g886_i17	1867	37.92	NODE_101382_length_1867_cov_8.516722_g886_i17	112	8.944	NODE_101382_length_1867_cov_8.516722_g886_i17	1587174	cellular_organisms	Eukaryota	Opisthokonta	Metazoa	Eumetazoa	Bilateria	Protostomia	Ecdysozoa	Panarthropoda	Arthropoda	Mandibulata	Pancrustacea	Hexapoda	Insecta	Dicondylia	Pterygota	Neoptera	Endopterygota	Coleoptera	Polyphaga	Cucujiformia	Chrysomeloidea	Chrysomelidae	Chrysomelinae	Chrysomelini	Chrysolina	Chrysolina_oricalcia
NODE_101383_length_1867_cov_8.508919_g35234_i0	1867	38.51	NODE_101383_length_1867_cov_8.508919_g35234_i0	170	13.5757
NODE_101385_length_1867_cov_7.777592_g35235_i0	1867	35.35	NODE_101385_length_1867_cov_7.777592_g35235_i0	166	13.2562	NODE_101385_length_1867_cov_7.777592_g35235_i0	28612	cellular_organisms	Eukaryota	Opisthokonta	Metazoa	Eumetazoa	Bilateria	Protostomia	Ecdysozoa	Panarthropoda	Arthropoda	Mandibulata	Pancrustacea	Hexapoda	Insecta	Dicondylia	Pterygota	Neoptera	Endopterygota	Diptera	Brachycera	Muscomorpha	Eremoneura	Cyclorrhapha	Schizophora	Acalyptratae	Tephritoidea	Tephritidae	Trypetinae	Carpomyini	Carpomyina	Rhagoletis	Rhagoletis_zephyria
NODE_101387_length_1867_cov_6.845039_g35236_i0	1867	35.24	NODE_101387_length_1867_cov_6.845039_g35236_i0	101	8.0655
NODE_101388_length_1867_cov_6.115942_g35237_i0	1867	34.44	NODE_101388_length_1867_cov_6.115942_g35237_i0	90	7.1871
NODE_101389_length_1867_cov_5.775362_g35238_i0	1867	33.53	NODE_101389_length_1867_cov_5.775362_g35238_i0	81	6.4684	NODE_101389_length_1867_cov_5.775362_g35238_i0	1218281	cellular_organisms	Eukaryota	Opisthokonta	Metazoa	Eumetazoa	Bilateria	Protostomia	Ecdysozoa	Panarthropoda	Arthropoda	Mandibulata	Pancrustacea	Hexapoda	Insecta	Dicondylia	Pterygota	Neoptera	Endopterygota	Amphiesmenoptera	Trichoptera	Integripalpia	Plenitentoria	Limnephiloidea	Limnephilidae	Limnephilinae	Limnephilini	Limnephilus	Limnephilus_lunatus
NODE_101390_length_1867_cov_5.724080_g35239_i0	1867	36.15	NODE_101390_length_1867_cov_5.724080_g35239_i0	111	8.8641
NODE_101392_length_1867_cov_4.997770_g35240_i0	1867	30.48	NODE_101392_length_1867_cov_4.997770_g35240_i0	77	6.149
NODE_101393_length_1867_cov_4.873467_g1_i39221	1867	37.28	NODE_101393_length_1867_cov_4.873467_g1_i39221	85	6.7878	NODE_101393_length_1867_cov_4.873467_g1_i39221	1042620	cellular_organisms	Eukaryota	Opisthokonta	Metazoa	Eumetazoa	Bilateria	Protostomia	Ecdysozoa	Panarthropoda	Arthropoda	Mandibulata	Pancrustacea	Hexapoda	Insecta	Dicondylia	Pterygota	Neoptera	Endopterygota	Amphiesmenoptera	Lepidoptera	Zeugloptera	Micropterigidae	Micropterix	Micropterix_aruncella
NODE_101394_length_1867_cov_4.854515_g35241_i0	1867	37.12	NODE_101394_length_1867_cov_4.854515_g35241_i0	48	3.8331
NODE_101395_length_1867_cov_4.735229_g35242_i0	1867	38.94	NODE_101395_length_1867_cov_4.735229_g35242_i0	80	6.3885
NODE_101396_length_1867_cov_4.690078_g35243_i0	1867	30.8	NODE_101396_length_1867_cov_4.690078_g35243_i0	79	6.3087
NODE_101397_length_1867_cov_4.534002_g35244_i0	1867	30.48	NODE_101397_length_1867_cov_4.534002_g35244_i0	91	7.267	NODE_101397_length_1867_cov_4.534002_g35244_i0	115100	cellular_organisms	Eukaryota	Opisthokonta	Metazoa	Eumetazoa	Bilateria	Protostomia	Ecdysozoa	Panarthropoda	Arthropoda	Mandibulata	Pancrustacea	Hexapoda	Insecta	Dicondylia	Pterygota	Neoptera	Endopterygota	Hymenoptera	Apocrita	Aculeata	Apoidea	Halictidae	Halictinae	Halictini	Seladonia	Seladonia_tumulorum
NODE_101399_length_1867_cov_3.578038_g35245_i0	1867	37.17	NODE_101399_length_1867_cov_3.578038_g35245_i0	56	4.472	NODE_101399_length_1867_cov_3.578038_g35245_i0	287197	cellular_organisms	Eukaryota	Opisthokonta	Metazoa	Eumetazoa	Bilateria	Protostomia	Ecdysozoa	Panarthropoda	Arthropoda	Mandibulata	Pancrustacea	Hexapoda	Insecta	Dicondylia	Pterygota	Neoptera	Endopterygota	Amphiesmenoptera	Lepidoptera	Glossata	Neolepidoptera	Heteroneura	Ditrysia	Apoditrysia	Sesioidea	Sesiidae	Sesiinae	Sesiini	Sesia	Sesia_bembeciformis
NODE_10139_length_8309_cov_68.291646_g1_i7961	8309	34.44	NODE_10139_length_8309_cov_68.291646_g1_i7961	1111	19.9352
NODE_1013_length_15758_cov_114.411731_g1_i909	15758	34.63	NODE_1013_length_15758_cov_114.411731_g1_i909	2503	23.6819	NODE_1013_length_15758_cov_114.411731_g1_i909	80249	cellular_organisms	Eukaryota	Opisthokonta	Metazoa	Eumetazoa	Bilateria	Protostomia	Ecdysozoa	Panarthropoda	Arthropoda	Mandibulata	Pancrustacea	Hexapoda	Insecta	Dicondylia	Pterygota	Neoptera	Endopterygota	Coleoptera	Polyphaga	Cucujiformia	Chrysomeloidea	Chrysomelidae	Chrysomelinae	Chrysomelini	Phaedon	Phaedon_cochleariae
NODE_101400_length_1867_cov_3.443701_g35246_i0	1867	33.32	NODE_101400_length_1867_cov_3.443701_g35246_i0	53	4.2324
NODE_101401_length_1867_cov_3.309922_g35247_i0	1867	32.51	NODE_101401_length_1867_cov_3.309922_g35247_i0	89	7.1073
NODE_101402_length_1867_cov_3.287625_g35248_i0	1867	29.51	NODE_101402_length_1867_cov_3.287625_g35248_i0	74	5.9094
NODE_101403_length_1867_cov_3.093645_g229_i7	1867	32.89	NODE_101403_length_1867_cov_3.093645_g229_i7	28	2.236	NODE_101403_length_1867_cov_3.093645_g229_i7	444603	cellular_organisms	Eukaryota	Opisthokonta	Metazoa	Eumetazoa	Bilateria	Protostomia	Ecdysozoa	Panarthropoda	Arthropoda	Mandibulata	Pancrustacea	Hexapoda	Insecta	Dicondylia	Pterygota	Neoptera	Endopterygota	Coleoptera	Polyphaga	Cucujiformia	Chrysomeloidea	Chrysomelidae	Galerucinae	Alticini	Phyllotreta	Phyllotreta_striolata
NODE_101404_length_1867_cov_3.091973_g35249_i0	1867	34.12	NODE_101404_length_1867_cov_3.091973_g35249_i0	137	10.9404
NODE_101405_length_1867_cov_2.987179_g35250_i0	1867	34.07	NODE_101405_length_1867_cov_2.987179_g35250_i0	75	5.9893	NODE_101405_length_1867_cov_2.987179_g35250_i0	2598218	cellular_organisms	Eukaryota	Opisthokonta	Metazoa	Eumetazoa	Bilateria	Protostomia	Ecdysozoa	Panarthropoda	Arthropoda	Mandibulata	Pancrustacea	Hexapoda	Insecta	Dicondylia	Pterygota	Neoptera	Endopterygota	Coleoptera	Polyphaga	Cucujiformia	Chrysomeloidea	Chrysomelidae	Galerucinae	Alticini	Psylliodes	Psylliodes_chrysocephala
NODE_101406_length_1867_cov_2.820513_g35251_i0	1867	31.92	NODE_101406_length_1867_cov_2.820513_g35251_i0	44	3.5137
NODE_101407_length_1867_cov_2.298774_g35252_i0	1867	35.03	NODE_101407_length_1867_cov_2.298774_g35252_i0	55	4.3921	NODE_101407_length_1867_cov_2.298774_g35252_i0	346820	cellular_organisms	Eukaryota	Opisthokonta	Metazoa	Eumetazoa	Bilateria	Protostomia	Ecdysozoa	Panarthropoda	Arthropoda	Mandibulata	Pancrustacea	Hexapoda	Insecta	Dicondylia	Pterygota	Neoptera	Endopterygota	Coleoptera	Polyphaga	Staphyliniformia	Staphylinoidea	Staphylinidae	Staphylininae_group	Staphylininae	Staphylinini	Philonthus	Philonthus_cognatus
NODE_101408_length_1867_cov_2.186734_g35253_i0	1867	32.46	NODE_101408_length_1867_cov_2.186734_g35253_i0	40	3.1943
NODE_101409_length_1867_cov_2.009476_g35254_i0	1867	37.33	NODE_101409_length_1867_cov_2.009476_g35254_i0	33	2.6353	NODE_101409_length_1867_cov_2.009476_g35254_i0	878968	cellular_organisms	Eukaryota	Opisthokonta	Metazoa	Eumetazoa	Bilateria	Protostomia	Ecdysozoa	Panarthropoda	Arthropoda	Mandibulata	Pancrustacea	Hexapoda	Insecta	Dicondylia	Pterygota	Neoptera	Endopterygota	Coleoptera	Polyphaga	Cucujiformia	Chrysomeloidea	Cerambycidae	Lepturinae	Lepturini	Rutpela	Rutpela_maculata
NODE_10140_length_8309_cov_41.913065_g175_i2	8309	43.19	NODE_10140_length_8309_cov_41.913065_g175_i2	1444	25.9104	NODE_10140_length_8309_cov_41.913065_g175_i2	7070	cellular_organisms	Eukaryota	Opisthokonta	Metazoa	Eumetazoa	Bilateria	Protostomia	Ecdysozoa	Panarthropoda	Arthropoda	Mandibulata	Pancrustacea	Hexapoda	Insecta	Dicondylia	Pterygota	Neoptera	Endopterygota	Coleoptera	Polyphaga	Cucujiformia	Tenebrionoidea	Tenebrionidae	Tenebrionidae_incertae_sedis	Tribolium	Tribolium_castaneum
NODE_101410_length_1866_cov_2777.695482_g35255_i0	1866	43.3	NODE_101410_length_1866_cov_2777.695482_g35255_i0	10	0.799	NODE_101410_length_1866_cov_2777.695482_g35255_i0	1587174	cellular_organisms	Eukaryota	Opisthokonta	Metazoa	Eumetazoa	Bilateria	Protostomia	Ecdysozoa	Panarthropoda	Arthropoda	Mandibulata	Pancrustacea	Hexapoda	Insecta	Dicondylia	Pterygota	Neoptera	Endopterygota	Coleoptera	Polyphaga	Cucujiformia	Chrysomeloidea	Chrysomelidae	Chrysomelinae	Chrysomelini	Chrysolina	Chrysolina_oricalcia
NODE_101411_length_1866_cov_291.116564_g223_i15	1866	37.03	NODE_101411_length_1866_cov_291.116564_g223_i15	681	54.4116	NODE_101411_length_1866_cov_291.116564_g223_i15	41139	cellular_organisms	Eukaryota	Opisthokonta	Metazoa	Eumetazoa	Bilateria	Protostomia	Ecdysozoa	Panarthropoda	Arthropoda	Mandibulata	Pancrustacea	Hexapoda	Insecta	Dicondylia	Pterygota	Neoptera	Endopterygota	Coleoptera	Polyphaga	Cucujiformia	Coccinelloidea	Coccinellidae	Coccinellinae	Coccinellini	Coccinella	Coccinella_septempunctata
NODE_101412_length_1866_cov_253.177356_g1_i39222	1866	34.14	NODE_101412_length_1866_cov_253.177356_g1_i39222	369	29.483
NODE_101413_length_1866_cov_143.326827_g1_i39223	1866	40.3	NODE_101413_length_1866_cov_143.326827_g1_i39223	919	73.4278
NODE_101415_length_1866_cov_117.357501_g13981_i5	1866	38.32	NODE_101415_length_1866_cov_117.357501_g13981_i5	149	11.905
NODE_101416_length_1866_cov_91.600669_g35257_i0	1866	36.33	NODE_101416_length_1866_cov_91.600669_g35257_i0	333	26.6066	NODE_101416_length_1866_cov_91.600669_g35257_i0	1587174	cellular_organisms	Eukaryota	Opisthokonta	Metazoa	Eumetazoa	Bilateria	Protostomia	Ecdysozoa	Panarthropoda	Arthropoda	Mandibulata	Pancrustacea	Hexapoda	Insecta	Dicondylia	Pterygota	Neoptera	Endopterygota	Coleoptera	Polyphaga	Cucujiformia	Chrysomeloidea	Chrysomelidae	Chrysomelinae	Chrysomelini	Chrysolina	Chrysolina_oricalcia
NODE_101417_length_1866_cov_77.224205_g8133_i2	1866	35.85	NODE_101417_length_1866_cov_77.224205_g8133_i2	355	28.3644	NODE_101417_length_1866_cov_77.224205_g8133_i2	286706	cellular_organisms	Eukaryota	Opisthokonta	Metazoa	Eumetazoa	Bilateria	Protostomia	Ecdysozoa	Panarthropoda	Arthropoda	Mandibulata	Pancrustacea	Hexapoda	Insecta	Dicondylia	Pterygota	Neoptera	Paraneoptera	Hemiptera	Prosorrhyncha	Heteroptera	Euheteroptera	Neoheteroptera	Panheteroptera	Pentatomomorpha	Pentatomoidea	Pentatomidae	Pentatominae	Halyomorpha	Halyomorpha_halys
NODE_101418_length_1866_cov_63.320134_g35258_i0	1866	32.85	NODE_101418_length_1866_cov_63.320134_g35258_i0	312	24.9287	NODE_101418_length_1866_cov_63.320134_g35258_i0	1587174	cellular_organisms	Eukaryota	Opisthokonta	Metazoa	Eumetazoa	Bilateria	Protostomia	Ecdysozoa	Panarthropoda	Arthropoda	Mandibulata	Pancrustacea	Hexapoda	Insecta	Dicondylia	Pterygota	Neoptera	Endopterygota	Coleoptera	Polyphaga	Cucujiformia	Chrysomeloidea	Chrysomelidae	Chrysomelinae	Chrysomelini	Chrysolina	Chrysolina_oricalcia
NODE_101419_length_1866_cov_58.267150_g35259_i0	1866	36.01	NODE_101419_length_1866_cov_58.267150_g35259_i0	299	23.89
NODE_10141_length_8308_cov_251.938069_g1_i7962	8308	31.13	NODE_10141_length_8308_cov_251.938069_g1_i7962	3289	59.0233	NODE_10141_length_8308_cov_251.938069_g1_i7962	878968	cellular_organisms	Eukaryota	Opisthokonta	Metazoa	Eumetazoa	Bilateria	Protostomia	Ecdysozoa	Panarthropoda	Arthropoda	Mandibulata	Pancrustacea	Hexapoda	Insecta	Dicondylia	Pterygota	Neoptera	Endopterygota	Coleoptera	Polyphaga	Cucujiformia	Chrysomeloidea	Cerambycidae	Lepturinae	Lepturini	Rutpela	Rutpela_maculata
NODE_101421_length_1866_cov_38.741774_g6147_i7	1866	34.24	NODE_101421_length_1866_cov_38.741774_g6147_i7	94	7.5106
NODE_101422_length_1866_cov_37.303960_g1_i39224	1866	32.53	NODE_101422_length_1866_cov_37.303960_g1_i39224	150	11.9849
NODE_101423_length_1866_cov_35.080312_g1_i39225	1866	33.07	NODE_101423_length_1866_cov_35.080312_g1_i39225	80	6.392
NODE_101424_length_1866_cov_30.572783_g35261_i0	1866	46.14	NODE_101424_length_1866_cov_30.572783_g35261_i0	113	9.0287
NODE_101425_length_1866_cov_29.450641_g35262_i0	1866	35.85	NODE_101425_length_1866_cov_29.450641_g35262_i0	197	15.825	NODE_101425_length_1866_cov_29.450641_g35262_i0	1587174	cellular_organisms	Eukaryota	Opisthokonta	Metazoa	Eumetazoa	Bilateria	Protostomia	Ecdysozoa	Panarthropoda	Arthropoda	Mandibulata	Pancrustacea	Hexapoda	Insecta	Dicondylia	Pterygota	Neoptera	Endopterygota	Coleoptera	Polyphaga	Cucujiformia	Chrysomeloidea	Chrysomelidae	Chrysomelinae	Chrysomelini	Chrysolina	Chrysolina_oricalcia
NODE_101426_length_1866_cov_29.380926_g35263_i0	1866	31.19	NODE_101426_length_1866_cov_29.380926_g35263_i0	200	15.9799	NODE_101426_length_1866_cov_29.380926_g35263_i0	247415	cellular_organisms	Eukaryota	Opisthokonta	Metazoa	Eumetazoa	Bilateria	Protostomia	Ecdysozoa	Panarthropoda	Arthropoda	Mandibulata	Pancrustacea	Hexapoda	Insecta	Dicondylia	Pterygota	Neoptera	Endopterygota	Coleoptera	Adephaga	Caraboidea	Carabidae	Harpalinae	Harpalini	Ophonus	Ophonus_ardosiacus
NODE_101427_length_1866_cov_23.730061_g17962_i1	1866	33.49	NODE_101427_length_1866_cov_23.730061_g17962_i1	40	3.196	NODE_101427_length_1866_cov_23.730061_g17962_i1	2598218	cellular_organisms	Eukaryota	Opisthokonta	Metazoa	Eumetazoa	Bilateria	Protostomia	Ecdysozoa	Panarthropoda	Arthropoda	Mandibulata	Pancrustacea	Hexapoda	Insecta	Dicondylia	Pterygota	Neoptera	Endopterygota	Coleoptera	Polyphaga	Cucujiformia	Chrysomeloidea	Chrysomelidae	Galerucinae	Alticini	Psylliodes	Psylliodes_chrysocephala
NODE_101429_length_1866_cov_16.551590_g1_i39226	1866	41.69	NODE_101429_length_1866_cov_16.551590_g1_i39226	114	9.1086	NODE_101429_length_1866_cov_16.551590_g1_i39226	390379	cellular_organisms	Eukaryota	Opisthokonta	Metazoa	Eumetazoa	Bilateria	Deuterostomia	Chordata	Craniata	Vertebrata	Gnathostomata	Teleostomi	Euteleostomi	Actinopterygii	Actinopteri	Neopterygii	Teleostei	Osteoglossocephalai	Clupeocephala	Euteleosteomorpha	Neoteleostei	Eurypterygia	Ctenosquamata	Acanthomorphata	Euacanthomorphacea	Percomorphaceae	Batrachoidaria	Batrachoidiformes	Batrachoididae	Thalassophyrininae	Thalassophryne	Thalassophryne_amazonica
NODE_101430_length_1866_cov_16.466258_g35264_i0	1866	34.14	NODE_101430_length_1866_cov_16.466258_g35264_i0	130	10.387
NODE_101431_length_1866_cov_15.752370_g35265_i0	1866	35.32	NODE_101431_length_1866_cov_15.752370_g35265_i0	115	9.1885
NODE_101433_length_1866_cov_13.594534_g35266_i0	1866	36.28	NODE_101433_length_1866_cov_13.594534_g35266_i0	272	21.7327
NODE_101434_length_1866_cov_13.332404_g35267_i0	1866	41.21	NODE_101434_length_1866_cov_13.332404_g35267_i0	86	6.8714	NODE_101434_length_1866_cov_13.332404_g35267_i0	1587174	cellular_organisms	Eukaryota	Opisthokonta	Metazoa	Eumetazoa	Bilateria	Protostomia	Ecdysozoa	Panarthropoda	Arthropoda	Mandibulata	Pancrustacea	Hexapoda	Insecta	Dicondylia	Pterygota	Neoptera	Endopterygota	Coleoptera	Polyphaga	Cucujiformia	Chrysomeloidea	Chrysomelidae	Chrysomelinae	Chrysomelini	Chrysolina	Chrysolina_oricalcia
NODE_101435_length_1866_cov_12.089794_g35268_i0	1866	38.16	NODE_101435_length_1866_cov_12.089794_g35268_i0	174	13.9025
NODE_101436_length_1866_cov_12.060234_g35269_i0	1866	35.74	NODE_101436_length_1866_cov_12.060234_g35269_i0	180	14.3819
NODE_101437_length_1866_cov_9.443949_g15327_i1	1866	32.85	NODE_101437_length_1866_cov_9.443949_g15327_i1	73	5.8327
NODE_101438_length_1866_cov_8.246514_g35270_i0	1866	30.71	NODE_101438_length_1866_cov_8.246514_g35270_i0	141	11.2658	NODE_101438_length_1866_cov_8.246514_g35270_i0	7061	cellular_organisms	Eukaryota	Opisthokonta	Metazoa	Eumetazoa	Bilateria	Protostomia	Ecdysozoa	Panarthropoda	Arthropoda	Mandibulata	Pancrustacea	Hexapoda	Insecta	Dicondylia	Pterygota	Neoptera	Endopterygota	Coleoptera	Polyphaga	Scarabaeiformia	Scarabaeoidea	Scarabaeidae	Melolonthinae	Melolontha	Melolontha_melolontha
NODE_101439_length_1866_cov_7.258784_g27750_i1	1866	29.74	NODE_101439_length_1866_cov_7.258784_g27750_i1	42	3.3558	NODE_101439_length_1866_cov_7.258784_g27750_i1	1587174	cellular_organisms	Eukaryota	Opisthokonta	Metazoa	Eumetazoa	Bilateria	Protostomia	Ecdysozoa	Panarthropoda	Arthropoda	Mandibulata	Pancrustacea	Hexapoda	Insecta	Dicondylia	Pterygota	Neoptera	Endopterygota	Coleoptera	Polyphaga	Cucujiformia	Chrysomeloidea	Chrysomelidae	Chrysomelinae	Chrysomelini	Chrysolina	Chrysolina_oricalcia
NODE_10143_length_8308_cov_87.735519_g1_i7964	8308	32.16	NODE_10143_length_8308_cov_87.735519_g1_i7964	551	9.8881	NODE_10143_length_8308_cov_87.735519_g1_i7964	1587174	cellular_organisms	Eukaryota	Opisthokonta	Metazoa	Eumetazoa	Bilateria	Protostomia	Ecdysozoa	Panarthropoda	Arthropoda	Mandibulata	Pancrustacea	Hexapoda	Insecta	Dicondylia	Pterygota	Neoptera	Endopterygota	Coleoptera	Polyphaga	Cucujiformia	Chrysomeloidea	Chrysomelidae	Chrysomelinae	Chrysomelini	Chrysolina	Chrysolina_oricalcia
NODE_101440_length_1866_cov_7.229782_g19829_i1	1866	30.01	NODE_101440_length_1866_cov_7.229782_g19829_i1	55	4.3945
NODE_101441_length_1866_cov_7.017289_g35271_i0	1866	44.59	NODE_101441_length_1866_cov_7.017289_g35271_i0	115	9.1885	NODE_101441_length_1866_cov_7.017289_g35271_i0	1587174	cellular_organisms	Eukaryota	Opisthokonta	Metazoa	Eumetazoa	Bilateria	Protostomia	Ecdysozoa	Panarthropoda	Arthropoda	Mandibulata	Pancrustacea	Hexapoda	Insecta	Dicondylia	Pterygota	Neoptera	Endopterygota	Coleoptera	Polyphaga	Cucujiformia	Chrysomeloidea	Chrysomelidae	Chrysomelinae	Chrysomelini	Chrysolina	Chrysolina_oricalcia
NODE_101442_length_1866_cov_7.014501_g35272_i0	1866	31.62	NODE_101442_length_1866_cov_7.014501_g35272_i0	132	10.5468	NODE_101442_length_1866_cov_7.014501_g35272_i0	80249	cellular_organisms	Eukaryota	Opisthokonta	Metazoa	Eumetazoa	Bilateria	Protostomia	Ecdysozoa	Panarthropoda	Arthropoda	Mandibulata	Pancrustacea	Hexapoda	Insecta	Dicondylia	Pterygota	Neoptera	Endopterygota	Coleoptera	Polyphaga	Cucujiformia	Chrysomeloidea	Chrysomelidae	Chrysomelinae	Chrysomelini	Phaedon	Phaedon_cochleariae
NODE_101443_length_1866_cov_5.375906_g35273_i0	1866	36.17	NODE_101443_length_1866_cov_5.375906_g35273_i0	57	4.5543	NODE_101443_length_1866_cov_5.375906_g35273_i0	1587174	cellular_organisms	Eukaryota	Opisthokonta	Metazoa	Eumetazoa	Bilateria	Protostomia	Ecdysozoa	Panarthropoda	Arthropoda	Mandibulata	Pancrustacea	Hexapoda	Insecta	Dicondylia	Pterygota	Neoptera	Endopterygota	Coleoptera	Polyphaga	Cucujiformia	Chrysomeloidea	Chrysomelidae	Chrysomelinae	Chrysomelini	Chrysolina	Chrysolina_oricalcia
NODE_101444_length_1866_cov_4.904629_g35274_i0	1866	32.15	NODE_101444_length_1866_cov_4.904629_g35274_i0	87	6.9513	NODE_101444_length_1866_cov_4.904629_g35274_i0	1926196	cellular_organisms	Eukaryota	Opisthokonta	Metazoa	Eumetazoa	Bilateria	Protostomia	Ecdysozoa	Panarthropoda	Arthropoda	Chelicerata	Arachnida	Araneae	Araneomorphae	Entelegynae	Orbiculariae	Araneoidea	Tetragnathidae	Meta	Meta_bourneti
NODE_101445_length_1866_cov_4.682655_g35275_i0	1866	35.32	NODE_101445_length_1866_cov_4.682655_g35275_i0	117	9.3483
NODE_101446_length_1866_cov_4.160067_g35276_i0	1866	41.75	NODE_101446_length_1866_cov_4.160067_g35276_i0	68	5.4332
NODE_101447_length_1866_cov_4.010597_g35277_i0	1866	41	NODE_101447_length_1866_cov_4.010597_g35277_i0	79	6.3121
NODE_101448_length_1866_cov_3.873954_g35278_i0	1866	34.46	NODE_101448_length_1866_cov_3.873954_g35278_i0	79	6.3121	NODE_101448_length_1866_cov_3.873954_g35278_i0	1167272	cellular_organisms	Eukaryota	Opisthokonta	Metazoa	Eumetazoa	Bilateria	Protostomia	Ecdysozoa	Panarthropoda	Arthropoda	Mandibulata	Pancrustacea	Hexapoda	Insecta	Dicondylia	Pterygota	Neoptera	Endopterygota	Hymenoptera	Apocrita	Aculeata	Apoidea	Spheciformes	Crabronidae	Philanthinae	Cercerini	Cerceris	Cerceris_rybyensis
NODE_101449_length_1866_cov_3.794757_g35279_i0	1866	52.95	NODE_101449_length_1866_cov_3.794757_g35279_i0	76	6.0724	NODE_101449_length_1866_cov_3.794757_g35279_i0	562	cellular_organisms	Bacteria	Proteobacteria	Gammaproteobacteria	Enterobacterales	Enterobacteriaceae	Escherichia	Escherichia_coli
NODE_10144_length_8308_cov_46.792350_g1_i7965	8308	33.83	NODE_10144_length_8308_cov_46.792350_g1_i7965	342	6.1374	NODE_10144_length_8308_cov_46.792350_g1_i7965	1539398	cellular_organisms	Eukaryota	Opisthokonta	Metazoa	Eumetazoa	Bilateria	Protostomia	Ecdysozoa	Panarthropoda	Arthropoda	Mandibulata	Pancrustacea	Hexapoda	Insecta	Dicondylia	Pterygota	Neoptera	Endopterygota	Hymenoptera	Apocrita	Parasitoida	Ichneumonoidea	Ichneumonidae	Ophioninae	Ophion_group	Ophion	Ophion_luteus
NODE_101450_length_1866_cov_3.744004_g35280_i0	1866	38.64	NODE_101450_length_1866_cov_3.744004_g35280_i0	55	4.3945
NODE_101451_length_1866_cov_3.457892_g35281_i0	1866	29.05	NODE_101451_length_1866_cov_3.457892_g35281_i0	46	3.6754
NODE_101452_length_1866_cov_3.372560_g35282_i0	1866	32.74	NODE_101452_length_1866_cov_3.372560_g35282_i0	62	4.9538
NODE_101453_length_1866_cov_2.937535_g35283_i0	1866	29.9	NODE_101453_length_1866_cov_2.937535_g35283_i0	33	2.6367	NODE_101453_length_1866_cov_2.937535_g35283_i0	662956	cellular_organisms	Eukaryota	Opisthokonta	Metazoa	Eumetazoa	Bilateria	Protostomia	Ecdysozoa	Panarthropoda	Arthropoda	Mandibulata	Pancrustacea	Hexapoda	Insecta	Dicondylia	Pterygota	Neoptera	Endopterygota	Coleoptera	Polyphaga	Staphyliniformia	Staphylinoidea	Staphylinidae	Staphylininae_group	Staphylininae	Staphylinini	Ocypus	Ocypus_olens
NODE_101454_length_1866_cov_2.774679_g35284_i0	1866	36.82	NODE_101454_length_1866_cov_2.774679_g35284_i0	66	5.2734	NODE_101454_length_1866_cov_2.774679_g35284_i0	1587174	cellular_organisms	Eukaryota	Opisthokonta	Metazoa	Eumetazoa	Bilateria	Protostomia	Ecdysozoa	Panarthropoda	Arthropoda	Mandibulata	Pancrustacea	Hexapoda	Insecta	Dicondylia	Pterygota	Neoptera	Endopterygota	Coleoptera	Polyphaga	Cucujiformia	Chrysomeloidea	Chrysomelidae	Chrysomelinae	Chrysomelini	Chrysolina	Chrysolina_oricalcia
NODE_101455_length_1866_cov_2.669827_g35285_i0	1866	31.56	NODE_101455_length_1866_cov_2.669827_g35285_i0	48	3.8352
NODE_101456_length_1866_cov_2.667596_g35286_i0	1866	34.46	NODE_101456_length_1866_cov_2.667596_g35286_i0	42	3.3558
NODE_101457_length_1866_cov_2.629113_g35287_i0	1866	34.14	NODE_101457_length_1866_cov_2.629113_g35287_i0	38	3.0362
NODE_101458_length_1866_cov_2.562744_g35288_i0	1866	37.41	NODE_101458_length_1866_cov_2.562744_g35288_i0	42	3.3558	NODE_101458_length_1866_cov_2.562744_g35288_i0	987895	cellular_organisms	Eukaryota	Opisthokonta	Metazoa	Eumetazoa	Bilateria	Protostomia	Ecdysozoa	Panarthropoda	Arthropoda	Mandibulata	Pancrustacea	Hexapoda	Insecta	Dicondylia	Pterygota	Neoptera	Endopterygota	Amphiesmenoptera	Lepidoptera	Glossata	Neolepidoptera	Heteroneura	Ditrysia	Obtectomera	Noctuoidea	Noctuidae	Noctuinae	Caradrina	Caradrina_clavipalpis
NODE_101459_length_1866_cov_2.516453_g35289_i0	1866	33.92	NODE_101459_length_1866_cov_2.516453_g35289_i0	48	3.8352	NODE_101459_length_1866_cov_2.516453_g35289_i0	1587174	cellular_organisms	Eukaryota	Opisthokonta	Metazoa	Eumetazoa	Bilateria	Protostomia	Ecdysozoa	Panarthropoda	Arthropoda	Mandibulata	Pancrustacea	Hexapoda	Insecta	Dicondylia	Pterygota	Neoptera	Endopterygota	Coleoptera	Polyphaga	Cucujiformia	Chrysomeloidea	Chrysomelidae	Chrysomelinae	Chrysomelini	Chrysolina	Chrysolina_oricalcia
NODE_101460_length_1866_cov_2.380368_g35290_i0	1866	31.62	NODE_101460_length_1866_cov_2.380368_g35290_i0	64	5.1136
NODE_101461_length_1866_cov_2.268265_g35291_i0	1866	37.25	NODE_101461_length_1866_cov_2.268265_g35291_i0	41	3.2759
NODE_101462_length_1865_cov_2153.554688_g35292_i0	1865	43	NODE_101462_length_1865_cov_2153.554688_g35292_i0	31	2.4782	NODE_101462_length_1865_cov_2153.554688_g35292_i0	1587174	cellular_organisms	Eukaryota	Opisthokonta	Metazoa	Eumetazoa	Bilateria	Protostomia	Ecdysozoa	Panarthropoda	Arthropoda	Mandibulata	Pancrustacea	Hexapoda	Insecta	Dicondylia	Pterygota	Neoptera	Endopterygota	Coleoptera	Polyphaga	Cucujiformia	Chrysomeloidea	Chrysomelidae	Chrysomelinae	Chrysomelini	Chrysolina	Chrysolina_oricalcia
NODE_101463_length_1865_cov_1238.876116_g35293_i0	1865	50.51	NODE_101463_length_1865_cov_1238.876116_g35293_i0	17150	1371.01
NODE_101464_length_1865_cov_726.376116_g12498_i1	1865	34.85	NODE_101464_length_1865_cov_726.376116_g12498_i1	7910	632.345	NODE_101464_length_1865_cov_726.376116_g12498_i1	41139	cellular_organisms	Eukaryota	Opisthokonta	Metazoa	Eumetazoa	Bilateria	Protostomia	Ecdysozoa	Panarthropoda	Arthropoda	Mandibulata	Pancrustacea	Hexapoda	Insecta	Dicondylia	Pterygota	Neoptera	Endopterygota	Coleoptera	Polyphaga	Cucujiformia	Coccinelloidea	Coccinellidae	Coccinellinae	Coccinellini	Coccinella	Coccinella_septempunctata
NODE_101465_length_1865_cov_579.694196_g5400_i4	1865	34.58	NODE_101465_length_1865_cov_579.694196_g5400_i4	292	23.3432
NODE_101468_length_1865_cov_97.332031_g35294_i0	1865	31.53	NODE_101468_length_1865_cov_97.332031_g35294_i0	458	36.6136
NODE_101469_length_1865_cov_82.394531_g35295_i0	1865	45.25	NODE_101469_length_1865_cov_82.394531_g35295_i0	161	12.8707
NODE_10146_length_8307_cov_66.259898_g1_i7967	8307	38.49	NODE_10146_length_8307_cov_66.259898_g1_i7967	250	4.487	NODE_10146_length_8307_cov_66.259898_g1_i7967	2598218	cellular_organisms	Eukaryota	Opisthokonta	Metazoa	Eumetazoa	Bilateria	Protostomia	Ecdysozoa	Panarthropoda	Arthropoda	Mandibulata	Pancrustacea	Hexapoda	Insecta	Dicondylia	Pterygota	Neoptera	Endopterygota	Coleoptera	Polyphaga	Cucujiformia	Chrysomeloidea	Chrysomelidae	Galerucinae	Alticini	Psylliodes	Psylliodes_chrysocephala
NODE_101470_length_1865_cov_82.373884_g734_i20	1865	34.69	NODE_101470_length_1865_cov_82.373884_g734_i20	153	12.2312	NODE_101470_length_1865_cov_82.373884_g734_i20	1553677	cellular_organisms	Eukaryota	Opisthokonta	Metazoa	Eumetazoa	Bilateria	Protostomia	Ecdysozoa	Panarthropoda	Arthropoda	Mandibulata	Pancrustacea	Hexapoda	Insecta	Dicondylia	Pterygota	Neoptera	Endopterygota	Coleoptera	Polyphaga	Elateriformia	Elateroidea	Cantharidae	Cantharinae	Podabrus	Podabrus_alpinus
NODE_101472_length_1865_cov_66.383929_g35297_i0	1865	36.3	NODE_101472_length_1865_cov_66.383929_g35297_i0	216	17.2676
NODE_101474_length_1865_cov_34.659598_g15438_i1	1865	33.67	NODE_101474_length_1865_cov_34.659598_g15438_i1	104	8.314
NODE_101475_length_1865_cov_27.694754_g35299_i0	1865	31.85	NODE_101475_length_1865_cov_27.694754_g35299_i0	424	33.8956
NODE_101476_length_1865_cov_19.536830_g35300_i0	1865	38.93	NODE_101476_length_1865_cov_19.536830_g35300_i0	108	8.6338	NODE_101476_length_1865_cov_19.536830_g35300_i0	2598218	cellular_organisms	Eukaryota	Opisthokonta	Metazoa	Eumetazoa	Bilateria	Protostomia	Ecdysozoa	Panarthropoda	Arthropoda	Mandibulata	Pancrustacea	Hexapoda	Insecta	Dicondylia	Pterygota	Neoptera	Endopterygota	Coleoptera	Polyphaga	Cucujiformia	Chrysomeloidea	Chrysomelidae	Galerucinae	Alticini	Psylliodes	Psylliodes_chrysocephala
NODE_101482_length_1865_cov_11.778460_g35301_i0	1865	32.33	NODE_101482_length_1865_cov_11.778460_g35301_i0	144	11.5117	NODE_101482_length_1865_cov_11.778460_g35301_i0	1587174	cellular_organisms	Eukaryota	Opisthokonta	Metazoa	Eumetazoa	Bilateria	Protostomia	Ecdysozoa	Panarthropoda	Arthropoda	Mandibulata	Pancrustacea	Hexapoda	Insecta	Dicondylia	Pterygota	Neoptera	Endopterygota	Coleoptera	Polyphaga	Cucujiformia	Chrysomeloidea	Chrysomelidae	Chrysomelinae	Chrysomelini	Chrysolina	Chrysolina_oricalcia
NODE_101483_length_1865_cov_11.169085_g35302_i0	1865	43.22	NODE_101483_length_1865_cov_11.169085_g35302_i0	83	6.6352	NODE_101483_length_1865_cov_11.169085_g35302_i0	7539	cellular_organisms	Eukaryota	Opisthokonta	Metazoa	Eumetazoa	Bilateria	Protostomia	Ecdysozoa	Panarthropoda	Arthropoda	Mandibulata	Pancrustacea	Hexapoda	Insecta	Dicondylia	Pterygota	Neoptera	Endopterygota	Coleoptera	Polyphaga	Cucujiformia	Chrysomeloidea	Chrysomelidae	Chrysomelinae	Doryphorini	Leptinotarsa	Leptinotarsa_decemlineata
NODE_101484_length_1865_cov_10.002232_g612_i11	1865	37.32	NODE_101484_length_1865_cov_10.002232_g612_i11	73	5.8358
NODE_101487_length_1865_cov_7.125000_g35303_i0	1865	30.08	NODE_101487_length_1865_cov_7.125000_g35303_i0	126	10.0728
NODE_101488_length_1865_cov_6.356027_g35304_i0	1865	40.86	NODE_101488_length_1865_cov_6.356027_g35304_i0	87	6.955	NODE_101488_length_1865_cov_6.356027_g35304_i0	107213	cellular_organisms	Eukaryota	Opisthokonta	Metazoa	Eumetazoa	Bilateria	Protostomia	Ecdysozoa	Panarthropoda	Arthropoda	Mandibulata	Pancrustacea	Hexapoda	Insecta	Dicondylia	Pterygota	Neoptera	Endopterygota	Coleoptera	Polyphaga	Cucujiformia	Chrysomeloidea	Chrysomelidae	Galerucinae	Luperini	Diabroticina	Diabroticites	Diabrotica	Diabrotica_balteata
NODE_101489_length_1865_cov_6.163504_g34993_i1	1865	30.24	NODE_101489_length_1865_cov_6.163504_g34993_i1	41	3.2776
NODE_10148_length_8307_cov_35.427617_g951_i0	8307	32.72	NODE_10148_length_8307_cov_35.427617_g951_i0	2416	43.362	NODE_10148_length_8307_cov_35.427617_g951_i0	217634	cellular_organisms	Eukaryota	Opisthokonta	Metazoa	Eumetazoa	Bilateria	Protostomia	Ecdysozoa	Panarthropoda	Arthropoda	Mandibulata	Pancrustacea	Hexapoda	Insecta	Dicondylia	Pterygota	Neoptera	Endopterygota	Coleoptera	Polyphaga	Cucujiformia	Chrysomeloidea	Cerambycidae	Lamiinae	Lamiini	Anoplophora	Anoplophora_glabripennis
NODE_101490_length_1865_cov_5.896205_g22164_i3	1865	44.56	NODE_101490_length_1865_cov_5.896205_g22164_i3	71	5.6759
NODE_101491_length_1865_cov_5.680804_g35305_i0	1865	31.1	NODE_101491_length_1865_cov_5.680804_g35305_i0	120	9.5931
NODE_101492_length_1865_cov_4.814174_g35306_i0	1865	42.68	NODE_101492_length_1865_cov_4.814174_g35306_i0	71	5.6759	NODE_101492_length_1865_cov_4.814174_g35306_i0	247415	cellular_organisms	Eukaryota	Opisthokonta	Metazoa	Eumetazoa	Bilateria	Protostomia	Ecdysozoa	Panarthropoda	Arthropoda	Mandibulata	Pancrustacea	Hexapoda	Insecta	Dicondylia	Pterygota	Neoptera	Endopterygota	Coleoptera	Adephaga	Caraboidea	Carabidae	Harpalinae	Harpalini	Ophonus	Ophonus_ardosiacus
NODE_101493_length_1865_cov_4.808594_g35307_i0	1865	32.65	NODE_101493_length_1865_cov_4.808594_g35307_i0	82	6.5553
NODE_101494_length_1865_cov_4.433036_g35308_i0	1865	34.64	NODE_101494_length_1865_cov_4.433036_g35308_i0	68	5.4361	NODE_101494_length_1865_cov_4.433036_g35308_i0	1587174	cellular_organisms	Eukaryota	Opisthokonta	Metazoa	Eumetazoa	Bilateria	Protostomia	Ecdysozoa	Panarthropoda	Arthropoda	Mandibulata	Pancrustacea	Hexapoda	Insecta	Dicondylia	Pterygota	Neoptera	Endopterygota	Coleoptera	Polyphaga	Cucujiformia	Chrysomeloidea	Chrysomelidae	Chrysomelinae	Chrysomelini	Chrysolina	Chrysolina_oricalcia
NODE_101495_length_1865_cov_4.330915_g35309_i0	1865	33.35	NODE_101495_length_1865_cov_4.330915_g35309_i0	100	7.9942	NODE_101495_length_1865_cov_4.330915_g35309_i0	217634	cellular_organisms	Eukaryota	Opisthokonta	Metazoa	Eumetazoa	Bilateria	Protostomia	Ecdysozoa	Panarthropoda	Arthropoda	Mandibulata	Pancrustacea	Hexapoda	Insecta	Dicondylia	Pterygota	Neoptera	Endopterygota	Coleoptera	Polyphaga	Cucujiformia	Chrysomeloidea	Cerambycidae	Lamiinae	Lamiini	Anoplophora	Anoplophora_glabripennis
NODE_101496_length_1865_cov_4.279018_g35310_i0	1865	31.05	NODE_101496_length_1865_cov_4.279018_g35310_i0	74	5.9157	NODE_101496_length_1865_cov_4.279018_g35310_i0	347359	cellular_organisms	Eukaryota	Opisthokonta	Metazoa	Eumetazoa	Bilateria	Protostomia	Ecdysozoa	Panarthropoda	Arthropoda	Mandibulata	Pancrustacea	Hexapoda	Insecta	Dicondylia	Pterygota	Neoptera	Endopterygota	Coleoptera	Polyphaga	Cucujiformia	Coccinelloidea	Coccinellidae	Coccinellinae	Halyziini	Halyzia	Halyzia_sedecimguttata
NODE_101497_length_1865_cov_3.939174_g35311_i0	1865	30.67	NODE_101497_length_1865_cov_3.939174_g35311_i0	68	5.4361	NODE_101497_length_1865_cov_3.939174_g35311_i0	1587174	cellular_organisms	Eukaryota	Opisthokonta	Metazoa	Eumetazoa	Bilateria	Protostomia	Ecdysozoa	Panarthropoda	Arthropoda	Mandibulata	Pancrustacea	Hexapoda	Insecta	Dicondylia	Pterygota	Neoptera	Endopterygota	Coleoptera	Polyphaga	Cucujiformia	Chrysomeloidea	Chrysomelidae	Chrysomelinae	Chrysomelini	Chrysolina	Chrysolina_oricalcia
NODE_101498_length_1865_cov_3.838728_g35312_i0	1865	33.3	NODE_101498_length_1865_cov_3.838728_g35312_i0	86	6.8751	NODE_101498_length_1865_cov_3.838728_g35312_i0	204949	cellular_organisms	Eukaryota	Opisthokonta	Metazoa	Eumetazoa	Bilateria	Protostomia	Ecdysozoa	Panarthropoda	Arthropoda	Mandibulata	Pancrustacea	Hexapoda	Insecta	Dicondylia	Pterygota	Neoptera	Endopterygota	Coleoptera	Polyphaga	Cucujiformia	Chrysomeloidea	Chrysomelidae	Cryptocephalinae	Cryptocephalus	Cryptocephalus_moraei
NODE_101499_length_1865_cov_3.668527_g35313_i0	1865	38.5	NODE_101499_length_1865_cov_3.668527_g35313_i0	71	5.6759
NODE_1014_length_15752_cov_58.805983_g1_i910	15752	35.57	NODE_1014_length_15752_cov_58.805983_g1_i910	1102	10.4304	NODE_1014_length_15752_cov_58.805983_g1_i910	987995	cellular_organisms	Eukaryota	Opisthokonta	Metazoa	Eumetazoa	Bilateria	Protostomia	Ecdysozoa	Panarthropoda	Arthropoda	Mandibulata	Pancrustacea	Hexapoda	Insecta	Dicondylia	Pterygota	Neoptera	Endopterygota	Amphiesmenoptera	Lepidoptera	Glossata	Neolepidoptera	Heteroneura	Ditrysia	Obtectomera	Noctuoidea	Noctuidae	Noctuinae	Noctuini	Noctua	Noctua_janthe
NODE_101500_length_1865_cov_3.011719_g35314_i0	1865	34.26	NODE_101500_length_1865_cov_3.011719_g35314_i0	49	3.9172
NODE_101501_length_1865_cov_2.914621_g35315_i0	1865	33.94	NODE_101501_length_1865_cov_2.914621_g35315_i0	49	3.9172
NODE_101502_length_1865_cov_2.905692_g35316_i0	1865	36.78	NODE_101502_length_1865_cov_2.905692_g35316_i0	124	9.9129	NODE_101502_length_1865_cov_2.905692_g35316_i0	292458	cellular_organisms	Eukaryota	Opisthokonta	Metazoa	Eumetazoa	Bilateria	Protostomia	Ecdysozoa	Panarthropoda	Arthropoda	Mandibulata	Pancrustacea	Hexapoda	Insecta	Dicondylia	Pterygota	Neoptera	Endopterygota	Coleoptera	Polyphaga	Elateriformia	Elateroidea	Elateridae	Elaterinae	Agriotes	Agriotes_lineatus
NODE_101503_length_1865_cov_2.896205_g35317_i0	1865	33.73	NODE_101503_length_1865_cov_2.896205_g35317_i0	42	3.3576
NODE_101504_length_1865_cov_2.855469_g35318_i0	1865	28.79	NODE_101504_length_1865_cov_2.855469_g35318_i0	71	5.6759	NODE_101504_length_1865_cov_2.855469_g35318_i0	41139	cellular_organisms	Eukaryota	Opisthokonta	Metazoa	Eumetazoa	Bilateria	Protostomia	Ecdysozoa	Panarthropoda	Arthropoda	Mandibulata	Pancrustacea	Hexapoda	Insecta	Dicondylia	Pterygota	Neoptera	Endopterygota	Coleoptera	Polyphaga	Cucujiformia	Coccinelloidea	Coccinellidae	Coccinellinae	Coccinellini	Coccinella	Coccinella_septempunctata
NODE_101505_length_1865_cov_2.829799_g35319_i0	1865	32.06	NODE_101505_length_1865_cov_2.829799_g35319_i0	316	25.2618
NODE_101506_length_1865_cov_2.704799_g35320_i0	1865	35.44	NODE_101506_length_1865_cov_2.704799_g35320_i0	43	3.4375
NODE_101507_length_1865_cov_2.692522_g35321_i0	1865	35.17	NODE_101507_length_1865_cov_2.692522_g35321_i0	41	3.2776	NODE_101507_length_1865_cov_2.692522_g35321_i0	2598218	cellular_organisms	Eukaryota	Opisthokonta	Metazoa	Eumetazoa	Bilateria	Protostomia	Ecdysozoa	Panarthropoda	Arthropoda	Mandibulata	Pancrustacea	Hexapoda	Insecta	Dicondylia	Pterygota	Neoptera	Endopterygota	Coleoptera	Polyphaga	Cucujiformia	Chrysomeloidea	Chrysomelidae	Galerucinae	Alticini	Psylliodes	Psylliodes_chrysocephala
NODE_101508_length_1865_cov_2.561384_g35322_i0	1865	31.85	NODE_101508_length_1865_cov_2.561384_g35322_i0	41	3.2776
NODE_101509_length_1865_cov_2.473214_g35323_i0	1865	31.05	NODE_101509_length_1865_cov_2.473214_g35323_i0	65	5.1963
[truncated: 390,170+ more rows]
[truncated: 4 more columns]

## Sheet: Mmut
contig_id1	length	GC_content	contig_id2	read_cov	base_cov	contig_id3	taxonid	taxon_name
[truncated: 99,374 more rows]
[truncated: 1 more columns]
