# Supplementary material for: Symbionts with eroded genomes adjust gene expression according to host life-stage and environment
Source: EMBO Rep. 2025 Aug 8;26(19):4656–74. doi: 10.1038/s44319-025-00525-2 (PMC12508126; doi:10.1038/s44319-025-00525-2)
Supplement: Supplementary file 16 — Dataset EV14 [file 44319_2025_525_MOESM16_ESM.xlsx]

## Sheet: Sheet1
Dataset EV14 - Merged APERO Antisense Results per Species. Results from the merging of sRNAs detected with APERO in larvae and adults per species

## Sheet: symbDMAR_merged_GFF
NZ_CP046184.1	APERO	transcript	9762	10228	.	+	.	transcript_id "TCONS_00000176"; gene_id "XLOC_000001"; oId "srna_39_adAi"; tss_id "TSS1"; num_samples "1";
NZ_CP046184.1	APERO	exon	9762	10228	.	+	.	transcript_id "TCONS_00000176"; gene_id "XLOC_000001"; exon_number "1";
NZ_CP046184.1	APERO	transcript	10058	10225	.	+	.	transcript_id "TCONS_00000001"; gene_id "XLOC_000001"; oId "srna_30_lvantisense"; contained_in "TCONS_00000176"; tss_id "TSS2"; num_samples "1";
NZ_CP046184.1	APERO	exon	10058	10225	.	+	.	transcript_id "TCONS_00000001"; gene_id "XLOC_000001"; exon_number "1";
NZ_CP046184.1	APERO	transcript	11742	12232	.	+	.	transcript_id "TCONS_00000002"; gene_id "XLOC_000002"; oId "srna_38_lvantisense"; tss_id "TSS3"; num_samples "1";
NZ_CP046184.1	APERO	exon	11742	12232	.	+	.	transcript_id "TCONS_00000002"; gene_id "XLOC_000002"; exon_number "1";
NZ_CP046184.1	APERO	transcript	14911	15272	.	+	.	transcript_id "TCONS_00000177"; gene_id "XLOC_000003"; oId "srna_59_adAi"; tss_id "TSS4"; num_samples "1";
NZ_CP046184.1	APERO	exon	14911	15272	.	+	.	transcript_id "TCONS_00000177"; gene_id "XLOC_000003"; exon_number "1";
NZ_CP046184.1	APERO	transcript	22908	23272	.	+	.	transcript_id "TCONS_00000178"; gene_id "XLOC_000004"; oId "srna_75_adantisense"; tss_id "TSS5"; num_samples "1";
NZ_CP046184.1	APERO	exon	22908	23272	.	+	.	transcript_id "TCONS_00000178"; gene_id "XLOC_000004"; exon_number "1";
NZ_CP046184.1	APERO	transcript	22948	23278	.	+	.	transcript_id "TCONS_00000179"; gene_id "XLOC_000004"; oId "srna_76_adantisense"; contained_in "TCONS_00000178"; tss_id "TSS5"; num_samples "1";
NZ_CP046184.1	APERO	exon	22948	23278	.	+	.	transcript_id "TCONS_00000179"; gene_id "XLOC_000004"; exon_number "1";
NZ_CP046184.1	APERO	transcript	29295	29762	.	+	.	transcript_id "TCONS_00000003"; gene_id "XLOC_000005"; oId "srna_85_lvantisense"; contained_in "TCONS_00000004"; tss_id "TSS6"; num_samples "1";
NZ_CP046184.1	APERO	exon	29295	29762	.	+	.	transcript_id "TCONS_00000003"; gene_id "XLOC_000005"; exon_number "1";
NZ_CP046184.1	APERO	transcript	29298	29760	.	+	.	transcript_id "TCONS_00000180"; gene_id "XLOC_000005"; oId "srna_90_adantisense"; contained_in "TCONS_00000004"; tss_id "TSS6"; num_samples "1";
NZ_CP046184.1	APERO	exon	29298	29760	.	+	.	transcript_id "TCONS_00000180"; gene_id "XLOC_000005"; exon_number "1";
NZ_CP046184.1	APERO	transcript	29364	29862	.	+	.	transcript_id "TCONS_00000004"; gene_id "XLOC_000005"; oId "srna_87_lvantisense"; tss_id "TSS6"; num_samples "1";
NZ_CP046184.1	APERO	exon	29364	29862	.	+	.	transcript_id "TCONS_00000004"; gene_id "XLOC_000005"; exon_number "1";
NZ_CP046184.1	APERO	transcript	37533	38018	.	+	.	transcript_id "TCONS_00000005"; gene_id "XLOC_000006"; oId "srna_100_lvantisense"; tss_id "TSS7"; num_samples "1";
NZ_CP046184.1	APERO	exon	37533	38018	.	+	.	transcript_id "TCONS_00000005"; gene_id "XLOC_000006"; exon_number "1";
NZ_CP046184.1	APERO	transcript	37596	38058	.	+	.	transcript_id "TCONS_00000006"; gene_id "XLOC_000006"; oId "srna_101_lvantisense"; contained_in "TCONS_00000005"; tss_id "TSS7"; num_samples "1";
NZ_CP046184.1	APERO	exon	37596	38058	.	+	.	transcript_id "TCONS_00000006"; gene_id "XLOC_000006"; exon_number "1";
NZ_CP046184.1	APERO	transcript	39180	39658	.	+	.	transcript_id "TCONS_00000007"; gene_id "XLOC_000007"; oId "srna_103_lvantisense"; tss_id "TSS8"; num_samples "1";
NZ_CP046184.1	APERO	exon	39180	39658	.	+	.	transcript_id "TCONS_00000007"; gene_id "XLOC_000007"; exon_number "1";
NZ_CP046184.1	APERO	transcript	42652	43145	.	+	.	transcript_id "TCONS_00000008"; gene_id "XLOC_000008"; oId "srna_111_lvantisense"; tss_id "TSS9"; num_samples "1";
NZ_CP046184.1	APERO	exon	42652	43145	.	+	.	transcript_id "TCONS_00000008"; gene_id "XLOC_000008"; exon_number "1";
NZ_CP046184.1	APERO	transcript	42653	43132	.	+	.	transcript_id "TCONS_00000181"; gene_id "XLOC_000008"; oId "srna_118_adantisense"; contained_in "TCONS_00000008"; tss_id "TSS9"; num_samples "1";
NZ_CP046184.1	APERO	exon	42653	43132	.	+	.	transcript_id "TCONS_00000181"; gene_id "XLOC_000008"; exon_number "1";
NZ_CP046184.1	APERO	transcript	51588	52084	.	+	.	transcript_id "TCONS_00000009"; gene_id "XLOC_000009"; oId "srna_125_lvantisense"; tss_id "TSS10"; num_samples "1";
NZ_CP046184.1	APERO	exon	51588	52084	.	+	.	transcript_id "TCONS_00000009"; gene_id "XLOC_000009"; exon_number "1";
NZ_CP046184.1	APERO	transcript	52248	52729	.	+	.	transcript_id "TCONS_00000010"; gene_id "XLOC_000010"; oId "srna_126_lvantisense"; tss_id "TSS11"; num_samples "1";
NZ_CP046184.1	APERO	exon	52248	52729	.	+	.	transcript_id "TCONS_00000010"; gene_id "XLOC_000010"; exon_number "1";
NZ_CP046184.1	APERO	transcript	52326	52728	.	+	.	transcript_id "TCONS_00000011"; gene_id "XLOC_000010"; oId "srna_127_lvantisense"; contained_in "TCONS_00000010"; tss_id "TSS11"; num_samples "1";
NZ_CP046184.1	APERO	exon	52326	52728	.	+	.	transcript_id "TCONS_00000011"; gene_id "XLOC_000010"; exon_number "1";
NZ_CP046184.1	APERO	transcript	53646	54012	.	+	.	transcript_id "TCONS_00000012"; gene_id "XLOC_000011"; oId "srna_129_lvantisense"; contained_in "TCONS_00000182"; tss_id "TSS12"; num_samples "1";
NZ_CP046184.1	APERO	exon	53646	54012	.	+	.	transcript_id "TCONS_00000012"; gene_id "XLOC_000011"; exon_number "1";
NZ_CP046184.1	APERO	transcript	53647	54028	.	+	.	transcript_id "TCONS_00000182"; gene_id "XLOC_000011"; oId "srna_135_adantisense"; tss_id "TSS12"; num_samples "1";
NZ_CP046184.1	APERO	exon	53647	54028	.	+	.	transcript_id "TCONS_00000182"; gene_id "XLOC_000011"; exon_number "1";
NZ_CP046184.1	APERO	transcript	62546	63029	.	+	.	transcript_id "TCONS_00000013"; gene_id "XLOC_000012"; oId "srna_151_lvantisense"; tss_id "TSS13"; num_samples "1";
NZ_CP046184.1	APERO	exon	62546	63029	.	+	.	transcript_id "TCONS_00000013"; gene_id "XLOC_000012"; exon_number "1";
NZ_CP046184.1	APERO	transcript	62760	63234	.	+	.	transcript_id "TCONS_00000014"; gene_id "XLOC_000012"; oId "srna_153_lvantisense"; tss_id "TSS14"; num_samples "1";
NZ_CP046184.1	APERO	exon	62760	63234	.	+	.	transcript_id "TCONS_00000014"; gene_id "XLOC_000012"; exon_number "1";
NZ_CP046184.1	APERO	transcript	65057	65434	.	+	.	transcript_id "TCONS_00000015"; gene_id "XLOC_000013"; oId "srna_156_lvantisense"; contained_in "TCONS_00000016"; tss_id "TSS15"; num_samples "1";
NZ_CP046184.1	APERO	exon	65057	65434	.	+	.	transcript_id "TCONS_00000015"; gene_id "XLOC_000013"; exon_number "1";
NZ_CP046184.1	APERO	transcript	65091	65451	.	+	.	transcript_id "TCONS_00000183"; gene_id "XLOC_000013"; oId "srna_152_adantisense"; contained_in "TCONS_00000016"; tss_id "TSS15"; num_samples "1";
NZ_CP046184.1	APERO	exon	65091	65451	.	+	.	transcript_id "TCONS_00000183"; gene_id "XLOC_000013"; exon_number "1";
NZ_CP046184.1	APERO	transcript	65093	65492	.	+	.	transcript_id "TCONS_00000016"; gene_id "XLOC_000013"; oId "srna_157_lvantisense"; tss_id "TSS15"; num_samples "1";
NZ_CP046184.1	APERO	exon	65093	65492	.	+	.	transcript_id "TCONS_00000016"; gene_id "XLOC_000013"; exon_number "1";
NZ_CP046184.1	APERO	transcript	65677	66121	.	+	.	transcript_id "TCONS_00000184"; gene_id "XLOC_000014"; oId "srna_154_adBetween"; tss_id "TSS16"; num_samples "1";
NZ_CP046184.1	APERO	exon	65677	66121	.	+	.	transcript_id "TCONS_00000184"; gene_id "XLOC_000014"; exon_number "1";
NZ_CP046184.1	APERO	transcript	66986	67364	.	+	.	transcript_id "TCONS_00000185"; gene_id "XLOC_000015"; oId "srna_160_adantisense"; tss_id "TSS17"; num_samples "1";
NZ_CP046184.1	APERO	exon	66986	67364	.	+	.	transcript_id "TCONS_00000185"; gene_id "XLOC_000015"; exon_number "1";
NZ_CP046184.1	APERO	transcript	67075	67367	.	+	.	transcript_id "TCONS_00000186"; gene_id "XLOC_000015"; oId "srna_161_adantisense"; contained_in "TCONS_00000185"; tss_id "TSS17"; num_samples "1";
NZ_CP046184.1	APERO	exon	67075	67367	.	+	.	transcript_id "TCONS_00000186"; gene_id "XLOC_000015"; exon_number "1";
NZ_CP046184.1	APERO	transcript	70280	70545	.	+	.	transcript_id "TCONS_00000187"; gene_id "XLOC_000016"; oId "srna_165_adAi"; tss_id "TSS18"; num_samples "1";
NZ_CP046184.1	APERO	exon	70280	70545	.	+	.	transcript_id "TCONS_00000187"; gene_id "XLOC_000016"; exon_number "1";
NZ_CP046184.1	APERO	transcript	70439	70544	.	+	.	transcript_id "TCONS_00000017"; gene_id "XLOC_000016"; oId "srna_173_lvantisense"; contained_in "TCONS_00000187"; tss_id "TSS19"; num_samples "1";
NZ_CP046184.1	APERO	exon	70439	70544	.	+	.	transcript_id "TCONS_00000017"; gene_id "XLOC_000016"; exon_number "1";
NZ_CP046184.1	APERO	transcript	74519	75010	.	+	.	transcript_id "TCONS_00000188"; gene_id "XLOC_000017"; oId "srna_179_adantisense"; tss_id "TSS20"; num_samples "1";
NZ_CP046184.1	APERO	exon	74519	75010	.	+	.	transcript_id "TCONS_00000188"; gene_id "XLOC_000017"; exon_number "1";
NZ_CP046184.1	APERO	transcript	77095	77379	.	+	.	transcript_id "TCONS_00000018"; gene_id "XLOC_000018"; oId "srna_193_lvantisense"; tss_id "TSS21"; num_samples "1";
NZ_CP046184.1	APERO	exon	77095	77379	.	+	.	transcript_id "TCONS_00000018"; gene_id "XLOC_000018"; exon_number "1";
NZ_CP046184.1	APERO	transcript	77096	77370	.	+	.	transcript_id "TCONS_00000189"; gene_id "XLOC_000018"; oId "srna_187_adantisense"; contained_in "TCONS_00000018"; tss_id "TSS21"; num_samples "1";
NZ_CP046184.1	APERO	exon	77096	77370	.	+	.	transcript_id "TCONS_00000189"; gene_id "XLOC_000018"; exon_number "1";
NZ_CP046184.1	APERO	transcript	87356	87843	.	+	.	transcript_id "TCONS_00000019"; gene_id "XLOC_000019"; oId "srna_223_lvantisense"; tss_id "TSS22"; num_samples "1";
NZ_CP046184.1	APERO	exon	87356	87843	.	+	.	transcript_id "TCONS_00000019"; gene_id "XLOC_000019"; exon_number "1";
NZ_CP046184.1	APERO	transcript	87489	87975	.	+	.	transcript_id "TCONS_00000190"; gene_id "XLOC_000019"; oId "srna_217_adantisense"; contained_in "TCONS_00000020"; tss_id "TSS23"; num_samples "1";
NZ_CP046184.1	APERO	exon	87489	87975	.	+	.	transcript_id "TCONS_00000190"; gene_id "XLOC_000019"; exon_number "1";
NZ_CP046184.1	APERO	transcript	87490	87982	.	+	.	transcript_id "TCONS_00000020"; gene_id "XLOC_000019"; oId "srna_224_lvantisense"; tss_id "TSS23"; num_samples "1";
NZ_CP046184.1	APERO	exon	87490	87982	.	+	.	transcript_id "TCONS_00000020"; gene_id "XLOC_000019"; exon_number "1";
NZ_CP046184.1	APERO	transcript	87798	88282	.	+	.	transcript_id "TCONS_00000021"; gene_id "XLOC_000019"; oId "srna_226_lvantisense"; tss_id "TSS24"; num_samples "1";
NZ_CP046184.1	APERO	exon	87798	88282	.	+	.	transcript_id "TCONS_00000021"; gene_id "XLOC_000019"; exon_number "1";
NZ_CP046184.1	APERO	transcript	89340	89834	.	+	.	transcript_id "TCONS_00000022"; gene_id "XLOC_000020"; oId "srna_230_lvantisense"; tss_id "TSS25"; num_samples "1";
NZ_CP046184.1	APERO	exon	89340	89834	.	+	.	transcript_id "TCONS_00000022"; gene_id "XLOC_000020"; exon_number "1";
NZ_CP046184.1	APERO	transcript	104270	104764	.	+	.	transcript_id "TCONS_00000023"; gene_id "XLOC_000021"; oId "srna_254_lvantisense"; tss_id "TSS26"; num_samples "1";
NZ_CP046184.1	APERO	exon	104270	104764	.	+	.	transcript_id "TCONS_00000023"; gene_id "XLOC_000021"; exon_number "1";
NZ_CP046184.1	APERO	transcript	104641	105028	.	+	.	transcript_id "TCONS_00000024"; gene_id "XLOC_000021"; oId "srna_256_lvantisense"; tss_id "TSS27"; num_samples "1";
NZ_CP046184.1	APERO	exon	104641	105028	.	+	.	transcript_id "TCONS_00000024"; gene_id "XLOC_000021"; exon_number "1";
NZ_CP046184.1	APERO	transcript	104663	105030	.	+	.	transcript_id "TCONS_00000025"; gene_id "XLOC_000021"; oId "srna_257_lvantisense"; contained_in "TCONS_00000024"; tss_id "TSS27"; num_samples "1";
NZ_CP046184.1	APERO	exon	104663	105030	.	+	.	transcript_id "TCONS_00000025"; gene_id "XLOC_000021"; exon_number "1";
NZ_CP046184.1	APERO	transcript	106332	106674	.	+	.	transcript_id "TCONS_00000026"; gene_id "XLOC_000022"; oId "srna_260_lvantisense"; tss_id "TSS28"; num_samples "1";
NZ_CP046184.1	APERO	exon	106332	106674	.	+	.	transcript_id "TCONS_00000026"; gene_id "XLOC_000022"; exon_number "1";
NZ_CP046184.1	APERO	transcript	106335	106669	.	+	.	transcript_id "TCONS_00000191"; gene_id "XLOC_000022"; oId "srna_255_adantisense"; contained_in "TCONS_00000026"; tss_id "TSS28"; num_samples "1";
NZ_CP046184.1	APERO	exon	106335	106669	.	+	.	transcript_id "TCONS_00000191"; gene_id "XLOC_000022"; exon_number "1";
NZ_CP046184.1	APERO	transcript	106438	106806	.	+	.	transcript_id "TCONS_00000192"; gene_id "XLOC_000022"; oId "srna_256_adantisense"; tss_id "TSS29"; num_samples "1";
NZ_CP046184.1	APERO	exon	106438	106806	.	+	.	transcript_id "TCONS_00000192"; gene_id "XLOC_000022"; exon_number "1";
NZ_CP046184.1	APERO	transcript	109146	109499	.	+	.	transcript_id "TCONS_00000027"; gene_id "XLOC_000023"; oId "srna_277_lvantisense"; tss_id "TSS30"; num_samples "1";
NZ_CP046184.1	APERO	exon	109146	109499	.	+	.	transcript_id "TCONS_00000027"; gene_id "XLOC_000023"; exon_number "1";
NZ_CP046184.1	APERO	transcript	109176	109491	.	+	.	transcript_id "TCONS_00000193"; gene_id "XLOC_000023"; oId "srna_263_adantisense"; contained_in "TCONS_00000027"; tss_id "TSS30"; num_samples "1";
NZ_CP046184.1	APERO	exon	109176	109491	.	+	.	transcript_id "TCONS_00000193"; gene_id "XLOC_000023"; exon_number "1";
NZ_CP046184.1	APERO	transcript	119356	119784	.	+	.	transcript_id "TCONS_00000028"; gene_id "XLOC_000024"; oId "srna_307_lvantisense"; contained_in "TCONS_00000194"; tss_id "TSS31"; num_samples "1";
NZ_CP046184.1	APERO	exon	119356	119784	.	+	.	transcript_id "TCONS_00000028"; gene_id "XLOC_000024"; exon_number "1";
NZ_CP046184.1	APERO	transcript	119357	119805	.	+	.	transcript_id "TCONS_00000194"; gene_id "XLOC_000024"; oId "srna_284_adantisense"; tss_id "TSS31"; num_samples "1";
NZ_CP046184.1	APERO	exon	119357	119805	.	+	.	transcript_id "TCONS_00000194"; gene_id "XLOC_000024"; exon_number "1";
NZ_CP046184.1	APERO	transcript	119435	119840	.	+	.	transcript_id "TCONS_00000195"; gene_id "XLOC_000024"; oId "srna_285_adantisense"; contained_in "TCONS_00000029"; tss_id "TSS31"; num_samples "1";
NZ_CP046184.1	APERO	exon	119435	119840	.	+	.	transcript_id "TCONS_00000195"; gene_id "XLOC_000024"; exon_number "1";
NZ_CP046184.1	APERO	transcript	119436	119880	.	+	.	transcript_id "TCONS_00000029"; gene_id "XLOC_000024"; oId "srna_308_lvantisense"; tss_id "TSS31"; num_samples "1";
NZ_CP046184.1	APERO	exon	119436	119880	.	+	.	transcript_id "TCONS_00000029"; gene_id "XLOC_000024"; exon_number "1";
NZ_CP046184.1	APERO	transcript	125175	125674	.	+	.	transcript_id "TCONS_00000030"; gene_id "XLOC_000025"; oId "srna_334_lvantisense"; tss_id "TSS32"; num_samples "1";
NZ_CP046184.1	APERO	exon	125175	125674	.	+	.	transcript_id "TCONS_00000030"; gene_id "XLOC_000025"; exon_number "1";
NZ_CP046184.1	APERO	transcript	125452	125766	.	+	.	transcript_id "TCONS_00000196"; gene_id "XLOC_000025"; oId "srna_299_adantisense"; contained_in "TCONS_00000031"; tss_id "TSS33"; num_samples "1";
NZ_CP046184.1	APERO	exon	125452	125766	.	+	.	transcript_id "TCONS_00000196"; gene_id "XLOC_000025"; exon_number "1";
NZ_CP046184.1	APERO	transcript	125454	125828	.	+	.	transcript_id "TCONS_00000031"; gene_id "XLOC_000025"; oId "srna_335_lvantisense"; tss_id "TSS33"; num_samples "1";
NZ_CP046184.1	APERO	exon	125454	125828	.	+	.	transcript_id "TCONS_00000031"; gene_id "XLOC_000025"; exon_number "1";
NZ_CP046184.1	APERO	transcript	125560	125850	.	+	.	transcript_id "TCONS_00000032"; gene_id "XLOC_000025"; oId "srna_336_lvantisense"; contained_in "TCONS_00000031"; tss_id "TSS34"; num_samples "1";
NZ_CP046184.1	APERO	exon	125560	125850	.	+	.	transcript_id "TCONS_00000032"; gene_id "XLOC_000025"; exon_number "1";
NZ_CP046184.1	APERO	transcript	125561	125849	.	+	.	transcript_id "TCONS_00000197"; gene_id "XLOC_000025"; oId "srna_300_adantisense"; contained_in "TCONS_00000032"; tss_id "TSS34"; num_samples "1";
NZ_CP046184.1	APERO	exon	125561	125849	.	+	.	transcript_id "TCONS_00000197"; gene_id "XLOC_000025"; exon_number "1";
NZ_CP046184.1	APERO	transcript	127164	127648	.	+	.	transcript_id "TCONS_00000033"; gene_id "XLOC_000026"; oId "srna_340_lvantisense"; tss_id "TSS35"; num_samples "1";
NZ_CP046184.1	APERO	exon	127164	127648	.	+	.	transcript_id "TCONS_00000033"; gene_id "XLOC_000026"; exon_number "1";
NZ_CP046184.1	APERO	transcript	132072	132566	.	+	.	transcript_id "TCONS_00000034"; gene_id "XLOC_000027"; oId "srna_346_lvantisense"; tss_id "TSS36"; num_samples "1";
NZ_CP046184.1	APERO	exon	132072	132566	.	+	.	transcript_id "TCONS_00000034"; gene_id "XLOC_000027"; exon_number "1";
NZ_CP046184.1	APERO	transcript	147376	147870	.	+	.	transcript_id "TCONS_00000035"; gene_id "XLOC_000028"; oId "srna_388_lvantisense"; tss_id "TSS37"; num_samples "1";
NZ_CP046184.1	APERO	exon	147376	147870	.	+	.	transcript_id "TCONS_00000035"; gene_id "XLOC_000028"; exon_number "1";
NZ_CP046184.1	APERO	transcript	149325	149791	.	+	.	transcript_id "TCONS_00000198"; gene_id "XLOC_000029"; oId "srna_338_adantisense"; tss_id "TSS38"; num_samples "1";
NZ_CP046184.1	APERO	exon	149325	149791	.	+	.	transcript_id "TCONS_00000198"; gene_id "XLOC_000029"; exon_number "1";
NZ_CP046184.1	APERO	transcript	159436	159903	.	+	.	transcript_id "TCONS_00000036"; gene_id "XLOC_000030"; oId "srna_406_lvantisense"; tss_id "TSS39"; num_samples "1";
NZ_CP046184.1	APERO	exon	159436	159903	.	+	.	transcript_id "TCONS_00000036"; gene_id "XLOC_000030"; exon_number "1";
NZ_CP046184.1	APERO	transcript	159615	159822	.	+	.	transcript_id "TCONS_00000037"; gene_id "XLOC_000030"; oId "srna_409_lvantisense"; contained_in "TCONS_00000036"; tss_id "TSS40"; num_samples "1";
NZ_CP046184.1	APERO	exon	159615	159822	.	+	.	transcript_id "TCONS_00000037"; gene_id "XLOC_000030"; exon_number "1";
NZ_CP046184.1	APERO	transcript	162253	162660	.	+	.	transcript_id "TCONS_00000038"; gene_id "XLOC_000031"; oId "srna_413_lvantisense"; contained_in "TCONS_00000039"; tss_id "TSS41"; num_samples "1";
NZ_CP046184.1	APERO	exon	162253	162660	.	+	.	transcript_id "TCONS_00000038"; gene_id "XLOC_000031"; exon_number "1";
NZ_CP046184.1	APERO	transcript	162286	162756	.	+	.	transcript_id "TCONS_00000039"; gene_id "XLOC_000031"; oId "srna_414_lvantisense"; tss_id "TSS41"; num_samples "1";
NZ_CP046184.1	APERO	exon	162286	162756	.	+	.	transcript_id "TCONS_00000039"; gene_id "XLOC_000031"; exon_number "1";
NZ_CP046184.1	APERO	transcript	170761	171259	.	+	.	transcript_id "TCONS_00000040"; gene_id "XLOC_000032"; oId "srna_427_lvantisense"; tss_id "TSS42"; num_samples "1";
NZ_CP046184.1	APERO	exon	170761	171259	.	+	.	transcript_id "TCONS_00000040"; gene_id "XLOC_000032"; exon_number "1";
NZ_CP046184.1	APERO	transcript	172620	173088	.	+	.	transcript_id "TCONS_00000041"; gene_id "XLOC_000033"; oId "srna_428_lvBetween"; tss_id "TSS43"; num_samples "1";
NZ_CP046184.1	APERO	exon	172620	173088	.	+	.	transcript_id "TCONS_00000041"; gene_id "XLOC_000033"; exon_number "1";
NZ_CP046184.1	APERO	transcript	176226	176705	.	+	.	transcript_id "TCONS_00000199"; gene_id "XLOC_000034"; oId "srna_379_adantisense"; tss_id "TSS44"; num_samples "1";
NZ_CP046184.1	APERO	exon	176226	176705	.	+	.	transcript_id "TCONS_00000199"; gene_id "XLOC_000034"; exon_number "1";
NZ_CP046184.1	APERO	transcript	176410	176705	.	+	.	transcript_id "TCONS_00000200"; gene_id "XLOC_000034"; oId "srna_380_adantisense"; contained_in "TCONS_00000199"; tss_id "TSS45"; num_samples "1";
NZ_CP046184.1	APERO	exon	176410	176705	.	+	.	transcript_id "TCONS_00000200"; gene_id "XLOC_000034"; exon_number "1";
NZ_CP046184.1	APERO	transcript	176438	176711	.	+	.	transcript_id "TCONS_00000201"; gene_id "XLOC_000034"; oId "srna_381_adantisense"; contained_in "TCONS_00000200"; tss_id "TSS45"; num_samples "1";
NZ_CP046184.1	APERO	exon	176438	176711	.	+	.	transcript_id "TCONS_00000201"; gene_id "XLOC_000034"; exon_number "1";
NZ_CP046184.1	APERO	transcript	179038	179330	.	+	.	transcript_id "TCONS_00000042"; gene_id "XLOC_000035"; oId "srna_435_lvantisense"; contained_in "TCONS_00000202"; tss_id "TSS46"; num_samples "1";
NZ_CP046184.1	APERO	exon	179038	179330	.	+	.	transcript_id "TCONS_00000042"; gene_id "XLOC_000035"; exon_number "1";
NZ_CP046184.1	APERO	transcript	179041	179363	.	+	.	transcript_id "TCONS_00000202"; gene_id "XLOC_000035"; oId "srna_385_adantisense"; tss_id "TSS46"; num_samples "1";
NZ_CP046184.1	APERO	exon	179041	179363	.	+	.	transcript_id "TCONS_00000202"; gene_id "XLOC_000035"; exon_number "1";
NZ_CP046184.1	APERO	transcript	184087	184538	.	+	.	transcript_id "TCONS_00000203"; gene_id "XLOC_000036"; oId "srna_400_adantisense"; tss_id "TSS47"; num_samples "1";
NZ_CP046184.1	APERO	exon	184087	184538	.	+	.	transcript_id "TCONS_00000203"; gene_id "XLOC_000036"; exon_number "1";
NZ_CP046184.1	APERO	transcript	184156	184579	.	+	.	transcript_id "TCONS_00000204"; gene_id "XLOC_000036"; oId "srna_401_adantisense"; contained_in "TCONS_00000203"; tss_id "TSS47"; num_samples "1";
NZ_CP046184.1	APERO	exon	184156	184579	.	+	.	transcript_id "TCONS_00000204"; gene_id "XLOC_000036"; exon_number "1";
NZ_CP046184.1	APERO	transcript	229970	230388	.	+	.	transcript_id "TCONS_00000043"; gene_id "XLOC_000037"; oId "srna_558_lvantisense"; contained_in "TCONS_00000205"; tss_id "TSS48"; num_samples "1";
NZ_CP046184.1	APERO	exon	229970	230388	.	+	.	transcript_id "TCONS_00000043"; gene_id "XLOC_000037"; exon_number "1";
NZ_CP046184.1	APERO	transcript	229970	230396	.	+	.	transcript_id "TCONS_00000205"; gene_id "XLOC_000037"; oId "srna_505_adantisense"; tss_id "TSS48"; num_samples "1";
NZ_CP046184.1	APERO	exon	229970	230396	.	+	.	transcript_id "TCONS_00000205"; gene_id "XLOC_000037"; exon_number "1";
NZ_CP046184.1	APERO	transcript	230083	230395	.	+	.	transcript_id "TCONS_00000044"; gene_id "XLOC_000037"; oId "srna_559_lvantisense"; contained_in "TCONS_00000206"; tss_id "TSS49"; num_samples "1";
NZ_CP046184.1	APERO	exon	230083	230395	.	+	.	transcript_id "TCONS_00000044"; gene_id "XLOC_000037"; exon_number "1";
NZ_CP046184.1	APERO	transcript	230083	230397	.	+	.	transcript_id "TCONS_00000206"; gene_id "XLOC_000037"; oId "srna_506_adantisense"; contained_in "TCONS_00000205"; tss_id "TSS49"; num_samples "1";
NZ_CP046184.1	APERO	exon	230083	230397	.	+	.	transcript_id "TCONS_00000206"; gene_id "XLOC_000037"; exon_number "1";
NZ_CP046184.1	APERO	transcript	233756	234250	.	+	.	transcript_id "TCONS_00000045"; gene_id "XLOC_000038"; oId "srna_562_lvantisense"; tss_id "TSS50"; num_samples "1";
NZ_CP046184.1	APERO	exon	233756	234250	.	+	.	transcript_id "TCONS_00000045"; gene_id "XLOC_000038"; exon_number "1";
NZ_CP046184.1	APERO	transcript	234932	235425	.	+	.	transcript_id "TCONS_00000046"; gene_id "XLOC_000039"; oId "srna_566_lvantisense"; tss_id "TSS51"; num_samples "1";
NZ_CP046184.1	APERO	exon	234932	235425	.	+	.	transcript_id "TCONS_00000046"; gene_id "XLOC_000039"; exon_number "1";
NZ_CP046184.1	APERO	transcript	238781	239132	.	+	.	transcript_id "TCONS_00000207"; gene_id "XLOC_000040"; oId "srna_525_adantisense"; tss_id "TSS52"; num_samples "1";
NZ_CP046184.1	APERO	exon	238781	239132	.	+	.	transcript_id "TCONS_00000207"; gene_id "XLOC_000040"; exon_number "1";
NZ_CP046184.1	APERO	transcript	238806	239132	.	+	.	transcript_id "TCONS_00000208"; gene_id "XLOC_000040"; oId "srna_526_adantisense"; contained_in "TCONS_00000207"; tss_id "TSS52"; num_samples "1";
NZ_CP046184.1	APERO	exon	238806	239132	.	+	.	transcript_id "TCONS_00000208"; gene_id "XLOC_000040"; exon_number "1";
NZ_CP046184.1	APERO	transcript	240223	240718	.	+	.	transcript_id "TCONS_00000209"; gene_id "XLOC_000041"; oId "srna_528_adantisense"; tss_id "TSS53"; num_samples "1";
NZ_CP046184.1	APERO	exon	240223	240718	.	+	.	transcript_id "TCONS_00000209"; gene_id "XLOC_000041"; exon_number "1";
NZ_CP046184.1	APERO	transcript	240887	241379	.	+	.	transcript_id "TCONS_00000047"; gene_id "XLOC_000042"; oId "srna_577_lvantisense"; tss_id "TSS54"; num_samples "1";
NZ_CP046184.1	APERO	exon	240887	241379	.	+	.	transcript_id "TCONS_00000047"; gene_id "XLOC_000042"; exon_number "1";
NZ_CP046184.1	APERO	transcript	243827	244320	.	+	.	transcript_id "TCONS_00000048"; gene_id "XLOC_000043"; oId "srna_582_lvBetween"; contained_in "TCONS_00000049"; tss_id "TSS55"; num_samples "1";
NZ_CP046184.1	APERO	exon	243827	244320	.	+	.	transcript_id "TCONS_00000048"; gene_id "XLOC_000043"; exon_number "1";
NZ_CP046184.1	APERO	transcript	243896	244389	.	+	.	transcript_id "TCONS_00000049"; gene_id "XLOC_000043"; oId "srna_583_lvBetween"; tss_id "TSS55"; num_samples "1";
NZ_CP046184.1	APERO	exon	243896	244389	.	+	.	transcript_id "TCONS_00000049"; gene_id "XLOC_000043"; exon_number "1";
NZ_CP046184.1	APERO	transcript	247030	247518	.	+	.	transcript_id "TCONS_00000050"; gene_id "XLOC_000044"; oId "srna_589_lvBetween"; tss_id "TSS56"; num_samples "1";
NZ_CP046184.1	APERO	exon	247030	247518	.	+	.	transcript_id "TCONS_00000050"; gene_id "XLOC_000044"; exon_number "1";
NZ_CP046184.1	APERO	transcript	251447	251923	.	+	.	transcript_id "TCONS_00000051"; gene_id "XLOC_000045"; oId "srna_597_lvantisense"; tss_id "TSS57"; num_samples "1";
NZ_CP046184.1	APERO	exon	251447	251923	.	+	.	transcript_id "TCONS_00000051"; gene_id "XLOC_000045"; exon_number "1";
NZ_CP046184.1	APERO	transcript	252561	252708	.	+	.	transcript_id "TCONS_00000052"; gene_id "XLOC_000046"; oId "srna_599_lvBetween"; tss_id "TSS58"; num_samples "1";
NZ_CP046184.1	APERO	exon	252561	252708	.	+	.	transcript_id "TCONS_00000052"; gene_id "XLOC_000046"; exon_number "1";
NZ_CP046184.1	APERO	transcript	255662	256064	.	+	.	transcript_id "TCONS_00000053"; gene_id "XLOC_000047"; oId "srna_609_lvantisense"; tss_id "TSS59"; num_samples "1";
NZ_CP046184.1	APERO	exon	255662	256064	.	+	.	transcript_id "TCONS_00000053"; gene_id "XLOC_000047"; exon_number "1";
NZ_CP046184.1	APERO	transcript	258583	259067	.	+	.	transcript_id "TCONS_00000210"; gene_id "XLOC_000048"; oId "srna_572_adBetween"; tss_id "TSS60"; num_samples "1";
NZ_CP046184.1	APERO	exon	258583	259067	.	+	.	transcript_id "TCONS_00000210"; gene_id "XLOC_000048"; exon_number "1";
NZ_CP046184.1	APERO	transcript	258659	259066	.	+	.	transcript_id "TCONS_00000211"; gene_id "XLOC_000048"; oId "srna_573_adBetween"; contained_in "TCONS_00000210"; tss_id "TSS60"; num_samples "1";
NZ_CP046184.1	APERO	exon	258659	259066	.	+	.	transcript_id "TCONS_00000211"; gene_id "XLOC_000048"; exon_number "1";
NZ_CP046184.1	APERO	transcript	258956	259060	.	+	.	transcript_id "TCONS_00000212"; gene_id "XLOC_000048"; oId "srna_574_adantisense"; contained_in "TCONS_00000211"; tss_id "TSS61"; num_samples "1";
NZ_CP046184.1	APERO	exon	258956	259060	.	+	.	transcript_id "TCONS_00000212"; gene_id "XLOC_000048"; exon_number "1";
NZ_CP046184.1	APERO	transcript	288433	288928	.	+	.	transcript_id "TCONS_00000213"; gene_id "XLOC_000049"; oId "srna_629_adantisense"; tss_id "TSS62"; num_samples "1";
NZ_CP046184.1	APERO	exon	288433	288928	.	+	.	transcript_id "TCONS_00000213"; gene_id "XLOC_000049"; exon_number "1";
NZ_CP046184.1	APERO	transcript	292247	292737	.	+	.	transcript_id "TCONS_00000054"; gene_id "XLOC_000050"; oId "srna_679_lvantisense"; tss_id "TSS63"; num_samples "1";
NZ_CP046184.1	APERO	exon	292247	292737	.	+	.	transcript_id "TCONS_00000054"; gene_id "XLOC_000050"; exon_number "1";
NZ_CP046184.1	APERO	transcript	306843	307313	.	+	.	transcript_id "TCONS_00000055"; gene_id "XLOC_000051"; oId "srna_720_lvantisense"; tss_id "TSS64"; num_samples "1";
NZ_CP046184.1	APERO	exon	306843	307313	.	+	.	transcript_id "TCONS_00000055"; gene_id "XLOC_000051"; exon_number "1";
NZ_CP046184.1	APERO	transcript	315468	315654	.	+	.	transcript_id "TCONS_00000214"; gene_id "XLOC_000052"; oId "srna_688_adantisense"; tss_id "TSS65"; num_samples "1";
NZ_CP046184.1	APERO	exon	315468	315654	.	+	.	transcript_id "TCONS_00000214"; gene_id "XLOC_000052"; exon_number "1";
NZ_CP046184.1	APERO	transcript	327335	327821	.	+	.	transcript_id "TCONS_00000056"; gene_id "XLOC_000053"; oId "srna_749_lvantisense"; tss_id "TSS66"; num_samples "1";
NZ_CP046184.1	APERO	exon	327335	327821	.	+	.	transcript_id "TCONS_00000056"; gene_id "XLOC_000053"; exon_number "1";
NZ_CP046184.1	APERO	transcript	337497	337937	.	+	.	transcript_id "TCONS_00000215"; gene_id "XLOC_000054"; oId "srna_734_adantisense"; tss_id "TSS67"; num_samples "1";
NZ_CP046184.1	APERO	exon	337497	337937	.	+	.	transcript_id "TCONS_00000215"; gene_id "XLOC_000054"; exon_number "1";
NZ_CP046184.1	APERO	transcript	339626	340012	.	+	.	transcript_id "TCONS_00000057"; gene_id "XLOC_000055"; oId "srna_778_lvantisense"; tss_id "TSS68"; num_samples "1";
NZ_CP046184.1	APERO	exon	339626	340012	.	+	.	transcript_id "TCONS_00000057"; gene_id "XLOC_000055"; exon_number "1";
NZ_CP046184.1	APERO	transcript	359034	359493	.	+	.	transcript_id "TCONS_00000058"; gene_id "XLOC_000056"; oId "srna_825_lvantisense"; tss_id "TSS69"; num_samples "1";
NZ_CP046184.1	APERO	exon	359034	359493	.	+	.	transcript_id "TCONS_00000058"; gene_id "XLOC_000056"; exon_number "1";
NZ_CP046184.1	APERO	transcript	365073	365500	.	+	.	transcript_id "TCONS_00000059"; gene_id "XLOC_000057"; oId "srna_839_lvantisense"; tss_id "TSS70"; num_samples "1";
NZ_CP046184.1	APERO	exon	365073	365500	.	+	.	transcript_id "TCONS_00000059"; gene_id "XLOC_000057"; exon_number "1";
NZ_CP046184.1	APERO	transcript	365104	365502	.	+	.	transcript_id "TCONS_00000060"; gene_id "XLOC_000057"; oId "srna_840_lvantisense"; contained_in "TCONS_00000059"; tss_id "TSS70"; num_samples "1";
NZ_CP046184.1	APERO	exon	365104	365502	.	+	.	transcript_id "TCONS_00000060"; gene_id "XLOC_000057"; exon_number "1";
NZ_CP046184.1	APERO	transcript	365272	365495	.	+	.	transcript_id "TCONS_00000061"; gene_id "XLOC_000057"; oId "srna_841_lvantisense"; contained_in "TCONS_00000060"; tss_id "TSS71"; num_samples "1";
NZ_CP046184.1	APERO	exon	365272	365495	.	+	.	transcript_id "TCONS_00000061"; gene_id "XLOC_000057"; exon_number "1";
NZ_CP046184.1	APERO	transcript	367187	367642	.	+	.	transcript_id "TCONS_00000216"; gene_id "XLOC_000058"; oId "srna_822_adantisense"; tss_id "TSS72"; num_samples "1";
NZ_CP046184.1	APERO	exon	367187	367642	.	+	.	transcript_id "TCONS_00000216"; gene_id "XLOC_000058"; exon_number "1";
NZ_CP046184.1	APERO	transcript	367214	367634	.	+	.	transcript_id "TCONS_00000062"; gene_id "XLOC_000058"; oId "srna_844_lvantisense"; contained_in "TCONS_00000216"; tss_id "TSS72"; num_samples "1";
NZ_CP046184.1	APERO	exon	367214	367634	.	+	.	transcript_id "TCONS_00000062"; gene_id "XLOC_000058"; exon_number "1";
NZ_CP046184.1	APERO	transcript	367382	367642	.	+	.	transcript_id "TCONS_00000217"; gene_id "XLOC_000058"; oId "srna_823_adantisense"; contained_in "TCONS_00000062"; tss_id "TSS73"; num_samples "1";
NZ_CP046184.1	APERO	exon	367382	367642	.	+	.	transcript_id "TCONS_00000217"; gene_id "XLOC_000058"; exon_number "1";
NZ_CP046184.1	APERO	transcript	368995	369491	.	+	.	transcript_id "TCONS_00000063"; gene_id "XLOC_000059"; oId "srna_846_lvantisense"; tss_id "TSS74"; num_samples "1";
NZ_CP046184.1	APERO	exon	368995	369491	.	+	.	transcript_id "TCONS_00000063"; gene_id "XLOC_000059"; exon_number "1";
NZ_CP046184.1	APERO	transcript	368997	369489	.	+	.	transcript_id "TCONS_00000218"; gene_id "XLOC_000059"; oId "srna_826_adantisense"; contained_in "TCONS_00000063"; tss_id "TSS74"; num_samples "1";
NZ_CP046184.1	APERO	exon	368997	369489	.	+	.	transcript_id "TCONS_00000218"; gene_id "XLOC_000059"; exon_number "1";
NZ_CP046184.1	APERO	transcript	370956	371454	.	+	.	transcript_id "TCONS_00000064"; gene_id "XLOC_000060"; oId "srna_852_lvantisense"; tss_id "TSS75"; num_samples "1";
NZ_CP046184.1	APERO	exon	370956	371454	.	+	.	transcript_id "TCONS_00000064"; gene_id "XLOC_000060"; exon_number "1";
NZ_CP046184.1	APERO	transcript	371085	371580	.	+	.	transcript_id "TCONS_00000065"; gene_id "XLOC_000060"; oId "srna_853_lvantisense"; tss_id "TSS76"; num_samples "1";
NZ_CP046184.1	APERO	exon	371085	371580	.	+	.	transcript_id "TCONS_00000065"; gene_id "XLOC_000060"; exon_number "1";
NZ_CP046184.1	APERO	transcript	371086	371538	.	+	.	transcript_id "TCONS_00000219"; gene_id "XLOC_000060"; oId "srna_830_adantisense"; contained_in "TCONS_00000065"; tss_id "TSS76"; num_samples "1";
NZ_CP046184.1	APERO	exon	371086	371538	.	+	.	transcript_id "TCONS_00000219"; gene_id "XLOC_000060"; exon_number "1";
NZ_CP046184.1	APERO	transcript	371394	371769	.	+	.	transcript_id "TCONS_00000220"; gene_id "XLOC_000060"; oId "srna_831_adantisense"; tss_id "TSS77"; num_samples "1";
NZ_CP046184.1	APERO	exon	371394	371769	.	+	.	transcript_id "TCONS_00000220"; gene_id "XLOC_000060"; exon_number "1";
NZ_CP046184.1	APERO	transcript	371468	371771	.	+	.	transcript_id "TCONS_00000221"; gene_id "XLOC_000060"; oId "srna_833_adantisense"; contained_in "TCONS_00000220"; tss_id "TSS77"; num_samples "1";
NZ_CP046184.1	APERO	exon	371468	371771	.	+	.	transcript_id "TCONS_00000221"; gene_id "XLOC_000060"; exon_number "1";
NZ_CP046184.1	APERO	transcript	375483	375971	.	+	.	transcript_id "TCONS_00000066"; gene_id "XLOC_000061"; oId "srna_867_lvantisense"; tss_id "TSS78"; num_samples "1";
NZ_CP046184.1	APERO	exon	375483	375971	.	+	.	transcript_id "TCONS_00000066"; gene_id "XLOC_000061"; exon_number "1";
NZ_CP046184.1	APERO	transcript	375567	376060	.	+	.	transcript_id "TCONS_00000067"; gene_id "XLOC_000061"; oId "srna_869_lvantisense"; tss_id "TSS78"; num_samples "1";
NZ_CP046184.1	APERO	exon	375567	376060	.	+	.	transcript_id "TCONS_00000067"; gene_id "XLOC_000061"; exon_number "1";
NZ_CP046184.1	APERO	transcript	379645	380140	.	+	.	transcript_id "TCONS_00000068"; gene_id "XLOC_000062"; oId "srna_881_lvantisense"; tss_id "TSS79"; num_samples "1";
NZ_CP046184.1	APERO	exon	379645	380140	.	+	.	transcript_id "TCONS_00000068"; gene_id "XLOC_000062"; exon_number "1";
NZ_CP046184.1	APERO	transcript	382489	382980	.	+	.	transcript_id "TCONS_00000222"; gene_id "XLOC_000063"; oId "srna_858_adBetween"; tss_id "TSS80"; num_samples "1";
NZ_CP046184.1	APERO	exon	382489	382980	.	+	.	transcript_id "TCONS_00000222"; gene_id "XLOC_000063"; exon_number "1";
NZ_CP046184.1	APERO	transcript	398466	398958	.	+	.	transcript_id "TCONS_00000069"; gene_id "XLOC_000064"; oId "srna_936_lvantisense"; contained_in "TCONS_00000223"; tss_id "TSS81"; num_samples "1";
NZ_CP046184.1	APERO	exon	398466	398958	.	+	.	transcript_id "TCONS_00000069"; gene_id "XLOC_000064"; exon_number "1";
NZ_CP046184.1	APERO	transcript	398466	398959	.	+	.	transcript_id "TCONS_00000223"; gene_id "XLOC_000064"; oId "srna_892_adantisense"; tss_id "TSS81"; num_samples "1";
NZ_CP046184.1	APERO	exon	398466	398959	.	+	.	transcript_id "TCONS_00000223"; gene_id "XLOC_000064"; exon_number "1";
NZ_CP046184.1	APERO	transcript	398950	399347	.	+	.	transcript_id "TCONS_00000224"; gene_id "XLOC_000064"; oId "srna_897_adantisense"; tss_id "TSS82"; num_samples "1";
NZ_CP046184.1	APERO	exon	398950	399347	.	+	.	transcript_id "TCONS_00000224"; gene_id "XLOC_000064"; exon_number "1";
NZ_CP046184.1	APERO	transcript	398990	399349	.	+	.	transcript_id "TCONS_00000070"; gene_id "XLOC_000064"; oId "srna_939_lvantisense"; contained_in "TCONS_00000224"; tss_id "TSS82"; num_samples "1";
NZ_CP046184.1	APERO	exon	398990	399349	.	+	.	transcript_id "TCONS_00000070"; gene_id "XLOC_000064"; exon_number "1";
NZ_CP046184.1	APERO	transcript	398992	399346	.	+	.	transcript_id "TCONS_00000225"; gene_id "XLOC_000064"; oId "srna_898_adantisense"; contained_in "TCONS_00000070"; tss_id "TSS82"; num_samples "1";
NZ_CP046184.1	APERO	exon	398992	399346	.	+	.	transcript_id "TCONS_00000225"; gene_id "XLOC_000064"; exon_number "1";
NZ_CP046184.1	APERO	transcript	399212	399526	.	+	.	transcript_id "TCONS_00000071"; gene_id "XLOC_000064"; oId "srna_940_lvantisense"; tss_id "TSS83"; num_samples "1";
NZ_CP046184.1	APERO	exon	399212	399526	.	+	.	transcript_id "TCONS_00000071"; gene_id "XLOC_000064"; exon_number "1";
NZ_CP046184.1	APERO	transcript	400805	401044	.	+	.	transcript_id "TCONS_00000226"; gene_id "XLOC_000065"; oId "srna_905_adAi"; tss_id "TSS84"; num_samples "1";
NZ_CP046184.1	APERO	exon	400805	401044	.	+	.	transcript_id "TCONS_00000226"; gene_id "XLOC_000065"; exon_number "1";
NZ_CP046184.1	APERO	transcript	412539	413033	.	+	.	transcript_id "TCONS_00000227"; gene_id "XLOC_000066"; oId "srna_922_adBetween"; tss_id "TSS85"; num_samples "1";
NZ_CP046184.1	APERO	exon	412539	413033	.	+	.	transcript_id "TCONS_00000227"; gene_id "XLOC_000066"; exon_number "1";
NZ_CP046184.1	APERO	transcript	412545	413038	.	+	.	transcript_id "TCONS_00000072"; gene_id "XLOC_000066"; oId "srna_965_lvBetween"; contained_in "TCONS_00000227"; tss_id "TSS85"; num_samples "1";
NZ_CP046184.1	APERO	exon	412545	413038	.	+	.	transcript_id "TCONS_00000072"; gene_id "XLOC_000066"; exon_number "1";
NZ_CP046184.1	APERO	transcript	412593	413060	.	+	.	transcript_id "TCONS_00000228"; gene_id "XLOC_000066"; oId "srna_923_adantisense"; contained_in "TCONS_00000073"; tss_id "TSS85"; num_samples "1";
NZ_CP046184.1	APERO	exon	412593	413060	.	+	.	transcript_id "TCONS_00000228"; gene_id "XLOC_000066"; exon_number "1";
NZ_CP046184.1	APERO	transcript	412593	413072	.	+	.	transcript_id "TCONS_00000073"; gene_id "XLOC_000066"; oId "srna_966_lvantisense"; contained_in "TCONS_00000074"; tss_id "TSS85"; num_samples "1";
NZ_CP046184.1	APERO	exon	412593	413072	.	+	.	transcript_id "TCONS_00000073"; gene_id "XLOC_000066"; exon_number "1";
NZ_CP046184.1	APERO	transcript	412632	413129	.	+	.	transcript_id "TCONS_00000074"; gene_id "XLOC_000066"; oId "srna_967_lvantisense"; tss_id "TSS85"; num_samples "1";
NZ_CP046184.1	APERO	exon	412632	413129	.	+	.	transcript_id "TCONS_00000074"; gene_id "XLOC_000066"; exon_number "1";
NZ_CP046184.1	APERO	transcript	418487	418843	.	+	.	transcript_id "TCONS_00000075"; gene_id "XLOC_000067"; oId "srna_986_lvBetween"; tss_id "TSS86"; num_samples "1";
NZ_CP046184.1	APERO	exon	418487	418843	.	+	.	transcript_id "TCONS_00000075"; gene_id "XLOC_000067"; exon_number "1";
NZ_CP046184.1	APERO	transcript	422670	423154	.	+	.	transcript_id "TCONS_00000076"; gene_id "XLOC_000068"; oId "srna_989_lvantisense"; tss_id "TSS87"; num_samples "1";
NZ_CP046184.1	APERO	exon	422670	423154	.	+	.	transcript_id "TCONS_00000076"; gene_id "XLOC_000068"; exon_number "1";
NZ_CP046184.1	APERO	transcript	422671	423137	.	+	.	transcript_id "TCONS_00000229"; gene_id "XLOC_000068"; oId "srna_940_adantisense"; contained_in "TCONS_00000076"; tss_id "TSS87"; num_samples "1";
NZ_CP046184.1	APERO	exon	422671	423137	.	+	.	transcript_id "TCONS_00000229"; gene_id "XLOC_000068"; exon_number "1";
NZ_CP046184.1	APERO	transcript	424100	424467	.	+	.	transcript_id "TCONS_00000077"; gene_id "XLOC_000069"; oId "srna_990_lvantisense"; tss_id "TSS88"; num_samples "1";
NZ_CP046184.1	APERO	exon	424100	424467	.	+	.	transcript_id "TCONS_00000077"; gene_id "XLOC_000069"; exon_number "1";
NZ_CP046184.1	APERO	transcript	425772	426098	.	+	.	transcript_id "TCONS_00000230"; gene_id "XLOC_000070"; oId "srna_944_adantisense"; tss_id "TSS89"; num_samples "1";
NZ_CP046184.1	APERO	exon	425772	426098	.	+	.	transcript_id "TCONS_00000230"; gene_id "XLOC_000070"; exon_number "1";
NZ_CP046184.1	APERO	transcript	427846	428258	.	+	.	transcript_id "TCONS_00000078"; gene_id "XLOC_000071"; oId "srna_999_lvantisense"; tss_id "TSS90"; num_samples "1";
NZ_CP046184.1	APERO	exon	427846	428258	.	+	.	transcript_id "TCONS_00000078"; gene_id "XLOC_000071"; exon_number "1";
NZ_CP046184.1	APERO	transcript	431300	431782	.	+	.	transcript_id "TCONS_00000079"; gene_id "XLOC_000072"; oId "srna_1007_lvantisense"; tss_id "TSS91"; num_samples "1";
NZ_CP046184.1	APERO	exon	431300	431782	.	+	.	transcript_id "TCONS_00000079"; gene_id "XLOC_000072"; exon_number "1";
NZ_CP046184.1	APERO	transcript	432612	433074	.	+	.	transcript_id "TCONS_00000080"; gene_id "XLOC_000073"; oId "srna_1014_lvBetween"; contained_in "TCONS_00000081"; tss_id "TSS92"; num_samples "1";
NZ_CP046184.1	APERO	exon	432612	433074	.	+	.	transcript_id "TCONS_00000080"; gene_id "XLOC_000073"; exon_number "1";
NZ_CP046184.1	APERO	transcript	432649	433146	.	+	.	transcript_id "TCONS_00000081"; gene_id "XLOC_000073"; oId "srna_1015_lvBetween"; tss_id "TSS92"; num_samples "1";
NZ_CP046184.1	APERO	exon	432649	433146	.	+	.	transcript_id "TCONS_00000081"; gene_id "XLOC_000073"; exon_number "1";
NZ_CP046184.1	APERO	transcript	440364	440852	.	+	.	transcript_id "TCONS_00000082"; gene_id "XLOC_000074"; oId "srna_1034_lvantisense"; tss_id "TSS93"; num_samples "1";
NZ_CP046184.1	APERO	exon	440364	440852	.	+	.	transcript_id "TCONS_00000082"; gene_id "XLOC_000074"; exon_number "1";
NZ_CP046184.1	APERO	transcript	440408	440882	.	+	.	transcript_id "TCONS_00000083"; gene_id "XLOC_000074"; oId "srna_1035_lvantisense"; contained_in "TCONS_00000082"; tss_id "TSS93"; num_samples "1";
NZ_CP046184.1	APERO	exon	440408	440882	.	+	.	transcript_id "TCONS_00000083"; gene_id "XLOC_000074"; exon_number "1";
NZ_CP046184.1	APERO	transcript	440726	441225	.	+	.	transcript_id "TCONS_00000084"; gene_id "XLOC_000074"; oId "srna_1038_lvantisense"; tss_id "TSS94"; num_samples "1";
NZ_CP046184.1	APERO	exon	440726	441225	.	+	.	transcript_id "TCONS_00000084"; gene_id "XLOC_000074"; exon_number "1";
NZ_CP046184.1	APERO	transcript	443626	444088	.	+	.	transcript_id "TCONS_00000085"; gene_id "XLOC_000075"; oId "srna_1046_lvantisense"; tss_id "TSS95"; num_samples "1";
NZ_CP046184.1	APERO	exon	443626	444088	.	+	.	transcript_id "TCONS_00000085"; gene_id "XLOC_000075"; exon_number "1";
NZ_CP046184.1	APERO	transcript	444925	445218	.	+	.	transcript_id "TCONS_00000231"; gene_id "XLOC_000076"; oId "srna_978_adantisense"; contained_in "TCONS_00000086"; tss_id "TSS96"; num_samples "1";
NZ_CP046184.1	APERO	exon	444925	445218	.	+	.	transcript_id "TCONS_00000231"; gene_id "XLOC_000076"; exon_number "1";
NZ_CP046184.1	APERO	transcript	444925	445322	.	+	.	transcript_id "TCONS_00000086"; gene_id "XLOC_000076"; oId "srna_1047_lvantisense"; tss_id "TSS96"; num_samples "1";
NZ_CP046184.1	APERO	exon	444925	445322	.	+	.	transcript_id "TCONS_00000086"; gene_id "XLOC_000076"; exon_number "1";
NZ_CP046184.1	APERO	transcript	445008	445208	.	+	.	transcript_id "TCONS_00000232"; gene_id "XLOC_000076"; oId "srna_979_adantisense"; contained_in "TCONS_00000086"; tss_id "TSS96"; num_samples "1";
NZ_CP046184.1	APERO	exon	445008	445208	.	+	.	transcript_id "TCONS_00000232"; gene_id "XLOC_000076"; exon_number "1";
NZ_CP046184.1	APERO	transcript	445074	445211	.	+	.	transcript_id "TCONS_00000233"; gene_id "XLOC_000076"; oId "srna_980_adBetween"; contained_in "TCONS_00000232"; tss_id "TSS97"; num_samples "1";
NZ_CP046184.1	APERO	exon	445074	445211	.	+	.	transcript_id "TCONS_00000233"; gene_id "XLOC_000076"; exon_number "1";
NZ_CP046184.1	APERO	transcript	448880	449307	.	+	.	transcript_id "TCONS_00000087"; gene_id "XLOC_000077"; oId "srna_1056_lvAi"; tss_id "TSS98"; num_samples "1";
NZ_CP046184.1	APERO	exon	448880	449307	.	+	.	transcript_id "TCONS_00000087"; gene_id "XLOC_000077"; exon_number "1";
NZ_CP046184.1	APERO	transcript	455803	456258	.	+	.	transcript_id "TCONS_00000234"; gene_id "XLOC_000078"; oId "srna_1007_adantisense"; tss_id "TSS99"; num_samples "1";
NZ_CP046184.1	APERO	exon	455803	456258	.	+	.	transcript_id "TCONS_00000234"; gene_id "XLOC_000078"; exon_number "1";
NZ_CP046184.1	APERO	transcript	455894	456273	.	+	.	transcript_id "TCONS_00000088"; gene_id "XLOC_000078"; oId "srna_1076_lvantisense"; contained_in "TCONS_00000234"; tss_id "TSS99"; num_samples "1";
NZ_CP046184.1	APERO	exon	455894	456273	.	+	.	transcript_id "TCONS_00000088"; gene_id "XLOC_000078"; exon_number "1";
NZ_CP046184.1	APERO	transcript	456011	456249	.	+	.	transcript_id "TCONS_00000235"; gene_id "XLOC_000078"; oId "srna_1008_adantisense"; contained_in "TCONS_00000089"; tss_id "TSS100"; num_samples "1";
NZ_CP046184.1	APERO	exon	456011	456249	.	+	.	transcript_id "TCONS_00000235"; gene_id "XLOC_000078"; exon_number "1";
NZ_CP046184.1	APERO	transcript	456011	456290	.	+	.	transcript_id "TCONS_00000089"; gene_id "XLOC_000078"; oId "srna_1077_lvantisense"; contained_in "TCONS_00000088"; tss_id "TSS100"; num_samples "1";
NZ_CP046184.1	APERO	exon	456011	456290	.	+	.	transcript_id "TCONS_00000089"; gene_id "XLOC_000078"; exon_number "1";
NZ_CP046184.1	APERO	transcript	457682	458180	.	+	.	transcript_id "TCONS_00000090"; gene_id "XLOC_000079"; oId "srna_1080_lvantisense"; tss_id "TSS101"; num_samples "1";
NZ_CP046184.1	APERO	exon	457682	458180	.	+	.	transcript_id "TCONS_00000090"; gene_id "XLOC_000079"; exon_number "1";
NZ_CP046184.1	APERO	transcript	184	367	.	-	.	transcript_id "TCONS_00000091"; gene_id "XLOC_000080"; oId "srna_1_lvantisense"; tss_id "TSS102"; num_samples "1";
NZ_CP046184.1	APERO	exon	184	367	.	-	.	transcript_id "TCONS_00000091"; gene_id "XLOC_000080"; exon_number "1";
NZ_CP046184.1	APERO	transcript	219	430	.	-	.	transcript_id "TCONS_00000092"; gene_id "XLOC_000080"; oId "srna_2_lvantisense"; tss_id "TSS102"; num_samples "1";
NZ_CP046184.1	APERO	exon	219	430	.	-	.	transcript_id "TCONS_00000092"; gene_id "XLOC_000080"; exon_number "1";
NZ_CP046184.1	APERO	transcript	339	677	.	-	.	transcript_id "TCONS_00000236"; gene_id "XLOC_000080"; oId "srna_1_adantisense"; contained_in "TCONS_00000093"; tss_id "TSS103"; num_samples "1";
NZ_CP046184.1	APERO	exon	339	677	.	-	.	transcript_id "TCONS_00000236"; gene_id "XLOC_000080"; exon_number "1";
NZ_CP046184.1	APERO	transcript	340	680	.	-	.	transcript_id "TCONS_00000093"; gene_id "XLOC_000080"; oId "srna_3_lvantisense"; tss_id "TSS103"; num_samples "1";
NZ_CP046184.1	APERO	exon	340	680	.	-	.	transcript_id "TCONS_00000093"; gene_id "XLOC_000080"; exon_number "1";
NZ_CP046184.1	APERO	transcript	499	988	.	-	.	transcript_id "TCONS_00000237"; gene_id "XLOC_000080"; oId "srna_2_adantisense"; tss_id "TSS104"; num_samples "1";
NZ_CP046184.1	APERO	exon	499	988	.	-	.	transcript_id "TCONS_00000237"; gene_id "XLOC_000080"; exon_number "1";
NZ_CP046184.1	APERO	transcript	932	1405	.	-	.	transcript_id "TCONS_00000094"; gene_id "XLOC_000080"; oId "srna_6_lvantisense"; tss_id "TSS105"; num_samples "1";
NZ_CP046184.1	APERO	exon	932	1405	.	-	.	transcript_id "TCONS_00000094"; gene_id "XLOC_000080"; exon_number "1";
NZ_CP046184.1	APERO	transcript	5883	6356	.	-	.	transcript_id "TCONS_00000095"; gene_id "XLOC_000081"; oId "srna_19_lvantisense"; tss_id "TSS106"; num_samples "1";
NZ_CP046184.1	APERO	exon	5883	6356	.	-	.	transcript_id "TCONS_00000095"; gene_id "XLOC_000081"; exon_number "1";
NZ_CP046184.1	APERO	transcript	7662	8076	.	-	.	transcript_id "TCONS_00000096"; gene_id "XLOC_000082"; oId "srna_23_lvantisense"; tss_id "TSS107"; num_samples "1";
NZ_CP046184.1	APERO	exon	7662	8076	.	-	.	transcript_id "TCONS_00000096"; gene_id "XLOC_000082"; exon_number "1";
NZ_CP046184.1	APERO	transcript	11535	11909	.	-	.	transcript_id "TCONS_00000238"; gene_id "XLOC_000083"; oId "srna_44_adantisense"; contained_in "TCONS_00000097"; tss_id "TSS108"; num_samples "1";
NZ_CP046184.1	APERO	exon	11535	11909	.	-	.	transcript_id "TCONS_00000238"; gene_id "XLOC_000083"; exon_number "1";
NZ_CP046184.1	APERO	transcript	11536	11960	.	-	.	transcript_id "TCONS_00000097"; gene_id "XLOC_000083"; oId "srna_36_lvantisense"; tss_id "TSS108"; num_samples "1";
NZ_CP046184.1	APERO	exon	11536	11960	.	-	.	transcript_id "TCONS_00000097"; gene_id "XLOC_000083"; exon_number "1";
NZ_CP046184.1	APERO	transcript	13876	14343	.	-	.	transcript_id "TCONS_00000098"; gene_id "XLOC_000084"; oId "srna_48_lvantisense"; tss_id "TSS109"; num_samples "1";
NZ_CP046184.1	APERO	exon	13876	14343	.	-	.	transcript_id "TCONS_00000098"; gene_id "XLOC_000084"; exon_number "1";
NZ_CP046184.1	APERO	transcript	16195	16659	.	-	.	transcript_id "TCONS_00000239"; gene_id "XLOC_000085"; oId "srna_60_adantisense"; tss_id "TSS110"; num_samples "1";
NZ_CP046184.1	APERO	exon	16195	16659	.	-	.	transcript_id "TCONS_00000239"; gene_id "XLOC_000085"; exon_number "1";
NZ_CP046184.1	APERO	transcript	23928	24396	.	-	.	transcript_id "TCONS_00000240"; gene_id "XLOC_000086"; oId "srna_77_adantisense"; tss_id "TSS111"; num_samples "1";
NZ_CP046184.1	APERO	exon	23928	24396	.	-	.	transcript_id "TCONS_00000240"; gene_id "XLOC_000086"; exon_number "1";
NZ_CP046184.1	APERO	transcript	24452	24934	.	-	.	transcript_id "TCONS_00000241"; gene_id "XLOC_000087"; oId "srna_78_adantisense"; contained_in "TCONS_00000099"; tss_id "TSS112"; num_samples "1";
NZ_CP046184.1	APERO	exon	24452	24934	.	-	.	transcript_id "TCONS_00000241"; gene_id "XLOC_000087"; exon_number "1";
NZ_CP046184.1	APERO	transcript	24481	24974	.	-	.	transcript_id "TCONS_00000099"; gene_id "XLOC_000087"; oId "srna_73_lvantisense"; tss_id "TSS112"; num_samples "1";
NZ_CP046184.1	APERO	exon	24481	24974	.	-	.	transcript_id "TCONS_00000099"; gene_id "XLOC_000087"; exon_number "1";
NZ_CP046184.1	APERO	transcript	24482	24894	.	-	.	transcript_id "TCONS_00000242"; gene_id "XLOC_000087"; oId "srna_79_adantisense"; contained_in "TCONS_00000100"; tss_id "TSS112"; num_samples "1";
NZ_CP046184.1	APERO	exon	24482	24894	.	-	.	transcript_id "TCONS_00000242"; gene_id "XLOC_000087"; exon_number "1";
NZ_CP046184.1	APERO	transcript	24520	24966	.	-	.	transcript_id "TCONS_00000100"; gene_id "XLOC_000087"; oId "srna_74_lvantisense"; contained_in "TCONS_00000099"; tss_id "TSS112"; num_samples "1";
NZ_CP046184.1	APERO	exon	24520	24966	.	-	.	transcript_id "TCONS_00000100"; gene_id "XLOC_000087"; exon_number "1";
NZ_CP046184.1	APERO	transcript	39995	40245	.	-	.	transcript_id "TCONS_00000243"; gene_id "XLOC_000088"; oId "srna_111_adantisense"; tss_id "TSS113"; num_samples "1";
NZ_CP046184.1	APERO	exon	39995	40245	.	-	.	transcript_id "TCONS_00000243"; gene_id "XLOC_000088"; exon_number "1";
NZ_CP046184.1	APERO	transcript	44743	45172	.	-	.	transcript_id "TCONS_00000101"; gene_id "XLOC_000089"; oId "srna_115_lvantisense"; tss_id "TSS114"; num_samples "1";
NZ_CP046184.1	APERO	exon	44743	45172	.	-	.	transcript_id "TCONS_00000101"; gene_id "XLOC_000089"; exon_number "1";
NZ_CP046184.1	APERO	transcript	44885	45286	.	-	.	transcript_id "TCONS_00000244"; gene_id "XLOC_000089"; oId "srna_120_adantisense"; tss_id "TSS115"; num_samples "1";
NZ_CP046184.1	APERO	exon	44885	45286	.	-	.	transcript_id "TCONS_00000244"; gene_id "XLOC_000089"; exon_number "1";
NZ_CP046184.1	APERO	transcript	45009	45503	.	-	.	transcript_id "TCONS_00000245"; gene_id "XLOC_000089"; oId "srna_122_adantisense"; tss_id "TSS116"; num_samples "1";
NZ_CP046184.1	APERO	exon	45009	45503	.	-	.	transcript_id "TCONS_00000245"; gene_id "XLOC_000089"; exon_number "1";
NZ_CP046184.1	APERO	transcript	45013	45506	.	-	.	transcript_id "TCONS_00000102"; gene_id "XLOC_000089"; oId "srna_116_lvantisense"; contained_in "TCONS_00000245"; tss_id "TSS116"; num_samples "1";
NZ_CP046184.1	APERO	exon	45013	45506	.	-	.	transcript_id "TCONS_00000102"; gene_id "XLOC_000089"; exon_number "1";
NZ_CP046184.1	APERO	transcript	54351	54729	.	-	.	transcript_id "TCONS_00000103"; gene_id "XLOC_000090"; oId "srna_131_lvantisense"; tss_id "TSS117"; num_samples "1";
NZ_CP046184.1	APERO	exon	54351	54729	.	-	.	transcript_id "TCONS_00000103"; gene_id "XLOC_000090"; exon_number "1";
NZ_CP046184.1	APERO	transcript	54444	54915	.	-	.	transcript_id "TCONS_00000104"; gene_id "XLOC_000090"; oId "srna_132_lvantisense"; tss_id "TSS118"; num_samples "1";
NZ_CP046184.1	APERO	exon	54444	54915	.	-	.	transcript_id "TCONS_00000104"; gene_id "XLOC_000090"; exon_number "1";
NZ_CP046184.1	APERO	transcript	60994	61338	.	-	.	transcript_id "TCONS_00000105"; gene_id "XLOC_000091"; oId "srna_144_lvantisense"; tss_id "TSS119"; num_samples "1";
NZ_CP046184.1	APERO	exon	60994	61338	.	-	.	transcript_id "TCONS_00000105"; gene_id "XLOC_000091"; exon_number "1";
NZ_CP046184.1	APERO	transcript	61391	61883	.	-	.	transcript_id "TCONS_00000246"; gene_id "XLOC_000092"; oId "srna_145_adantisense"; contained_in "TCONS_00000106"; tss_id "TSS120"; num_samples "1";
NZ_CP046184.1	APERO	exon	61391	61883	.	-	.	transcript_id "TCONS_00000246"; gene_id "XLOC_000092"; exon_number "1";
NZ_CP046184.1	APERO	transcript	61391	61883	.	-	.	transcript_id "TCONS_00000106"; gene_id "XLOC_000092"; oId "srna_147_lvantisense"; tss_id "TSS120"; num_samples "1";
NZ_CP046184.1	APERO	exon	61391	61883	.	-	.	transcript_id "TCONS_00000106"; gene_id "XLOC_000092"; exon_number "1";
NZ_CP046184.1	APERO	transcript	67604	68044	.	-	.	transcript_id "TCONS_00000107"; gene_id "XLOC_000093"; oId "srna_166_lvantisense"; tss_id "TSS121"; num_samples "1";
NZ_CP046184.1	APERO	exon	67604	68044	.	-	.	transcript_id "TCONS_00000107"; gene_id "XLOC_000093"; exon_number "1";
NZ_CP046184.1	APERO	transcript	71003	71411	.	-	.	transcript_id "TCONS_00000108"; gene_id "XLOC_000094"; oId "srna_175_lvantisense"; tss_id "TSS122"; num_samples "1";
NZ_CP046184.1	APERO	exon	71003	71411	.	-	.	transcript_id "TCONS_00000108"; gene_id "XLOC_000094"; exon_number "1";
NZ_CP046184.1	APERO	transcript	71006	71346	.	-	.	transcript_id "TCONS_00000247"; gene_id "XLOC_000094"; oId "srna_167_adantisense"; contained_in "TCONS_00000108"; tss_id "TSS122"; num_samples "1";
NZ_CP046184.1	APERO	exon	71006	71346	.	-	.	transcript_id "TCONS_00000247"; gene_id "XLOC_000094"; exon_number "1";
NZ_CP046184.1	APERO	transcript	71024	71353	.	-	.	transcript_id "TCONS_00000248"; gene_id "XLOC_000094"; oId "srna_168_adantisense"; contained_in "TCONS_00000249"; tss_id "TSS122"; num_samples "1";
NZ_CP046184.1	APERO	exon	71024	71353	.	-	.	transcript_id "TCONS_00000248"; gene_id "XLOC_000094"; exon_number "1";
NZ_CP046184.1	APERO	transcript	71037	71367	.	-	.	transcript_id "TCONS_00000249"; gene_id "XLOC_000094"; oId "srna_169_adantisense"; contained_in "TCONS_00000247"; tss_id "TSS122"; num_samples "1";
NZ_CP046184.1	APERO	exon	71037	71367	.	-	.	transcript_id "TCONS_00000249"; gene_id "XLOC_000094"; exon_number "1";
NZ_CP046184.1	APERO	transcript	77882	78254	.	-	.	transcript_id "TCONS_00000109"; gene_id "XLOC_000095"; oId "srna_194_lvantisense"; tss_id "TSS123"; num_samples "1";
NZ_CP046184.1	APERO	exon	77882	78254	.	-	.	transcript_id "TCONS_00000109"; gene_id "XLOC_000095"; exon_number "1";
NZ_CP046184.1	APERO	transcript	78014	78503	.	-	.	transcript_id "TCONS_00000110"; gene_id "XLOC_000095"; oId "srna_195_lvantisense"; tss_id "TSS124"; num_samples "1";
NZ_CP046184.1	APERO	exon	78014	78503	.	-	.	transcript_id "TCONS_00000110"; gene_id "XLOC_000095"; exon_number "1";
NZ_CP046184.1	APERO	transcript	78072	78538	.	-	.	transcript_id "TCONS_00000111"; gene_id "XLOC_000095"; oId "srna_196_lvantisense"; contained_in "TCONS_00000110"; tss_id "TSS124"; num_samples "1";
NZ_CP046184.1	APERO	exon	78072	78538	.	-	.	transcript_id "TCONS_00000111"; gene_id "XLOC_000095"; exon_number "1";
NZ_CP046184.1	APERO	transcript	78847	79284	.	-	.	transcript_id "TCONS_00000250"; gene_id "XLOC_000096"; oId "srna_188_adantisense"; contained_in "TCONS_00000112"; tss_id "TSS125"; num_samples "1";
NZ_CP046184.1	APERO	exon	78847	79284	.	-	.	transcript_id "TCONS_00000250"; gene_id "XLOC_000096"; exon_number "1";
NZ_CP046184.1	APERO	transcript	78847	79303	.	-	.	transcript_id "TCONS_00000112"; gene_id "XLOC_000096"; oId "srna_199_lvantisense"; tss_id "TSS125"; num_samples "1";
NZ_CP046184.1	APERO	exon	78847	79303	.	-	.	transcript_id "TCONS_00000112"; gene_id "XLOC_000096"; exon_number "1";
NZ_CP046184.1	APERO	transcript	79952	80440	.	-	.	transcript_id "TCONS_00000251"; gene_id "XLOC_000097"; oId "srna_190_adantisense"; contained_in "TCONS_00000113"; tss_id "TSS126"; num_samples "1";
NZ_CP046184.1	APERO	exon	79952	80440	.	-	.	transcript_id "TCONS_00000251"; gene_id "XLOC_000097"; exon_number "1";
NZ_CP046184.1	APERO	transcript	79953	80441	.	-	.	transcript_id "TCONS_00000113"; gene_id "XLOC_000097"; oId "srna_203_lvantisense"; tss_id "TSS126"; num_samples "1";
NZ_CP046184.1	APERO	exon	79953	80441	.	-	.	transcript_id "TCONS_00000113"; gene_id "XLOC_000097"; exon_number "1";
NZ_CP046184.1	APERO	transcript	79980	80466	.	-	.	transcript_id "TCONS_00000252"; gene_id "XLOC_000097"; oId "srna_191_adantisense"; contained_in "TCONS_00000113"; tss_id "TSS126"; num_samples "1";
NZ_CP046184.1	APERO	exon	79980	80466	.	-	.	transcript_id "TCONS_00000252"; gene_id "XLOC_000097"; exon_number "1";
NZ_CP046184.1	APERO	transcript	79981	80461	.	-	.	transcript_id "TCONS_00000114"; gene_id "XLOC_000097"; oId "srna_204_lvantisense"; contained_in "TCONS_00000252"; tss_id "TSS126"; num_samples "1";
NZ_CP046184.1	APERO	exon	79981	80461	.	-	.	transcript_id "TCONS_00000114"; gene_id "XLOC_000097"; exon_number "1";
NZ_CP046184.1	APERO	transcript	84053	84552	.	-	.	transcript_id "TCONS_00000115"; gene_id "XLOC_000098"; oId "srna_213_lvantisense"; tss_id "TSS127"; num_samples "1";
NZ_CP046184.1	APERO	exon	84053	84552	.	-	.	transcript_id "TCONS_00000115"; gene_id "XLOC_000098"; exon_number "1";
NZ_CP046184.1	APERO	transcript	94366	94792	.	-	.	transcript_id "TCONS_00000253"; gene_id "XLOC_000099"; oId "srna_231_adantisense"; contained_in "TCONS_00000116"; tss_id "TSS128"; num_samples "1";
NZ_CP046184.1	APERO	exon	94366	94792	.	-	.	transcript_id "TCONS_00000253"; gene_id "XLOC_000099"; exon_number "1";
NZ_CP046184.1	APERO	transcript	94366	94854	.	-	.	transcript_id "TCONS_00000116"; gene_id "XLOC_000099"; oId "srna_235_lvantisense"; tss_id "TSS128"; num_samples "1";
NZ_CP046184.1	APERO	exon	94366	94854	.	-	.	transcript_id "TCONS_00000116"; gene_id "XLOC_000099"; exon_number "1";
NZ_CP046184.1	APERO	transcript	97624	98079	.	-	.	transcript_id "TCONS_00000117"; gene_id "XLOC_000100"; oId "srna_242_lvantisense"; contained_in "TCONS_00000254"; tss_id "TSS129"; num_samples "1";
NZ_CP046184.1	APERO	exon	97624	98079	.	-	.	transcript_id "TCONS_00000117"; gene_id "XLOC_000100"; exon_number "1";
NZ_CP046184.1	APERO	transcript	97624	98082	.	-	.	transcript_id "TCONS_00000254"; gene_id "XLOC_000100"; oId "srna_236_adantisense"; tss_id "TSS129"; num_samples "1";
NZ_CP046184.1	APERO	exon	97624	98082	.	-	.	transcript_id "TCONS_00000254"; gene_id "XLOC_000100"; exon_number "1";
NZ_CP046184.1	APERO	transcript	102860	103296	.	-	.	transcript_id "TCONS_00000118"; gene_id "XLOC_000101"; oId "srna_247_lvantisense"; tss_id "TSS130"; num_samples "1";
NZ_CP046184.1	APERO	exon	102860	103296	.	-	.	transcript_id "TCONS_00000118"; gene_id "XLOC_000101"; exon_number "1";
NZ_CP046184.1	APERO	transcript	102997	103472	.	-	.	transcript_id "TCONS_00000255"; gene_id "XLOC_000101"; oId "srna_243_adantisense"; contained_in "TCONS_00000119"; tss_id "TSS131"; num_samples "1";
NZ_CP046184.1	APERO	exon	102997	103472	.	-	.	transcript_id "TCONS_00000255"; gene_id "XLOC_000101"; exon_number "1";
NZ_CP046184.1	APERO	transcript	102997	103487	.	-	.	transcript_id "TCONS_00000119"; gene_id "XLOC_000101"; oId "srna_248_lvantisense"; tss_id "TSS131"; num_samples "1";
NZ_CP046184.1	APERO	exon	102997	103487	.	-	.	transcript_id "TCONS_00000119"; gene_id "XLOC_000101"; exon_number "1";
NZ_CP046184.1	APERO	transcript	105906	106291	.	-	.	transcript_id "TCONS_00000120"; gene_id "XLOC_000102"; oId "srna_259_lvantisense"; tss_id "TSS132"; num_samples "1";
NZ_CP046184.1	APERO	exon	105906	106291	.	-	.	transcript_id "TCONS_00000120"; gene_id "XLOC_000102"; exon_number "1";
NZ_CP046184.1	APERO	transcript	106335	106794	.	-	.	transcript_id "TCONS_00000121"; gene_id "XLOC_000103"; oId "srna_261_lvantisense"; tss_id "TSS133"; num_samples "1";
NZ_CP046184.1	APERO	exon	106335	106794	.	-	.	transcript_id "TCONS_00000121"; gene_id "XLOC_000103"; exon_number "1";
NZ_CP046184.1	APERO	transcript	107345	107713	.	-	.	transcript_id "TCONS_00000122"; gene_id "XLOC_000104"; oId "srna_267_lvantisense"; tss_id "TSS134"; num_samples "1";
NZ_CP046184.1	APERO	exon	107345	107713	.	-	.	transcript_id "TCONS_00000122"; gene_id "XLOC_000104"; exon_number "1";
NZ_CP046184.1	APERO	transcript	107548	108047	.	-	.	transcript_id "TCONS_00000123"; gene_id "XLOC_000104"; oId "srna_268_lvantisense"; tss_id "TSS135"; num_samples "1";
NZ_CP046184.1	APERO	exon	107548	108047	.	-	.	transcript_id "TCONS_00000123"; gene_id "XLOC_000104"; exon_number "1";
NZ_CP046184.1	APERO	transcript	109816	110135	.	-	.	transcript_id "TCONS_00000124"; gene_id "XLOC_000105"; oId "srna_278_lvantisense"; tss_id "TSS136"; num_samples "1";
NZ_CP046184.1	APERO	exon	109816	110135	.	-	.	transcript_id "TCONS_00000124"; gene_id "XLOC_000105"; exon_number "1";
NZ_CP046184.1	APERO	transcript	109978	110459	.	-	.	transcript_id "TCONS_00000125"; gene_id "XLOC_000105"; oId "srna_279_lvantisense"; tss_id "TSS137"; num_samples "1";
NZ_CP046184.1	APERO	exon	109978	110459	.	-	.	transcript_id "TCONS_00000125"; gene_id "XLOC_000105"; exon_number "1";
NZ_CP046184.1	APERO	transcript	110148	110638	.	-	.	transcript_id "TCONS_00000256"; gene_id "XLOC_000105"; oId "srna_264_adantisense"; contained_in "TCONS_00000126"; tss_id "TSS138"; num_samples "1";
NZ_CP046184.1	APERO	exon	110148	110638	.	-	.	transcript_id "TCONS_00000256"; gene_id "XLOC_000105"; exon_number "1";
NZ_CP046184.1	APERO	transcript	110148	110638	.	-	.	transcript_id "TCONS_00000126"; gene_id "XLOC_000105"; oId "srna_280_lvantisense"; tss_id "TSS138"; num_samples "1";
NZ_CP046184.1	APERO	exon	110148	110638	.	-	.	transcript_id "TCONS_00000126"; gene_id "XLOC_000105"; exon_number "1";
NZ_CP046184.1	APERO	transcript	133375	133531	.	-	.	transcript_id "TCONS_00000127"; gene_id "XLOC_000106"; oId "srna_349_lvantisense"; tss_id "TSS139"; num_samples "1";
NZ_CP046184.1	APERO	exon	133375	133531	.	-	.	transcript_id "TCONS_00000127"; gene_id "XLOC_000106"; exon_number "1";
NZ_CP046184.1	APERO	transcript	134623	135114	.	-	.	transcript_id "TCONS_00000128"; gene_id "XLOC_000107"; oId "srna_350_lvantisense"; tss_id "TSS140"; num_samples "1";
NZ_CP046184.1	APERO	exon	134623	135114	.	-	.	transcript_id "TCONS_00000128"; gene_id "XLOC_000107"; exon_number "1";
NZ_CP046184.1	APERO	transcript	150614	150954	.	-	.	transcript_id "TCONS_00000129"; gene_id "XLOC_000108"; oId "srna_392_lvantisense"; contained_in "TCONS_00000257"; tss_id "TSS141"; num_samples "1";
NZ_CP046184.1	APERO	exon	150614	150954	.	-	.	transcript_id "TCONS_00000129"; gene_id "XLOC_000108"; exon_number "1";
NZ_CP046184.1	APERO	transcript	150615	150980	.	-	.	transcript_id "TCONS_00000257"; gene_id "XLOC_000108"; oId "srna_341_adantisense"; contained_in "TCONS_00000130"; tss_id "TSS141"; num_samples "1";
NZ_CP046184.1	APERO	exon	150615	150980	.	-	.	transcript_id "TCONS_00000257"; gene_id "XLOC_000108"; exon_number "1";
NZ_CP046184.1	APERO	transcript	150635	151026	.	-	.	transcript_id "TCONS_00000130"; gene_id "XLOC_000108"; oId "srna_393_lvantisense"; tss_id "TSS141"; num_samples "1";
NZ_CP046184.1	APERO	exon	150635	151026	.	-	.	transcript_id "TCONS_00000130"; gene_id "XLOC_000108"; exon_number "1";
NZ_CP046184.1	APERO	transcript	179666	180037	.	-	.	transcript_id "TCONS_00000258"; gene_id "XLOC_000109"; oId "srna_386_adantisense"; tss_id "TSS142"; num_samples "1";
NZ_CP046184.1	APERO	exon	179666	180037	.	-	.	transcript_id "TCONS_00000258"; gene_id "XLOC_000109"; exon_number "1";
NZ_CP046184.1	APERO	transcript	197056	197279	.	-	.	transcript_id "TCONS_00000259"; gene_id "XLOC_000110"; oId "srna_425_adantisense"; tss_id "TSS143"; num_samples "1";
NZ_CP046184.1	APERO	exon	197056	197279	.	-	.	transcript_id "TCONS_00000259"; gene_id "XLOC_000110"; exon_number "1";
NZ_CP046184.1	APERO	transcript	197143	197434	.	-	.	transcript_id "TCONS_00000260"; gene_id "XLOC_000110"; oId "srna_426_adantisense"; tss_id "TSS144"; num_samples "1";
NZ_CP046184.1	APERO	exon	197143	197434	.	-	.	transcript_id "TCONS_00000260"; gene_id "XLOC_000110"; exon_number "1";
NZ_CP046184.1	APERO	transcript	197216	197624	.	-	.	transcript_id "TCONS_00000131"; gene_id "XLOC_000110"; oId "srna_483_lvantisense"; contained_in "TCONS_00000261"; tss_id "TSS145"; num_samples "1";
NZ_CP046184.1	APERO	exon	197216	197624	.	-	.	transcript_id "TCONS_00000131"; gene_id "XLOC_000110"; exon_number "1";
NZ_CP046184.1	APERO	transcript	197216	197629	.	-	.	transcript_id "TCONS_00000261"; gene_id "XLOC_000110"; oId "srna_427_adantisense"; tss_id "TSS145"; num_samples "1";
NZ_CP046184.1	APERO	exon	197216	197629	.	-	.	transcript_id "TCONS_00000261"; gene_id "XLOC_000110"; exon_number "1";
NZ_CP046184.1	APERO	transcript	203431	203735	.	-	.	transcript_id "TCONS_00000262"; gene_id "XLOC_000111"; oId "srna_441_adantisense"; contained_in "TCONS_00000132"; tss_id "TSS146"; num_samples "1";
NZ_CP046184.1	APERO	exon	203431	203735	.	-	.	transcript_id "TCONS_00000262"; gene_id "XLOC_000111"; exon_number "1";
NZ_CP046184.1	APERO	transcript	203432	203742	.	-	.	transcript_id "TCONS_00000132"; gene_id "XLOC_000111"; oId "srna_496_lvantisense"; tss_id "TSS146"; num_samples "1";
NZ_CP046184.1	APERO	exon	203432	203742	.	-	.	transcript_id "TCONS_00000132"; gene_id "XLOC_000111"; exon_number "1";
NZ_CP046184.1	APERO	transcript	209251	209565	.	-	.	transcript_id "TCONS_00000133"; gene_id "XLOC_000112"; oId "srna_509_lvantisense"; tss_id "TSS147"; num_samples "1";
NZ_CP046184.1	APERO	exon	209251	209565	.	-	.	transcript_id "TCONS_00000133"; gene_id "XLOC_000112"; exon_number "1";
NZ_CP046184.1	APERO	transcript	209400	209664	.	-	.	transcript_id "TCONS_00000263"; gene_id "XLOC_000112"; oId "srna_453_adantisense"; tss_id "TSS147"; num_samples "1";
NZ_CP046184.1	APERO	exon	209400	209664	.	-	.	transcript_id "TCONS_00000263"; gene_id "XLOC_000112"; exon_number "1";
NZ_CP046184.1	APERO	transcript	212649	213134	.	-	.	transcript_id "TCONS_00000134"; gene_id "XLOC_000113"; oId "srna_514_lvantisense"; contained_in "TCONS_00000264"; tss_id "TSS148"; num_samples "1";
NZ_CP046184.1	APERO	exon	212649	213134	.	-	.	transcript_id "TCONS_00000134"; gene_id "XLOC_000113"; exon_number "1";
NZ_CP046184.1	APERO	transcript	212650	213136	.	-	.	transcript_id "TCONS_00000264"; gene_id "XLOC_000113"; oId "srna_459_adantisense"; tss_id "TSS148"; num_samples "1";
NZ_CP046184.1	APERO	exon	212650	213136	.	-	.	transcript_id "TCONS_00000264"; gene_id "XLOC_000113"; exon_number "1";
NZ_CP046184.1	APERO	transcript	212773	213259	.	-	.	transcript_id "TCONS_00000265"; gene_id "XLOC_000113"; oId "srna_460_adantisense"; tss_id "TSS149"; num_samples "1";
NZ_CP046184.1	APERO	exon	212773	213259	.	-	.	transcript_id "TCONS_00000265"; gene_id "XLOC_000113"; exon_number "1";
NZ_CP046184.1	APERO	transcript	214959	215442	.	-	.	transcript_id "TCONS_00000135"; gene_id "XLOC_000114"; oId "srna_517_lvantisense"; tss_id "TSS150"; num_samples "1";
NZ_CP046184.1	APERO	exon	214959	215442	.	-	.	transcript_id "TCONS_00000135"; gene_id "XLOC_000114"; exon_number "1";
NZ_CP046184.1	APERO	transcript	221904	222384	.	-	.	transcript_id "TCONS_00000266"; gene_id "XLOC_000115"; oId "srna_480_adantisense"; tss_id "TSS151"; num_samples "1";
NZ_CP046184.1	APERO	exon	221904	222384	.	-	.	transcript_id "TCONS_00000266"; gene_id "XLOC_000115"; exon_number "1";
NZ_CP046184.1	APERO	transcript	232518	233009	.	-	.	transcript_id "TCONS_00000267"; gene_id "XLOC_000116"; oId "srna_513_adantisense"; tss_id "TSS152"; num_samples "1";
NZ_CP046184.1	APERO	exon	232518	233009	.	-	.	transcript_id "TCONS_00000267"; gene_id "XLOC_000116"; exon_number "1";
NZ_CP046184.1	APERO	transcript	233788	234275	.	-	.	transcript_id "TCONS_00000136"; gene_id "XLOC_000117"; oId "srna_563_lvantisense"; tss_id "TSS153"; num_samples "1";
NZ_CP046184.1	APERO	exon	233788	234275	.	-	.	transcript_id "TCONS_00000136"; gene_id "XLOC_000117"; exon_number "1";
NZ_CP046184.1	APERO	transcript	252961	253160	.	-	.	transcript_id "TCONS_00000268"; gene_id "XLOC_000118"; oId "srna_561_adantisense"; contained_in "TCONS_00000137"; tss_id "TSS154"; num_samples "1";
NZ_CP046184.1	APERO	exon	252961	253160	.	-	.	transcript_id "TCONS_00000268"; gene_id "XLOC_000118"; exon_number "1";
NZ_CP046184.1	APERO	transcript	252962	253170	.	-	.	transcript_id "TCONS_00000137"; gene_id "XLOC_000118"; oId "srna_600_lvantisense"; tss_id "TSS154"; num_samples "1";
NZ_CP046184.1	APERO	exon	252962	253170	.	-	.	transcript_id "TCONS_00000137"; gene_id "XLOC_000118"; exon_number "1";
NZ_CP046184.1	APERO	transcript	254511	254890	.	-	.	transcript_id "TCONS_00000138"; gene_id "XLOC_000119"; oId "srna_607_lvantisense"; tss_id "TSS155"; num_samples "1";
NZ_CP046184.1	APERO	exon	254511	254890	.	-	.	transcript_id "TCONS_00000138"; gene_id "XLOC_000119"; exon_number "1";
NZ_CP046184.1	APERO	transcript	262872	263200	.	-	.	transcript_id "TCONS_00000139"; gene_id "XLOC_000120"; oId "srna_624_lvantisense"; tss_id "TSS156"; num_samples "1";
NZ_CP046184.1	APERO	exon	262872	263200	.	-	.	transcript_id "TCONS_00000139"; gene_id "XLOC_000120"; exon_number "1";
NZ_CP046184.1	APERO	transcript	280141	280630	.	-	.	transcript_id "TCONS_00000140"; gene_id "XLOC_000121"; oId "srna_653_lvantisense"; tss_id "TSS157"; num_samples "1";
NZ_CP046184.1	APERO	exon	280141	280630	.	-	.	transcript_id "TCONS_00000140"; gene_id "XLOC_000121"; exon_number "1";
NZ_CP046184.1	APERO	transcript	282217	282633	.	-	.	transcript_id "TCONS_00000269"; gene_id "XLOC_000122"; oId "srna_617_adantisense"; tss_id "TSS158"; num_samples "1";
NZ_CP046184.1	APERO	exon	282217	282633	.	-	.	transcript_id "TCONS_00000269"; gene_id "XLOC_000122"; exon_number "1";
NZ_CP046184.1	APERO	transcript	284277	284765	.	-	.	transcript_id "TCONS_00000141"; gene_id "XLOC_000123"; oId "srna_659_lvantisense"; tss_id "TSS159"; num_samples "1";
NZ_CP046184.1	APERO	exon	284277	284765	.	-	.	transcript_id "TCONS_00000141"; gene_id "XLOC_000123"; exon_number "1";
NZ_CP046184.1	APERO	transcript	286063	286549	.	-	.	transcript_id "TCONS_00000270"; gene_id "XLOC_000124"; oId "srna_622_adantisense"; tss_id "TSS160"; num_samples "1";
NZ_CP046184.1	APERO	exon	286063	286549	.	-	.	transcript_id "TCONS_00000270"; gene_id "XLOC_000124"; exon_number "1";
NZ_CP046184.1	APERO	transcript	301412	301890	.	-	.	transcript_id "TCONS_00000142"; gene_id "XLOC_000125"; oId "srna_703_lvantisense"; contained_in "TCONS_00000271"; tss_id "TSS161"; num_samples "1";
NZ_CP046184.1	APERO	exon	301412	301890	.	-	.	transcript_id "TCONS_00000142"; gene_id "XLOC_000125"; exon_number "1";
NZ_CP046184.1	APERO	transcript	301412	301900	.	-	.	transcript_id "TCONS_00000271"; gene_id "XLOC_000125"; oId "srna_660_adantisense"; tss_id "TSS161"; num_samples "1";
NZ_CP046184.1	APERO	exon	301412	301900	.	-	.	transcript_id "TCONS_00000271"; gene_id "XLOC_000125"; exon_number "1";
NZ_CP046184.1	APERO	transcript	340363	340709	.	-	.	transcript_id "TCONS_00000143"; gene_id "XLOC_000126"; oId "srna_779_lvantisense"; tss_id "TSS162"; num_samples "1";
NZ_CP046184.1	APERO	exon	340363	340709	.	-	.	transcript_id "TCONS_00000143"; gene_id "XLOC_000126"; exon_number "1";
NZ_CP046184.1	APERO	transcript	340393	340705	.	-	.	transcript_id "TCONS_00000144"; gene_id "XLOC_000126"; oId "srna_780_lvantisense"; contained_in "TCONS_00000143"; tss_id "TSS162"; num_samples "1";
NZ_CP046184.1	APERO	exon	340393	340705	.	-	.	transcript_id "TCONS_00000144"; gene_id "XLOC_000126"; exon_number "1";
NZ_CP046184.1	APERO	transcript	340472	340864	.	-	.	transcript_id "TCONS_00000272"; gene_id "XLOC_000126"; oId "srna_740_adantisense"; contained_in "TCONS_00000145"; tss_id "TSS163"; num_samples "1";
NZ_CP046184.1	APERO	exon	340472	340864	.	-	.	transcript_id "TCONS_00000272"; gene_id "XLOC_000126"; exon_number "1";
NZ_CP046184.1	APERO	transcript	340480	340880	.	-	.	transcript_id "TCONS_00000145"; gene_id "XLOC_000126"; oId "srna_781_lvantisense"; tss_id "TSS163"; num_samples "1";
NZ_CP046184.1	APERO	exon	340480	340880	.	-	.	transcript_id "TCONS_00000145"; gene_id "XLOC_000126"; exon_number "1";
NZ_CP046184.1	APERO	transcript	345139	345633	.	-	.	transcript_id "TCONS_00000146"; gene_id "XLOC_000127"; oId "srna_796_lvantisense"; tss_id "TSS164"; num_samples "1";
NZ_CP046184.1	APERO	exon	345139	345633	.	-	.	transcript_id "TCONS_00000146"; gene_id "XLOC_000127"; exon_number "1";
NZ_CP046184.1	APERO	transcript	345312	345782	.	-	.	transcript_id "TCONS_00000147"; gene_id "XLOC_000127"; oId "srna_797_lvantisense"; tss_id "TSS165"; num_samples "1";
NZ_CP046184.1	APERO	exon	345312	345782	.	-	.	transcript_id "TCONS_00000147"; gene_id "XLOC_000127"; exon_number "1";
NZ_CP046184.1	APERO	transcript	355950	356345	.	-	.	transcript_id "TCONS_00000148"; gene_id "XLOC_000128"; oId "srna_818_lvantisense"; tss_id "TSS166"; num_samples "1";
NZ_CP046184.1	APERO	exon	355950	356345	.	-	.	transcript_id "TCONS_00000148"; gene_id "XLOC_000128"; exon_number "1";
NZ_CP046184.1	APERO	transcript	365751	365974	.	-	.	transcript_id "TCONS_00000273"; gene_id "XLOC_000129"; oId "srna_820_adantisense"; tss_id "TSS167"; num_samples "1";
NZ_CP046184.1	APERO	exon	365751	365974	.	-	.	transcript_id "TCONS_00000273"; gene_id "XLOC_000129"; exon_number "1";
NZ_CP046184.1	APERO	transcript	394434	394906	.	-	.	transcript_id "TCONS_00000149"; gene_id "XLOC_000130"; oId "srna_914_lvantisense"; tss_id "TSS168"; num_samples "1";
NZ_CP046184.1	APERO	exon	394434	394906	.	-	.	transcript_id "TCONS_00000149"; gene_id "XLOC_000130"; exon_number "1";
NZ_CP046184.1	APERO	transcript	395063	395310	.	-	.	transcript_id "TCONS_00000274"; gene_id "XLOC_000131"; oId "srna_881_adantisense"; tss_id "TSS169"; num_samples "1";
NZ_CP046184.1	APERO	exon	395063	395310	.	-	.	transcript_id "TCONS_00000274"; gene_id "XLOC_000131"; exon_number "1";
NZ_CP046184.1	APERO	transcript	396931	397369	.	-	.	transcript_id "TCONS_00000150"; gene_id "XLOC_000132"; oId "srna_924_lvantisense"; tss_id "TSS170"; num_samples "1";
NZ_CP046184.1	APERO	exon	396931	397369	.	-	.	transcript_id "TCONS_00000150"; gene_id "XLOC_000132"; exon_number "1";
NZ_CP046184.1	APERO	transcript	397154	397631	.	-	.	transcript_id "TCONS_00000151"; gene_id "XLOC_000132"; oId "srna_926_lvantisense"; tss_id "TSS171"; num_samples "1";
NZ_CP046184.1	APERO	exon	397154	397631	.	-	.	transcript_id "TCONS_00000151"; gene_id "XLOC_000132"; exon_number "1";
NZ_CP046184.1	APERO	transcript	399845	400128	.	-	.	transcript_id "TCONS_00000275"; gene_id "XLOC_000133"; oId "srna_900_adantisense"; contained_in "TCONS_00000276"; tss_id "TSS172"; num_samples "1";
NZ_CP046184.1	APERO	exon	399845	400128	.	-	.	transcript_id "TCONS_00000275"; gene_id "XLOC_000133"; exon_number "1";
NZ_CP046184.1	APERO	transcript	399861	400139	.	-	.	transcript_id "TCONS_00000152"; gene_id "XLOC_000133"; oId "srna_941_lvantisense"; contained_in "TCONS_00000276"; tss_id "TSS172"; num_samples "1";
NZ_CP046184.1	APERO	exon	399861	400139	.	-	.	transcript_id "TCONS_00000152"; gene_id "XLOC_000133"; exon_number "1";
NZ_CP046184.1	APERO	transcript	399863	400166	.	-	.	transcript_id "TCONS_00000276"; gene_id "XLOC_000133"; oId "srna_901_adantisense"; tss_id "TSS172"; num_samples "1";
NZ_CP046184.1	APERO	exon	399863	400166	.	-	.	transcript_id "TCONS_00000276"; gene_id "XLOC_000133"; exon_number "1";
NZ_CP046184.1	APERO	transcript	400036	400475	.	-	.	transcript_id "TCONS_00000277"; gene_id "XLOC_000133"; oId "srna_903_adantisense"; tss_id "TSS173"; num_samples "1";
NZ_CP046184.1	APERO	exon	400036	400475	.	-	.	transcript_id "TCONS_00000277"; gene_id "XLOC_000133"; exon_number "1";
NZ_CP046184.1	APERO	transcript	403322	403757	.	-	.	transcript_id "TCONS_00000278"; gene_id "XLOC_000134"; oId "srna_906_adantisense"; tss_id "TSS174"; num_samples "1";
NZ_CP046184.1	APERO	exon	403322	403757	.	-	.	transcript_id "TCONS_00000278"; gene_id "XLOC_000134"; exon_number "1";
NZ_CP046184.1	APERO	transcript	407660	408157	.	-	.	transcript_id "TCONS_00000153"; gene_id "XLOC_000135"; oId "srna_948_lvantisense"; tss_id "TSS175"; num_samples "1";
NZ_CP046184.1	APERO	exon	407660	408157	.	-	.	transcript_id "TCONS_00000153"; gene_id "XLOC_000135"; exon_number "1";
NZ_CP046184.1	APERO	transcript	407691	408166	.	-	.	transcript_id "TCONS_00000154"; gene_id "XLOC_000135"; oId "srna_949_lvantisense"; contained_in "TCONS_00000153"; tss_id "TSS175"; num_samples "1";
NZ_CP046184.1	APERO	exon	407691	408166	.	-	.	transcript_id "TCONS_00000154"; gene_id "XLOC_000135"; exon_number "1";
NZ_CP046184.1	APERO	transcript	407695	408139	.	-	.	transcript_id "TCONS_00000279"; gene_id "XLOC_000135"; oId "srna_910_adantisense"; contained_in "TCONS_00000154"; tss_id "TSS175"; num_samples "1";
NZ_CP046184.1	APERO	exon	407695	408139	.	-	.	transcript_id "TCONS_00000279"; gene_id "XLOC_000135"; exon_number "1";
NZ_CP046184.1	APERO	transcript	410728	411206	.	-	.	transcript_id "TCONS_00000155"; gene_id "XLOC_000136"; oId "srna_955_lvantisense"; tss_id "TSS176"; num_samples "1";
NZ_CP046184.1	APERO	exon	410728	411206	.	-	.	transcript_id "TCONS_00000155"; gene_id "XLOC_000136"; exon_number "1";
NZ_CP046184.1	APERO	transcript	413592	414084	.	-	.	transcript_id "TCONS_00000280"; gene_id "XLOC_000137"; oId "srna_925_adantisense"; contained_in "TCONS_00000156"; tss_id "TSS177"; num_samples "1";
NZ_CP046184.1	APERO	exon	413592	414084	.	-	.	transcript_id "TCONS_00000280"; gene_id "XLOC_000137"; exon_number "1";
NZ_CP046184.1	APERO	transcript	413594	414086	.	-	.	transcript_id "TCONS_00000156"; gene_id "XLOC_000137"; oId "srna_971_lvantisense"; tss_id "TSS177"; num_samples "1";
NZ_CP046184.1	APERO	exon	413594	414086	.	-	.	transcript_id "TCONS_00000156"; gene_id "XLOC_000137"; exon_number "1";
NZ_CP046184.1	APERO	transcript	415628	416110	.	-	.	transcript_id "TCONS_00000157"; gene_id "XLOC_000138"; oId "srna_976_lvantisense"; tss_id "TSS178"; num_samples "1";
NZ_CP046184.1	APERO	exon	415628	416110	.	-	.	transcript_id "TCONS_00000157"; gene_id "XLOC_000138"; exon_number "1";
NZ_CP046184.1	APERO	transcript	415799	416289	.	-	.	transcript_id "TCONS_00000281"; gene_id "XLOC_000138"; oId "srna_930_adantisense"; contained_in "TCONS_00000158"; tss_id "TSS179"; num_samples "1";
NZ_CP046184.1	APERO	exon	415799	416289	.	-	.	transcript_id "TCONS_00000281"; gene_id "XLOC_000138"; exon_number "1";
NZ_CP046184.1	APERO	transcript	415800	416290	.	-	.	transcript_id "TCONS_00000158"; gene_id "XLOC_000138"; oId "srna_977_lvantisense"; tss_id "TSS179"; num_samples "1";
NZ_CP046184.1	APERO	exon	415800	416290	.	-	.	transcript_id "TCONS_00000158"; gene_id "XLOC_000138"; exon_number "1";
NZ_CP046184.1	APERO	transcript	426544	426948	.	-	.	transcript_id "TCONS_00000282"; gene_id "XLOC_000139"; oId "srna_945_adantisense"; contained_in "TCONS_00000159"; tss_id "TSS180"; num_samples "1";
NZ_CP046184.1	APERO	exon	426544	426948	.	-	.	transcript_id "TCONS_00000282"; gene_id "XLOC_000139"; exon_number "1";
NZ_CP046184.1	APERO	transcript	426547	426952	.	-	.	transcript_id "TCONS_00000159"; gene_id "XLOC_000139"; oId "srna_994_lvantisense"; tss_id "TSS180"; num_samples "1";
NZ_CP046184.1	APERO	exon	426547	426952	.	-	.	transcript_id "TCONS_00000159"; gene_id "XLOC_000139"; exon_number "1";
NZ_CP046184.1	APERO	transcript	427212	427677	.	-	.	transcript_id "TCONS_00000160"; gene_id "XLOC_000140"; oId "srna_995_lvantisense"; tss_id "TSS181"; num_samples "1";
NZ_CP046184.1	APERO	exon	427212	427677	.	-	.	transcript_id "TCONS_00000160"; gene_id "XLOC_000140"; exon_number "1";
NZ_CP046184.1	APERO	transcript	428546	428717	.	-	.	transcript_id "TCONS_00000161"; gene_id "XLOC_000141"; oId "srna_1000_lvantisense"; tss_id "TSS182"; num_samples "1";
NZ_CP046184.1	APERO	exon	428546	428717	.	-	.	transcript_id "TCONS_00000161"; gene_id "XLOC_000141"; exon_number "1";
NZ_CP046184.1	APERO	transcript	429572	430068	.	-	.	transcript_id "TCONS_00000162"; gene_id "XLOC_000142"; oId "srna_1004_lvantisense"; tss_id "TSS183"; num_samples "1";
NZ_CP046184.1	APERO	exon	429572	430068	.	-	.	transcript_id "TCONS_00000162"; gene_id "XLOC_000142"; exon_number "1";
NZ_CP046184.1	APERO	transcript	435488	435933	.	-	.	transcript_id "TCONS_00000163"; gene_id "XLOC_000143"; oId "srna_1019_lvantisense"; tss_id "TSS184"; num_samples "1";
NZ_CP046184.1	APERO	exon	435488	435933	.	-	.	transcript_id "TCONS_00000163"; gene_id "XLOC_000143"; exon_number "1";
NZ_CP046184.1	APERO	transcript	436917	437416	.	-	.	transcript_id "TCONS_00000164"; gene_id "XLOC_000144"; oId "srna_1022_lvantisense"; tss_id "TSS185"; num_samples "1";
NZ_CP046184.1	APERO	exon	436917	437416	.	-	.	transcript_id "TCONS_00000164"; gene_id "XLOC_000144"; exon_number "1";
NZ_CP046184.1	APERO	transcript	439780	440244	.	-	.	transcript_id "TCONS_00000165"; gene_id "XLOC_000145"; oId "srna_1030_lvantisense"; contained_in "TCONS_00000166"; tss_id "TSS186"; num_samples "1";
NZ_CP046184.1	APERO	exon	439780	440244	.	-	.	transcript_id "TCONS_00000165"; gene_id "XLOC_000145"; exon_number "1";
NZ_CP046184.1	APERO	transcript	439806	440280	.	-	.	transcript_id "TCONS_00000166"; gene_id "XLOC_000145"; oId "srna_1031_lvantisense"; contained_in "TCONS_00000283"; tss_id "TSS186"; num_samples "1";
NZ_CP046184.1	APERO	exon	439806	440280	.	-	.	transcript_id "TCONS_00000166"; gene_id "XLOC_000145"; exon_number "1";
NZ_CP046184.1	APERO	transcript	439806	440304	.	-	.	transcript_id "TCONS_00000283"; gene_id "XLOC_000145"; oId "srna_967_adantisense"; tss_id "TSS186"; num_samples "1";
NZ_CP046184.1	APERO	exon	439806	440304	.	-	.	transcript_id "TCONS_00000283"; gene_id "XLOC_000145"; exon_number "1";
NZ_CP046184.1	APERO	transcript	445606	445874	.	-	.	transcript_id "TCONS_00000284"; gene_id "XLOC_000146"; oId "srna_981_adantisense"; tss_id "TSS187"; num_samples "1";
NZ_CP046184.1	APERO	exon	445606	445874	.	-	.	transcript_id "TCONS_00000284"; gene_id "XLOC_000146"; exon_number "1";
NZ_CP046184.1	APERO	transcript	448927	449402	.	-	.	transcript_id "TCONS_00000167"; gene_id "XLOC_000147"; oId "srna_1057_lvantisense"; contained_in "TCONS_00000285"; tss_id "TSS188"; num_samples "1";
NZ_CP046184.1	APERO	exon	448927	449402	.	-	.	transcript_id "TCONS_00000167"; gene_id "XLOC_000147"; exon_number "1";
NZ_CP046184.1	APERO	transcript	448927	449405	.	-	.	transcript_id "TCONS_00000285"; gene_id "XLOC_000147"; oId "srna_990_adantisense"; tss_id "TSS188"; num_samples "1";
NZ_CP046184.1	APERO	exon	448927	449405	.	-	.	transcript_id "TCONS_00000285"; gene_id "XLOC_000147"; exon_number "1";
NZ_CP046184.1	APERO	transcript	449639	449896	.	-	.	transcript_id "TCONS_00000168"; gene_id "XLOC_000148"; oId "srna_1058_lvantisense"; contained_in "TCONS_00000169"; tss_id "TSS189"; num_samples "1";
NZ_CP046184.1	APERO	exon	449639	449896	.	-	.	transcript_id "TCONS_00000168"; gene_id "XLOC_000148"; exon_number "1";
NZ_CP046184.1	APERO	transcript	449675	450004	.	-	.	transcript_id "TCONS_00000169"; gene_id "XLOC_000148"; oId "srna_1059_lvantisense"; tss_id "TSS190"; num_samples "1";
NZ_CP046184.1	APERO	exon	449675	450004	.	-	.	transcript_id "TCONS_00000169"; gene_id "XLOC_000148"; exon_number "1";
NZ_CP046184.1	APERO	transcript	449888	450384	.	-	.	transcript_id "TCONS_00000286"; gene_id "XLOC_000148"; oId "srna_992_adantisense"; tss_id "TSS191"; num_samples "1";
NZ_CP046184.1	APERO	exon	449888	450384	.	-	.	transcript_id "TCONS_00000286"; gene_id "XLOC_000148"; exon_number "1";
NZ_CP046184.1	APERO	transcript	453637	454054	.	-	.	transcript_id "TCONS_00000170"; gene_id "XLOC_000149"; oId "srna_1067_lvantisense"; contained_in "TCONS_00000287"; tss_id "TSS192"; num_samples "1";
NZ_CP046184.1	APERO	exon	453637	454054	.	-	.	transcript_id "TCONS_00000170"; gene_id "XLOC_000149"; exon_number "1";
NZ_CP046184.1	APERO	transcript	453637	454068	.	-	.	transcript_id "TCONS_00000287"; gene_id "XLOC_000149"; oId "srna_1001_adantisense"; tss_id "TSS192"; num_samples "1";
NZ_CP046184.1	APERO	exon	453637	454068	.	-	.	transcript_id "TCONS_00000287"; gene_id "XLOC_000149"; exon_number "1";
NZ_CP046184.1	APERO	transcript	454296	454598	.	-	.	transcript_id "TCONS_00000288"; gene_id "XLOC_000150"; oId "srna_1003_adantisense"; contained_in "TCONS_00000171"; tss_id "TSS193"; num_samples "1";
NZ_CP046184.1	APERO	exon	454296	454598	.	-	.	transcript_id "TCONS_00000288"; gene_id "XLOC_000150"; exon_number "1";
NZ_CP046184.1	APERO	transcript	454301	454755	.	-	.	transcript_id "TCONS_00000171"; gene_id "XLOC_000150"; oId "srna_1069_lvantisense"; tss_id "TSS194"; num_samples "1";
NZ_CP046184.1	APERO	exon	454301	454755	.	-	.	transcript_id "TCONS_00000171"; gene_id "XLOC_000150"; exon_number "1";
NZ_CP046184.1	APERO	transcript	454377	454816	.	-	.	transcript_id "TCONS_00000172"; gene_id "XLOC_000150"; oId "srna_1070_lvantisense"; contained_in "TCONS_00000171"; tss_id "TSS194"; num_samples "1";
NZ_CP046184.1	APERO	exon	454377	454816	.	-	.	transcript_id "TCONS_00000172"; gene_id "XLOC_000150"; exon_number "1";
NZ_CP046184.1	APERO	transcript	455325	455769	.	-	.	transcript_id "TCONS_00000289"; gene_id "XLOC_000151"; oId "srna_1006_adantisense"; contained_in "TCONS_00000173"; tss_id "TSS195"; num_samples "1";
NZ_CP046184.1	APERO	exon	455325	455769	.	-	.	transcript_id "TCONS_00000289"; gene_id "XLOC_000151"; exon_number "1";
NZ_CP046184.1	APERO	transcript	455325	455770	.	-	.	transcript_id "TCONS_00000173"; gene_id "XLOC_000151"; oId "srna_1073_lvantisense"; contained_in "TCONS_00000174"; tss_id "TSS195"; num_samples "1";
NZ_CP046184.1	APERO	exon	455325	455770	.	-	.	transcript_id "TCONS_00000173"; gene_id "XLOC_000151"; exon_number "1";
NZ_CP046184.1	APERO	transcript	455382	455876	.	-	.	transcript_id "TCONS_00000174"; gene_id "XLOC_000151"; oId "srna_1074_lvantisense"; tss_id "TSS196"; num_samples "1";
NZ_CP046184.1	APERO	exon	455382	455876	.	-	.	transcript_id "TCONS_00000174"; gene_id "XLOC_000151"; exon_number "1";
NZ_CP046184.1	APERO	transcript	456592	457086	.	-	.	transcript_id "TCONS_00000290"; gene_id "XLOC_000152"; oId "srna_1010_adantisense"; tss_id "TSS197"; num_samples "1";
NZ_CP046184.1	APERO	exon	456592	457086	.	-	.	transcript_id "TCONS_00000290"; gene_id "XLOC_000152"; exon_number "1";
NZ_CP046184.1	APERO	transcript	456798	457193	.	-	.	transcript_id "TCONS_00000291"; gene_id "XLOC_000152"; oId "srna_1011_adantisense"; tss_id "TSS198"; num_samples "1";
NZ_CP046184.1	APERO	exon	456798	457193	.	-	.	transcript_id "TCONS_00000291"; gene_id "XLOC_000152"; exon_number "1";
NZ_CP046184.1	APERO	transcript	458500	458731	.	-	.	transcript_id "TCONS_00000292"; gene_id "XLOC_000153"; oId "srna_1012_adantisense"; tss_id "TSS199"; num_samples "1";
NZ_CP046184.1	APERO	exon	458500	458731	.	-	.	transcript_id "TCONS_00000292"; gene_id "XLOC_000153"; exon_number "1";
NZ_CP046184.1	APERO	transcript	458873	459355	.	-	.	transcript_id "TCONS_00000175"; gene_id "XLOC_000154"; oId "srna_1081_lvantisense"; tss_id "TSS200"; num_samples "1";
NZ_CP046184.1	APERO	exon	458873	459355	.	-	.	transcript_id "TCONS_00000175"; gene_id "XLOC_000154"; exon_number "1";

## Sheet: symbDTHA_merged_GFF
NZ_CP046188.1	APERO	transcript	6560	7002	.	+	.	transcript_id "TCONS_00001079"; gene_id "XLOC_000001"; oId "srna_17_adantisense"; tss_id "TSS1"; num_samples "1";
NZ_CP046188.1	APERO	exon	6560	7002	.	+	.	transcript_id "TCONS_00001079"; gene_id "XLOC_000001"; exon_number "1";
NZ_CP046188.1	APERO	transcript	6581	7000	.	+	.	transcript_id "TCONS_00001080"; gene_id "XLOC_000001"; oId "srna_18_adantisense"; contained_in "TCONS_00001079"; tss_id "TSS1"; num_samples "1";
NZ_CP046188.1	APERO	exon	6581	7000	.	+	.	transcript_id "TCONS_00001080"; gene_id "XLOC_000001"; exon_number "1";
NZ_CP046188.1	APERO	transcript	9600	10077	.	+	.	transcript_id "TCONS_00000001"; gene_id "XLOC_000002"; oId "srna_127_lvAi"; tss_id "TSS2"; num_samples "1";
NZ_CP046188.1	APERO	exon	9600	10077	.	+	.	transcript_id "TCONS_00000001"; gene_id "XLOC_000002"; exon_number "1";
NZ_CP046188.1	APERO	transcript	9604	10080	.	+	.	transcript_id "TCONS_00001081"; gene_id "XLOC_000002"; oId "srna_24_adAi"; contained_in "TCONS_00000001"; tss_id "TSS2"; num_samples "1";
NZ_CP046188.1	APERO	exon	9604	10080	.	+	.	transcript_id "TCONS_00001081"; gene_id "XLOC_000002"; exon_number "1";
NZ_CP046188.1	APERO	transcript	9677	10072	.	+	.	transcript_id "TCONS_00000002"; gene_id "XLOC_000002"; oId "srna_128_lvantisense"; contained_in "TCONS_00001081"; tss_id "TSS2"; num_samples "1";
NZ_CP046188.1	APERO	exon	9677	10072	.	+	.	transcript_id "TCONS_00000002"; gene_id "XLOC_000002"; exon_number "1";
NZ_CP046188.1	APERO	transcript	9690	10084	.	+	.	transcript_id "TCONS_00000003"; gene_id "XLOC_000002"; oId "srna_129_lvantisense"; contained_in "TCONS_00000002"; tss_id "TSS2"; num_samples "1";
NZ_CP046188.1	APERO	exon	9690	10084	.	+	.	transcript_id "TCONS_00000003"; gene_id "XLOC_000002"; exon_number "1";
NZ_CP046188.1	APERO	transcript	9708	10069	.	+	.	transcript_id "TCONS_00000004"; gene_id "XLOC_000002"; oId "srna_130_lvantisense"; contained_in "TCONS_00000003"; tss_id "TSS3"; num_samples "1";
NZ_CP046188.1	APERO	exon	9708	10069	.	+	.	transcript_id "TCONS_00000004"; gene_id "XLOC_000002"; exon_number "1";
NZ_CP046188.1	APERO	transcript	9843	10070	.	+	.	transcript_id "TCONS_00000005"; gene_id "XLOC_000002"; oId "srna_131_lvantisense"; contained_in "TCONS_00000004"; tss_id "TSS4"; num_samples "1";
NZ_CP046188.1	APERO	exon	9843	10070	.	+	.	transcript_id "TCONS_00000005"; gene_id "XLOC_000002"; exon_number "1";
NZ_CP046188.1	APERO	transcript	9878	10092	.	+	.	transcript_id "TCONS_00000006"; gene_id "XLOC_000002"; oId "srna_132_lvantisense"; contained_in "TCONS_00000005"; tss_id "TSS4"; num_samples "1";
NZ_CP046188.1	APERO	exon	9878	10092	.	+	.	transcript_id "TCONS_00000006"; gene_id "XLOC_000002"; exon_number "1";
NZ_CP046188.1	APERO	transcript	9923	10057	.	+	.	transcript_id "TCONS_00000007"; gene_id "XLOC_000002"; oId "srna_133_lvantisense"; contained_in "TCONS_00000006"; tss_id "TSS4"; num_samples "1";
NZ_CP046188.1	APERO	exon	9923	10057	.	+	.	transcript_id "TCONS_00000007"; gene_id "XLOC_000002"; exon_number "1";
NZ_CP046188.1	APERO	transcript	11698	12028	.	+	.	transcript_id "TCONS_00000008"; gene_id "XLOC_000003"; oId "srna_156_lvantisense"; tss_id "TSS5"; num_samples "1";
NZ_CP046188.1	APERO	exon	11698	12028	.	+	.	transcript_id "TCONS_00000008"; gene_id "XLOC_000003"; exon_number "1";
NZ_CP046188.1	APERO	transcript	11808	12035	.	+	.	transcript_id "TCONS_00000009"; gene_id "XLOC_000003"; oId "srna_159_lvantisense"; contained_in "TCONS_00000008"; tss_id "TSS6"; num_samples "1";
NZ_CP046188.1	APERO	exon	11808	12035	.	+	.	transcript_id "TCONS_00000009"; gene_id "XLOC_000003"; exon_number "1";
NZ_CP046188.1	APERO	transcript	11971	12312	.	+	.	transcript_id "TCONS_00000010"; gene_id "XLOC_000003"; oId "srna_161_lvantisense"; tss_id "TSS7"; num_samples "1";
NZ_CP046188.1	APERO	exon	11971	12312	.	+	.	transcript_id "TCONS_00000010"; gene_id "XLOC_000003"; exon_number "1";
NZ_CP046188.1	APERO	transcript	14459	14951	.	+	.	transcript_id "TCONS_00000011"; gene_id "XLOC_000004"; oId "srna_181_lvAi"; tss_id "TSS8"; num_samples "1";
NZ_CP046188.1	APERO	exon	14459	14951	.	+	.	transcript_id "TCONS_00000011"; gene_id "XLOC_000004"; exon_number "1";
NZ_CP046188.1	APERO	transcript	14598	14993	.	+	.	transcript_id "TCONS_00001082"; gene_id "XLOC_000004"; oId "srna_42_adAi"; contained_in "TCONS_00000014"; tss_id "TSS9"; num_samples "1";
NZ_CP046188.1	APERO	exon	14598	14993	.	+	.	transcript_id "TCONS_00001082"; gene_id "XLOC_000004"; exon_number "1";
NZ_CP046188.1	APERO	transcript	14599	14945	.	+	.	transcript_id "TCONS_00000012"; gene_id "XLOC_000004"; oId "srna_183_lvAi"; contained_in "TCONS_00000014"; tss_id "TSS9"; num_samples "1";
NZ_CP046188.1	APERO	exon	14599	14945	.	+	.	transcript_id "TCONS_00000012"; gene_id "XLOC_000004"; exon_number "1";
NZ_CP046188.1	APERO	transcript	14616	14952	.	+	.	transcript_id "TCONS_00000013"; gene_id "XLOC_000004"; oId "srna_184_lvantisense"; contained_in "TCONS_00000014"; tss_id "TSS9"; num_samples "1";
NZ_CP046188.1	APERO	exon	14616	14952	.	+	.	transcript_id "TCONS_00000013"; gene_id "XLOC_000004"; exon_number "1";
NZ_CP046188.1	APERO	transcript	14635	15119	.	+	.	transcript_id "TCONS_00000014"; gene_id "XLOC_000004"; oId "srna_185_lvantisense"; tss_id "TSS9"; num_samples "1";
NZ_CP046188.1	APERO	exon	14635	15119	.	+	.	transcript_id "TCONS_00000014"; gene_id "XLOC_000004"; exon_number "1";
NZ_CP046188.1	APERO	transcript	14646	15119	.	+	.	transcript_id "TCONS_00000015"; gene_id "XLOC_000004"; oId "srna_186_lvantisense"; contained_in "TCONS_00000014"; tss_id "TSS9"; num_samples "1";
NZ_CP046188.1	APERO	exon	14646	15119	.	+	.	transcript_id "TCONS_00000015"; gene_id "XLOC_000004"; exon_number "1";
NZ_CP046188.1	APERO	transcript	14702	15119	.	+	.	transcript_id "TCONS_00000016"; gene_id "XLOC_000004"; oId "srna_187_lvantisense"; contained_in "TCONS_00000015"; tss_id "TSS10"; num_samples "1";
NZ_CP046188.1	APERO	exon	14702	15119	.	+	.	transcript_id "TCONS_00000016"; gene_id "XLOC_000004"; exon_number "1";
NZ_CP046188.1	APERO	transcript	14716	14951	.	+	.	transcript_id "TCONS_00000017"; gene_id "XLOC_000004"; oId "srna_188_lvantisense"; contained_in "TCONS_00000016"; tss_id "TSS10"; num_samples "1";
NZ_CP046188.1	APERO	exon	14716	14951	.	+	.	transcript_id "TCONS_00000017"; gene_id "XLOC_000004"; exon_number "1";
NZ_CP046188.1	APERO	transcript	14775	15119	.	+	.	transcript_id "TCONS_00000018"; gene_id "XLOC_000004"; oId "srna_189_lvantisense"; contained_in "TCONS_00000016"; tss_id "TSS10"; num_samples "1";
NZ_CP046188.1	APERO	exon	14775	15119	.	+	.	transcript_id "TCONS_00000018"; gene_id "XLOC_000004"; exon_number "1";
NZ_CP046188.1	APERO	transcript	17137	17557	.	+	.	transcript_id "TCONS_00000019"; gene_id "XLOC_000005"; oId "srna_192_lvantisense"; tss_id "TSS11"; num_samples "1";
NZ_CP046188.1	APERO	exon	17137	17557	.	+	.	transcript_id "TCONS_00000019"; gene_id "XLOC_000005"; exon_number "1";
NZ_CP046188.1	APERO	transcript	17616	17928	.	+	.	transcript_id "TCONS_00000020"; gene_id "XLOC_000006"; oId "srna_195_lvantisense"; tss_id "TSS12"; num_samples "1";
NZ_CP046188.1	APERO	exon	17616	17928	.	+	.	transcript_id "TCONS_00000020"; gene_id "XLOC_000006"; exon_number "1";
NZ_CP046188.1	APERO	transcript	17783	18116	.	+	.	transcript_id "TCONS_00000021"; gene_id "XLOC_000006"; oId "srna_196_lvantisense"; tss_id "TSS13"; num_samples "1";
NZ_CP046188.1	APERO	exon	17783	18116	.	+	.	transcript_id "TCONS_00000021"; gene_id "XLOC_000006"; exon_number "1";
NZ_CP046188.1	APERO	transcript	18078	18388	.	+	.	transcript_id "TCONS_00000022"; gene_id "XLOC_000006"; oId "srna_199_lvBetween"; tss_id "TSS14"; num_samples "1";
NZ_CP046188.1	APERO	exon	18078	18388	.	+	.	transcript_id "TCONS_00000022"; gene_id "XLOC_000006"; exon_number "1";
NZ_CP046188.1	APERO	transcript	18233	18693	.	+	.	transcript_id "TCONS_00001083"; gene_id "XLOC_000006"; oId "srna_53_adantisense"; tss_id "TSS15"; num_samples "1";
NZ_CP046188.1	APERO	exon	18233	18693	.	+	.	transcript_id "TCONS_00001083"; gene_id "XLOC_000006"; exon_number "1";
NZ_CP046188.1	APERO	transcript	18421	18704	.	+	.	transcript_id "TCONS_00000023"; gene_id "XLOC_000006"; oId "srna_202_lvantisense"; contained_in "TCONS_00001083"; tss_id "TSS16"; num_samples "1";
NZ_CP046188.1	APERO	exon	18421	18704	.	+	.	transcript_id "TCONS_00000023"; gene_id "XLOC_000006"; exon_number "1";
NZ_CP046188.1	APERO	transcript	18701	19117	.	+	.	transcript_id "TCONS_00000024"; gene_id "XLOC_000006"; oId "srna_203_lvBetween"; tss_id "TSS17"; num_samples "1";
NZ_CP046188.1	APERO	exon	18701	19117	.	+	.	transcript_id "TCONS_00000024"; gene_id "XLOC_000006"; exon_number "1";
NZ_CP046188.1	APERO	transcript	19434	19914	.	+	.	transcript_id "TCONS_00000025"; gene_id "XLOC_000007"; oId "srna_205_lvantisense"; tss_id "TSS18"; num_samples "1";
NZ_CP046188.1	APERO	exon	19434	19914	.	+	.	transcript_id "TCONS_00000025"; gene_id "XLOC_000007"; exon_number "1";
NZ_CP046188.1	APERO	transcript	19652	20109	.	+	.	transcript_id "TCONS_00000026"; gene_id "XLOC_000007"; oId "srna_209_lvantisense"; tss_id "TSS19"; num_samples "1";
NZ_CP046188.1	APERO	exon	19652	20109	.	+	.	transcript_id "TCONS_00000026"; gene_id "XLOC_000007"; exon_number "1";
NZ_CP046188.1	APERO	transcript	19705	20109	.	+	.	transcript_id "TCONS_00000027"; gene_id "XLOC_000007"; oId "srna_210_lvantisense"; contained_in "TCONS_00000026"; tss_id "TSS19"; num_samples "1";
NZ_CP046188.1	APERO	exon	19705	20109	.	+	.	transcript_id "TCONS_00000027"; gene_id "XLOC_000007"; exon_number "1";
NZ_CP046188.1	APERO	transcript	20677	21051	.	+	.	transcript_id "TCONS_00000028"; gene_id "XLOC_000008"; oId "srna_213_lvBetween"; contained_in "TCONS_00000029"; tss_id "TSS20"; num_samples "1";
NZ_CP046188.1	APERO	exon	20677	21051	.	+	.	transcript_id "TCONS_00000028"; gene_id "XLOC_000008"; exon_number "1";
NZ_CP046188.1	APERO	transcript	20698	21134	.	+	.	transcript_id "TCONS_00000029"; gene_id "XLOC_000008"; oId "srna_214_lvBetween"; tss_id "TSS20"; num_samples "1";
NZ_CP046188.1	APERO	exon	20698	21134	.	+	.	transcript_id "TCONS_00000029"; gene_id "XLOC_000008"; exon_number "1";
NZ_CP046188.1	APERO	transcript	21446	21944	.	+	.	transcript_id "TCONS_00000030"; gene_id "XLOC_000009"; oId "srna_234_lvantisense"; tss_id "TSS21"; num_samples "1";
NZ_CP046188.1	APERO	exon	21446	21944	.	+	.	transcript_id "TCONS_00000030"; gene_id "XLOC_000009"; exon_number "1";
NZ_CP046188.1	APERO	transcript	22246	22744	.	+	.	transcript_id "TCONS_00000031"; gene_id "XLOC_000010"; oId "srna_246_lvBetween"; tss_id "TSS22"; num_samples "1";
NZ_CP046188.1	APERO	exon	22246	22744	.	+	.	transcript_id "TCONS_00000031"; gene_id "XLOC_000010"; exon_number "1";
NZ_CP046188.1	APERO	transcript	22317	22812	.	+	.	transcript_id "TCONS_00000032"; gene_id "XLOC_000010"; oId "srna_248_lvantisense"; contained_in "TCONS_00000031"; tss_id "TSS22"; num_samples "1";
NZ_CP046188.1	APERO	exon	22317	22812	.	+	.	transcript_id "TCONS_00000032"; gene_id "XLOC_000010"; exon_number "1";
NZ_CP046188.1	APERO	transcript	22364	22790	.	+	.	transcript_id "TCONS_00000033"; gene_id "XLOC_000010"; oId "srna_249_lvantisense"; contained_in "TCONS_00000032"; tss_id "TSS23"; num_samples "1";
NZ_CP046188.1	APERO	exon	22364	22790	.	+	.	transcript_id "TCONS_00000033"; gene_id "XLOC_000010"; exon_number "1";
NZ_CP046188.1	APERO	transcript	22410	22790	.	+	.	transcript_id "TCONS_00000034"; gene_id "XLOC_000010"; oId "srna_250_lvantisense"; contained_in "TCONS_00000033"; tss_id "TSS23"; num_samples "1";
NZ_CP046188.1	APERO	exon	22410	22790	.	+	.	transcript_id "TCONS_00000034"; gene_id "XLOC_000010"; exon_number "1";
NZ_CP046188.1	APERO	transcript	22426	22698	.	+	.	transcript_id "TCONS_00000035"; gene_id "XLOC_000010"; oId "srna_251_lvantisense"; contained_in "TCONS_00000036"; tss_id "TSS23"; num_samples "1";
NZ_CP046188.1	APERO	exon	22426	22698	.	+	.	transcript_id "TCONS_00000035"; gene_id "XLOC_000010"; exon_number "1";
NZ_CP046188.1	APERO	transcript	22453	22812	.	+	.	transcript_id "TCONS_00000036"; gene_id "XLOC_000010"; oId "srna_252_lvantisense"; contained_in "TCONS_00000034"; tss_id "TSS23"; num_samples "1";
NZ_CP046188.1	APERO	exon	22453	22812	.	+	.	transcript_id "TCONS_00000036"; gene_id "XLOC_000010"; exon_number "1";
NZ_CP046188.1	APERO	transcript	22581	23032	.	+	.	transcript_id "TCONS_00001084"; gene_id "XLOC_000010"; oId "srna_69_adantisense"; tss_id "TSS24"; num_samples "1";
NZ_CP046188.1	APERO	exon	22581	23032	.	+	.	transcript_id "TCONS_00001084"; gene_id "XLOC_000010"; exon_number "1";
NZ_CP046188.1	APERO	transcript	22602	23026	.	+	.	transcript_id "TCONS_00001085"; gene_id "XLOC_000010"; oId "srna_70_adantisense"; contained_in "TCONS_00001084"; tss_id "TSS24"; num_samples "1";
NZ_CP046188.1	APERO	exon	22602	23026	.	+	.	transcript_id "TCONS_00001085"; gene_id "XLOC_000010"; exon_number "1";
NZ_CP046188.1	APERO	transcript	28612	29110	.	+	.	transcript_id "TCONS_00000037"; gene_id "XLOC_000011"; oId "srna_322_lvantisense"; tss_id "TSS25"; num_samples "1";
NZ_CP046188.1	APERO	exon	28612	29110	.	+	.	transcript_id "TCONS_00000037"; gene_id "XLOC_000011"; exon_number "1";
NZ_CP046188.1	APERO	transcript	28654	29088	.	+	.	transcript_id "TCONS_00000038"; gene_id "XLOC_000011"; oId "srna_323_lvantisense"; contained_in "TCONS_00000037"; tss_id "TSS25"; num_samples "1";
NZ_CP046188.1	APERO	exon	28654	29088	.	+	.	transcript_id "TCONS_00000038"; gene_id "XLOC_000011"; exon_number "1";
NZ_CP046188.1	APERO	transcript	28713	29085	.	+	.	transcript_id "TCONS_00000039"; gene_id "XLOC_000011"; oId "srna_325_lvantisense"; contained_in "TCONS_00000040"; tss_id "TSS26"; num_samples "1";
NZ_CP046188.1	APERO	exon	28713	29085	.	+	.	transcript_id "TCONS_00000039"; gene_id "XLOC_000011"; exon_number "1";
NZ_CP046188.1	APERO	transcript	28730	29188	.	+	.	transcript_id "TCONS_00000040"; gene_id "XLOC_000011"; oId "srna_326_lvantisense"; tss_id "TSS26"; num_samples "1";
NZ_CP046188.1	APERO	exon	28730	29188	.	+	.	transcript_id "TCONS_00000040"; gene_id "XLOC_000011"; exon_number "1";
NZ_CP046188.1	APERO	transcript	28750	29135	.	+	.	transcript_id "TCONS_00000041"; gene_id "XLOC_000011"; oId "srna_327_lvantisense"; contained_in "TCONS_00000040"; tss_id "TSS26"; num_samples "1";
NZ_CP046188.1	APERO	exon	28750	29135	.	+	.	transcript_id "TCONS_00000041"; gene_id "XLOC_000011"; exon_number "1";
NZ_CP046188.1	APERO	transcript	28892	29251	.	+	.	transcript_id "TCONS_00001086"; gene_id "XLOC_000011"; oId "srna_79_adantisense"; tss_id "TSS27"; num_samples "1";
NZ_CP046188.1	APERO	exon	28892	29251	.	+	.	transcript_id "TCONS_00001086"; gene_id "XLOC_000011"; exon_number "1";
NZ_CP046188.1	APERO	transcript	28914	29182	.	+	.	transcript_id "TCONS_00001087"; gene_id "XLOC_000011"; oId "srna_80_adantisense"; contained_in "TCONS_00001086"; tss_id "TSS27"; num_samples "1";
NZ_CP046188.1	APERO	exon	28914	29182	.	+	.	transcript_id "TCONS_00001087"; gene_id "XLOC_000011"; exon_number "1";
NZ_CP046188.1	APERO	transcript	28973	29386	.	+	.	transcript_id "TCONS_00001088"; gene_id "XLOC_000011"; oId "srna_81_adantisense"; tss_id "TSS27"; num_samples "1";
NZ_CP046188.1	APERO	exon	28973	29386	.	+	.	transcript_id "TCONS_00001088"; gene_id "XLOC_000011"; exon_number "1";
NZ_CP046188.1	APERO	transcript	30174	30637	.	+	.	transcript_id "TCONS_00000042"; gene_id "XLOC_000012"; oId "srna_331_lvantisense"; tss_id "TSS28"; num_samples "1";
NZ_CP046188.1	APERO	exon	30174	30637	.	+	.	transcript_id "TCONS_00000042"; gene_id "XLOC_000012"; exon_number "1";
NZ_CP046188.1	APERO	transcript	30203	30637	.	+	.	transcript_id "TCONS_00000043"; gene_id "XLOC_000012"; oId "srna_332_lvantisense"; contained_in "TCONS_00000042"; tss_id "TSS28"; num_samples "1";
NZ_CP046188.1	APERO	exon	30203	30637	.	+	.	transcript_id "TCONS_00000043"; gene_id "XLOC_000012"; exon_number "1";
NZ_CP046188.1	APERO	transcript	30221	30590	.	+	.	transcript_id "TCONS_00000044"; gene_id "XLOC_000012"; oId "srna_333_lvantisense"; contained_in "TCONS_00000043"; tss_id "TSS28"; num_samples "1";
NZ_CP046188.1	APERO	exon	30221	30590	.	+	.	transcript_id "TCONS_00000044"; gene_id "XLOC_000012"; exon_number "1";
NZ_CP046188.1	APERO	transcript	30803	31115	.	+	.	transcript_id "TCONS_00000045"; gene_id "XLOC_000013"; oId "srna_334_lvantisense"; tss_id "TSS29"; num_samples "1";
NZ_CP046188.1	APERO	exon	30803	31115	.	+	.	transcript_id "TCONS_00000045"; gene_id "XLOC_000013"; exon_number "1";
NZ_CP046188.1	APERO	transcript	31128	31581	.	+	.	transcript_id "TCONS_00000046"; gene_id "XLOC_000014"; oId "srna_335_lvantisense"; tss_id "TSS30"; num_samples "1";
NZ_CP046188.1	APERO	exon	31128	31581	.	+	.	transcript_id "TCONS_00000046"; gene_id "XLOC_000014"; exon_number "1";
NZ_CP046188.1	APERO	transcript	31840	32332	.	+	.	transcript_id "TCONS_00000047"; gene_id "XLOC_000015"; oId "srna_336_lvantisense"; tss_id "TSS31"; num_samples "1";
NZ_CP046188.1	APERO	exon	31840	32332	.	+	.	transcript_id "TCONS_00000047"; gene_id "XLOC_000015"; exon_number "1";
NZ_CP046188.1	APERO	transcript	31858	32144	.	+	.	transcript_id "TCONS_00000048"; gene_id "XLOC_000015"; oId "srna_337_lvantisense"; contained_in "TCONS_00000047"; tss_id "TSS31"; num_samples "1";
NZ_CP046188.1	APERO	exon	31858	32144	.	+	.	transcript_id "TCONS_00000048"; gene_id "XLOC_000015"; exon_number "1";
NZ_CP046188.1	APERO	transcript	32052	32538	.	+	.	transcript_id "TCONS_00001089"; gene_id "XLOC_000015"; oId "srna_91_adantisense"; tss_id "TSS32"; num_samples "1";
NZ_CP046188.1	APERO	exon	32052	32538	.	+	.	transcript_id "TCONS_00001089"; gene_id "XLOC_000015"; exon_number "1";
NZ_CP046188.1	APERO	transcript	32156	32579	.	+	.	transcript_id "TCONS_00000049"; gene_id "XLOC_000015"; oId "srna_338_lvantisense"; contained_in "TCONS_00001089"; tss_id "TSS33"; num_samples "1";
NZ_CP046188.1	APERO	exon	32156	32579	.	+	.	transcript_id "TCONS_00000049"; gene_id "XLOC_000015"; exon_number "1";
NZ_CP046188.1	APERO	transcript	33334	33821	.	+	.	transcript_id "TCONS_00000050"; gene_id "XLOC_000016"; oId "srna_347_lvantisense"; tss_id "TSS34"; num_samples "1";
NZ_CP046188.1	APERO	exon	33334	33821	.	+	.	transcript_id "TCONS_00000050"; gene_id "XLOC_000016"; exon_number "1";
NZ_CP046188.1	APERO	transcript	33416	33876	.	+	.	transcript_id "TCONS_00000051"; gene_id "XLOC_000016"; oId "srna_349_lvantisense"; contained_in "TCONS_00000050"; tss_id "TSS34"; num_samples "1";
NZ_CP046188.1	APERO	exon	33416	33876	.	+	.	transcript_id "TCONS_00000051"; gene_id "XLOC_000016"; exon_number "1";
NZ_CP046188.1	APERO	transcript	33520	33885	.	+	.	transcript_id "TCONS_00000052"; gene_id "XLOC_000016"; oId "srna_352_lvantisense"; contained_in "TCONS_00000053"; tss_id "TSS35"; num_samples "1";
NZ_CP046188.1	APERO	exon	33520	33885	.	+	.	transcript_id "TCONS_00000052"; gene_id "XLOC_000016"; exon_number "1";
NZ_CP046188.1	APERO	transcript	33544	33955	.	+	.	transcript_id "TCONS_00000053"; gene_id "XLOC_000016"; oId "srna_353_lvantisense"; tss_id "TSS35"; num_samples "1";
NZ_CP046188.1	APERO	exon	33544	33955	.	+	.	transcript_id "TCONS_00000053"; gene_id "XLOC_000016"; exon_number "1";
NZ_CP046188.1	APERO	transcript	33728	34086	.	+	.	transcript_id "TCONS_00000054"; gene_id "XLOC_000016"; oId "srna_354_lvantisense"; contained_in "TCONS_00000055"; tss_id "TSS36"; num_samples "1";
NZ_CP046188.1	APERO	exon	33728	34086	.	+	.	transcript_id "TCONS_00000054"; gene_id "XLOC_000016"; exon_number "1";
NZ_CP046188.1	APERO	transcript	33742	34163	.	+	.	transcript_id "TCONS_00000055"; gene_id "XLOC_000016"; oId "srna_355_lvantisense"; tss_id "TSS36"; num_samples "1";
NZ_CP046188.1	APERO	exon	33742	34163	.	+	.	transcript_id "TCONS_00000055"; gene_id "XLOC_000016"; exon_number "1";
NZ_CP046188.1	APERO	transcript	33781	34102	.	+	.	transcript_id "TCONS_00000056"; gene_id "XLOC_000016"; oId "srna_356_lvantisense"; contained_in "TCONS_00000055"; tss_id "TSS36"; num_samples "1";
NZ_CP046188.1	APERO	exon	33781	34102	.	+	.	transcript_id "TCONS_00000056"; gene_id "XLOC_000016"; exon_number "1";
NZ_CP046188.1	APERO	transcript	33914	34178	.	+	.	transcript_id "TCONS_00000057"; gene_id "XLOC_000016"; oId "srna_357_lvantisense"; contained_in "TCONS_00000055"; tss_id "TSS37"; num_samples "1";
NZ_CP046188.1	APERO	exon	33914	34178	.	+	.	transcript_id "TCONS_00000057"; gene_id "XLOC_000016"; exon_number "1";
NZ_CP046188.1	APERO	transcript	34642	34952	.	+	.	transcript_id "TCONS_00000058"; gene_id "XLOC_000017"; oId "srna_358_lvantisense"; tss_id "TSS38"; num_samples "1";
NZ_CP046188.1	APERO	exon	34642	34952	.	+	.	transcript_id "TCONS_00000058"; gene_id "XLOC_000017"; exon_number "1";
NZ_CP046188.1	APERO	transcript	34731	35081	.	+	.	transcript_id "TCONS_00000059"; gene_id "XLOC_000017"; oId "srna_359_lvantisense"; tss_id "TSS38"; num_samples "1";
NZ_CP046188.1	APERO	exon	34731	35081	.	+	.	transcript_id "TCONS_00000059"; gene_id "XLOC_000017"; exon_number "1";
NZ_CP046188.1	APERO	transcript	37205	37552	.	+	.	transcript_id "TCONS_00000060"; gene_id "XLOC_000018"; oId "srna_361_lvantisense"; tss_id "TSS39"; num_samples "1";
NZ_CP046188.1	APERO	exon	37205	37552	.	+	.	transcript_id "TCONS_00000060"; gene_id "XLOC_000018"; exon_number "1";
NZ_CP046188.1	APERO	transcript	38064	38500	.	+	.	transcript_id "TCONS_00000061"; gene_id "XLOC_000019"; oId "srna_364_lvBetween"; tss_id "TSS40"; num_samples "1";
NZ_CP046188.1	APERO	exon	38064	38500	.	+	.	transcript_id "TCONS_00000061"; gene_id "XLOC_000019"; exon_number "1";
NZ_CP046188.1	APERO	transcript	38573	38915	.	+	.	transcript_id "TCONS_00000062"; gene_id "XLOC_000020"; oId "srna_370_lvantisense"; tss_id "TSS41"; num_samples "1";
NZ_CP046188.1	APERO	exon	38573	38915	.	+	.	transcript_id "TCONS_00000062"; gene_id "XLOC_000020"; exon_number "1";
NZ_CP046188.1	APERO	transcript	38879	39287	.	+	.	transcript_id "TCONS_00000063"; gene_id "XLOC_000020"; oId "srna_373_lvantisense"; tss_id "TSS42"; num_samples "1";
NZ_CP046188.1	APERO	exon	38879	39287	.	+	.	transcript_id "TCONS_00000063"; gene_id "XLOC_000020"; exon_number "1";
NZ_CP046188.1	APERO	transcript	42270	42761	.	+	.	transcript_id "TCONS_00000064"; gene_id "XLOC_000021"; oId "srna_421_lvBetween"; tss_id "TSS43"; num_samples "1";
NZ_CP046188.1	APERO	exon	42270	42761	.	+	.	transcript_id "TCONS_00000064"; gene_id "XLOC_000021"; exon_number "1";
NZ_CP046188.1	APERO	transcript	42378	42768	.	+	.	transcript_id "TCONS_00000065"; gene_id "XLOC_000021"; oId "srna_423_lvBetween"; contained_in "TCONS_00000064"; tss_id "TSS44"; num_samples "1";
NZ_CP046188.1	APERO	exon	42378	42768	.	+	.	transcript_id "TCONS_00000065"; gene_id "XLOC_000021"; exon_number "1";
NZ_CP046188.1	APERO	transcript	42438	42798	.	+	.	transcript_id "TCONS_00000066"; gene_id "XLOC_000021"; oId "srna_425_lvBetween"; contained_in "TCONS_00000065"; tss_id "TSS44"; num_samples "1";
NZ_CP046188.1	APERO	exon	42438	42798	.	+	.	transcript_id "TCONS_00000066"; gene_id "XLOC_000021"; exon_number "1";
NZ_CP046188.1	APERO	transcript	42495	42980	.	+	.	transcript_id "TCONS_00000067"; gene_id "XLOC_000021"; oId "srna_426_lvBetween"; tss_id "TSS45"; num_samples "1";
NZ_CP046188.1	APERO	exon	42495	42980	.	+	.	transcript_id "TCONS_00000067"; gene_id "XLOC_000021"; exon_number "1";
NZ_CP046188.1	APERO	transcript	43140	43626	.	+	.	transcript_id "TCONS_00000068"; gene_id "XLOC_000022"; oId "srna_427_lvantisense"; tss_id "TSS46"; num_samples "1";
NZ_CP046188.1	APERO	exon	43140	43626	.	+	.	transcript_id "TCONS_00000068"; gene_id "XLOC_000022"; exon_number "1";
NZ_CP046188.1	APERO	transcript	43165	43615	.	+	.	transcript_id "TCONS_00000069"; gene_id "XLOC_000022"; oId "srna_428_lvantisense"; contained_in "TCONS_00000068"; tss_id "TSS46"; num_samples "1";
NZ_CP046188.1	APERO	exon	43165	43615	.	+	.	transcript_id "TCONS_00000069"; gene_id "XLOC_000022"; exon_number "1";
NZ_CP046188.1	APERO	transcript	43420	43900	.	+	.	transcript_id "TCONS_00000070"; gene_id "XLOC_000022"; oId "srna_434_lvantisense"; tss_id "TSS47"; num_samples "1";
NZ_CP046188.1	APERO	exon	43420	43900	.	+	.	transcript_id "TCONS_00000070"; gene_id "XLOC_000022"; exon_number "1";
NZ_CP046188.1	APERO	transcript	43458	43910	.	+	.	transcript_id "TCONS_00000071"; gene_id "XLOC_000022"; oId "srna_435_lvantisense"; contained_in "TCONS_00000072"; tss_id "TSS47"; num_samples "1";
NZ_CP046188.1	APERO	exon	43458	43910	.	+	.	transcript_id "TCONS_00000071"; gene_id "XLOC_000022"; exon_number "1";
NZ_CP046188.1	APERO	transcript	43493	43965	.	+	.	transcript_id "TCONS_00000072"; gene_id "XLOC_000022"; oId "srna_436_lvantisense"; contained_in "TCONS_00000070"; tss_id "TSS47"; num_samples "1";
NZ_CP046188.1	APERO	exon	43493	43965	.	+	.	transcript_id "TCONS_00000072"; gene_id "XLOC_000022"; exon_number "1";
NZ_CP046188.1	APERO	transcript	43522	43921	.	+	.	transcript_id "TCONS_00000073"; gene_id "XLOC_000022"; oId "srna_437_lvantisense"; contained_in "TCONS_00000072"; tss_id "TSS48"; num_samples "1";
NZ_CP046188.1	APERO	exon	43522	43921	.	+	.	transcript_id "TCONS_00000073"; gene_id "XLOC_000022"; exon_number "1";
NZ_CP046188.1	APERO	transcript	43673	43793	.	+	.	transcript_id "TCONS_00000074"; gene_id "XLOC_000022"; oId "srna_438_lvantisense"; contained_in "TCONS_00000073"; tss_id "TSS49"; num_samples "1";
NZ_CP046188.1	APERO	exon	43673	43793	.	+	.	transcript_id "TCONS_00000074"; gene_id "XLOC_000022"; exon_number "1";
NZ_CP046188.1	APERO	transcript	50446	50927	.	+	.	transcript_id "TCONS_00000075"; gene_id "XLOC_000023"; oId "srna_544_lvantisense"; tss_id "TSS50"; num_samples "1";
NZ_CP046188.1	APERO	exon	50446	50927	.	+	.	transcript_id "TCONS_00000075"; gene_id "XLOC_000023"; exon_number "1";
NZ_CP046188.1	APERO	transcript	51193	51690	.	+	.	transcript_id "TCONS_00000076"; gene_id "XLOC_000024"; oId "srna_549_lvantisense"; tss_id "TSS51"; num_samples "1";
NZ_CP046188.1	APERO	exon	51193	51690	.	+	.	transcript_id "TCONS_00000076"; gene_id "XLOC_000024"; exon_number "1";
NZ_CP046188.1	APERO	transcript	51291	51685	.	+	.	transcript_id "TCONS_00000077"; gene_id "XLOC_000024"; oId "srna_550_lvantisense"; contained_in "TCONS_00000076"; tss_id "TSS51"; num_samples "1";
NZ_CP046188.1	APERO	exon	51291	51685	.	+	.	transcript_id "TCONS_00000077"; gene_id "XLOC_000024"; exon_number "1";
NZ_CP046188.1	APERO	transcript	53012	53421	.	+	.	transcript_id "TCONS_00000078"; gene_id "XLOC_000025"; oId "srna_552_lvantisense"; contained_in "TCONS_00000079"; tss_id "TSS52"; num_samples "1";
NZ_CP046188.1	APERO	exon	53012	53421	.	+	.	transcript_id "TCONS_00000078"; gene_id "XLOC_000025"; exon_number "1";
NZ_CP046188.1	APERO	transcript	53034	53497	.	+	.	transcript_id "TCONS_00000079"; gene_id "XLOC_000025"; oId "srna_553_lvantisense"; tss_id "TSS52"; num_samples "1";
NZ_CP046188.1	APERO	exon	53034	53497	.	+	.	transcript_id "TCONS_00000079"; gene_id "XLOC_000025"; exon_number "1";
NZ_CP046188.1	APERO	transcript	53062	53496	.	+	.	transcript_id "TCONS_00000080"; gene_id "XLOC_000025"; oId "srna_554_lvantisense"; contained_in "TCONS_00000079"; tss_id "TSS52"; num_samples "1";
NZ_CP046188.1	APERO	exon	53062	53496	.	+	.	transcript_id "TCONS_00000080"; gene_id "XLOC_000025"; exon_number "1";
NZ_CP046188.1	APERO	transcript	53250	53481	.	+	.	transcript_id "TCONS_00000081"; gene_id "XLOC_000025"; oId "srna_555_lvantisense"; contained_in "TCONS_00000080"; tss_id "TSS53"; num_samples "1";
NZ_CP046188.1	APERO	exon	53250	53481	.	+	.	transcript_id "TCONS_00000081"; gene_id "XLOC_000025"; exon_number "1";
NZ_CP046188.1	APERO	transcript	56042	56440	.	+	.	transcript_id "TCONS_00000082"; gene_id "XLOC_000026"; oId "srna_582_lvantisense"; contained_in "TCONS_00000083"; tss_id "TSS54"; num_samples "1";
NZ_CP046188.1	APERO	exon	56042	56440	.	+	.	transcript_id "TCONS_00000082"; gene_id "XLOC_000026"; exon_number "1";
NZ_CP046188.1	APERO	transcript	56064	56534	.	+	.	transcript_id "TCONS_00000083"; gene_id "XLOC_000026"; oId "srna_583_lvantisense"; contained_in "TCONS_00001090"; tss_id "TSS54"; num_samples "1";
NZ_CP046188.1	APERO	exon	56064	56534	.	+	.	transcript_id "TCONS_00000083"; gene_id "XLOC_000026"; exon_number "1";
NZ_CP046188.1	APERO	transcript	56065	56556	.	+	.	transcript_id "TCONS_00001090"; gene_id "XLOC_000026"; oId "srna_148_adantisense"; tss_id "TSS54"; num_samples "1";
NZ_CP046188.1	APERO	exon	56065	56556	.	+	.	transcript_id "TCONS_00001090"; gene_id "XLOC_000026"; exon_number "1";
NZ_CP046188.1	APERO	transcript	57529	57981	.	+	.	transcript_id "TCONS_00000084"; gene_id "XLOC_000027"; oId "srna_586_lvBetween"; tss_id "TSS55"; num_samples "1";
NZ_CP046188.1	APERO	exon	57529	57981	.	+	.	transcript_id "TCONS_00000084"; gene_id "XLOC_000027"; exon_number "1";
NZ_CP046188.1	APERO	transcript	57561	57993	.	+	.	transcript_id "TCONS_00000085"; gene_id "XLOC_000027"; oId "srna_587_lvBetween"; contained_in "TCONS_00000087"; tss_id "TSS55"; num_samples "1";
NZ_CP046188.1	APERO	exon	57561	57993	.	+	.	transcript_id "TCONS_00000085"; gene_id "XLOC_000027"; exon_number "1";
NZ_CP046188.1	APERO	transcript	57576	58003	.	+	.	transcript_id "TCONS_00000086"; gene_id "XLOC_000027"; oId "srna_588_lvBetween"; contained_in "TCONS_00000087"; tss_id "TSS55"; num_samples "1";
NZ_CP046188.1	APERO	exon	57576	58003	.	+	.	transcript_id "TCONS_00000086"; gene_id "XLOC_000027"; exon_number "1";
NZ_CP046188.1	APERO	transcript	57590	58037	.	+	.	transcript_id "TCONS_00000087"; gene_id "XLOC_000027"; oId "srna_589_lvBetween"; contained_in "TCONS_00000084"; tss_id "TSS55"; num_samples "1";
NZ_CP046188.1	APERO	exon	57590	58037	.	+	.	transcript_id "TCONS_00000087"; gene_id "XLOC_000027"; exon_number "1";
NZ_CP046188.1	APERO	transcript	57640	58002	.	+	.	transcript_id "TCONS_00000088"; gene_id "XLOC_000027"; oId "srna_590_lvantisense"; contained_in "TCONS_00000087"; tss_id "TSS56"; num_samples "1";
NZ_CP046188.1	APERO	exon	57640	58002	.	+	.	transcript_id "TCONS_00000088"; gene_id "XLOC_000027"; exon_number "1";
NZ_CP046188.1	APERO	transcript	58320	58768	.	+	.	transcript_id "TCONS_00000089"; gene_id "XLOC_000028"; oId "srna_598_lvantisense"; tss_id "TSS57"; num_samples "1";
NZ_CP046188.1	APERO	exon	58320	58768	.	+	.	transcript_id "TCONS_00000089"; gene_id "XLOC_000028"; exon_number "1";
NZ_CP046188.1	APERO	transcript	58384	58768	.	+	.	transcript_id "TCONS_00000090"; gene_id "XLOC_000028"; oId "srna_600_lvantisense"; contained_in "TCONS_00000089"; tss_id "TSS57"; num_samples "1";
NZ_CP046188.1	APERO	exon	58384	58768	.	+	.	transcript_id "TCONS_00000090"; gene_id "XLOC_000028"; exon_number "1";
NZ_CP046188.1	APERO	transcript	59770	60097	.	+	.	transcript_id "TCONS_00000091"; gene_id "XLOC_000029"; oId "srna_614_lvantisense"; tss_id "TSS58"; num_samples "1";
NZ_CP046188.1	APERO	exon	59770	60097	.	+	.	transcript_id "TCONS_00000091"; gene_id "XLOC_000029"; exon_number "1";
NZ_CP046188.1	APERO	transcript	59872	60126	.	+	.	transcript_id "TCONS_00001091"; gene_id "XLOC_000029"; oId "srna_156_adantisense"; contained_in "TCONS_00000091"; tss_id "TSS59"; num_samples "1";
NZ_CP046188.1	APERO	exon	59872	60126	.	+	.	transcript_id "TCONS_00001091"; gene_id "XLOC_000029"; exon_number "1";
NZ_CP046188.1	APERO	transcript	61817	62285	.	+	.	transcript_id "TCONS_00000092"; gene_id "XLOC_000030"; oId "srna_637_lvantisense"; tss_id "TSS60"; num_samples "1";
NZ_CP046188.1	APERO	exon	61817	62285	.	+	.	transcript_id "TCONS_00000092"; gene_id "XLOC_000030"; exon_number "1";
NZ_CP046188.1	APERO	transcript	62161	62581	.	+	.	transcript_id "TCONS_00000093"; gene_id "XLOC_000030"; oId "srna_644_lvantisense"; contained_in "TCONS_00000094"; tss_id "TSS61"; num_samples "1";
NZ_CP046188.1	APERO	exon	62161	62581	.	+	.	transcript_id "TCONS_00000093"; gene_id "XLOC_000030"; exon_number "1";
NZ_CP046188.1	APERO	transcript	62192	62678	.	+	.	transcript_id "TCONS_00000094"; gene_id "XLOC_000030"; oId "srna_645_lvantisense"; tss_id "TSS61"; num_samples "1";
NZ_CP046188.1	APERO	exon	62192	62678	.	+	.	transcript_id "TCONS_00000094"; gene_id "XLOC_000030"; exon_number "1";
NZ_CP046188.1	APERO	transcript	62737	62960	.	+	.	transcript_id "TCONS_00000095"; gene_id "XLOC_000031"; oId "srna_646_lvantisense"; tss_id "TSS62"; num_samples "1";
NZ_CP046188.1	APERO	exon	62737	62960	.	+	.	transcript_id "TCONS_00000095"; gene_id "XLOC_000031"; exon_number "1";
NZ_CP046188.1	APERO	transcript	63846	63998	.	+	.	transcript_id "TCONS_00000096"; gene_id "XLOC_000032"; oId "srna_647_lvBetween"; tss_id "TSS63"; num_samples "1";
NZ_CP046188.1	APERO	exon	63846	63998	.	+	.	transcript_id "TCONS_00000096"; gene_id "XLOC_000032"; exon_number "1";
NZ_CP046188.1	APERO	transcript	64483	64926	.	+	.	transcript_id "TCONS_00000097"; gene_id "XLOC_000033"; oId "srna_652_lvantisense"; tss_id "TSS64"; num_samples "1";
NZ_CP046188.1	APERO	exon	64483	64926	.	+	.	transcript_id "TCONS_00000097"; gene_id "XLOC_000033"; exon_number "1";
NZ_CP046188.1	APERO	transcript	64499	64911	.	+	.	transcript_id "TCONS_00000098"; gene_id "XLOC_000033"; oId "srna_653_lvantisense"; contained_in "TCONS_00000097"; tss_id "TSS64"; num_samples "1";
NZ_CP046188.1	APERO	exon	64499	64911	.	+	.	transcript_id "TCONS_00000098"; gene_id "XLOC_000033"; exon_number "1";
NZ_CP046188.1	APERO	transcript	64526	64931	.	+	.	transcript_id "TCONS_00000099"; gene_id "XLOC_000033"; oId "srna_654_lvantisense"; contained_in "TCONS_00000098"; tss_id "TSS64"; num_samples "1";
NZ_CP046188.1	APERO	exon	64526	64931	.	+	.	transcript_id "TCONS_00000099"; gene_id "XLOC_000033"; exon_number "1";
NZ_CP046188.1	APERO	transcript	64558	64838	.	+	.	transcript_id "TCONS_00000100"; gene_id "XLOC_000033"; oId "srna_655_lvantisense"; contained_in "TCONS_00000101"; tss_id "TSS64"; num_samples "1";
NZ_CP046188.1	APERO	exon	64558	64838	.	+	.	transcript_id "TCONS_00000100"; gene_id "XLOC_000033"; exon_number "1";
NZ_CP046188.1	APERO	transcript	64581	64974	.	+	.	transcript_id "TCONS_00000101"; gene_id "XLOC_000033"; oId "srna_656_lvantisense"; contained_in "TCONS_00000099"; tss_id "TSS64"; num_samples "1";
NZ_CP046188.1	APERO	exon	64581	64974	.	+	.	transcript_id "TCONS_00000101"; gene_id "XLOC_000033"; exon_number "1";
NZ_CP046188.1	APERO	transcript	66312	66721	.	+	.	transcript_id "TCONS_00000102"; gene_id "XLOC_000034"; oId "srna_660_lvantisense"; tss_id "TSS65"; num_samples "1";
NZ_CP046188.1	APERO	exon	66312	66721	.	+	.	transcript_id "TCONS_00000102"; gene_id "XLOC_000034"; exon_number "1";
NZ_CP046188.1	APERO	transcript	66364	66689	.	+	.	transcript_id "TCONS_00000103"; gene_id "XLOC_000034"; oId "srna_661_lvantisense"; contained_in "TCONS_00000102"; tss_id "TSS65"; num_samples "1";
NZ_CP046188.1	APERO	exon	66364	66689	.	+	.	transcript_id "TCONS_00000103"; gene_id "XLOC_000034"; exon_number "1";
NZ_CP046188.1	APERO	transcript	66459	66721	.	+	.	transcript_id "TCONS_00000104"; gene_id "XLOC_000034"; oId "srna_662_lvantisense"; contained_in "TCONS_00000103"; tss_id "TSS66"; num_samples "1";
NZ_CP046188.1	APERO	exon	66459	66721	.	+	.	transcript_id "TCONS_00000104"; gene_id "XLOC_000034"; exon_number "1";
NZ_CP046188.1	APERO	transcript	69610	70080	.	+	.	transcript_id "TCONS_00001092"; gene_id "XLOC_000035"; oId "srna_175_adAi"; tss_id "TSS67"; num_samples "1";
NZ_CP046188.1	APERO	exon	69610	70080	.	+	.	transcript_id "TCONS_00001092"; gene_id "XLOC_000035"; exon_number "1";
NZ_CP046188.1	APERO	transcript	69626	70077	.	+	.	transcript_id "TCONS_00000105"; gene_id "XLOC_000035"; oId "srna_691_lvAi"; contained_in "TCONS_00000106"; tss_id "TSS67"; num_samples "1";
NZ_CP046188.1	APERO	exon	69626	70077	.	+	.	transcript_id "TCONS_00000105"; gene_id "XLOC_000035"; exon_number "1";
NZ_CP046188.1	APERO	transcript	69638	70096	.	+	.	transcript_id "TCONS_00000106"; gene_id "XLOC_000035"; oId "srna_692_lvAi"; contained_in "TCONS_00001092"; tss_id "TSS67"; num_samples "1";
NZ_CP046188.1	APERO	exon	69638	70096	.	+	.	transcript_id "TCONS_00000106"; gene_id "XLOC_000035"; exon_number "1";
NZ_CP046188.1	APERO	transcript	69940	70069	.	+	.	transcript_id "TCONS_00000107"; gene_id "XLOC_000035"; oId "srna_694_lvantisense"; contained_in "TCONS_00000106"; tss_id "TSS68"; num_samples "1";
NZ_CP046188.1	APERO	exon	69940	70069	.	+	.	transcript_id "TCONS_00000107"; gene_id "XLOC_000035"; exon_number "1";
NZ_CP046188.1	APERO	transcript	74116	74520	.	+	.	transcript_id "TCONS_00000108"; gene_id "XLOC_000036"; oId "srna_746_lvantisense"; tss_id "TSS69"; num_samples "1";
NZ_CP046188.1	APERO	exon	74116	74520	.	+	.	transcript_id "TCONS_00000108"; gene_id "XLOC_000036"; exon_number "1";
NZ_CP046188.1	APERO	transcript	76306	76711	.	+	.	transcript_id "TCONS_00000109"; gene_id "XLOC_000037"; oId "srna_765_lvantisense"; tss_id "TSS70"; num_samples "1";
NZ_CP046188.1	APERO	exon	76306	76711	.	+	.	transcript_id "TCONS_00000109"; gene_id "XLOC_000037"; exon_number "1";
NZ_CP046188.1	APERO	transcript	76368	76842	.	+	.	transcript_id "TCONS_00000110"; gene_id "XLOC_000037"; oId "srna_767_lvantisense"; tss_id "TSS70"; num_samples "1";
NZ_CP046188.1	APERO	exon	76368	76842	.	+	.	transcript_id "TCONS_00000110"; gene_id "XLOC_000037"; exon_number "1";
NZ_CP046188.1	APERO	transcript	76409	76680	.	+	.	transcript_id "TCONS_00000111"; gene_id "XLOC_000037"; oId "srna_768_lvantisense"; contained_in "TCONS_00000110"; tss_id "TSS71"; num_samples "1";
NZ_CP046188.1	APERO	exon	76409	76680	.	+	.	transcript_id "TCONS_00000111"; gene_id "XLOC_000037"; exon_number "1";
NZ_CP046188.1	APERO	transcript	76523	76901	.	+	.	transcript_id "TCONS_00000112"; gene_id "XLOC_000037"; oId "srna_769_lvantisense"; tss_id "TSS72"; num_samples "1";
NZ_CP046188.1	APERO	exon	76523	76901	.	+	.	transcript_id "TCONS_00000112"; gene_id "XLOC_000037"; exon_number "1";
NZ_CP046188.1	APERO	transcript	76646	76948	.	+	.	transcript_id "TCONS_00001093"; gene_id "XLOC_000037"; oId "srna_192_adantisense"; tss_id "TSS73"; num_samples "1";
NZ_CP046188.1	APERO	exon	76646	76948	.	+	.	transcript_id "TCONS_00001093"; gene_id "XLOC_000037"; exon_number "1";
NZ_CP046188.1	APERO	transcript	85728	86210	.	+	.	transcript_id "TCONS_00000113"; gene_id "XLOC_000038"; oId "srna_867_lvantisense"; tss_id "TSS74"; num_samples "1";
NZ_CP046188.1	APERO	exon	85728	86210	.	+	.	transcript_id "TCONS_00000113"; gene_id "XLOC_000038"; exon_number "1";
NZ_CP046188.1	APERO	transcript	85765	86228	.	+	.	transcript_id "TCONS_00000114"; gene_id "XLOC_000038"; oId "srna_868_lvantisense"; contained_in "TCONS_00000113"; tss_id "TSS74"; num_samples "1";
NZ_CP046188.1	APERO	exon	85765	86228	.	+	.	transcript_id "TCONS_00000114"; gene_id "XLOC_000038"; exon_number "1";
NZ_CP046188.1	APERO	transcript	86962	87429	.	+	.	transcript_id "TCONS_00000115"; gene_id "XLOC_000039"; oId "srna_892_lvantisense"; tss_id "TSS75"; num_samples "1";
NZ_CP046188.1	APERO	exon	86962	87429	.	+	.	transcript_id "TCONS_00000115"; gene_id "XLOC_000039"; exon_number "1";
NZ_CP046188.1	APERO	transcript	87044	87497	.	+	.	transcript_id "TCONS_00000116"; gene_id "XLOC_000039"; oId "srna_894_lvantisense"; contained_in "TCONS_00000115"; tss_id "TSS75"; num_samples "1";
NZ_CP046188.1	APERO	exon	87044	87497	.	+	.	transcript_id "TCONS_00000116"; gene_id "XLOC_000039"; exon_number "1";
NZ_CP046188.1	APERO	transcript	87147	87472	.	+	.	transcript_id "TCONS_00000117"; gene_id "XLOC_000039"; oId "srna_896_lvantisense"; contained_in "TCONS_00000116"; tss_id "TSS76"; num_samples "1";
NZ_CP046188.1	APERO	exon	87147	87472	.	+	.	transcript_id "TCONS_00000117"; gene_id "XLOC_000039"; exon_number "1";
NZ_CP046188.1	APERO	transcript	87717	87980	.	+	.	transcript_id "TCONS_00000118"; gene_id "XLOC_000040"; oId "srna_897_lvantisense"; tss_id "TSS77"; num_samples "1";
NZ_CP046188.1	APERO	exon	87717	87980	.	+	.	transcript_id "TCONS_00000118"; gene_id "XLOC_000040"; exon_number "1";
NZ_CP046188.1	APERO	transcript	88429	88883	.	+	.	transcript_id "TCONS_00000119"; gene_id "XLOC_000041"; oId "srna_905_lvBetween"; contained_in "TCONS_00000120"; tss_id "TSS78"; num_samples "1";
NZ_CP046188.1	APERO	exon	88429	88883	.	+	.	transcript_id "TCONS_00000119"; gene_id "XLOC_000041"; exon_number "1";
NZ_CP046188.1	APERO	transcript	88492	88960	.	+	.	transcript_id "TCONS_00000120"; gene_id "XLOC_000041"; oId "srna_907_lvBetween"; tss_id "TSS78"; num_samples "1";
NZ_CP046188.1	APERO	exon	88492	88960	.	+	.	transcript_id "TCONS_00000120"; gene_id "XLOC_000041"; exon_number "1";
NZ_CP046188.1	APERO	transcript	88598	89042	.	+	.	transcript_id "TCONS_00000121"; gene_id "XLOC_000041"; oId "srna_911_lvantisense"; contained_in "TCONS_00000122"; tss_id "TSS79"; num_samples "1";
NZ_CP046188.1	APERO	exon	88598	89042	.	+	.	transcript_id "TCONS_00000121"; gene_id "XLOC_000041"; exon_number "1";
NZ_CP046188.1	APERO	transcript	88623	89115	.	+	.	transcript_id "TCONS_00000122"; gene_id "XLOC_000041"; oId "srna_912_lvantisense"; tss_id "TSS79"; num_samples "1";
NZ_CP046188.1	APERO	exon	88623	89115	.	+	.	transcript_id "TCONS_00000122"; gene_id "XLOC_000041"; exon_number "1";
NZ_CP046188.1	APERO	transcript	88797	89089	.	+	.	transcript_id "TCONS_00000123"; gene_id "XLOC_000041"; oId "srna_913_lvantisense"; contained_in "TCONS_00000122"; tss_id "TSS80"; num_samples "1";
NZ_CP046188.1	APERO	exon	88797	89089	.	+	.	transcript_id "TCONS_00000123"; gene_id "XLOC_000041"; exon_number "1";
NZ_CP046188.1	APERO	transcript	89571	89853	.	+	.	transcript_id "TCONS_00000124"; gene_id "XLOC_000042"; oId "srna_914_lvantisense"; tss_id "TSS81"; num_samples "1";
NZ_CP046188.1	APERO	exon	89571	89853	.	+	.	transcript_id "TCONS_00000124"; gene_id "XLOC_000042"; exon_number "1";
NZ_CP046188.1	APERO	transcript	90034	90393	.	+	.	transcript_id "TCONS_00000125"; gene_id "XLOC_000043"; oId "srna_917_lvantisense"; tss_id "TSS82"; num_samples "1";
NZ_CP046188.1	APERO	exon	90034	90393	.	+	.	transcript_id "TCONS_00000125"; gene_id "XLOC_000043"; exon_number "1";
NZ_CP046188.1	APERO	transcript	90680	91121	.	+	.	transcript_id "TCONS_00000126"; gene_id "XLOC_000044"; oId "srna_918_lvBetween"; tss_id "TSS83"; num_samples "1";
NZ_CP046188.1	APERO	exon	90680	91121	.	+	.	transcript_id "TCONS_00000126"; gene_id "XLOC_000044"; exon_number "1";
NZ_CP046188.1	APERO	transcript	90732	91101	.	+	.	transcript_id "TCONS_00000127"; gene_id "XLOC_000044"; oId "srna_920_lvBetween"; contained_in "TCONS_00000126"; tss_id "TSS83"; num_samples "1";
NZ_CP046188.1	APERO	exon	90732	91101	.	+	.	transcript_id "TCONS_00000127"; gene_id "XLOC_000044"; exon_number "1";
NZ_CP046188.1	APERO	transcript	90792	91182	.	+	.	transcript_id "TCONS_00000128"; gene_id "XLOC_000044"; oId "srna_921_lvBetween"; tss_id "TSS84"; num_samples "1";
NZ_CP046188.1	APERO	exon	90792	91182	.	+	.	transcript_id "TCONS_00000128"; gene_id "XLOC_000044"; exon_number "1";
NZ_CP046188.1	APERO	transcript	91107	91565	.	+	.	transcript_id "TCONS_00000129"; gene_id "XLOC_000044"; oId "srna_922_lvantisense"; tss_id "TSS85"; num_samples "1";
NZ_CP046188.1	APERO	exon	91107	91565	.	+	.	transcript_id "TCONS_00000129"; gene_id "XLOC_000044"; exon_number "1";
NZ_CP046188.1	APERO	transcript	91463	91960	.	+	.	transcript_id "TCONS_00000130"; gene_id "XLOC_000044"; oId "srna_926_lvantisense"; tss_id "TSS86"; num_samples "1";
NZ_CP046188.1	APERO	exon	91463	91960	.	+	.	transcript_id "TCONS_00000130"; gene_id "XLOC_000044"; exon_number "1";
NZ_CP046188.1	APERO	transcript	91624	92106	.	+	.	transcript_id "TCONS_00000131"; gene_id "XLOC_000044"; oId "srna_927_lvantisense"; tss_id "TSS87"; num_samples "1";
NZ_CP046188.1	APERO	exon	91624	92106	.	+	.	transcript_id "TCONS_00000131"; gene_id "XLOC_000044"; exon_number "1";
NZ_CP046188.1	APERO	transcript	91694	92106	.	+	.	transcript_id "TCONS_00000132"; gene_id "XLOC_000044"; oId "srna_928_lvantisense"; contained_in "TCONS_00000131"; tss_id "TSS87"; num_samples "1";
NZ_CP046188.1	APERO	exon	91694	92106	.	+	.	transcript_id "TCONS_00000132"; gene_id "XLOC_000044"; exon_number "1";
NZ_CP046188.1	APERO	transcript	91713	92008	.	+	.	transcript_id "TCONS_00000133"; gene_id "XLOC_000044"; oId "srna_929_lvBetween"; contained_in "TCONS_00000132"; tss_id "TSS87"; num_samples "1";
NZ_CP046188.1	APERO	exon	91713	92008	.	+	.	transcript_id "TCONS_00000133"; gene_id "XLOC_000044"; exon_number "1";
NZ_CP046188.1	APERO	transcript	92636	93106	.	+	.	transcript_id "TCONS_00000134"; gene_id "XLOC_000045"; oId "srna_934_lvantisense"; contained_in "TCONS_00000135"; tss_id "TSS88"; num_samples "1";
NZ_CP046188.1	APERO	exon	92636	93106	.	+	.	transcript_id "TCONS_00000134"; gene_id "XLOC_000045"; exon_number "1";
NZ_CP046188.1	APERO	transcript	92674	93150	.	+	.	transcript_id "TCONS_00000135"; gene_id "XLOC_000045"; oId "srna_935_lvantisense"; tss_id "TSS88"; num_samples "1";
NZ_CP046188.1	APERO	exon	92674	93150	.	+	.	transcript_id "TCONS_00000135"; gene_id "XLOC_000045"; exon_number "1";
NZ_CP046188.1	APERO	transcript	92904	93254	.	+	.	transcript_id "TCONS_00000136"; gene_id "XLOC_000045"; oId "srna_936_lvantisense"; contained_in "TCONS_00001094"; tss_id "TSS89"; num_samples "1";
NZ_CP046188.1	APERO	exon	92904	93254	.	+	.	transcript_id "TCONS_00000136"; gene_id "XLOC_000045"; exon_number "1";
NZ_CP046188.1	APERO	transcript	92906	93348	.	+	.	transcript_id "TCONS_00001094"; gene_id "XLOC_000045"; oId "srna_235_adantisense"; tss_id "TSS89"; num_samples "1";
NZ_CP046188.1	APERO	exon	92906	93348	.	+	.	transcript_id "TCONS_00001094"; gene_id "XLOC_000045"; exon_number "1";
NZ_CP046188.1	APERO	transcript	92924	93242	.	+	.	transcript_id "TCONS_00000137"; gene_id "XLOC_000045"; oId "srna_937_lvantisense"; contained_in "TCONS_00001094"; tss_id "TSS89"; num_samples "1";
NZ_CP046188.1	APERO	exon	92924	93242	.	+	.	transcript_id "TCONS_00000137"; gene_id "XLOC_000045"; exon_number "1";
NZ_CP046188.1	APERO	transcript	92979	93147	.	+	.	transcript_id "TCONS_00000138"; gene_id "XLOC_000045"; oId "srna_938_lvantisense"; contained_in "TCONS_00000137"; tss_id "TSS89"; num_samples "1";
NZ_CP046188.1	APERO	exon	92979	93147	.	+	.	transcript_id "TCONS_00000138"; gene_id "XLOC_000045"; exon_number "1";
NZ_CP046188.1	APERO	transcript	103700	104186	.	+	.	transcript_id "TCONS_00001095"; gene_id "XLOC_000046"; oId "srna_263_adantisense"; tss_id "TSS90"; num_samples "1";
NZ_CP046188.1	APERO	exon	103700	104186	.	+	.	transcript_id "TCONS_00001095"; gene_id "XLOC_000046"; exon_number "1";
NZ_CP046188.1	APERO	transcript	105591	105967	.	+	.	transcript_id "TCONS_00000139"; gene_id "XLOC_000047"; oId "srna_1031_lvantisense"; tss_id "TSS91"; num_samples "1";
NZ_CP046188.1	APERO	exon	105591	105967	.	+	.	transcript_id "TCONS_00000139"; gene_id "XLOC_000047"; exon_number "1";
NZ_CP046188.1	APERO	transcript	105611	105830	.	+	.	transcript_id "TCONS_00000140"; gene_id "XLOC_000047"; oId "srna_1033_lvantisense"; contained_in "TCONS_00000139"; tss_id "TSS91"; num_samples "1";
NZ_CP046188.1	APERO	exon	105611	105830	.	+	.	transcript_id "TCONS_00000140"; gene_id "XLOC_000047"; exon_number "1";
NZ_CP046188.1	APERO	transcript	105676	106147	.	+	.	transcript_id "TCONS_00001096"; gene_id "XLOC_000047"; oId "srna_274_adantisense"; tss_id "TSS91"; num_samples "1";
NZ_CP046188.1	APERO	exon	105676	106147	.	+	.	transcript_id "TCONS_00001096"; gene_id "XLOC_000047"; exon_number "1";
NZ_CP046188.1	APERO	transcript	105875	106220	.	+	.	transcript_id "TCONS_00001097"; gene_id "XLOC_000047"; oId "srna_277_adantisense"; tss_id "TSS92"; num_samples "1";
NZ_CP046188.1	APERO	exon	105875	106220	.	+	.	transcript_id "TCONS_00001097"; gene_id "XLOC_000047"; exon_number "1";
NZ_CP046188.1	APERO	transcript	108488	108861	.	+	.	transcript_id "TCONS_00000141"; gene_id "XLOC_000048"; oId "srna_1068_lvantisense"; contained_in "TCONS_00001098"; tss_id "TSS93"; num_samples "1";
NZ_CP046188.1	APERO	exon	108488	108861	.	+	.	transcript_id "TCONS_00000141"; gene_id "XLOC_000048"; exon_number "1";
NZ_CP046188.1	APERO	transcript	108503	108968	.	+	.	transcript_id "TCONS_00001098"; gene_id "XLOC_000048"; oId "srna_289_adantisense"; tss_id "TSS93"; num_samples "1";
NZ_CP046188.1	APERO	exon	108503	108968	.	+	.	transcript_id "TCONS_00001098"; gene_id "XLOC_000048"; exon_number "1";
NZ_CP046188.1	APERO	transcript	112343	112806	.	+	.	transcript_id "TCONS_00000142"; gene_id "XLOC_000049"; oId "srna_1147_lvantisense"; contained_in "TCONS_00000143"; tss_id "TSS94"; num_samples "1";
NZ_CP046188.1	APERO	exon	112343	112806	.	+	.	transcript_id "TCONS_00000142"; gene_id "XLOC_000049"; exon_number "1";
NZ_CP046188.1	APERO	transcript	112370	112862	.	+	.	transcript_id "TCONS_00000143"; gene_id "XLOC_000049"; oId "srna_1148_lvantisense"; tss_id "TSS94"; num_samples "1";
NZ_CP046188.1	APERO	exon	112370	112862	.	+	.	transcript_id "TCONS_00000143"; gene_id "XLOC_000049"; exon_number "1";
NZ_CP046188.1	APERO	transcript	112384	112843	.	+	.	transcript_id "TCONS_00000144"; gene_id "XLOC_000049"; oId "srna_1149_lvantisense"; contained_in "TCONS_00000143"; tss_id "TSS94"; num_samples "1";
NZ_CP046188.1	APERO	exon	112384	112843	.	+	.	transcript_id "TCONS_00000144"; gene_id "XLOC_000049"; exon_number "1";
NZ_CP046188.1	APERO	transcript	112417	112843	.	+	.	transcript_id "TCONS_00000145"; gene_id "XLOC_000049"; oId "srna_1150_lvantisense"; contained_in "TCONS_00000144"; tss_id "TSS94"; num_samples "1";
NZ_CP046188.1	APERO	exon	112417	112843	.	+	.	transcript_id "TCONS_00000145"; gene_id "XLOC_000049"; exon_number "1";
NZ_CP046188.1	APERO	transcript	113862	114325	.	+	.	transcript_id "TCONS_00000146"; gene_id "XLOC_000050"; oId "srna_1174_lvBetween"; tss_id "TSS95"; num_samples "1";
NZ_CP046188.1	APERO	exon	113862	114325	.	+	.	transcript_id "TCONS_00000146"; gene_id "XLOC_000050"; exon_number "1";
NZ_CP046188.1	APERO	transcript	114035	114429	.	+	.	transcript_id "TCONS_00000147"; gene_id "XLOC_000050"; oId "srna_1176_lvBetween"; tss_id "TSS96"; num_samples "1";
NZ_CP046188.1	APERO	exon	114035	114429	.	+	.	transcript_id "TCONS_00000147"; gene_id "XLOC_000050"; exon_number "1";
NZ_CP046188.1	APERO	transcript	114162	114528	.	+	.	transcript_id "TCONS_00000148"; gene_id "XLOC_000050"; oId "srna_1177_lvantisense"; tss_id "TSS97"; num_samples "1";
NZ_CP046188.1	APERO	exon	114162	114528	.	+	.	transcript_id "TCONS_00000148"; gene_id "XLOC_000050"; exon_number "1";
NZ_CP046188.1	APERO	transcript	114183	114423	.	+	.	transcript_id "TCONS_00000149"; gene_id "XLOC_000050"; oId "srna_1178_lvantisense"; contained_in "TCONS_00000148"; tss_id "TSS97"; num_samples "1";
NZ_CP046188.1	APERO	exon	114183	114423	.	+	.	transcript_id "TCONS_00000149"; gene_id "XLOC_000050"; exon_number "1";
NZ_CP046188.1	APERO	transcript	114827	115283	.	+	.	transcript_id "TCONS_00000150"; gene_id "XLOC_000051"; oId "srna_1179_lvBetween"; tss_id "TSS98"; num_samples "1";
NZ_CP046188.1	APERO	exon	114827	115283	.	+	.	transcript_id "TCONS_00000150"; gene_id "XLOC_000051"; exon_number "1";
NZ_CP046188.1	APERO	transcript	114897	115277	.	+	.	transcript_id "TCONS_00000151"; gene_id "XLOC_000051"; oId "srna_1180_lvBetween"; contained_in "TCONS_00000150"; tss_id "TSS98"; num_samples "1";
NZ_CP046188.1	APERO	exon	114897	115277	.	+	.	transcript_id "TCONS_00000151"; gene_id "XLOC_000051"; exon_number "1";
NZ_CP046188.1	APERO	transcript	115440	115906	.	+	.	transcript_id "TCONS_00000152"; gene_id "XLOC_000052"; oId "srna_1186_lvantisense"; tss_id "TSS99"; num_samples "1";
NZ_CP046188.1	APERO	exon	115440	115906	.	+	.	transcript_id "TCONS_00000152"; gene_id "XLOC_000052"; exon_number "1";
NZ_CP046188.1	APERO	transcript	116545	117015	.	+	.	transcript_id "TCONS_00000153"; gene_id "XLOC_000053"; oId "srna_1203_lvantisense"; tss_id "TSS100"; num_samples "1";
NZ_CP046188.1	APERO	exon	116545	117015	.	+	.	transcript_id "TCONS_00000153"; gene_id "XLOC_000053"; exon_number "1";
NZ_CP046188.1	APERO	transcript	117630	118093	.	+	.	transcript_id "TCONS_00000154"; gene_id "XLOC_000054"; oId "srna_1228_lvantisense"; tss_id "TSS101"; num_samples "1";
NZ_CP046188.1	APERO	exon	117630	118093	.	+	.	transcript_id "TCONS_00000154"; gene_id "XLOC_000054"; exon_number "1";
NZ_CP046188.1	APERO	transcript	117902	118324	.	+	.	transcript_id "TCONS_00000155"; gene_id "XLOC_000054"; oId "srna_1231_lvantisense"; tss_id "TSS102"; num_samples "1";
NZ_CP046188.1	APERO	exon	117902	118324	.	+	.	transcript_id "TCONS_00000155"; gene_id "XLOC_000054"; exon_number "1";
NZ_CP046188.1	APERO	transcript	117933	118324	.	+	.	transcript_id "TCONS_00000156"; gene_id "XLOC_000054"; oId "srna_1232_lvantisense"; contained_in "TCONS_00001099"; tss_id "TSS102"; num_samples "1";
NZ_CP046188.1	APERO	exon	117933	118324	.	+	.	transcript_id "TCONS_00000156"; gene_id "XLOC_000054"; exon_number "1";
NZ_CP046188.1	APERO	transcript	117986	118324	.	+	.	transcript_id "TCONS_00000157"; gene_id "XLOC_000054"; oId "srna_1233_lvantisense"; contained_in "TCONS_00001099"; tss_id "TSS102"; num_samples "1";
NZ_CP046188.1	APERO	exon	117986	118324	.	+	.	transcript_id "TCONS_00000157"; gene_id "XLOC_000054"; exon_number "1";
NZ_CP046188.1	APERO	transcript	117986	118476	.	+	.	transcript_id "TCONS_00001099"; gene_id "XLOC_000054"; oId "srna_310_adantisense"; tss_id "TSS102"; num_samples "1";
NZ_CP046188.1	APERO	exon	117986	118476	.	+	.	transcript_id "TCONS_00001099"; gene_id "XLOC_000054"; exon_number "1";
NZ_CP046188.1	APERO	transcript	118017	118214	.	+	.	transcript_id "TCONS_00000158"; gene_id "XLOC_000054"; oId "srna_1234_lvantisense"; contained_in "TCONS_00001099"; tss_id "TSS103"; num_samples "1";
NZ_CP046188.1	APERO	exon	118017	118214	.	+	.	transcript_id "TCONS_00000158"; gene_id "XLOC_000054"; exon_number "1";
NZ_CP046188.1	APERO	transcript	118689	118886	.	+	.	transcript_id "TCONS_00000159"; gene_id "XLOC_000055"; oId "srna_1235_lvantisense"; contained_in "TCONS_00001100"; tss_id "TSS104"; num_samples "1";
NZ_CP046188.1	APERO	exon	118689	118886	.	+	.	transcript_id "TCONS_00000159"; gene_id "XLOC_000055"; exon_number "1";
NZ_CP046188.1	APERO	transcript	118691	119183	.	+	.	transcript_id "TCONS_00001100"; gene_id "XLOC_000055"; oId "srna_315_adantisense"; tss_id "TSS104"; num_samples "1";
NZ_CP046188.1	APERO	exon	118691	119183	.	+	.	transcript_id "TCONS_00001100"; gene_id "XLOC_000055"; exon_number "1";
NZ_CP046188.1	APERO	transcript	120643	121069	.	+	.	transcript_id "TCONS_00000160"; gene_id "XLOC_000056"; oId "srna_1255_lvBetween"; tss_id "TSS105"; num_samples "1";
NZ_CP046188.1	APERO	exon	120643	121069	.	+	.	transcript_id "TCONS_00000160"; gene_id "XLOC_000056"; exon_number "1";
NZ_CP046188.1	APERO	transcript	121573	122068	.	+	.	transcript_id "TCONS_00000161"; gene_id "XLOC_000057"; oId "srna_1269_lvantisense"; tss_id "TSS106"; num_samples "1";
NZ_CP046188.1	APERO	exon	121573	122068	.	+	.	transcript_id "TCONS_00000161"; gene_id "XLOC_000057"; exon_number "1";
NZ_CP046188.1	APERO	transcript	121646	122076	.	+	.	transcript_id "TCONS_00000162"; gene_id "XLOC_000057"; oId "srna_1271_lvantisense"; contained_in "TCONS_00000161"; tss_id "TSS106"; num_samples "1";
NZ_CP046188.1	APERO	exon	121646	122076	.	+	.	transcript_id "TCONS_00000162"; gene_id "XLOC_000057"; exon_number "1";
NZ_CP046188.1	APERO	transcript	121710	122102	.	+	.	transcript_id "TCONS_00000163"; gene_id "XLOC_000057"; oId "srna_1273_lvBetween"; contained_in "TCONS_00000162"; tss_id "TSS107"; num_samples "1";
NZ_CP046188.1	APERO	exon	121710	122102	.	+	.	transcript_id "TCONS_00000163"; gene_id "XLOC_000057"; exon_number "1";
NZ_CP046188.1	APERO	transcript	122174	122632	.	+	.	transcript_id "TCONS_00000164"; gene_id "XLOC_000058"; oId "srna_1279_lvantisense"; tss_id "TSS108"; num_samples "1";
NZ_CP046188.1	APERO	exon	122174	122632	.	+	.	transcript_id "TCONS_00000164"; gene_id "XLOC_000058"; exon_number "1";
NZ_CP046188.1	APERO	transcript	122257	122706	.	+	.	transcript_id "TCONS_00000165"; gene_id "XLOC_000058"; oId "srna_1280_lvantisense"; tss_id "TSS108"; num_samples "1";
NZ_CP046188.1	APERO	exon	122257	122706	.	+	.	transcript_id "TCONS_00000165"; gene_id "XLOC_000058"; exon_number "1";
NZ_CP046188.1	APERO	transcript	122414	122706	.	+	.	transcript_id "TCONS_00000166"; gene_id "XLOC_000058"; oId "srna_1282_lvantisense"; contained_in "TCONS_00000165"; tss_id "TSS109"; num_samples "1";
NZ_CP046188.1	APERO	exon	122414	122706	.	+	.	transcript_id "TCONS_00000166"; gene_id "XLOC_000058"; exon_number "1";
NZ_CP046188.1	APERO	transcript	124452	124927	.	+	.	transcript_id "TCONS_00000167"; gene_id "XLOC_000059"; oId "srna_1315_lvantisense"; tss_id "TSS110"; num_samples "1";
NZ_CP046188.1	APERO	exon	124452	124927	.	+	.	transcript_id "TCONS_00000167"; gene_id "XLOC_000059"; exon_number "1";
NZ_CP046188.1	APERO	transcript	124482	124941	.	+	.	transcript_id "TCONS_00000168"; gene_id "XLOC_000059"; oId "srna_1316_lvantisense"; contained_in "TCONS_00000167"; tss_id "TSS110"; num_samples "1";
NZ_CP046188.1	APERO	exon	124482	124941	.	+	.	transcript_id "TCONS_00000168"; gene_id "XLOC_000059"; exon_number "1";
NZ_CP046188.1	APERO	transcript	124531	124979	.	+	.	transcript_id "TCONS_00001101"; gene_id "XLOC_000059"; oId "srna_333_adantisense"; contained_in "TCONS_00000168"; tss_id "TSS110"; num_samples "1";
NZ_CP046188.1	APERO	exon	124531	124979	.	+	.	transcript_id "TCONS_00001101"; gene_id "XLOC_000059"; exon_number "1";
NZ_CP046188.1	APERO	transcript	124534	124936	.	+	.	transcript_id "TCONS_00000169"; gene_id "XLOC_000059"; oId "srna_1317_lvantisense"; contained_in "TCONS_00001101"; tss_id "TSS110"; num_samples "1";
NZ_CP046188.1	APERO	exon	124534	124936	.	+	.	transcript_id "TCONS_00000169"; gene_id "XLOC_000059"; exon_number "1";
NZ_CP046188.1	APERO	transcript	124578	124965	.	+	.	transcript_id "TCONS_00000170"; gene_id "XLOC_000059"; oId "srna_1318_lvantisense"; contained_in "TCONS_00000169"; tss_id "TSS111"; num_samples "1";
NZ_CP046188.1	APERO	exon	124578	124965	.	+	.	transcript_id "TCONS_00000170"; gene_id "XLOC_000059"; exon_number "1";
NZ_CP046188.1	APERO	transcript	124594	124965	.	+	.	transcript_id "TCONS_00000171"; gene_id "XLOC_000059"; oId "srna_1319_lvantisense"; contained_in "TCONS_00000172"; tss_id "TSS111"; num_samples "1";
NZ_CP046188.1	APERO	exon	124594	124965	.	+	.	transcript_id "TCONS_00000171"; gene_id "XLOC_000059"; exon_number "1";
NZ_CP046188.1	APERO	transcript	124622	124993	.	+	.	transcript_id "TCONS_00000172"; gene_id "XLOC_000059"; oId "srna_1320_lvantisense"; contained_in "TCONS_00000170"; tss_id "TSS111"; num_samples "1";
NZ_CP046188.1	APERO	exon	124622	124993	.	+	.	transcript_id "TCONS_00000172"; gene_id "XLOC_000059"; exon_number "1";
NZ_CP046188.1	APERO	transcript	124643	124942	.	+	.	transcript_id "TCONS_00000173"; gene_id "XLOC_000059"; oId "srna_1321_lvantisense"; contained_in "TCONS_00000172"; tss_id "TSS111"; num_samples "1";
NZ_CP046188.1	APERO	exon	124643	124942	.	+	.	transcript_id "TCONS_00000173"; gene_id "XLOC_000059"; exon_number "1";
NZ_CP046188.1	APERO	transcript	124702	125051	.	+	.	transcript_id "TCONS_00001102"; gene_id "XLOC_000059"; oId "srna_334_adantisense"; tss_id "TSS112"; num_samples "1";
NZ_CP046188.1	APERO	exon	124702	125051	.	+	.	transcript_id "TCONS_00001102"; gene_id "XLOC_000059"; exon_number "1";
NZ_CP046188.1	APERO	transcript	124747	124942	.	+	.	transcript_id "TCONS_00000174"; gene_id "XLOC_000059"; oId "srna_1322_lvantisense"; contained_in "TCONS_00001102"; tss_id "TSS112"; num_samples "1";
NZ_CP046188.1	APERO	exon	124747	124942	.	+	.	transcript_id "TCONS_00000174"; gene_id "XLOC_000059"; exon_number "1";
NZ_CP046188.1	APERO	transcript	124810	125086	.	+	.	transcript_id "TCONS_00001103"; gene_id "XLOC_000059"; oId "srna_335_adantisense"; contained_in "TCONS_00001102"; tss_id "TSS113"; num_samples "1";
NZ_CP046188.1	APERO	exon	124810	125086	.	+	.	transcript_id "TCONS_00001103"; gene_id "XLOC_000059"; exon_number "1";
NZ_CP046188.1	APERO	transcript	126363	126812	.	+	.	transcript_id "TCONS_00000175"; gene_id "XLOC_000060"; oId "srna_1344_lvantisense"; tss_id "TSS114"; num_samples "1";
NZ_CP046188.1	APERO	exon	126363	126812	.	+	.	transcript_id "TCONS_00000175"; gene_id "XLOC_000060"; exon_number "1";
NZ_CP046188.1	APERO	transcript	126399	126758	.	+	.	transcript_id "TCONS_00000176"; gene_id "XLOC_000060"; oId "srna_1345_lvantisense"; contained_in "TCONS_00000175"; tss_id "TSS114"; num_samples "1";
NZ_CP046188.1	APERO	exon	126399	126758	.	+	.	transcript_id "TCONS_00000176"; gene_id "XLOC_000060"; exon_number "1";
NZ_CP046188.1	APERO	transcript	126874	127334	.	+	.	transcript_id "TCONS_00000177"; gene_id "XLOC_000061"; oId "srna_1347_lvantisense"; tss_id "TSS115"; num_samples "1";
NZ_CP046188.1	APERO	exon	126874	127334	.	+	.	transcript_id "TCONS_00000177"; gene_id "XLOC_000061"; exon_number "1";
NZ_CP046188.1	APERO	transcript	126889	127335	.	+	.	transcript_id "TCONS_00000178"; gene_id "XLOC_000061"; oId "srna_1348_lvantisense"; contained_in "TCONS_00000177"; tss_id "TSS115"; num_samples "1";
NZ_CP046188.1	APERO	exon	126889	127335	.	+	.	transcript_id "TCONS_00000178"; gene_id "XLOC_000061"; exon_number "1";
NZ_CP046188.1	APERO	transcript	126912	127336	.	+	.	transcript_id "TCONS_00000179"; gene_id "XLOC_000061"; oId "srna_1349_lvantisense"; contained_in "TCONS_00000178"; tss_id "TSS115"; num_samples "1";
NZ_CP046188.1	APERO	exon	126912	127336	.	+	.	transcript_id "TCONS_00000179"; gene_id "XLOC_000061"; exon_number "1";
NZ_CP046188.1	APERO	transcript	128352	128823	.	+	.	transcript_id "TCONS_00000180"; gene_id "XLOC_000062"; oId "srna_1360_lvantisense"; tss_id "TSS116"; num_samples "1";
NZ_CP046188.1	APERO	exon	128352	128823	.	+	.	transcript_id "TCONS_00000180"; gene_id "XLOC_000062"; exon_number "1";
NZ_CP046188.1	APERO	transcript	128482	128956	.	+	.	transcript_id "TCONS_00000181"; gene_id "XLOC_000062"; oId "srna_1363_lvantisense"; tss_id "TSS117"; num_samples "1";
NZ_CP046188.1	APERO	exon	128482	128956	.	+	.	transcript_id "TCONS_00000181"; gene_id "XLOC_000062"; exon_number "1";
NZ_CP046188.1	APERO	transcript	128664	128875	.	+	.	transcript_id "TCONS_00000182"; gene_id "XLOC_000062"; oId "srna_1365_lvantisense"; contained_in "TCONS_00000181"; tss_id "TSS118"; num_samples "1";
NZ_CP046188.1	APERO	exon	128664	128875	.	+	.	transcript_id "TCONS_00000182"; gene_id "XLOC_000062"; exon_number "1";
NZ_CP046188.1	APERO	transcript	129352	129820	.	+	.	transcript_id "TCONS_00000183"; gene_id "XLOC_000063"; oId "srna_1371_lvantisense"; tss_id "TSS119"; num_samples "1";
NZ_CP046188.1	APERO	exon	129352	129820	.	+	.	transcript_id "TCONS_00000183"; gene_id "XLOC_000063"; exon_number "1";
NZ_CP046188.1	APERO	transcript	129542	130014	.	+	.	transcript_id "TCONS_00000184"; gene_id "XLOC_000063"; oId "srna_1376_lvantisense"; tss_id "TSS120"; num_samples "1";
NZ_CP046188.1	APERO	exon	129542	130014	.	+	.	transcript_id "TCONS_00000184"; gene_id "XLOC_000063"; exon_number "1";
NZ_CP046188.1	APERO	transcript	131210	131698	.	+	.	transcript_id "TCONS_00000185"; gene_id "XLOC_000064"; oId "srna_1398_lvantisense"; tss_id "TSS121"; num_samples "1";
NZ_CP046188.1	APERO	exon	131210	131698	.	+	.	transcript_id "TCONS_00000185"; gene_id "XLOC_000064"; exon_number "1";
NZ_CP046188.1	APERO	transcript	131234	131696	.	+	.	transcript_id "TCONS_00000186"; gene_id "XLOC_000064"; oId "srna_1399_lvantisense"; contained_in "TCONS_00000185"; tss_id "TSS121"; num_samples "1";
NZ_CP046188.1	APERO	exon	131234	131696	.	+	.	transcript_id "TCONS_00000186"; gene_id "XLOC_000064"; exon_number "1";
NZ_CP046188.1	APERO	transcript	131282	131443	.	+	.	transcript_id "TCONS_00000187"; gene_id "XLOC_000064"; oId "srna_1400_lvantisense"; contained_in "TCONS_00000186"; tss_id "TSS121"; num_samples "1";
NZ_CP046188.1	APERO	exon	131282	131443	.	+	.	transcript_id "TCONS_00000187"; gene_id "XLOC_000064"; exon_number "1";
NZ_CP046188.1	APERO	transcript	131891	132382	.	+	.	transcript_id "TCONS_00000188"; gene_id "XLOC_000065"; oId "srna_1403_lvantisense"; tss_id "TSS122"; num_samples "1";
NZ_CP046188.1	APERO	exon	131891	132382	.	+	.	transcript_id "TCONS_00000188"; gene_id "XLOC_000065"; exon_number "1";
NZ_CP046188.1	APERO	transcript	131921	132336	.	+	.	transcript_id "TCONS_00000189"; gene_id "XLOC_000065"; oId "srna_1404_lvantisense"; contained_in "TCONS_00000190"; tss_id "TSS122"; num_samples "1";
NZ_CP046188.1	APERO	exon	131921	132336	.	+	.	transcript_id "TCONS_00000189"; gene_id "XLOC_000065"; exon_number "1";
NZ_CP046188.1	APERO	transcript	131933	132382	.	+	.	transcript_id "TCONS_00000190"; gene_id "XLOC_000065"; oId "srna_1405_lvantisense"; contained_in "TCONS_00000188"; tss_id "TSS122"; num_samples "1";
NZ_CP046188.1	APERO	exon	131933	132382	.	+	.	transcript_id "TCONS_00000190"; gene_id "XLOC_000065"; exon_number "1";
NZ_CP046188.1	APERO	transcript	131970	132336	.	+	.	transcript_id "TCONS_00000191"; gene_id "XLOC_000065"; oId "srna_1406_lvantisense"; contained_in "TCONS_00000192"; tss_id "TSS122"; num_samples "1";
NZ_CP046188.1	APERO	exon	131970	132336	.	+	.	transcript_id "TCONS_00000191"; gene_id "XLOC_000065"; exon_number "1";
NZ_CP046188.1	APERO	transcript	132009	132376	.	+	.	transcript_id "TCONS_00000192"; gene_id "XLOC_000065"; oId "srna_1407_lvantisense"; contained_in "TCONS_00000190"; tss_id "TSS123"; num_samples "1";
NZ_CP046188.1	APERO	exon	132009	132376	.	+	.	transcript_id "TCONS_00000192"; gene_id "XLOC_000065"; exon_number "1";
NZ_CP046188.1	APERO	transcript	132058	132332	.	+	.	transcript_id "TCONS_00000193"; gene_id "XLOC_000065"; oId "srna_1408_lvantisense"; contained_in "TCONS_00000192"; tss_id "TSS123"; num_samples "1";
NZ_CP046188.1	APERO	exon	132058	132332	.	+	.	transcript_id "TCONS_00000193"; gene_id "XLOC_000065"; exon_number "1";
NZ_CP046188.1	APERO	transcript	132076	132332	.	+	.	transcript_id "TCONS_00000194"; gene_id "XLOC_000065"; oId "srna_1409_lvantisense"; contained_in "TCONS_00000195"; tss_id "TSS123"; num_samples "1";
NZ_CP046188.1	APERO	exon	132076	132332	.	+	.	transcript_id "TCONS_00000194"; gene_id "XLOC_000065"; exon_number "1";
NZ_CP046188.1	APERO	transcript	132107	132382	.	+	.	transcript_id "TCONS_00000195"; gene_id "XLOC_000065"; oId "srna_1410_lvantisense"; contained_in "TCONS_00000192"; tss_id "TSS123"; num_samples "1";
NZ_CP046188.1	APERO	exon	132107	132382	.	+	.	transcript_id "TCONS_00000195"; gene_id "XLOC_000065"; exon_number "1";
NZ_CP046188.1	APERO	transcript	132212	132421	.	+	.	transcript_id "TCONS_00001104"; gene_id "XLOC_000065"; oId "srna_352_adantisense"; tss_id "TSS124"; num_samples "1";
NZ_CP046188.1	APERO	exon	132212	132421	.	+	.	transcript_id "TCONS_00001104"; gene_id "XLOC_000065"; exon_number "1";
NZ_CP046188.1	APERO	transcript	132217	132382	.	+	.	transcript_id "TCONS_00000196"; gene_id "XLOC_000065"; oId "srna_1411_lvantisense"; contained_in "TCONS_00001104"; tss_id "TSS124"; num_samples "1";
NZ_CP046188.1	APERO	exon	132217	132382	.	+	.	transcript_id "TCONS_00000196"; gene_id "XLOC_000065"; exon_number "1";
NZ_CP046188.1	APERO	transcript	146049	146502	.	+	.	transcript_id "TCONS_00000197"; gene_id "XLOC_000066"; oId "srna_1511_lvantisense"; contained_in "TCONS_00000198"; tss_id "TSS125"; num_samples "1";
NZ_CP046188.1	APERO	exon	146049	146502	.	+	.	transcript_id "TCONS_00000197"; gene_id "XLOC_000066"; exon_number "1";
NZ_CP046188.1	APERO	transcript	146094	146576	.	+	.	transcript_id "TCONS_00000198"; gene_id "XLOC_000066"; oId "srna_1513_lvantisense"; contained_in "TCONS_00000199"; tss_id "TSS125"; num_samples "1";
NZ_CP046188.1	APERO	exon	146094	146576	.	+	.	transcript_id "TCONS_00000198"; gene_id "XLOC_000066"; exon_number "1";
NZ_CP046188.1	APERO	transcript	146106	146597	.	+	.	transcript_id "TCONS_00000199"; gene_id "XLOC_000066"; oId "srna_1514_lvantisense"; tss_id "TSS125"; num_samples "1";
NZ_CP046188.1	APERO	exon	146106	146597	.	+	.	transcript_id "TCONS_00000199"; gene_id "XLOC_000066"; exon_number "1";
NZ_CP046188.1	APERO	transcript	148318	148799	.	+	.	transcript_id "TCONS_00000200"; gene_id "XLOC_000067"; oId "srna_1567_lvantisense"; contained_in "TCONS_00000201"; tss_id "TSS126"; num_samples "1";
NZ_CP046188.1	APERO	exon	148318	148799	.	+	.	transcript_id "TCONS_00000200"; gene_id "XLOC_000067"; exon_number "1";
NZ_CP046188.1	APERO	transcript	148346	148837	.	+	.	transcript_id "TCONS_00000201"; gene_id "XLOC_000067"; oId "srna_1568_lvantisense"; tss_id "TSS126"; num_samples "1";
NZ_CP046188.1	APERO	exon	148346	148837	.	+	.	transcript_id "TCONS_00000201"; gene_id "XLOC_000067"; exon_number "1";
NZ_CP046188.1	APERO	transcript	148359	148848	.	+	.	transcript_id "TCONS_00000202"; gene_id "XLOC_000067"; oId "srna_1569_lvantisense"; contained_in "TCONS_00000201"; tss_id "TSS126"; num_samples "1";
NZ_CP046188.1	APERO	exon	148359	148848	.	+	.	transcript_id "TCONS_00000202"; gene_id "XLOC_000067"; exon_number "1";
NZ_CP046188.1	APERO	transcript	148438	148898	.	+	.	transcript_id "TCONS_00000203"; gene_id "XLOC_000067"; oId "srna_1571_lvantisense"; contained_in "TCONS_00000204"; tss_id "TSS127"; num_samples "1";
NZ_CP046188.1	APERO	exon	148438	148898	.	+	.	transcript_id "TCONS_00000203"; gene_id "XLOC_000067"; exon_number "1";
NZ_CP046188.1	APERO	transcript	148482	148942	.	+	.	transcript_id "TCONS_00000204"; gene_id "XLOC_000067"; oId "srna_1572_lvantisense"; tss_id "TSS127"; num_samples "1";
NZ_CP046188.1	APERO	exon	148482	148942	.	+	.	transcript_id "TCONS_00000204"; gene_id "XLOC_000067"; exon_number "1";
NZ_CP046188.1	APERO	transcript	148611	148917	.	+	.	transcript_id "TCONS_00000205"; gene_id "XLOC_000067"; oId "srna_1574_lvantisense"; contained_in "TCONS_00000204"; tss_id "TSS128"; num_samples "1";
NZ_CP046188.1	APERO	exon	148611	148917	.	+	.	transcript_id "TCONS_00000205"; gene_id "XLOC_000067"; exon_number "1";
NZ_CP046188.1	APERO	transcript	148698	148832	.	+	.	transcript_id "TCONS_00000206"; gene_id "XLOC_000067"; oId "srna_1575_lvantisense"; contained_in "TCONS_00000205"; tss_id "TSS128"; num_samples "1";
NZ_CP046188.1	APERO	exon	148698	148832	.	+	.	transcript_id "TCONS_00000206"; gene_id "XLOC_000067"; exon_number "1";
NZ_CP046188.1	APERO	transcript	158399	158897	.	+	.	transcript_id "TCONS_00000207"; gene_id "XLOC_000068"; oId "srna_1682_lvantisense"; tss_id "TSS129"; num_samples "1";
NZ_CP046188.1	APERO	exon	158399	158897	.	+	.	transcript_id "TCONS_00000207"; gene_id "XLOC_000068"; exon_number "1";
NZ_CP046188.1	APERO	transcript	158418	158897	.	+	.	transcript_id "TCONS_00000208"; gene_id "XLOC_000068"; oId "srna_1683_lvantisense"; contained_in "TCONS_00000207"; tss_id "TSS129"; num_samples "1";
NZ_CP046188.1	APERO	exon	158418	158897	.	+	.	transcript_id "TCONS_00000208"; gene_id "XLOC_000068"; exon_number "1";
NZ_CP046188.1	APERO	transcript	158460	158897	.	+	.	transcript_id "TCONS_00000209"; gene_id "XLOC_000068"; oId "srna_1684_lvantisense"; contained_in "TCONS_00000208"; tss_id "TSS129"; num_samples "1";
NZ_CP046188.1	APERO	exon	158460	158897	.	+	.	transcript_id "TCONS_00000209"; gene_id "XLOC_000068"; exon_number "1";
NZ_CP046188.1	APERO	transcript	158480	158896	.	+	.	transcript_id "TCONS_00000210"; gene_id "XLOC_000068"; oId "srna_1685_lvantisense"; contained_in "TCONS_00000209"; tss_id "TSS129"; num_samples "1";
NZ_CP046188.1	APERO	exon	158480	158896	.	+	.	transcript_id "TCONS_00000210"; gene_id "XLOC_000068"; exon_number "1";
NZ_CP046188.1	APERO	transcript	158511	158897	.	+	.	transcript_id "TCONS_00000211"; gene_id "XLOC_000068"; oId "srna_1686_lvantisense"; contained_in "TCONS_00000210"; tss_id "TSS130"; num_samples "1";
NZ_CP046188.1	APERO	exon	158511	158897	.	+	.	transcript_id "TCONS_00000211"; gene_id "XLOC_000068"; exon_number "1";
NZ_CP046188.1	APERO	transcript	158532	158896	.	+	.	transcript_id "TCONS_00000212"; gene_id "XLOC_000068"; oId "srna_1687_lvantisense"; contained_in "TCONS_00000211"; tss_id "TSS130"; num_samples "1";
NZ_CP046188.1	APERO	exon	158532	158896	.	+	.	transcript_id "TCONS_00000212"; gene_id "XLOC_000068"; exon_number "1";
NZ_CP046188.1	APERO	transcript	158553	158896	.	+	.	transcript_id "TCONS_00000213"; gene_id "XLOC_000068"; oId "srna_1688_lvantisense"; contained_in "TCONS_00000212"; tss_id "TSS130"; num_samples "1";
NZ_CP046188.1	APERO	exon	158553	158896	.	+	.	transcript_id "TCONS_00000213"; gene_id "XLOC_000068"; exon_number "1";
NZ_CP046188.1	APERO	transcript	158610	158897	.	+	.	transcript_id "TCONS_00000214"; gene_id "XLOC_000068"; oId "srna_1689_lvantisense"; contained_in "TCONS_00000213"; tss_id "TSS130"; num_samples "1";
NZ_CP046188.1	APERO	exon	158610	158897	.	+	.	transcript_id "TCONS_00000214"; gene_id "XLOC_000068"; exon_number "1";
NZ_CP046188.1	APERO	transcript	160264	160698	.	+	.	transcript_id "TCONS_00000215"; gene_id "XLOC_000069"; oId "srna_1696_lvBetween"; tss_id "TSS131"; num_samples "1";
NZ_CP046188.1	APERO	exon	160264	160698	.	+	.	transcript_id "TCONS_00000215"; gene_id "XLOC_000069"; exon_number "1";
NZ_CP046188.1	APERO	transcript	160353	160747	.	+	.	transcript_id "TCONS_00000216"; gene_id "XLOC_000069"; oId "srna_1697_lvBetween"; contained_in "TCONS_00000215"; tss_id "TSS131"; num_samples "1";
NZ_CP046188.1	APERO	exon	160353	160747	.	+	.	transcript_id "TCONS_00000216"; gene_id "XLOC_000069"; exon_number "1";
NZ_CP046188.1	APERO	transcript	161115	161552	.	+	.	transcript_id "TCONS_00000217"; gene_id "XLOC_000070"; oId "srna_1704_lvBetween"; contained_in "TCONS_00000218"; tss_id "TSS132"; num_samples "1";
NZ_CP046188.1	APERO	exon	161115	161552	.	+	.	transcript_id "TCONS_00000217"; gene_id "XLOC_000070"; exon_number "1";
NZ_CP046188.1	APERO	transcript	161141	161613	.	+	.	transcript_id "TCONS_00000218"; gene_id "XLOC_000070"; oId "srna_1705_lvBetween"; tss_id "TSS132"; num_samples "1";
NZ_CP046188.1	APERO	exon	161141	161613	.	+	.	transcript_id "TCONS_00000218"; gene_id "XLOC_000070"; exon_number "1";
NZ_CP046188.1	APERO	transcript	161189	161538	.	+	.	transcript_id "TCONS_00000219"; gene_id "XLOC_000070"; oId "srna_1706_lvBetween"; contained_in "TCONS_00000218"; tss_id "TSS132"; num_samples "1";
NZ_CP046188.1	APERO	exon	161189	161538	.	+	.	transcript_id "TCONS_00000219"; gene_id "XLOC_000070"; exon_number "1";
NZ_CP046188.1	APERO	transcript	161650	162149	.	+	.	transcript_id "TCONS_00001105"; gene_id "XLOC_000071"; oId "srna_430_adBetween"; tss_id "TSS133"; num_samples "1";
NZ_CP046188.1	APERO	exon	161650	162149	.	+	.	transcript_id "TCONS_00001105"; gene_id "XLOC_000071"; exon_number "1";
NZ_CP046188.1	APERO	transcript	166242	166718	.	+	.	transcript_id "TCONS_00000220"; gene_id "XLOC_000072"; oId "srna_1717_lvantisense"; tss_id "TSS134"; num_samples "1";
NZ_CP046188.1	APERO	exon	166242	166718	.	+	.	transcript_id "TCONS_00000220"; gene_id "XLOC_000072"; exon_number "1";
NZ_CP046188.1	APERO	transcript	166344	166812	.	+	.	transcript_id "TCONS_00000221"; gene_id "XLOC_000072"; oId "srna_1718_lvantisense"; tss_id "TSS135"; num_samples "1";
NZ_CP046188.1	APERO	exon	166344	166812	.	+	.	transcript_id "TCONS_00000221"; gene_id "XLOC_000072"; exon_number "1";
NZ_CP046188.1	APERO	transcript	166442	166875	.	+	.	transcript_id "TCONS_00000222"; gene_id "XLOC_000072"; oId "srna_1719_lvantisense"; contained_in "TCONS_00000221"; tss_id "TSS135"; num_samples "1";
NZ_CP046188.1	APERO	exon	166442	166875	.	+	.	transcript_id "TCONS_00000222"; gene_id "XLOC_000072"; exon_number "1";
NZ_CP046188.1	APERO	transcript	167573	168068	.	+	.	transcript_id "TCONS_00001106"; gene_id "XLOC_000073"; oId "srna_439_adBetween"; tss_id "TSS136"; num_samples "1";
NZ_CP046188.1	APERO	exon	167573	168068	.	+	.	transcript_id "TCONS_00001106"; gene_id "XLOC_000073"; exon_number "1";
NZ_CP046188.1	APERO	transcript	167642	168068	.	+	.	transcript_id "TCONS_00000223"; gene_id "XLOC_000073"; oId "srna_1720_lvBetween"; contained_in "TCONS_00001106"; tss_id "TSS136"; num_samples "1";
NZ_CP046188.1	APERO	exon	167642	168068	.	+	.	transcript_id "TCONS_00000223"; gene_id "XLOC_000073"; exon_number "1";
NZ_CP046188.1	APERO	transcript	169027	169494	.	+	.	transcript_id "TCONS_00000224"; gene_id "XLOC_000074"; oId "srna_1728_lvantisense"; contained_in "TCONS_00000225"; tss_id "TSS137"; num_samples "1";
NZ_CP046188.1	APERO	exon	169027	169494	.	+	.	transcript_id "TCONS_00000224"; gene_id "XLOC_000074"; exon_number "1";
NZ_CP046188.1	APERO	transcript	169059	169551	.	+	.	transcript_id "TCONS_00000225"; gene_id "XLOC_000074"; oId "srna_1729_lvantisense"; tss_id "TSS137"; num_samples "1";
NZ_CP046188.1	APERO	exon	169059	169551	.	+	.	transcript_id "TCONS_00000225"; gene_id "XLOC_000074"; exon_number "1";
NZ_CP046188.1	APERO	transcript	169183	169679	.	+	.	transcript_id "TCONS_00000226"; gene_id "XLOC_000074"; oId "srna_1731_lvantisense"; tss_id "TSS138"; num_samples "1";
NZ_CP046188.1	APERO	exon	169183	169679	.	+	.	transcript_id "TCONS_00000226"; gene_id "XLOC_000074"; exon_number "1";
NZ_CP046188.1	APERO	transcript	169584	169761	.	+	.	transcript_id "TCONS_00000227"; gene_id "XLOC_000074"; oId "srna_1734_lvBetween"; tss_id "TSS139"; num_samples "1";
NZ_CP046188.1	APERO	exon	169584	169761	.	+	.	transcript_id "TCONS_00000227"; gene_id "XLOC_000074"; exon_number "1";
NZ_CP046188.1	APERO	transcript	169870	170285	.	+	.	transcript_id "TCONS_00000228"; gene_id "XLOC_000075"; oId "srna_1737_lvantisense"; tss_id "TSS140"; num_samples "1";
NZ_CP046188.1	APERO	exon	169870	170285	.	+	.	transcript_id "TCONS_00000228"; gene_id "XLOC_000075"; exon_number "1";
NZ_CP046188.1	APERO	transcript	169987	170366	.	+	.	transcript_id "TCONS_00000229"; gene_id "XLOC_000075"; oId "srna_1738_lvantisense"; contained_in "TCONS_00000230"; tss_id "TSS141"; num_samples "1";
NZ_CP046188.1	APERO	exon	169987	170366	.	+	.	transcript_id "TCONS_00000229"; gene_id "XLOC_000075"; exon_number "1";
NZ_CP046188.1	APERO	transcript	170026	170472	.	+	.	transcript_id "TCONS_00000230"; gene_id "XLOC_000075"; oId "srna_1739_lvantisense"; tss_id "TSS141"; num_samples "1";
NZ_CP046188.1	APERO	exon	170026	170472	.	+	.	transcript_id "TCONS_00000230"; gene_id "XLOC_000075"; exon_number "1";
NZ_CP046188.1	APERO	transcript	170101	170443	.	+	.	transcript_id "TCONS_00000231"; gene_id "XLOC_000075"; oId "srna_1740_lvantisense"; contained_in "TCONS_00000230"; tss_id "TSS142"; num_samples "1";
NZ_CP046188.1	APERO	exon	170101	170443	.	+	.	transcript_id "TCONS_00000231"; gene_id "XLOC_000075"; exon_number "1";
NZ_CP046188.1	APERO	transcript	173942	174118	.	+	.	transcript_id "TCONS_00000232"; gene_id "XLOC_000076"; oId "srna_1741_lvantisense"; tss_id "TSS143"; num_samples "1";
NZ_CP046188.1	APERO	exon	173942	174118	.	+	.	transcript_id "TCONS_00000232"; gene_id "XLOC_000076"; exon_number "1";
NZ_CP046188.1	APERO	transcript	174680	175156	.	+	.	transcript_id "TCONS_00000233"; gene_id "XLOC_000077"; oId "srna_1747_lvantisense"; contained_in "TCONS_00001107"; tss_id "TSS144"; num_samples "1";
NZ_CP046188.1	APERO	exon	174680	175156	.	+	.	transcript_id "TCONS_00000233"; gene_id "XLOC_000077"; exon_number "1";
NZ_CP046188.1	APERO	transcript	174680	175174	.	+	.	transcript_id "TCONS_00001107"; gene_id "XLOC_000077"; oId "srna_457_adantisense"; tss_id "TSS144"; num_samples "1";
NZ_CP046188.1	APERO	exon	174680	175174	.	+	.	transcript_id "TCONS_00001107"; gene_id "XLOC_000077"; exon_number "1";
NZ_CP046188.1	APERO	transcript	174752	175174	.	+	.	transcript_id "TCONS_00000234"; gene_id "XLOC_000077"; oId "srna_1749_lvantisense"; contained_in "TCONS_00000235"; tss_id "TSS144"; num_samples "1";
NZ_CP046188.1	APERO	exon	174752	175174	.	+	.	transcript_id "TCONS_00000234"; gene_id "XLOC_000077"; exon_number "1";
NZ_CP046188.1	APERO	transcript	174814	175281	.	+	.	transcript_id "TCONS_00000235"; gene_id "XLOC_000077"; oId "srna_1750_lvantisense"; tss_id "TSS145"; num_samples "1";
NZ_CP046188.1	APERO	exon	174814	175281	.	+	.	transcript_id "TCONS_00000235"; gene_id "XLOC_000077"; exon_number "1";
NZ_CP046188.1	APERO	transcript	174815	175275	.	+	.	transcript_id "TCONS_00001108"; gene_id "XLOC_000077"; oId "srna_458_adantisense"; contained_in "TCONS_00000235"; tss_id "TSS145"; num_samples "1";
NZ_CP046188.1	APERO	exon	174815	175275	.	+	.	transcript_id "TCONS_00001108"; gene_id "XLOC_000077"; exon_number "1";
NZ_CP046188.1	APERO	transcript	174839	175173	.	+	.	transcript_id "TCONS_00000236"; gene_id "XLOC_000077"; oId "srna_1751_lvantisense"; contained_in "TCONS_00001108"; tss_id "TSS145"; num_samples "1";
NZ_CP046188.1	APERO	exon	174839	175173	.	+	.	transcript_id "TCONS_00000236"; gene_id "XLOC_000077"; exon_number "1";
NZ_CP046188.1	APERO	transcript	174866	175176	.	+	.	transcript_id "TCONS_00000237"; gene_id "XLOC_000077"; oId "srna_1752_lvantisense"; contained_in "TCONS_00000238"; tss_id "TSS145"; num_samples "1";
NZ_CP046188.1	APERO	exon	174866	175176	.	+	.	transcript_id "TCONS_00000237"; gene_id "XLOC_000077"; exon_number "1";
NZ_CP046188.1	APERO	transcript	174894	175356	.	+	.	transcript_id "TCONS_00000238"; gene_id "XLOC_000077"; oId "srna_1753_lvantisense"; tss_id "TSS145"; num_samples "1";
NZ_CP046188.1	APERO	exon	174894	175356	.	+	.	transcript_id "TCONS_00000238"; gene_id "XLOC_000077"; exon_number "1";
NZ_CP046188.1	APERO	transcript	175356	175772	.	+	.	transcript_id "TCONS_00000239"; gene_id "XLOC_000077"; oId "srna_1758_lvantisense"; tss_id "TSS146"; num_samples "1";
NZ_CP046188.1	APERO	exon	175356	175772	.	+	.	transcript_id "TCONS_00000239"; gene_id "XLOC_000077"; exon_number "1";
NZ_CP046188.1	APERO	transcript	175532	175960	.	+	.	transcript_id "TCONS_00001109"; gene_id "XLOC_000077"; oId "srna_461_adantisense"; contained_in "TCONS_00001110"; tss_id "TSS147"; num_samples "1";
NZ_CP046188.1	APERO	exon	175532	175960	.	+	.	transcript_id "TCONS_00001109"; gene_id "XLOC_000077"; exon_number "1";
NZ_CP046188.1	APERO	transcript	175581	176049	.	+	.	transcript_id "TCONS_00001110"; gene_id "XLOC_000077"; oId "srna_462_adantisense"; tss_id "TSS147"; num_samples "1";
NZ_CP046188.1	APERO	exon	175581	176049	.	+	.	transcript_id "TCONS_00001110"; gene_id "XLOC_000077"; exon_number "1";
NZ_CP046188.1	APERO	transcript	175706	175984	.	+	.	transcript_id "TCONS_00001111"; gene_id "XLOC_000077"; oId "srna_463_adantisense"; contained_in "TCONS_00001110"; tss_id "TSS148"; num_samples "1";
NZ_CP046188.1	APERO	exon	175706	175984	.	+	.	transcript_id "TCONS_00001111"; gene_id "XLOC_000077"; exon_number "1";
NZ_CP046188.1	APERO	transcript	176879	177156	.	+	.	transcript_id "TCONS_00000240"; gene_id "XLOC_000078"; oId "srna_1759_lvantisense"; tss_id "TSS149"; num_samples "1";
NZ_CP046188.1	APERO	exon	176879	177156	.	+	.	transcript_id "TCONS_00000240"; gene_id "XLOC_000078"; exon_number "1";
NZ_CP046188.1	APERO	transcript	177266	177659	.	+	.	transcript_id "TCONS_00000241"; gene_id "XLOC_000079"; oId "srna_1760_lvantisense"; tss_id "TSS150"; num_samples "1";
NZ_CP046188.1	APERO	exon	177266	177659	.	+	.	transcript_id "TCONS_00000241"; gene_id "XLOC_000079"; exon_number "1";
NZ_CP046188.1	APERO	transcript	177433	177639	.	+	.	transcript_id "TCONS_00000242"; gene_id "XLOC_000079"; oId "srna_1761_lvantisense"; contained_in "TCONS_00000241"; tss_id "TSS151"; num_samples "1";
NZ_CP046188.1	APERO	exon	177433	177639	.	+	.	transcript_id "TCONS_00000242"; gene_id "XLOC_000079"; exon_number "1";
NZ_CP046188.1	APERO	transcript	177912	178359	.	+	.	transcript_id "TCONS_00001112"; gene_id "XLOC_000080"; oId "srna_473_adBetween"; tss_id "TSS152"; num_samples "1";
NZ_CP046188.1	APERO	exon	177912	178359	.	+	.	transcript_id "TCONS_00001112"; gene_id "XLOC_000080"; exon_number "1";
NZ_CP046188.1	APERO	transcript	181358	181584	.	+	.	transcript_id "TCONS_00000243"; gene_id "XLOC_000081"; oId "srna_1780_lvBetween"; contained_in "TCONS_00001113"; tss_id "TSS153"; num_samples "1";
NZ_CP046188.1	APERO	exon	181358	181584	.	+	.	transcript_id "TCONS_00000243"; gene_id "XLOC_000081"; exon_number "1";
NZ_CP046188.1	APERO	transcript	181360	181748	.	+	.	transcript_id "TCONS_00001113"; gene_id "XLOC_000081"; oId "srna_495_adBetween"; tss_id "TSS153"; num_samples "1";
NZ_CP046188.1	APERO	exon	181360	181748	.	+	.	transcript_id "TCONS_00001113"; gene_id "XLOC_000081"; exon_number "1";
NZ_CP046188.1	APERO	transcript	181406	181783	.	+	.	transcript_id "TCONS_00000244"; gene_id "XLOC_000081"; oId "srna_1781_lvBetween"; contained_in "TCONS_00001113"; tss_id "TSS153"; num_samples "1";
NZ_CP046188.1	APERO	exon	181406	181783	.	+	.	transcript_id "TCONS_00000244"; gene_id "XLOC_000081"; exon_number "1";
NZ_CP046188.1	APERO	transcript	181430	181597	.	+	.	transcript_id "TCONS_00000245"; gene_id "XLOC_000081"; oId "srna_1782_lvBetween"; contained_in "TCONS_00000244"; tss_id "TSS153"; num_samples "1";
NZ_CP046188.1	APERO	exon	181430	181597	.	+	.	transcript_id "TCONS_00000245"; gene_id "XLOC_000081"; exon_number "1";
NZ_CP046188.1	APERO	transcript	181828	182103	.	+	.	transcript_id "TCONS_00000246"; gene_id "XLOC_000082"; oId "srna_1783_lvBetween"; tss_id "TSS154"; num_samples "1";
NZ_CP046188.1	APERO	exon	181828	182103	.	+	.	transcript_id "TCONS_00000246"; gene_id "XLOC_000082"; exon_number "1";
NZ_CP046188.1	APERO	transcript	182715	183124	.	+	.	transcript_id "TCONS_00000247"; gene_id "XLOC_000083"; oId "srna_1786_lvantisense"; tss_id "TSS155"; num_samples "1";
NZ_CP046188.1	APERO	exon	182715	183124	.	+	.	transcript_id "TCONS_00000247"; gene_id "XLOC_000083"; exon_number "1";
NZ_CP046188.1	APERO	transcript	182746	183128	.	+	.	transcript_id "TCONS_00000248"; gene_id "XLOC_000083"; oId "srna_1787_lvantisense"; contained_in "TCONS_00000247"; tss_id "TSS155"; num_samples "1";
NZ_CP046188.1	APERO	exon	182746	183128	.	+	.	transcript_id "TCONS_00000248"; gene_id "XLOC_000083"; exon_number "1";
NZ_CP046188.1	APERO	transcript	183249	183624	.	+	.	transcript_id "TCONS_00000249"; gene_id "XLOC_000084"; oId "srna_1790_lvantisense"; tss_id "TSS156"; num_samples "1";
NZ_CP046188.1	APERO	exon	183249	183624	.	+	.	transcript_id "TCONS_00000249"; gene_id "XLOC_000084"; exon_number "1";
NZ_CP046188.1	APERO	transcript	183493	183701	.	+	.	transcript_id "TCONS_00000250"; gene_id "XLOC_000084"; oId "srna_1791_lvBetween"; tss_id "TSS157"; num_samples "1";
NZ_CP046188.1	APERO	exon	183493	183701	.	+	.	transcript_id "TCONS_00000250"; gene_id "XLOC_000084"; exon_number "1";
NZ_CP046188.1	APERO	transcript	187670	188162	.	+	.	transcript_id "TCONS_00000251"; gene_id "XLOC_000085"; oId "srna_1837_lvantisense"; tss_id "TSS158"; num_samples "1";
NZ_CP046188.1	APERO	exon	187670	188162	.	+	.	transcript_id "TCONS_00000251"; gene_id "XLOC_000085"; exon_number "1";
NZ_CP046188.1	APERO	transcript	187837	188249	.	+	.	transcript_id "TCONS_00000252"; gene_id "XLOC_000085"; oId "srna_1840_lvBetween"; tss_id "TSS159"; num_samples "1";
NZ_CP046188.1	APERO	exon	187837	188249	.	+	.	transcript_id "TCONS_00000252"; gene_id "XLOC_000085"; exon_number "1";
NZ_CP046188.1	APERO	transcript	188630	189018	.	+	.	transcript_id "TCONS_00000253"; gene_id "XLOC_000086"; oId "srna_1852_lvantisense"; contained_in "TCONS_00000254"; tss_id "TSS160"; num_samples "1";
NZ_CP046188.1	APERO	exon	188630	189018	.	+	.	transcript_id "TCONS_00000253"; gene_id "XLOC_000086"; exon_number "1";
NZ_CP046188.1	APERO	transcript	188654	189141	.	+	.	transcript_id "TCONS_00000254"; gene_id "XLOC_000086"; oId "srna_1853_lvantisense"; tss_id "TSS160"; num_samples "1";
NZ_CP046188.1	APERO	exon	188654	189141	.	+	.	transcript_id "TCONS_00000254"; gene_id "XLOC_000086"; exon_number "1";
NZ_CP046188.1	APERO	transcript	188690	188991	.	+	.	transcript_id "TCONS_00000255"; gene_id "XLOC_000086"; oId "srna_1854_lvantisense"; contained_in "TCONS_00000254"; tss_id "TSS160"; num_samples "1";
NZ_CP046188.1	APERO	exon	188690	188991	.	+	.	transcript_id "TCONS_00000255"; gene_id "XLOC_000086"; exon_number "1";
NZ_CP046188.1	APERO	transcript	190277	190718	.	+	.	transcript_id "TCONS_00000256"; gene_id "XLOC_000087"; oId "srna_1877_lvantisense"; tss_id "TSS161"; num_samples "1";
NZ_CP046188.1	APERO	exon	190277	190718	.	+	.	transcript_id "TCONS_00000256"; gene_id "XLOC_000087"; exon_number "1";
NZ_CP046188.1	APERO	transcript	190315	190499	.	+	.	transcript_id "TCONS_00000257"; gene_id "XLOC_000087"; oId "srna_1878_lvantisense"; contained_in "TCONS_00000256"; tss_id "TSS161"; num_samples "1";
NZ_CP046188.1	APERO	exon	190315	190499	.	+	.	transcript_id "TCONS_00000257"; gene_id "XLOC_000087"; exon_number "1";
NZ_CP046188.1	APERO	transcript	192922	193420	.	+	.	transcript_id "TCONS_00000258"; gene_id "XLOC_000088"; oId "srna_1927_lvBetween"; tss_id "TSS162"; num_samples "1";
NZ_CP046188.1	APERO	exon	192922	193420	.	+	.	transcript_id "TCONS_00000258"; gene_id "XLOC_000088"; exon_number "1";
NZ_CP046188.1	APERO	transcript	193439	193926	.	+	.	transcript_id "TCONS_00000259"; gene_id "XLOC_000089"; oId "srna_1941_lvantisense"; tss_id "TSS163"; num_samples "1";
NZ_CP046188.1	APERO	exon	193439	193926	.	+	.	transcript_id "TCONS_00000259"; gene_id "XLOC_000089"; exon_number "1";
NZ_CP046188.1	APERO	transcript	193462	193876	.	+	.	transcript_id "TCONS_00000260"; gene_id "XLOC_000089"; oId "srna_1942_lvantisense"; contained_in "TCONS_00000259"; tss_id "TSS163"; num_samples "1";
NZ_CP046188.1	APERO	exon	193462	193876	.	+	.	transcript_id "TCONS_00000260"; gene_id "XLOC_000089"; exon_number "1";
NZ_CP046188.1	APERO	transcript	195374	195869	.	+	.	transcript_id "TCONS_00000261"; gene_id "XLOC_000090"; oId "srna_1969_lvantisense"; tss_id "TSS164"; num_samples "1";
NZ_CP046188.1	APERO	exon	195374	195869	.	+	.	transcript_id "TCONS_00000261"; gene_id "XLOC_000090"; exon_number "1";
NZ_CP046188.1	APERO	transcript	195513	195869	.	+	.	transcript_id "TCONS_00000262"; gene_id "XLOC_000090"; oId "srna_1970_lvantisense"; contained_in "TCONS_00000261"; tss_id "TSS165"; num_samples "1";
NZ_CP046188.1	APERO	exon	195513	195869	.	+	.	transcript_id "TCONS_00000262"; gene_id "XLOC_000090"; exon_number "1";
NZ_CP046188.1	APERO	transcript	197768	198074	.	+	.	transcript_id "TCONS_00000263"; gene_id "XLOC_000091"; oId "srna_1975_lvantisense"; tss_id "TSS166"; num_samples "1";
NZ_CP046188.1	APERO	exon	197768	198074	.	+	.	transcript_id "TCONS_00000263"; gene_id "XLOC_000091"; exon_number "1";
NZ_CP046188.1	APERO	transcript	197853	198146	.	+	.	transcript_id "TCONS_00000264"; gene_id "XLOC_000091"; oId "srna_1977_lvantisense"; tss_id "TSS166"; num_samples "1";
NZ_CP046188.1	APERO	exon	197853	198146	.	+	.	transcript_id "TCONS_00000264"; gene_id "XLOC_000091"; exon_number "1";
NZ_CP046188.1	APERO	transcript	198523	198885	.	+	.	transcript_id "TCONS_00000265"; gene_id "XLOC_000092"; oId "srna_1981_lvantisense"; contained_in "TCONS_00000266"; tss_id "TSS167"; num_samples "1";
NZ_CP046188.1	APERO	exon	198523	198885	.	+	.	transcript_id "TCONS_00000265"; gene_id "XLOC_000092"; exon_number "1";
NZ_CP046188.1	APERO	transcript	198551	198938	.	+	.	transcript_id "TCONS_00000266"; gene_id "XLOC_000092"; oId "srna_1982_lvantisense"; tss_id "TSS167"; num_samples "1";
NZ_CP046188.1	APERO	exon	198551	198938	.	+	.	transcript_id "TCONS_00000266"; gene_id "XLOC_000092"; exon_number "1";
NZ_CP046188.1	APERO	transcript	199312	199798	.	+	.	transcript_id "TCONS_00000267"; gene_id "XLOC_000093"; oId "srna_1991_lvBetween"; tss_id "TSS168"; num_samples "1";
NZ_CP046188.1	APERO	exon	199312	199798	.	+	.	transcript_id "TCONS_00000267"; gene_id "XLOC_000093"; exon_number "1";
NZ_CP046188.1	APERO	transcript	199653	200122	.	+	.	transcript_id "TCONS_00000268"; gene_id "XLOC_000093"; oId "srna_1999_lvantisense"; tss_id "TSS169"; num_samples "1";
NZ_CP046188.1	APERO	exon	199653	200122	.	+	.	transcript_id "TCONS_00000268"; gene_id "XLOC_000093"; exon_number "1";
NZ_CP046188.1	APERO	transcript	199738	200145	.	+	.	transcript_id "TCONS_00000269"; gene_id "XLOC_000093"; oId "srna_2000_lvantisense"; contained_in "TCONS_00000268"; tss_id "TSS169"; num_samples "1";
NZ_CP046188.1	APERO	exon	199738	200145	.	+	.	transcript_id "TCONS_00000269"; gene_id "XLOC_000093"; exon_number "1";
NZ_CP046188.1	APERO	transcript	199758	200147	.	+	.	transcript_id "TCONS_00000270"; gene_id "XLOC_000093"; oId "srna_2001_lvantisense"; contained_in "TCONS_00000271"; tss_id "TSS170"; num_samples "1";
NZ_CP046188.1	APERO	exon	199758	200147	.	+	.	transcript_id "TCONS_00000270"; gene_id "XLOC_000093"; exon_number "1";
NZ_CP046188.1	APERO	transcript	199801	200261	.	+	.	transcript_id "TCONS_00000271"; gene_id "XLOC_000093"; oId "srna_2002_lvantisense"; tss_id "TSS170"; num_samples "1";
NZ_CP046188.1	APERO	exon	199801	200261	.	+	.	transcript_id "TCONS_00000271"; gene_id "XLOC_000093"; exon_number "1";
NZ_CP046188.1	APERO	transcript	199816	200029	.	+	.	transcript_id "TCONS_00000272"; gene_id "XLOC_000093"; oId "srna_2003_lvantisense"; contained_in "TCONS_00000271"; tss_id "TSS170"; num_samples "1";
NZ_CP046188.1	APERO	exon	199816	200029	.	+	.	transcript_id "TCONS_00000272"; gene_id "XLOC_000093"; exon_number "1";
NZ_CP046188.1	APERO	transcript	201478	201934	.	+	.	transcript_id "TCONS_00000273"; gene_id "XLOC_000094"; oId "srna_2027_lvantisense"; tss_id "TSS171"; num_samples "1";
NZ_CP046188.1	APERO	exon	201478	201934	.	+	.	transcript_id "TCONS_00000273"; gene_id "XLOC_000094"; exon_number "1";
NZ_CP046188.1	APERO	transcript	201617	201945	.	+	.	transcript_id "TCONS_00000274"; gene_id "XLOC_000094"; oId "srna_2028_lvantisense"; contained_in "TCONS_00000275"; tss_id "TSS172"; num_samples "1";
NZ_CP046188.1	APERO	exon	201617	201945	.	+	.	transcript_id "TCONS_00000274"; gene_id "XLOC_000094"; exon_number "1";
NZ_CP046188.1	APERO	transcript	201637	202088	.	+	.	transcript_id "TCONS_00000275"; gene_id "XLOC_000094"; oId "srna_2029_lvantisense"; tss_id "TSS172"; num_samples "1";
NZ_CP046188.1	APERO	exon	201637	202088	.	+	.	transcript_id "TCONS_00000275"; gene_id "XLOC_000094"; exon_number "1";
NZ_CP046188.1	APERO	transcript	201846	202130	.	+	.	transcript_id "TCONS_00001114"; gene_id "XLOC_000094"; oId "srna_539_adantisense"; contained_in "TCONS_00000275"; tss_id "TSS173"; num_samples "1";
NZ_CP046188.1	APERO	exon	201846	202130	.	+	.	transcript_id "TCONS_00001114"; gene_id "XLOC_000094"; exon_number "1";
NZ_CP046188.1	APERO	transcript	207178	207660	.	+	.	transcript_id "TCONS_00000276"; gene_id "XLOC_000095"; oId "srna_2070_lvantisense"; tss_id "TSS174"; num_samples "1";
NZ_CP046188.1	APERO	exon	207178	207660	.	+	.	transcript_id "TCONS_00000276"; gene_id "XLOC_000095"; exon_number "1";
NZ_CP046188.1	APERO	transcript	207276	207724	.	+	.	transcript_id "TCONS_00000277"; gene_id "XLOC_000095"; oId "srna_2071_lvantisense"; contained_in "TCONS_00000276"; tss_id "TSS174"; num_samples "1";
NZ_CP046188.1	APERO	exon	207276	207724	.	+	.	transcript_id "TCONS_00000277"; gene_id "XLOC_000095"; exon_number "1";
NZ_CP046188.1	APERO	transcript	207349	207719	.	+	.	transcript_id "TCONS_00000278"; gene_id "XLOC_000095"; oId "srna_2072_lvantisense"; contained_in "TCONS_00000277"; tss_id "TSS175"; num_samples "1";
NZ_CP046188.1	APERO	exon	207349	207719	.	+	.	transcript_id "TCONS_00000278"; gene_id "XLOC_000095"; exon_number "1";
NZ_CP046188.1	APERO	transcript	207593	207846	.	+	.	transcript_id "TCONS_00000279"; gene_id "XLOC_000095"; oId "srna_2074_lvantisense"; tss_id "TSS176"; num_samples "1";
NZ_CP046188.1	APERO	exon	207593	207846	.	+	.	transcript_id "TCONS_00000279"; gene_id "XLOC_000095"; exon_number "1";
NZ_CP046188.1	APERO	transcript	208274	208740	.	+	.	transcript_id "TCONS_00000280"; gene_id "XLOC_000096"; oId "srna_2078_lvantisense"; tss_id "TSS177"; num_samples "1";
NZ_CP046188.1	APERO	exon	208274	208740	.	+	.	transcript_id "TCONS_00000280"; gene_id "XLOC_000096"; exon_number "1";
NZ_CP046188.1	APERO	transcript	208327	208781	.	+	.	transcript_id "TCONS_00001115"; gene_id "XLOC_000096"; oId "srna_560_adantisense"; contained_in "TCONS_00000280"; tss_id "TSS177"; num_samples "1";
NZ_CP046188.1	APERO	exon	208327	208781	.	+	.	transcript_id "TCONS_00001115"; gene_id "XLOC_000096"; exon_number "1";
NZ_CP046188.1	APERO	transcript	208396	208740	.	+	.	transcript_id "TCONS_00000281"; gene_id "XLOC_000096"; oId "srna_2079_lvantisense"; contained_in "TCONS_00001115"; tss_id "TSS178"; num_samples "1";
NZ_CP046188.1	APERO	exon	208396	208740	.	+	.	transcript_id "TCONS_00000281"; gene_id "XLOC_000096"; exon_number "1";
NZ_CP046188.1	APERO	transcript	226737	227214	.	+	.	transcript_id "TCONS_00000282"; gene_id "XLOC_000097"; oId "srna_2280_lvantisense"; tss_id "TSS179"; num_samples "1";
NZ_CP046188.1	APERO	exon	226737	227214	.	+	.	transcript_id "TCONS_00000282"; gene_id "XLOC_000097"; exon_number "1";
NZ_CP046188.1	APERO	transcript	226794	227164	.	+	.	transcript_id "TCONS_00000283"; gene_id "XLOC_000097"; oId "srna_2281_lvantisense"; contained_in "TCONS_00000284"; tss_id "TSS179"; num_samples "1";
NZ_CP046188.1	APERO	exon	226794	227164	.	+	.	transcript_id "TCONS_00000283"; gene_id "XLOC_000097"; exon_number "1";
NZ_CP046188.1	APERO	transcript	226811	227271	.	+	.	transcript_id "TCONS_00000284"; gene_id "XLOC_000097"; oId "srna_2282_lvantisense"; contained_in "TCONS_00000282"; tss_id "TSS179"; num_samples "1";
NZ_CP046188.1	APERO	exon	226811	227271	.	+	.	transcript_id "TCONS_00000284"; gene_id "XLOC_000097"; exon_number "1";
NZ_CP046188.1	APERO	transcript	226862	227218	.	+	.	transcript_id "TCONS_00000285"; gene_id "XLOC_000097"; oId "srna_2283_lvantisense"; contained_in "TCONS_00000286"; tss_id "TSS180"; num_samples "1";
NZ_CP046188.1	APERO	exon	226862	227218	.	+	.	transcript_id "TCONS_00000285"; gene_id "XLOC_000097"; exon_number "1";
NZ_CP046188.1	APERO	transcript	226889	227271	.	+	.	transcript_id "TCONS_00000286"; gene_id "XLOC_000097"; oId "srna_2284_lvantisense"; contained_in "TCONS_00000284"; tss_id "TSS180"; num_samples "1";
NZ_CP046188.1	APERO	exon	226889	227271	.	+	.	transcript_id "TCONS_00000286"; gene_id "XLOC_000097"; exon_number "1";
NZ_CP046188.1	APERO	transcript	226920	227271	.	+	.	transcript_id "TCONS_00000287"; gene_id "XLOC_000097"; oId "srna_2285_lvantisense"; contained_in "TCONS_00000286"; tss_id "TSS180"; num_samples "1";
NZ_CP046188.1	APERO	exon	226920	227271	.	+	.	transcript_id "TCONS_00000287"; gene_id "XLOC_000097"; exon_number "1";
NZ_CP046188.1	APERO	transcript	227840	228289	.	+	.	transcript_id "TCONS_00000288"; gene_id "XLOC_000098"; oId "srna_2291_lvantisense"; contained_in "TCONS_00001116"; tss_id "TSS181"; num_samples "1";
NZ_CP046188.1	APERO	exon	227840	228289	.	+	.	transcript_id "TCONS_00000288"; gene_id "XLOC_000098"; exon_number "1";
NZ_CP046188.1	APERO	transcript	227842	228333	.	+	.	transcript_id "TCONS_00001116"; gene_id "XLOC_000098"; oId "srna_600_adantisense"; tss_id "TSS181"; num_samples "1";
NZ_CP046188.1	APERO	exon	227842	228333	.	+	.	transcript_id "TCONS_00001116"; gene_id "XLOC_000098"; exon_number "1";
NZ_CP046188.1	APERO	transcript	227880	228332	.	+	.	transcript_id "TCONS_00000289"; gene_id "XLOC_000098"; oId "srna_2292_lvantisense"; contained_in "TCONS_00000290"; tss_id "TSS181"; num_samples "1";
NZ_CP046188.1	APERO	exon	227880	228332	.	+	.	transcript_id "TCONS_00000289"; gene_id "XLOC_000098"; exon_number "1";
NZ_CP046188.1	APERO	transcript	227918	228400	.	+	.	transcript_id "TCONS_00000290"; gene_id "XLOC_000098"; oId "srna_2294_lvantisense"; contained_in "TCONS_00001116"; tss_id "TSS181"; num_samples "1";
NZ_CP046188.1	APERO	exon	227918	228400	.	+	.	transcript_id "TCONS_00000290"; gene_id "XLOC_000098"; exon_number "1";
NZ_CP046188.1	APERO	transcript	228006	228463	.	+	.	transcript_id "TCONS_00000291"; gene_id "XLOC_000098"; oId "srna_2295_lvantisense"; contained_in "TCONS_00000290"; tss_id "TSS182"; num_samples "1";
NZ_CP046188.1	APERO	exon	228006	228463	.	+	.	transcript_id "TCONS_00000291"; gene_id "XLOC_000098"; exon_number "1";
NZ_CP046188.1	APERO	transcript	228039	228439	.	+	.	transcript_id "TCONS_00000292"; gene_id "XLOC_000098"; oId "srna_2297_lvantisense"; contained_in "TCONS_00000291"; tss_id "TSS182"; num_samples "1";
NZ_CP046188.1	APERO	exon	228039	228439	.	+	.	transcript_id "TCONS_00000292"; gene_id "XLOC_000098"; exon_number "1";
NZ_CP046188.1	APERO	transcript	228801	229248	.	+	.	transcript_id "TCONS_00000293"; gene_id "XLOC_000099"; oId "srna_2306_lvBetween"; tss_id "TSS183"; num_samples "1";
NZ_CP046188.1	APERO	exon	228801	229248	.	+	.	transcript_id "TCONS_00000293"; gene_id "XLOC_000099"; exon_number "1";
NZ_CP046188.1	APERO	transcript	228893	229159	.	+	.	transcript_id "TCONS_00000294"; gene_id "XLOC_000099"; oId "srna_2307_lvantisense"; contained_in "TCONS_00000293"; tss_id "TSS183"; num_samples "1";
NZ_CP046188.1	APERO	exon	228893	229159	.	+	.	transcript_id "TCONS_00000294"; gene_id "XLOC_000099"; exon_number "1";
NZ_CP046188.1	APERO	transcript	229088	229310	.	+	.	transcript_id "TCONS_00000295"; gene_id "XLOC_000099"; oId "srna_2308_lvantisense"; tss_id "TSS184"; num_samples "1";
NZ_CP046188.1	APERO	exon	229088	229310	.	+	.	transcript_id "TCONS_00000295"; gene_id "XLOC_000099"; exon_number "1";
NZ_CP046188.1	APERO	transcript	233521	233923	.	+	.	transcript_id "TCONS_00000296"; gene_id "XLOC_000100"; oId "srna_2312_lvantisense"; tss_id "TSS185"; num_samples "1";
NZ_CP046188.1	APERO	exon	233521	233923	.	+	.	transcript_id "TCONS_00000296"; gene_id "XLOC_000100"; exon_number "1";
NZ_CP046188.1	APERO	transcript	234591	235026	.	+	.	transcript_id "TCONS_00000297"; gene_id "XLOC_000101"; oId "srna_2318_lvantisense"; tss_id "TSS186"; num_samples "1";
NZ_CP046188.1	APERO	exon	234591	235026	.	+	.	transcript_id "TCONS_00000297"; gene_id "XLOC_000101"; exon_number "1";
NZ_CP046188.1	APERO	transcript	234606	235016	.	+	.	transcript_id "TCONS_00000298"; gene_id "XLOC_000101"; oId "srna_2319_lvantisense"; contained_in "TCONS_00000297"; tss_id "TSS186"; num_samples "1";
NZ_CP046188.1	APERO	exon	234606	235016	.	+	.	transcript_id "TCONS_00000298"; gene_id "XLOC_000101"; exon_number "1";
NZ_CP046188.1	APERO	transcript	234718	235210	.	+	.	transcript_id "TCONS_00000299"; gene_id "XLOC_000101"; oId "srna_2321_lvantisense"; tss_id "TSS187"; num_samples "1";
NZ_CP046188.1	APERO	exon	234718	235210	.	+	.	transcript_id "TCONS_00000299"; gene_id "XLOC_000101"; exon_number "1";
NZ_CP046188.1	APERO	transcript	234739	235178	.	+	.	transcript_id "TCONS_00000300"; gene_id "XLOC_000101"; oId "srna_2322_lvantisense"; contained_in "TCONS_00000299"; tss_id "TSS187"; num_samples "1";
NZ_CP046188.1	APERO	exon	234739	235178	.	+	.	transcript_id "TCONS_00000300"; gene_id "XLOC_000101"; exon_number "1";
NZ_CP046188.1	APERO	transcript	234833	235178	.	+	.	transcript_id "TCONS_00000301"; gene_id "XLOC_000101"; oId "srna_2323_lvantisense"; contained_in "TCONS_00001117"; tss_id "TSS188"; num_samples "1";
NZ_CP046188.1	APERO	exon	234833	235178	.	+	.	transcript_id "TCONS_00000301"; gene_id "XLOC_000101"; exon_number "1";
NZ_CP046188.1	APERO	transcript	234878	235262	.	+	.	transcript_id "TCONS_00001117"; gene_id "XLOC_000101"; oId "srna_620_adantisense"; contained_in "TCONS_00000299"; tss_id "TSS188"; num_samples "1";
NZ_CP046188.1	APERO	exon	234878	235262	.	+	.	transcript_id "TCONS_00001117"; gene_id "XLOC_000101"; exon_number "1";
NZ_CP046188.1	APERO	transcript	234974	235338	.	+	.	transcript_id "TCONS_00001118"; gene_id "XLOC_000101"; oId "srna_621_adantisense"; contained_in "TCONS_00001119"; tss_id "TSS189"; num_samples "1";
NZ_CP046188.1	APERO	exon	234974	235338	.	+	.	transcript_id "TCONS_00001118"; gene_id "XLOC_000101"; exon_number "1";
NZ_CP046188.1	APERO	transcript	235026	235414	.	+	.	transcript_id "TCONS_00001119"; gene_id "XLOC_000101"; oId "srna_622_adantisense"; tss_id "TSS189"; num_samples "1";
NZ_CP046188.1	APERO	exon	235026	235414	.	+	.	transcript_id "TCONS_00001119"; gene_id "XLOC_000101"; exon_number "1";
NZ_CP046188.1	APERO	transcript	235689	236000	.	+	.	transcript_id "TCONS_00000302"; gene_id "XLOC_000102"; oId "srna_2324_lvantisense"; tss_id "TSS190"; num_samples "1";
NZ_CP046188.1	APERO	exon	235689	236000	.	+	.	transcript_id "TCONS_00000302"; gene_id "XLOC_000102"; exon_number "1";
NZ_CP046188.1	APERO	transcript	237472	237874	.	+	.	transcript_id "TCONS_00000303"; gene_id "XLOC_000103"; oId "srna_2337_lvantisense"; tss_id "TSS191"; num_samples "1";
NZ_CP046188.1	APERO	exon	237472	237874	.	+	.	transcript_id "TCONS_00000303"; gene_id "XLOC_000103"; exon_number "1";
NZ_CP046188.1	APERO	transcript	237540	237988	.	+	.	transcript_id "TCONS_00000304"; gene_id "XLOC_000103"; oId "srna_2339_lvantisense"; tss_id "TSS191"; num_samples "1";
NZ_CP046188.1	APERO	exon	237540	237988	.	+	.	transcript_id "TCONS_00000304"; gene_id "XLOC_000103"; exon_number "1";
NZ_CP046188.1	APERO	transcript	237673	237988	.	+	.	transcript_id "TCONS_00000305"; gene_id "XLOC_000103"; oId "srna_2340_lvantisense"; contained_in "TCONS_00000304"; tss_id "TSS192"; num_samples "1";
NZ_CP046188.1	APERO	exon	237673	237988	.	+	.	transcript_id "TCONS_00000305"; gene_id "XLOC_000103"; exon_number "1";
NZ_CP046188.1	APERO	transcript	238026	238470	.	+	.	transcript_id "TCONS_00000306"; gene_id "XLOC_000104"; oId "srna_2343_lvantisense"; tss_id "TSS193"; num_samples "1";
NZ_CP046188.1	APERO	exon	238026	238470	.	+	.	transcript_id "TCONS_00000306"; gene_id "XLOC_000104"; exon_number "1";
NZ_CP046188.1	APERO	transcript	239555	239903	.	+	.	transcript_id "TCONS_00000307"; gene_id "XLOC_000105"; oId "srna_2344_lvBetween"; tss_id "TSS194"; num_samples "1";
NZ_CP046188.1	APERO	exon	239555	239903	.	+	.	transcript_id "TCONS_00000307"; gene_id "XLOC_000105"; exon_number "1";
NZ_CP046188.1	APERO	transcript	240117	240467	.	+	.	transcript_id "TCONS_00000308"; gene_id "XLOC_000106"; oId "srna_2345_lvBetween"; tss_id "TSS195"; num_samples "1";
NZ_CP046188.1	APERO	exon	240117	240467	.	+	.	transcript_id "TCONS_00000308"; gene_id "XLOC_000106"; exon_number "1";
NZ_CP046188.1	APERO	transcript	240189	240467	.	+	.	transcript_id "TCONS_00000309"; gene_id "XLOC_000106"; oId "srna_2346_lvantisense"; contained_in "TCONS_00000308"; tss_id "TSS195"; num_samples "1";
NZ_CP046188.1	APERO	exon	240189	240467	.	+	.	transcript_id "TCONS_00000309"; gene_id "XLOC_000106"; exon_number "1";
NZ_CP046188.1	APERO	transcript	240984	241408	.	+	.	transcript_id "TCONS_00000310"; gene_id "XLOC_000107"; oId "srna_2349_lvantisense"; contained_in "TCONS_00000311"; tss_id "TSS196"; num_samples "1";
NZ_CP046188.1	APERO	exon	240984	241408	.	+	.	transcript_id "TCONS_00000310"; gene_id "XLOC_000107"; exon_number "1";
NZ_CP046188.1	APERO	transcript	241017	241444	.	+	.	transcript_id "TCONS_00000311"; gene_id "XLOC_000107"; oId "srna_2350_lvantisense"; tss_id "TSS196"; num_samples "1";
NZ_CP046188.1	APERO	exon	241017	241444	.	+	.	transcript_id "TCONS_00000311"; gene_id "XLOC_000107"; exon_number "1";
NZ_CP046188.1	APERO	transcript	241476	241953	.	+	.	transcript_id "TCONS_00000312"; gene_id "XLOC_000108"; oId "srna_2351_lvantisense"; tss_id "TSS197"; num_samples "1";
NZ_CP046188.1	APERO	exon	241476	241953	.	+	.	transcript_id "TCONS_00000312"; gene_id "XLOC_000108"; exon_number "1";
NZ_CP046188.1	APERO	transcript	243900	244268	.	+	.	transcript_id "TCONS_00000313"; gene_id "XLOC_000109"; oId "srna_2356_lvBetween"; tss_id "TSS198"; num_samples "1";
NZ_CP046188.1	APERO	exon	243900	244268	.	+	.	transcript_id "TCONS_00000313"; gene_id "XLOC_000109"; exon_number "1";
NZ_CP046188.1	APERO	transcript	244014	244409	.	+	.	transcript_id "TCONS_00000314"; gene_id "XLOC_000109"; oId "srna_2357_lvBetween"; tss_id "TSS199"; num_samples "1";
NZ_CP046188.1	APERO	exon	244014	244409	.	+	.	transcript_id "TCONS_00000314"; gene_id "XLOC_000109"; exon_number "1";
NZ_CP046188.1	APERO	transcript	244034	244424	.	+	.	transcript_id "TCONS_00000315"; gene_id "XLOC_000109"; oId "srna_2358_lvantisense"; contained_in "TCONS_00000314"; tss_id "TSS199"; num_samples "1";
NZ_CP046188.1	APERO	exon	244034	244424	.	+	.	transcript_id "TCONS_00000315"; gene_id "XLOC_000109"; exon_number "1";
NZ_CP046188.1	APERO	transcript	245237	245678	.	+	.	transcript_id "TCONS_00000316"; gene_id "XLOC_000110"; oId "srna_2362_lvBetween"; tss_id "TSS200"; num_samples "1";
NZ_CP046188.1	APERO	exon	245237	245678	.	+	.	transcript_id "TCONS_00000316"; gene_id "XLOC_000110"; exon_number "1";
NZ_CP046188.1	APERO	transcript	245433	245902	.	+	.	transcript_id "TCONS_00000317"; gene_id "XLOC_000110"; oId "srna_2368_lvBetween"; tss_id "TSS201"; num_samples "1";
NZ_CP046188.1	APERO	exon	245433	245902	.	+	.	transcript_id "TCONS_00000317"; gene_id "XLOC_000110"; exon_number "1";
NZ_CP046188.1	APERO	transcript	245714	246077	.	+	.	transcript_id "TCONS_00000318"; gene_id "XLOC_000110"; oId "srna_2371_lvantisense"; tss_id "TSS202"; num_samples "1";
NZ_CP046188.1	APERO	exon	245714	246077	.	+	.	transcript_id "TCONS_00000318"; gene_id "XLOC_000110"; exon_number "1";
NZ_CP046188.1	APERO	transcript	246380	246653	.	+	.	transcript_id "TCONS_00000319"; gene_id "XLOC_000111"; oId "srna_2374_lvantisense"; tss_id "TSS203"; num_samples "1";
NZ_CP046188.1	APERO	exon	246380	246653	.	+	.	transcript_id "TCONS_00000319"; gene_id "XLOC_000111"; exon_number "1";
NZ_CP046188.1	APERO	transcript	246910	247365	.	+	.	transcript_id "TCONS_00000320"; gene_id "XLOC_000112"; oId "srna_2380_lvBetween"; tss_id "TSS204"; num_samples "1";
NZ_CP046188.1	APERO	exon	246910	247365	.	+	.	transcript_id "TCONS_00000320"; gene_id "XLOC_000112"; exon_number "1";
NZ_CP046188.1	APERO	transcript	247011	247498	.	+	.	transcript_id "TCONS_00000321"; gene_id "XLOC_000112"; oId "srna_2382_lvBetween"; contained_in "TCONS_00001120"; tss_id "TSS205"; num_samples "1";
NZ_CP046188.1	APERO	exon	247011	247498	.	+	.	transcript_id "TCONS_00000321"; gene_id "XLOC_000112"; exon_number "1";
NZ_CP046188.1	APERO	transcript	247014	247502	.	+	.	transcript_id "TCONS_00001120"; gene_id "XLOC_000112"; oId "srna_652_adBetween"; tss_id "TSS205"; num_samples "1";
NZ_CP046188.1	APERO	exon	247014	247502	.	+	.	transcript_id "TCONS_00001120"; gene_id "XLOC_000112"; exon_number "1";
NZ_CP046188.1	APERO	transcript	247070	247539	.	+	.	transcript_id "TCONS_00000322"; gene_id "XLOC_000112"; oId "srna_2383_lvBetween"; contained_in "TCONS_00000323"; tss_id "TSS205"; num_samples "1";
NZ_CP046188.1	APERO	exon	247070	247539	.	+	.	transcript_id "TCONS_00000322"; gene_id "XLOC_000112"; exon_number "1";
NZ_CP046188.1	APERO	transcript	247092	247581	.	+	.	transcript_id "TCONS_00000323"; gene_id "XLOC_000112"; oId "srna_2384_lvBetween"; tss_id "TSS205"; num_samples "1";
NZ_CP046188.1	APERO	exon	247092	247581	.	+	.	transcript_id "TCONS_00000323"; gene_id "XLOC_000112"; exon_number "1";
NZ_CP046188.1	APERO	transcript	247154	247604	.	+	.	transcript_id "TCONS_00000324"; gene_id "XLOC_000112"; oId "srna_2385_lvantisense"; contained_in "TCONS_00000323"; tss_id "TSS206"; num_samples "1";
NZ_CP046188.1	APERO	exon	247154	247604	.	+	.	transcript_id "TCONS_00000324"; gene_id "XLOC_000112"; exon_number "1";
NZ_CP046188.1	APERO	transcript	247241	247576	.	+	.	transcript_id "TCONS_00000325"; gene_id "XLOC_000112"; oId "srna_2386_lvantisense"; contained_in "TCONS_00000326"; tss_id "TSS206"; num_samples "1";
NZ_CP046188.1	APERO	exon	247241	247576	.	+	.	transcript_id "TCONS_00000325"; gene_id "XLOC_000112"; exon_number "1";
NZ_CP046188.1	APERO	transcript	247254	247605	.	+	.	transcript_id "TCONS_00000326"; gene_id "XLOC_000112"; oId "srna_2387_lvantisense"; contained_in "TCONS_00000324"; tss_id "TSS206"; num_samples "1";
NZ_CP046188.1	APERO	exon	247254	247605	.	+	.	transcript_id "TCONS_00000326"; gene_id "XLOC_000112"; exon_number "1";
NZ_CP046188.1	APERO	transcript	249015	249437	.	+	.	transcript_id "TCONS_00000327"; gene_id "XLOC_000113"; oId "srna_2405_lvantisense"; contained_in "TCONS_00000328"; tss_id "TSS207"; num_samples "1";
NZ_CP046188.1	APERO	exon	249015	249437	.	+	.	transcript_id "TCONS_00000327"; gene_id "XLOC_000113"; exon_number "1";
NZ_CP046188.1	APERO	transcript	249077	249544	.	+	.	transcript_id "TCONS_00000328"; gene_id "XLOC_000113"; oId "srna_2407_lvantisense"; contained_in "TCONS_00000329"; tss_id "TSS207"; num_samples "1";
NZ_CP046188.1	APERO	exon	249077	249544	.	+	.	transcript_id "TCONS_00000328"; gene_id "XLOC_000113"; exon_number "1";
NZ_CP046188.1	APERO	transcript	249116	249595	.	+	.	transcript_id "TCONS_00000329"; gene_id "XLOC_000113"; oId "srna_2408_lvantisense"; tss_id "TSS208"; num_samples "1";
NZ_CP046188.1	APERO	exon	249116	249595	.	+	.	transcript_id "TCONS_00000329"; gene_id "XLOC_000113"; exon_number "1";
NZ_CP046188.1	APERO	transcript	250104	250538	.	+	.	transcript_id "TCONS_00000330"; gene_id "XLOC_000114"; oId "srna_2423_lvantisense"; tss_id "TSS209"; num_samples "1";
NZ_CP046188.1	APERO	exon	250104	250538	.	+	.	transcript_id "TCONS_00000330"; gene_id "XLOC_000114"; exon_number "1";
NZ_CP046188.1	APERO	transcript	250126	250546	.	+	.	transcript_id "TCONS_00000331"; gene_id "XLOC_000114"; oId "srna_2424_lvantisense"; contained_in "TCONS_00000330"; tss_id "TSS209"; num_samples "1";
NZ_CP046188.1	APERO	exon	250126	250546	.	+	.	transcript_id "TCONS_00000331"; gene_id "XLOC_000114"; exon_number "1";
NZ_CP046188.1	APERO	transcript	250163	250498	.	+	.	transcript_id "TCONS_00000332"; gene_id "XLOC_000114"; oId "srna_2425_lvantisense"; contained_in "TCONS_00000333"; tss_id "TSS209"; num_samples "1";
NZ_CP046188.1	APERO	exon	250163	250498	.	+	.	transcript_id "TCONS_00000332"; gene_id "XLOC_000114"; exon_number "1";
NZ_CP046188.1	APERO	transcript	250192	250578	.	+	.	transcript_id "TCONS_00000333"; gene_id "XLOC_000114"; oId "srna_2426_lvantisense"; contained_in "TCONS_00000331"; tss_id "TSS209"; num_samples "1";
NZ_CP046188.1	APERO	exon	250192	250578	.	+	.	transcript_id "TCONS_00000333"; gene_id "XLOC_000114"; exon_number "1";
NZ_CP046188.1	APERO	transcript	250289	250497	.	+	.	transcript_id "TCONS_00000334"; gene_id "XLOC_000114"; oId "srna_2427_lvantisense"; contained_in "TCONS_00000333"; tss_id "TSS210"; num_samples "1";
NZ_CP046188.1	APERO	exon	250289	250497	.	+	.	transcript_id "TCONS_00000334"; gene_id "XLOC_000114"; exon_number "1";
NZ_CP046188.1	APERO	transcript	251012	251429	.	+	.	transcript_id "TCONS_00000335"; gene_id "XLOC_000115"; oId "srna_2428_lvantisense"; tss_id "TSS211"; num_samples "1";
NZ_CP046188.1	APERO	exon	251012	251429	.	+	.	transcript_id "TCONS_00000335"; gene_id "XLOC_000115"; exon_number "1";
NZ_CP046188.1	APERO	transcript	251160	251629	.	+	.	transcript_id "TCONS_00000336"; gene_id "XLOC_000115"; oId "srna_2429_lvantisense"; tss_id "TSS212"; num_samples "1";
NZ_CP046188.1	APERO	exon	251160	251629	.	+	.	transcript_id "TCONS_00000336"; gene_id "XLOC_000115"; exon_number "1";
NZ_CP046188.1	APERO	transcript	252120	252499	.	+	.	transcript_id "TCONS_00000337"; gene_id "XLOC_000116"; oId "srna_2430_lvantisense"; tss_id "TSS213"; num_samples "1";
NZ_CP046188.1	APERO	exon	252120	252499	.	+	.	transcript_id "TCONS_00000337"; gene_id "XLOC_000116"; exon_number "1";
NZ_CP046188.1	APERO	transcript	252139	252499	.	+	.	transcript_id "TCONS_00000338"; gene_id "XLOC_000116"; oId "srna_2431_lvantisense"; contained_in "TCONS_00000337"; tss_id "TSS213"; num_samples "1";
NZ_CP046188.1	APERO	exon	252139	252499	.	+	.	transcript_id "TCONS_00000338"; gene_id "XLOC_000116"; exon_number "1";
NZ_CP046188.1	APERO	transcript	252181	252488	.	+	.	transcript_id "TCONS_00000339"; gene_id "XLOC_000116"; oId "srna_2432_lvantisense"; contained_in "TCONS_00000338"; tss_id "TSS213"; num_samples "1";
NZ_CP046188.1	APERO	exon	252181	252488	.	+	.	transcript_id "TCONS_00000339"; gene_id "XLOC_000116"; exon_number "1";
NZ_CP046188.1	APERO	transcript	252303	252467	.	+	.	transcript_id "TCONS_00000340"; gene_id "XLOC_000116"; oId "srna_2433_lvBetween"; contained_in "TCONS_00001121"; tss_id "TSS214"; num_samples "1";
NZ_CP046188.1	APERO	exon	252303	252467	.	+	.	transcript_id "TCONS_00000340"; gene_id "XLOC_000116"; exon_number "1";
NZ_CP046188.1	APERO	transcript	252308	252502	.	+	.	transcript_id "TCONS_00001121"; gene_id "XLOC_000116"; oId "srna_669_adBetween"; contained_in "TCONS_00000339"; tss_id "TSS214"; num_samples "1";
NZ_CP046188.1	APERO	exon	252308	252502	.	+	.	transcript_id "TCONS_00001121"; gene_id "XLOC_000116"; exon_number "1";
NZ_CP046188.1	APERO	transcript	252352	252480	.	+	.	transcript_id "TCONS_00000341"; gene_id "XLOC_000116"; oId "srna_2434_lvBetween"; contained_in "TCONS_00001121"; tss_id "TSS214"; num_samples "1";
NZ_CP046188.1	APERO	exon	252352	252480	.	+	.	transcript_id "TCONS_00000341"; gene_id "XLOC_000116"; exon_number "1";
NZ_CP046188.1	APERO	transcript	255406	255809	.	+	.	transcript_id "TCONS_00000342"; gene_id "XLOC_000117"; oId "srna_2454_lvantisense"; tss_id "TSS215"; num_samples "1";
NZ_CP046188.1	APERO	exon	255406	255809	.	+	.	transcript_id "TCONS_00000342"; gene_id "XLOC_000117"; exon_number "1";
NZ_CP046188.1	APERO	transcript	255476	255809	.	+	.	transcript_id "TCONS_00000343"; gene_id "XLOC_000117"; oId "srna_2455_lvantisense"; contained_in "TCONS_00000342"; tss_id "TSS215"; num_samples "1";
NZ_CP046188.1	APERO	exon	255476	255809	.	+	.	transcript_id "TCONS_00000343"; gene_id "XLOC_000117"; exon_number "1";
NZ_CP046188.1	APERO	transcript	255494	255809	.	+	.	transcript_id "TCONS_00000344"; gene_id "XLOC_000117"; oId "srna_2456_lvantisense"; contained_in "TCONS_00001122"; tss_id "TSS215"; num_samples "1";
NZ_CP046188.1	APERO	exon	255494	255809	.	+	.	transcript_id "TCONS_00000344"; gene_id "XLOC_000117"; exon_number "1";
NZ_CP046188.1	APERO	transcript	255541	255884	.	+	.	transcript_id "TCONS_00001122"; gene_id "XLOC_000117"; oId "srna_680_adantisense"; tss_id "TSS216"; num_samples "1";
NZ_CP046188.1	APERO	exon	255541	255884	.	+	.	transcript_id "TCONS_00001122"; gene_id "XLOC_000117"; exon_number "1";
NZ_CP046188.1	APERO	transcript	255542	255809	.	+	.	transcript_id "TCONS_00000345"; gene_id "XLOC_000117"; oId "srna_2457_lvantisense"; contained_in "TCONS_00001122"; tss_id "TSS216"; num_samples "1";
NZ_CP046188.1	APERO	exon	255542	255809	.	+	.	transcript_id "TCONS_00000345"; gene_id "XLOC_000117"; exon_number "1";
NZ_CP046188.1	APERO	transcript	255694	256096	.	+	.	transcript_id "TCONS_00001123"; gene_id "XLOC_000117"; oId "srna_681_adantisense"; tss_id "TSS217"; num_samples "1";
NZ_CP046188.1	APERO	exon	255694	256096	.	+	.	transcript_id "TCONS_00001123"; gene_id "XLOC_000117"; exon_number "1";
NZ_CP046188.1	APERO	transcript	257827	258305	.	+	.	transcript_id "TCONS_00000346"; gene_id "XLOC_000118"; oId "srna_2502_lvantisense"; tss_id "TSS218"; num_samples "1";
NZ_CP046188.1	APERO	exon	257827	258305	.	+	.	transcript_id "TCONS_00000346"; gene_id "XLOC_000118"; exon_number "1";
NZ_CP046188.1	APERO	transcript	257950	258443	.	+	.	transcript_id "TCONS_00000347"; gene_id "XLOC_000118"; oId "srna_2504_lvantisense"; tss_id "TSS219"; num_samples "1";
NZ_CP046188.1	APERO	exon	257950	258443	.	+	.	transcript_id "TCONS_00000347"; gene_id "XLOC_000118"; exon_number "1";
NZ_CP046188.1	APERO	transcript	258036	258487	.	+	.	transcript_id "TCONS_00000348"; gene_id "XLOC_000118"; oId "srna_2507_lvantisense"; contained_in "TCONS_00000347"; tss_id "TSS219"; num_samples "1";
NZ_CP046188.1	APERO	exon	258036	258487	.	+	.	transcript_id "TCONS_00000348"; gene_id "XLOC_000118"; exon_number "1";
NZ_CP046188.1	APERO	transcript	258080	258484	.	+	.	transcript_id "TCONS_00000349"; gene_id "XLOC_000118"; oId "srna_2509_lvantisense"; contained_in "TCONS_00000350"; tss_id "TSS220"; num_samples "1";
NZ_CP046188.1	APERO	exon	258080	258484	.	+	.	transcript_id "TCONS_00000349"; gene_id "XLOC_000118"; exon_number "1";
NZ_CP046188.1	APERO	transcript	258136	258587	.	+	.	transcript_id "TCONS_00000350"; gene_id "XLOC_000118"; oId "srna_2511_lvantisense"; tss_id "TSS220"; num_samples "1";
NZ_CP046188.1	APERO	exon	258136	258587	.	+	.	transcript_id "TCONS_00000350"; gene_id "XLOC_000118"; exon_number "1";
NZ_CP046188.1	APERO	transcript	258177	258608	.	+	.	transcript_id "TCONS_00000351"; gene_id "XLOC_000118"; oId "srna_2512_lvantisense"; contained_in "TCONS_00000350"; tss_id "TSS220"; num_samples "1";
NZ_CP046188.1	APERO	exon	258177	258608	.	+	.	transcript_id "TCONS_00000351"; gene_id "XLOC_000118"; exon_number "1";
NZ_CP046188.1	APERO	transcript	258234	258570	.	+	.	transcript_id "TCONS_00000352"; gene_id "XLOC_000118"; oId "srna_2513_lvantisense"; contained_in "TCONS_00000351"; tss_id "TSS221"; num_samples "1";
NZ_CP046188.1	APERO	exon	258234	258570	.	+	.	transcript_id "TCONS_00000352"; gene_id "XLOC_000118"; exon_number "1";
NZ_CP046188.1	APERO	transcript	258516	258923	.	+	.	transcript_id "TCONS_00000353"; gene_id "XLOC_000118"; oId "srna_2514_lvBetween"; tss_id "TSS222"; num_samples "1";
NZ_CP046188.1	APERO	exon	258516	258923	.	+	.	transcript_id "TCONS_00000353"; gene_id "XLOC_000118"; exon_number "1";
NZ_CP046188.1	APERO	transcript	260857	261109	.	+	.	transcript_id "TCONS_00000354"; gene_id "XLOC_000119"; oId "srna_2534_lvantisense"; tss_id "TSS223"; num_samples "1";
NZ_CP046188.1	APERO	exon	260857	261109	.	+	.	transcript_id "TCONS_00000354"; gene_id "XLOC_000119"; exon_number "1";
NZ_CP046188.1	APERO	transcript	263012	263482	.	+	.	transcript_id "TCONS_00000355"; gene_id "XLOC_000120"; oId "srna_2541_lvBetween"; tss_id "TSS224"; num_samples "1";
NZ_CP046188.1	APERO	exon	263012	263482	.	+	.	transcript_id "TCONS_00000355"; gene_id "XLOC_000120"; exon_number "1";
NZ_CP046188.1	APERO	transcript	263104	263540	.	+	.	transcript_id "TCONS_00000356"; gene_id "XLOC_000120"; oId "srna_2542_lvBetween"; contained_in "TCONS_00000355"; tss_id "TSS224"; num_samples "1";
NZ_CP046188.1	APERO	exon	263104	263540	.	+	.	transcript_id "TCONS_00000356"; gene_id "XLOC_000120"; exon_number "1";
NZ_CP046188.1	APERO	transcript	263372	263528	.	+	.	transcript_id "TCONS_00001124"; gene_id "XLOC_000120"; oId "srna_701_adantisense"; contained_in "TCONS_00000356"; tss_id "TSS225"; num_samples "1";
NZ_CP046188.1	APERO	exon	263372	263528	.	+	.	transcript_id "TCONS_00001124"; gene_id "XLOC_000120"; exon_number "1";
NZ_CP046188.1	APERO	transcript	269251	269538	.	+	.	transcript_id "TCONS_00000357"; gene_id "XLOC_000121"; oId "srna_2646_lvantisense"; tss_id "TSS226"; num_samples "1";
NZ_CP046188.1	APERO	exon	269251	269538	.	+	.	transcript_id "TCONS_00000357"; gene_id "XLOC_000121"; exon_number "1";
NZ_CP046188.1	APERO	transcript	272342	272802	.	+	.	transcript_id "TCONS_00000358"; gene_id "XLOC_000122"; oId "srna_2712_lvantisense"; tss_id "TSS227"; num_samples "1";
NZ_CP046188.1	APERO	exon	272342	272802	.	+	.	transcript_id "TCONS_00000358"; gene_id "XLOC_000122"; exon_number "1";
NZ_CP046188.1	APERO	transcript	273065	273562	.	+	.	transcript_id "TCONS_00000359"; gene_id "XLOC_000123"; oId "srna_2730_lvBetween"; tss_id "TSS228"; num_samples "1";
NZ_CP046188.1	APERO	exon	273065	273562	.	+	.	transcript_id "TCONS_00000359"; gene_id "XLOC_000123"; exon_number "1";
NZ_CP046188.1	APERO	transcript	273370	273866	.	+	.	transcript_id "TCONS_00000360"; gene_id "XLOC_000123"; oId "srna_2736_lvBetween"; tss_id "TSS229"; num_samples "1";
NZ_CP046188.1	APERO	exon	273370	273866	.	+	.	transcript_id "TCONS_00000360"; gene_id "XLOC_000123"; exon_number "1";
NZ_CP046188.1	APERO	transcript	273483	273918	.	+	.	transcript_id "TCONS_00000361"; gene_id "XLOC_000123"; oId "srna_2738_lvBetween"; contained_in "TCONS_00000360"; tss_id "TSS230"; num_samples "1";
NZ_CP046188.1	APERO	exon	273483	273918	.	+	.	transcript_id "TCONS_00000361"; gene_id "XLOC_000123"; exon_number "1";
NZ_CP046188.1	APERO	transcript	273537	273862	.	+	.	transcript_id "TCONS_00000362"; gene_id "XLOC_000123"; oId "srna_2739_lvBetween"; contained_in "TCONS_00000363"; tss_id "TSS230"; num_samples "1";
NZ_CP046188.1	APERO	exon	273537	273862	.	+	.	transcript_id "TCONS_00000362"; gene_id "XLOC_000123"; exon_number "1";
NZ_CP046188.1	APERO	transcript	273558	273960	.	+	.	transcript_id "TCONS_00000363"; gene_id "XLOC_000123"; oId "srna_2740_lvantisense"; contained_in "TCONS_00000361"; tss_id "TSS230"; num_samples "1";
NZ_CP046188.1	APERO	exon	273558	273960	.	+	.	transcript_id "TCONS_00000363"; gene_id "XLOC_000123"; exon_number "1";
NZ_CP046188.1	APERO	transcript	276414	276906	.	+	.	transcript_id "TCONS_00000364"; gene_id "XLOC_000124"; oId "srna_2796_lvantisense"; tss_id "TSS231"; num_samples "1";
NZ_CP046188.1	APERO	exon	276414	276906	.	+	.	transcript_id "TCONS_00000364"; gene_id "XLOC_000124"; exon_number "1";
NZ_CP046188.1	APERO	transcript	276644	277065	.	+	.	transcript_id "TCONS_00000365"; gene_id "XLOC_000124"; oId "srna_2800_lvantisense"; contained_in "TCONS_00001125"; tss_id "TSS232"; num_samples "1";
NZ_CP046188.1	APERO	exon	276644	277065	.	+	.	transcript_id "TCONS_00000365"; gene_id "XLOC_000124"; exon_number "1";
NZ_CP046188.1	APERO	transcript	276644	277128	.	+	.	transcript_id "TCONS_00001125"; gene_id "XLOC_000124"; oId "srna_726_adantisense"; tss_id "TSS232"; num_samples "1";
NZ_CP046188.1	APERO	exon	276644	277128	.	+	.	transcript_id "TCONS_00001125"; gene_id "XLOC_000124"; exon_number "1";
NZ_CP046188.1	APERO	transcript	276737	277114	.	+	.	transcript_id "TCONS_00000366"; gene_id "XLOC_000124"; oId "srna_2802_lvantisense"; contained_in "TCONS_00001125"; tss_id "TSS232"; num_samples "1";
NZ_CP046188.1	APERO	exon	276737	277114	.	+	.	transcript_id "TCONS_00000366"; gene_id "XLOC_000124"; exon_number "1";
NZ_CP046188.1	APERO	transcript	276751	276956	.	+	.	transcript_id "TCONS_00000367"; gene_id "XLOC_000124"; oId "srna_2803_lvantisense"; contained_in "TCONS_00000366"; tss_id "TSS233"; num_samples "1";
NZ_CP046188.1	APERO	exon	276751	276956	.	+	.	transcript_id "TCONS_00000367"; gene_id "XLOC_000124"; exon_number "1";
NZ_CP046188.1	APERO	transcript	278181	278670	.	+	.	transcript_id "TCONS_00000368"; gene_id "XLOC_000125"; oId "srna_2824_lvantisense"; tss_id "TSS234"; num_samples "1";
NZ_CP046188.1	APERO	exon	278181	278670	.	+	.	transcript_id "TCONS_00000368"; gene_id "XLOC_000125"; exon_number "1";
NZ_CP046188.1	APERO	transcript	278236	278703	.	+	.	transcript_id "TCONS_00000369"; gene_id "XLOC_000125"; oId "srna_2825_lvantisense"; contained_in "TCONS_00000368"; tss_id "TSS234"; num_samples "1";
NZ_CP046188.1	APERO	exon	278236	278703	.	+	.	transcript_id "TCONS_00000369"; gene_id "XLOC_000125"; exon_number "1";
NZ_CP046188.1	APERO	transcript	278408	278837	.	+	.	transcript_id "TCONS_00000370"; gene_id "XLOC_000125"; oId "srna_2830_lvantisense"; contained_in "TCONS_00000371"; tss_id "TSS235"; num_samples "1";
NZ_CP046188.1	APERO	exon	278408	278837	.	+	.	transcript_id "TCONS_00000370"; gene_id "XLOC_000125"; exon_number "1";
NZ_CP046188.1	APERO	transcript	278443	278872	.	+	.	transcript_id "TCONS_00000371"; gene_id "XLOC_000125"; oId "srna_2832_lvantisense"; tss_id "TSS235"; num_samples "1";
NZ_CP046188.1	APERO	exon	278443	278872	.	+	.	transcript_id "TCONS_00000371"; gene_id "XLOC_000125"; exon_number "1";
NZ_CP046188.1	APERO	transcript	278464	278832	.	+	.	transcript_id "TCONS_00000372"; gene_id "XLOC_000125"; oId "srna_2833_lvBetween"; contained_in "TCONS_00000371"; tss_id "TSS235"; num_samples "1";
NZ_CP046188.1	APERO	exon	278464	278832	.	+	.	transcript_id "TCONS_00000372"; gene_id "XLOC_000125"; exon_number "1";
NZ_CP046188.1	APERO	transcript	278484	278832	.	+	.	transcript_id "TCONS_00000373"; gene_id "XLOC_000125"; oId "srna_2834_lvBetween"; contained_in "TCONS_00000372"; tss_id "TSS235"; num_samples "1";
NZ_CP046188.1	APERO	exon	278484	278832	.	+	.	transcript_id "TCONS_00000373"; gene_id "XLOC_000125"; exon_number "1";
NZ_CP046188.1	APERO	transcript	278589	278865	.	+	.	transcript_id "TCONS_00000374"; gene_id "XLOC_000125"; oId "srna_2835_lvBetween"; contained_in "TCONS_00000373"; tss_id "TSS236"; num_samples "1";
NZ_CP046188.1	APERO	exon	278589	278865	.	+	.	transcript_id "TCONS_00000374"; gene_id "XLOC_000125"; exon_number "1";
NZ_CP046188.1	APERO	transcript	278633	278877	.	+	.	transcript_id "TCONS_00000375"; gene_id "XLOC_000125"; oId "srna_2838_lvBetween"; contained_in "TCONS_00000374"; tss_id "TSS236"; num_samples "1";
NZ_CP046188.1	APERO	exon	278633	278877	.	+	.	transcript_id "TCONS_00000375"; gene_id "XLOC_000125"; exon_number "1";
NZ_CP046188.1	APERO	transcript	278668	278865	.	+	.	transcript_id "TCONS_00000376"; gene_id "XLOC_000125"; oId "srna_2839_lvBetween"; contained_in "TCONS_00000375"; tss_id "TSS236"; num_samples "1";
NZ_CP046188.1	APERO	exon	278668	278865	.	+	.	transcript_id "TCONS_00000376"; gene_id "XLOC_000125"; exon_number "1";
NZ_CP046188.1	APERO	transcript	278710	279146	.	+	.	transcript_id "TCONS_00000377"; gene_id "XLOC_000125"; oId "srna_2840_lvBetween"; tss_id "TSS237"; num_samples "1";
NZ_CP046188.1	APERO	exon	278710	279146	.	+	.	transcript_id "TCONS_00000377"; gene_id "XLOC_000125"; exon_number "1";
NZ_CP046188.1	APERO	transcript	278735	278890	.	+	.	transcript_id "TCONS_00000378"; gene_id "XLOC_000125"; oId "srna_2841_lvBetween"; contained_in "TCONS_00000377"; tss_id "TSS237"; num_samples "1";
NZ_CP046188.1	APERO	exon	278735	278890	.	+	.	transcript_id "TCONS_00000378"; gene_id "XLOC_000125"; exon_number "1";
NZ_CP046188.1	APERO	transcript	288556	289046	.	+	.	transcript_id "TCONS_00000379"; gene_id "XLOC_000126"; oId "srna_2902_lvantisense"; tss_id "TSS238"; num_samples "1";
NZ_CP046188.1	APERO	exon	288556	289046	.	+	.	transcript_id "TCONS_00000379"; gene_id "XLOC_000126"; exon_number "1";
NZ_CP046188.1	APERO	transcript	289477	289970	.	+	.	transcript_id "TCONS_00000380"; gene_id "XLOC_000127"; oId "srna_2932_lvantisense"; tss_id "TSS239"; num_samples "1";
NZ_CP046188.1	APERO	exon	289477	289970	.	+	.	transcript_id "TCONS_00000380"; gene_id "XLOC_000127"; exon_number "1";
NZ_CP046188.1	APERO	transcript	289504	289950	.	+	.	transcript_id "TCONS_00000381"; gene_id "XLOC_000127"; oId "srna_2933_lvantisense"; contained_in "TCONS_00001126"; tss_id "TSS239"; num_samples "1";
NZ_CP046188.1	APERO	exon	289504	289950	.	+	.	transcript_id "TCONS_00000381"; gene_id "XLOC_000127"; exon_number "1";
NZ_CP046188.1	APERO	transcript	289535	289974	.	+	.	transcript_id "TCONS_00000382"; gene_id "XLOC_000127"; oId "srna_2934_lvantisense"; contained_in "TCONS_00001126"; tss_id "TSS239"; num_samples "1";
NZ_CP046188.1	APERO	exon	289535	289974	.	+	.	transcript_id "TCONS_00000382"; gene_id "XLOC_000127"; exon_number "1";
NZ_CP046188.1	APERO	transcript	289566	290062	.	+	.	transcript_id "TCONS_00001126"; gene_id "XLOC_000127"; oId "srna_756_adantisense"; contained_in "TCONS_00000383"; tss_id "TSS239"; num_samples "1";
NZ_CP046188.1	APERO	exon	289566	290062	.	+	.	transcript_id "TCONS_00001126"; gene_id "XLOC_000127"; exon_number "1";
NZ_CP046188.1	APERO	transcript	289566	290062	.	+	.	transcript_id "TCONS_00000383"; gene_id "XLOC_000127"; oId "srna_2935_lvantisense"; tss_id "TSS239"; num_samples "1";
NZ_CP046188.1	APERO	exon	289566	290062	.	+	.	transcript_id "TCONS_00000383"; gene_id "XLOC_000127"; exon_number "1";
NZ_CP046188.1	APERO	transcript	289588	290078	.	+	.	transcript_id "TCONS_00001127"; gene_id "XLOC_000127"; oId "srna_757_adantisense"; contained_in "TCONS_00000383"; tss_id "TSS240"; num_samples "1";
NZ_CP046188.1	APERO	exon	289588	290078	.	+	.	transcript_id "TCONS_00001127"; gene_id "XLOC_000127"; exon_number "1";
NZ_CP046188.1	APERO	transcript	289592	290029	.	+	.	transcript_id "TCONS_00000384"; gene_id "XLOC_000127"; oId "srna_2936_lvantisense"; contained_in "TCONS_00000385"; tss_id "TSS240"; num_samples "1";
NZ_CP046188.1	APERO	exon	289592	290029	.	+	.	transcript_id "TCONS_00000384"; gene_id "XLOC_000127"; exon_number "1";
NZ_CP046188.1	APERO	transcript	289619	290061	.	+	.	transcript_id "TCONS_00000385"; gene_id "XLOC_000127"; oId "srna_2937_lvantisense"; contained_in "TCONS_00001127"; tss_id "TSS240"; num_samples "1";
NZ_CP046188.1	APERO	exon	289619	290061	.	+	.	transcript_id "TCONS_00000385"; gene_id "XLOC_000127"; exon_number "1";
NZ_CP046188.1	APERO	transcript	289648	290018	.	+	.	transcript_id "TCONS_00000386"; gene_id "XLOC_000127"; oId "srna_2938_lvantisense"; contained_in "TCONS_00000385"; tss_id "TSS240"; num_samples "1";
NZ_CP046188.1	APERO	exon	289648	290018	.	+	.	transcript_id "TCONS_00000386"; gene_id "XLOC_000127"; exon_number "1";
NZ_CP046188.1	APERO	transcript	291037	291471	.	+	.	transcript_id "TCONS_00000387"; gene_id "XLOC_000128"; oId "srna_2955_lvantisense"; contained_in "TCONS_00000388"; tss_id "TSS241"; num_samples "1";
NZ_CP046188.1	APERO	exon	291037	291471	.	+	.	transcript_id "TCONS_00000387"; gene_id "XLOC_000128"; exon_number "1";
NZ_CP046188.1	APERO	transcript	291076	291562	.	+	.	transcript_id "TCONS_00000388"; gene_id "XLOC_000128"; oId "srna_2957_lvantisense"; tss_id "TSS241"; num_samples "1";
NZ_CP046188.1	APERO	exon	291076	291562	.	+	.	transcript_id "TCONS_00000388"; gene_id "XLOC_000128"; exon_number "1";
NZ_CP046188.1	APERO	transcript	291200	291699	.	+	.	transcript_id "TCONS_00000389"; gene_id "XLOC_000128"; oId "srna_2961_lvantisense"; tss_id "TSS242"; num_samples "1";
NZ_CP046188.1	APERO	exon	291200	291699	.	+	.	transcript_id "TCONS_00000389"; gene_id "XLOC_000128"; exon_number "1";
NZ_CP046188.1	APERO	transcript	291406	291814	.	+	.	transcript_id "TCONS_00000390"; gene_id "XLOC_000128"; oId "srna_2962_lvantisense"; tss_id "TSS243"; num_samples "1";
NZ_CP046188.1	APERO	exon	291406	291814	.	+	.	transcript_id "TCONS_00000390"; gene_id "XLOC_000128"; exon_number "1";
NZ_CP046188.1	APERO	transcript	291639	291831	.	+	.	transcript_id "TCONS_00000391"; gene_id "XLOC_000128"; oId "srna_2963_lvBetween"; contained_in "TCONS_00000390"; tss_id "TSS244"; num_samples "1";
NZ_CP046188.1	APERO	exon	291639	291831	.	+	.	transcript_id "TCONS_00000391"; gene_id "XLOC_000128"; exon_number "1";
NZ_CP046188.1	APERO	transcript	292138	292582	.	+	.	transcript_id "TCONS_00000392"; gene_id "XLOC_000129"; oId "srna_2970_lvantisense"; tss_id "TSS245"; num_samples "1";
NZ_CP046188.1	APERO	exon	292138	292582	.	+	.	transcript_id "TCONS_00000392"; gene_id "XLOC_000129"; exon_number "1";
NZ_CP046188.1	APERO	transcript	292206	292620	.	+	.	transcript_id "TCONS_00000393"; gene_id "XLOC_000129"; oId "srna_2972_lvantisense"; contained_in "TCONS_00000392"; tss_id "TSS245"; num_samples "1";
NZ_CP046188.1	APERO	exon	292206	292620	.	+	.	transcript_id "TCONS_00000393"; gene_id "XLOC_000129"; exon_number "1";
NZ_CP046188.1	APERO	transcript	293020	293484	.	+	.	transcript_id "TCONS_00000394"; gene_id "XLOC_000130"; oId "srna_2984_lvantisense"; tss_id "TSS246"; num_samples "1";
NZ_CP046188.1	APERO	exon	293020	293484	.	+	.	transcript_id "TCONS_00000394"; gene_id "XLOC_000130"; exon_number "1";
NZ_CP046188.1	APERO	transcript	293036	293455	.	+	.	transcript_id "TCONS_00000395"; gene_id "XLOC_000130"; oId "srna_2985_lvantisense"; contained_in "TCONS_00000394"; tss_id "TSS246"; num_samples "1";
NZ_CP046188.1	APERO	exon	293036	293455	.	+	.	transcript_id "TCONS_00000395"; gene_id "XLOC_000130"; exon_number "1";
NZ_CP046188.1	APERO	transcript	293240	293726	.	+	.	transcript_id "TCONS_00001128"; gene_id "XLOC_000130"; oId "srna_766_adantisense"; tss_id "TSS247"; num_samples "1";
NZ_CP046188.1	APERO	exon	293240	293726	.	+	.	transcript_id "TCONS_00001128"; gene_id "XLOC_000130"; exon_number "1";
NZ_CP046188.1	APERO	transcript	293916	294388	.	+	.	transcript_id "TCONS_00000396"; gene_id "XLOC_000131"; oId "srna_2988_lvBetween"; tss_id "TSS248"; num_samples "1";
NZ_CP046188.1	APERO	exon	293916	294388	.	+	.	transcript_id "TCONS_00000396"; gene_id "XLOC_000131"; exon_number "1";
NZ_CP046188.1	APERO	transcript	294087	294438	.	+	.	transcript_id "TCONS_00000397"; gene_id "XLOC_000131"; oId "srna_2992_lvantisense"; contained_in "TCONS_00000396"; tss_id "TSS249"; num_samples "1";
NZ_CP046188.1	APERO	exon	294087	294438	.	+	.	transcript_id "TCONS_00000397"; gene_id "XLOC_000131"; exon_number "1";
NZ_CP046188.1	APERO	transcript	294176	294583	.	+	.	transcript_id "TCONS_00000398"; gene_id "XLOC_000131"; oId "srna_2993_lvantisense"; tss_id "TSS249"; num_samples "1";
NZ_CP046188.1	APERO	exon	294176	294583	.	+	.	transcript_id "TCONS_00000398"; gene_id "XLOC_000131"; exon_number "1";
NZ_CP046188.1	APERO	transcript	294684	295168	.	+	.	transcript_id "TCONS_00000399"; gene_id "XLOC_000132"; oId "srna_2995_lvantisense"; contained_in "TCONS_00000400"; tss_id "TSS250"; num_samples "1";
NZ_CP046188.1	APERO	exon	294684	295168	.	+	.	transcript_id "TCONS_00000399"; gene_id "XLOC_000132"; exon_number "1";
NZ_CP046188.1	APERO	transcript	294724	295214	.	+	.	transcript_id "TCONS_00000400"; gene_id "XLOC_000132"; oId "srna_2996_lvantisense"; tss_id "TSS250"; num_samples "1";
NZ_CP046188.1	APERO	exon	294724	295214	.	+	.	transcript_id "TCONS_00000400"; gene_id "XLOC_000132"; exon_number "1";
NZ_CP046188.1	APERO	transcript	294823	295116	.	+	.	transcript_id "TCONS_00000401"; gene_id "XLOC_000132"; oId "srna_2997_lvantisense"; contained_in "TCONS_00000402"; tss_id "TSS251"; num_samples "1";
NZ_CP046188.1	APERO	exon	294823	295116	.	+	.	transcript_id "TCONS_00000401"; gene_id "XLOC_000132"; exon_number "1";
NZ_CP046188.1	APERO	transcript	294853	295214	.	+	.	transcript_id "TCONS_00000402"; gene_id "XLOC_000132"; oId "srna_2998_lvantisense"; contained_in "TCONS_00000400"; tss_id "TSS251"; num_samples "1";
NZ_CP046188.1	APERO	exon	294853	295214	.	+	.	transcript_id "TCONS_00000402"; gene_id "XLOC_000132"; exon_number "1";
NZ_CP046188.1	APERO	transcript	296137	296493	.	+	.	transcript_id "TCONS_00000403"; gene_id "XLOC_000133"; oId "srna_2999_lvantisense"; tss_id "TSS252"; num_samples "1";
NZ_CP046188.1	APERO	exon	296137	296493	.	+	.	transcript_id "TCONS_00000403"; gene_id "XLOC_000133"; exon_number "1";
NZ_CP046188.1	APERO	transcript	297793	298122	.	+	.	transcript_id "TCONS_00000404"; gene_id "XLOC_000134"; oId "srna_3009_lvantisense"; contained_in "TCONS_00000405"; tss_id "TSS253"; num_samples "1";
NZ_CP046188.1	APERO	exon	297793	298122	.	+	.	transcript_id "TCONS_00000404"; gene_id "XLOC_000134"; exon_number "1";
NZ_CP046188.1	APERO	transcript	297807	298299	.	+	.	transcript_id "TCONS_00000405"; gene_id "XLOC_000134"; oId "srna_3010_lvantisense"; tss_id "TSS253"; num_samples "1";
NZ_CP046188.1	APERO	exon	297807	298299	.	+	.	transcript_id "TCONS_00000405"; gene_id "XLOC_000134"; exon_number "1";
NZ_CP046188.1	APERO	transcript	298905	299362	.	+	.	transcript_id "TCONS_00000406"; gene_id "XLOC_000135"; oId "srna_3017_lvantisense"; tss_id "TSS254"; num_samples "1";
NZ_CP046188.1	APERO	exon	298905	299362	.	+	.	transcript_id "TCONS_00000406"; gene_id "XLOC_000135"; exon_number "1";
NZ_CP046188.1	APERO	transcript	298940	299339	.	+	.	transcript_id "TCONS_00000407"; gene_id "XLOC_000135"; oId "srna_3018_lvantisense"; contained_in "TCONS_00000406"; tss_id "TSS254"; num_samples "1";
NZ_CP046188.1	APERO	exon	298940	299339	.	+	.	transcript_id "TCONS_00000407"; gene_id "XLOC_000135"; exon_number "1";
NZ_CP046188.1	APERO	transcript	298966	299362	.	+	.	transcript_id "TCONS_00000408"; gene_id "XLOC_000135"; oId "srna_3019_lvantisense"; contained_in "TCONS_00000407"; tss_id "TSS254"; num_samples "1";
NZ_CP046188.1	APERO	exon	298966	299362	.	+	.	transcript_id "TCONS_00000408"; gene_id "XLOC_000135"; exon_number "1";
NZ_CP046188.1	APERO	transcript	299043	299336	.	+	.	transcript_id "TCONS_00000409"; gene_id "XLOC_000135"; oId "srna_3020_lvantisense"; contained_in "TCONS_00000408"; tss_id "TSS255"; num_samples "1";
NZ_CP046188.1	APERO	exon	299043	299336	.	+	.	transcript_id "TCONS_00000409"; gene_id "XLOC_000135"; exon_number "1";
NZ_CP046188.1	APERO	transcript	299166	299516	.	+	.	transcript_id "TCONS_00000410"; gene_id "XLOC_000135"; oId "srna_3021_lvantisense"; tss_id "TSS256"; num_samples "1";
NZ_CP046188.1	APERO	exon	299166	299516	.	+	.	transcript_id "TCONS_00000410"; gene_id "XLOC_000135"; exon_number "1";
NZ_CP046188.1	APERO	transcript	301094	301588	.	+	.	transcript_id "TCONS_00000411"; gene_id "XLOC_000136"; oId "srna_3032_lvantisense"; tss_id "TSS257"; num_samples "1";
NZ_CP046188.1	APERO	exon	301094	301588	.	+	.	transcript_id "TCONS_00000411"; gene_id "XLOC_000136"; exon_number "1";
NZ_CP046188.1	APERO	transcript	301232	301578	.	+	.	transcript_id "TCONS_00000412"; gene_id "XLOC_000136"; oId "srna_3033_lvantisense"; contained_in "TCONS_00000411"; tss_id "TSS258"; num_samples "1";
NZ_CP046188.1	APERO	exon	301232	301578	.	+	.	transcript_id "TCONS_00000412"; gene_id "XLOC_000136"; exon_number "1";
NZ_CP046188.1	APERO	transcript	301250	301584	.	+	.	transcript_id "TCONS_00000413"; gene_id "XLOC_000136"; oId "srna_3034_lvantisense"; contained_in "TCONS_00000412"; tss_id "TSS258"; num_samples "1";
NZ_CP046188.1	APERO	exon	301250	301584	.	+	.	transcript_id "TCONS_00000413"; gene_id "XLOC_000136"; exon_number "1";
NZ_CP046188.1	APERO	transcript	303486	303935	.	+	.	transcript_id "TCONS_00000414"; gene_id "XLOC_000137"; oId "srna_3051_lvantisense"; tss_id "TSS259"; num_samples "1";
NZ_CP046188.1	APERO	exon	303486	303935	.	+	.	transcript_id "TCONS_00000414"; gene_id "XLOC_000137"; exon_number "1";
NZ_CP046188.1	APERO	transcript	303572	303897	.	+	.	transcript_id "TCONS_00000415"; gene_id "XLOC_000137"; oId "srna_3052_lvantisense"; contained_in "TCONS_00000414"; tss_id "TSS259"; num_samples "1";
NZ_CP046188.1	APERO	exon	303572	303897	.	+	.	transcript_id "TCONS_00000415"; gene_id "XLOC_000137"; exon_number "1";
NZ_CP046188.1	APERO	transcript	303648	304106	.	+	.	transcript_id "TCONS_00000416"; gene_id "XLOC_000137"; oId "srna_3054_lvantisense"; tss_id "TSS260"; num_samples "1";
NZ_CP046188.1	APERO	exon	303648	304106	.	+	.	transcript_id "TCONS_00000416"; gene_id "XLOC_000137"; exon_number "1";
NZ_CP046188.1	APERO	transcript	303682	304106	.	+	.	transcript_id "TCONS_00000417"; gene_id "XLOC_000137"; oId "srna_3055_lvantisense"; contained_in "TCONS_00000416"; tss_id "TSS260"; num_samples "1";
NZ_CP046188.1	APERO	exon	303682	304106	.	+	.	transcript_id "TCONS_00000417"; gene_id "XLOC_000137"; exon_number "1";
NZ_CP046188.1	APERO	transcript	303730	304067	.	+	.	transcript_id "TCONS_00000418"; gene_id "XLOC_000137"; oId "srna_3056_lvantisense"; contained_in "TCONS_00000417"; tss_id "TSS260"; num_samples "1";
NZ_CP046188.1	APERO	exon	303730	304067	.	+	.	transcript_id "TCONS_00000418"; gene_id "XLOC_000137"; exon_number "1";
NZ_CP046188.1	APERO	transcript	303818	304246	.	+	.	transcript_id "TCONS_00001129"; gene_id "XLOC_000137"; oId "srna_788_adantisense"; tss_id "TSS261"; num_samples "1";
NZ_CP046188.1	APERO	exon	303818	304246	.	+	.	transcript_id "TCONS_00001129"; gene_id "XLOC_000137"; exon_number "1";
NZ_CP046188.1	APERO	transcript	304025	304210	.	+	.	transcript_id "TCONS_00000419"; gene_id "XLOC_000137"; oId "srna_3057_lvBetween"; contained_in "TCONS_00001129"; tss_id "TSS262"; num_samples "1";
NZ_CP046188.1	APERO	exon	304025	304210	.	+	.	transcript_id "TCONS_00000419"; gene_id "XLOC_000137"; exon_number "1";
NZ_CP046188.1	APERO	transcript	304425	304737	.	+	.	transcript_id "TCONS_00000420"; gene_id "XLOC_000138"; oId "srna_3058_lvantisense"; tss_id "TSS263"; num_samples "1";
NZ_CP046188.1	APERO	exon	304425	304737	.	+	.	transcript_id "TCONS_00000420"; gene_id "XLOC_000138"; exon_number "1";
NZ_CP046188.1	APERO	transcript	307774	308264	.	+	.	transcript_id "TCONS_00000421"; gene_id "XLOC_000139"; oId "srna_3078_lvantisense"; tss_id "TSS264"; num_samples "1";
NZ_CP046188.1	APERO	exon	307774	308264	.	+	.	transcript_id "TCONS_00000421"; gene_id "XLOC_000139"; exon_number "1";
NZ_CP046188.1	APERO	transcript	307802	308290	.	+	.	transcript_id "TCONS_00000422"; gene_id "XLOC_000139"; oId "srna_3079_lvantisense"; contained_in "TCONS_00000421"; tss_id "TSS264"; num_samples "1";
NZ_CP046188.1	APERO	exon	307802	308290	.	+	.	transcript_id "TCONS_00000422"; gene_id "XLOC_000139"; exon_number "1";
NZ_CP046188.1	APERO	transcript	307850	308290	.	+	.	transcript_id "TCONS_00000423"; gene_id "XLOC_000139"; oId "srna_3080_lvantisense"; contained_in "TCONS_00000422"; tss_id "TSS264"; num_samples "1";
NZ_CP046188.1	APERO	exon	307850	308290	.	+	.	transcript_id "TCONS_00000423"; gene_id "XLOC_000139"; exon_number "1";
NZ_CP046188.1	APERO	transcript	307872	308305	.	+	.	transcript_id "TCONS_00000424"; gene_id "XLOC_000139"; oId "srna_3081_lvantisense"; contained_in "TCONS_00000423"; tss_id "TSS264"; num_samples "1";
NZ_CP046188.1	APERO	exon	307872	308305	.	+	.	transcript_id "TCONS_00000424"; gene_id "XLOC_000139"; exon_number "1";
NZ_CP046188.1	APERO	transcript	307933	308254	.	+	.	transcript_id "TCONS_00000425"; gene_id "XLOC_000139"; oId "srna_3082_lvantisense"; contained_in "TCONS_00000424"; tss_id "TSS265"; num_samples "1";
NZ_CP046188.1	APERO	exon	307933	308254	.	+	.	transcript_id "TCONS_00000425"; gene_id "XLOC_000139"; exon_number "1";
NZ_CP046188.1	APERO	transcript	307991	308290	.	+	.	transcript_id "TCONS_00000426"; gene_id "XLOC_000139"; oId "srna_3083_lvantisense"; contained_in "TCONS_00000425"; tss_id "TSS265"; num_samples "1";
NZ_CP046188.1	APERO	exon	307991	308290	.	+	.	transcript_id "TCONS_00000426"; gene_id "XLOC_000139"; exon_number "1";
NZ_CP046188.1	APERO	transcript	308007	308183	.	+	.	transcript_id "TCONS_00000427"; gene_id "XLOC_000139"; oId "srna_3084_lvantisense"; contained_in "TCONS_00000426"; tss_id "TSS265"; num_samples "1";
NZ_CP046188.1	APERO	exon	308007	308183	.	+	.	transcript_id "TCONS_00000427"; gene_id "XLOC_000139"; exon_number "1";
NZ_CP046188.1	APERO	transcript	308092	308249	.	+	.	transcript_id "TCONS_00000428"; gene_id "XLOC_000139"; oId "srna_3085_lvantisense"; contained_in "TCONS_00000426"; tss_id "TSS266"; num_samples "1";
NZ_CP046188.1	APERO	exon	308092	308249	.	+	.	transcript_id "TCONS_00000428"; gene_id "XLOC_000139"; exon_number "1";
NZ_CP046188.1	APERO	transcript	309508	309995	.	+	.	transcript_id "TCONS_00000429"; gene_id "XLOC_000140"; oId "srna_3101_lvantisense"; tss_id "TSS267"; num_samples "1";
NZ_CP046188.1	APERO	exon	309508	309995	.	+	.	transcript_id "TCONS_00000429"; gene_id "XLOC_000140"; exon_number "1";
NZ_CP046188.1	APERO	transcript	309561	310037	.	+	.	transcript_id "TCONS_00000430"; gene_id "XLOC_000140"; oId "srna_3102_lvantisense"; contained_in "TCONS_00000429"; tss_id "TSS267"; num_samples "1";
NZ_CP046188.1	APERO	exon	309561	310037	.	+	.	transcript_id "TCONS_00000430"; gene_id "XLOC_000140"; exon_number "1";
NZ_CP046188.1	APERO	transcript	309601	309948	.	+	.	transcript_id "TCONS_00000431"; gene_id "XLOC_000140"; oId "srna_3103_lvantisense"; contained_in "TCONS_00000430"; tss_id "TSS267"; num_samples "1";
NZ_CP046188.1	APERO	exon	309601	309948	.	+	.	transcript_id "TCONS_00000431"; gene_id "XLOC_000140"; exon_number "1";
NZ_CP046188.1	APERO	transcript	310755	311227	.	+	.	transcript_id "TCONS_00000432"; gene_id "XLOC_000141"; oId "srna_3115_lvBetween"; tss_id "TSS268"; num_samples "1";
NZ_CP046188.1	APERO	exon	310755	311227	.	+	.	transcript_id "TCONS_00000432"; gene_id "XLOC_000141"; exon_number "1";
NZ_CP046188.1	APERO	transcript	310839	311227	.	+	.	transcript_id "TCONS_00000433"; gene_id "XLOC_000141"; oId "srna_3116_lvBetween"; contained_in "TCONS_00000432"; tss_id "TSS268"; num_samples "1";
NZ_CP046188.1	APERO	exon	310839	311227	.	+	.	transcript_id "TCONS_00000433"; gene_id "XLOC_000141"; exon_number "1";
NZ_CP046188.1	APERO	transcript	312758	313248	.	+	.	transcript_id "TCONS_00000434"; gene_id "XLOC_000142"; oId "srna_3145_lvantisense"; tss_id "TSS269"; num_samples "1";
NZ_CP046188.1	APERO	exon	312758	313248	.	+	.	transcript_id "TCONS_00000434"; gene_id "XLOC_000142"; exon_number "1";
NZ_CP046188.1	APERO	transcript	312974	313413	.	+	.	transcript_id "TCONS_00000435"; gene_id "XLOC_000142"; oId "srna_3150_lvantisense"; tss_id "TSS270"; num_samples "1";
NZ_CP046188.1	APERO	exon	312974	313413	.	+	.	transcript_id "TCONS_00000435"; gene_id "XLOC_000142"; exon_number "1";
NZ_CP046188.1	APERO	transcript	312996	313422	.	+	.	transcript_id "TCONS_00000436"; gene_id "XLOC_000142"; oId "srna_3151_lvantisense"; contained_in "TCONS_00000435"; tss_id "TSS270"; num_samples "1";
NZ_CP046188.1	APERO	exon	312996	313422	.	+	.	transcript_id "TCONS_00000436"; gene_id "XLOC_000142"; exon_number "1";
NZ_CP046188.1	APERO	transcript	313064	313535	.	+	.	transcript_id "TCONS_00000437"; gene_id "XLOC_000142"; oId "srna_3152_lvantisense"; tss_id "TSS270"; num_samples "1";
NZ_CP046188.1	APERO	exon	313064	313535	.	+	.	transcript_id "TCONS_00000437"; gene_id "XLOC_000142"; exon_number "1";
NZ_CP046188.1	APERO	transcript	313120	313447	.	+	.	transcript_id "TCONS_00000438"; gene_id "XLOC_000142"; oId "srna_3153_lvantisense"; contained_in "TCONS_00000437"; tss_id "TSS271"; num_samples "1";
NZ_CP046188.1	APERO	exon	313120	313447	.	+	.	transcript_id "TCONS_00000438"; gene_id "XLOC_000142"; exon_number "1";
NZ_CP046188.1	APERO	transcript	313138	313444	.	+	.	transcript_id "TCONS_00000439"; gene_id "XLOC_000142"; oId "srna_3154_lvantisense"; contained_in "TCONS_00000438"; tss_id "TSS271"; num_samples "1";
NZ_CP046188.1	APERO	exon	313138	313444	.	+	.	transcript_id "TCONS_00000439"; gene_id "XLOC_000142"; exon_number "1";
NZ_CP046188.1	APERO	transcript	313219	313671	.	+	.	transcript_id "TCONS_00000440"; gene_id "XLOC_000142"; oId "srna_3155_lvantisense"; tss_id "TSS271"; num_samples "1";
NZ_CP046188.1	APERO	exon	313219	313671	.	+	.	transcript_id "TCONS_00000440"; gene_id "XLOC_000142"; exon_number "1";
NZ_CP046188.1	APERO	transcript	313248	313535	.	+	.	transcript_id "TCONS_00000441"; gene_id "XLOC_000142"; oId "srna_3156_lvantisense"; contained_in "TCONS_00000440"; tss_id "TSS272"; num_samples "1";
NZ_CP046188.1	APERO	exon	313248	313535	.	+	.	transcript_id "TCONS_00000441"; gene_id "XLOC_000142"; exon_number "1";
NZ_CP046188.1	APERO	transcript	313722	314122	.	+	.	transcript_id "TCONS_00000442"; gene_id "XLOC_000143"; oId "srna_3157_lvantisense"; tss_id "TSS273"; num_samples "1";
NZ_CP046188.1	APERO	exon	313722	314122	.	+	.	transcript_id "TCONS_00000442"; gene_id "XLOC_000143"; exon_number "1";
NZ_CP046188.1	APERO	transcript	315063	315553	.	+	.	transcript_id "TCONS_00000443"; gene_id "XLOC_000144"; oId "srna_3184_lvantisense"; tss_id "TSS274"; num_samples "1";
NZ_CP046188.1	APERO	exon	315063	315553	.	+	.	transcript_id "TCONS_00000443"; gene_id "XLOC_000144"; exon_number "1";
NZ_CP046188.1	APERO	transcript	315708	316206	.	+	.	transcript_id "TCONS_00000444"; gene_id "XLOC_000145"; oId "srna_3199_lvBetween"; tss_id "TSS275"; num_samples "1";
NZ_CP046188.1	APERO	exon	315708	316206	.	+	.	transcript_id "TCONS_00000444"; gene_id "XLOC_000145"; exon_number "1";
NZ_CP046188.1	APERO	transcript	315758	316241	.	+	.	transcript_id "TCONS_00000445"; gene_id "XLOC_000145"; oId "srna_3201_lvBetween"; contained_in "TCONS_00000444"; tss_id "TSS275"; num_samples "1";
NZ_CP046188.1	APERO	exon	315758	316241	.	+	.	transcript_id "TCONS_00000445"; gene_id "XLOC_000145"; exon_number "1";
NZ_CP046188.1	APERO	transcript	315878	316223	.	+	.	transcript_id "TCONS_00000446"; gene_id "XLOC_000145"; oId "srna_3202_lvAi"; contained_in "TCONS_00000445"; tss_id "TSS276"; num_samples "1";
NZ_CP046188.1	APERO	exon	315878	316223	.	+	.	transcript_id "TCONS_00000446"; gene_id "XLOC_000145"; exon_number "1";
NZ_CP046188.1	APERO	transcript	315898	316216	.	+	.	transcript_id "TCONS_00000447"; gene_id "XLOC_000145"; oId "srna_3203_lvAi"; contained_in "TCONS_00000446"; tss_id "TSS276"; num_samples "1";
NZ_CP046188.1	APERO	exon	315898	316216	.	+	.	transcript_id "TCONS_00000447"; gene_id "XLOC_000145"; exon_number "1";
NZ_CP046188.1	APERO	transcript	315918	316215	.	+	.	transcript_id "TCONS_00000448"; gene_id "XLOC_000145"; oId "srna_3204_lvAi"; contained_in "TCONS_00000447"; tss_id "TSS276"; num_samples "1";
NZ_CP046188.1	APERO	exon	315918	316215	.	+	.	transcript_id "TCONS_00000448"; gene_id "XLOC_000145"; exon_number "1";
NZ_CP046188.1	APERO	transcript	316029	316240	.	+	.	transcript_id "TCONS_00001130"; gene_id "XLOC_000145"; oId "srna_816_adantisense"; contained_in "TCONS_00000448"; tss_id "TSS277"; num_samples "1";
NZ_CP046188.1	APERO	exon	316029	316240	.	+	.	transcript_id "TCONS_00001130"; gene_id "XLOC_000145"; exon_number "1";
NZ_CP046188.1	APERO	transcript	316041	316193	.	+	.	transcript_id "TCONS_00000449"; gene_id "XLOC_000145"; oId "srna_3205_lvantisense"; contained_in "TCONS_00001130"; tss_id "TSS277"; num_samples "1";
NZ_CP046188.1	APERO	exon	316041	316193	.	+	.	transcript_id "TCONS_00000449"; gene_id "XLOC_000145"; exon_number "1";
NZ_CP046188.1	APERO	transcript	318242	318603	.	+	.	transcript_id "TCONS_00000450"; gene_id "XLOC_000146"; oId "srna_3237_lvantisense"; tss_id "TSS278"; num_samples "1";
NZ_CP046188.1	APERO	exon	318242	318603	.	+	.	transcript_id "TCONS_00000450"; gene_id "XLOC_000146"; exon_number "1";
NZ_CP046188.1	APERO	transcript	318726	319222	.	+	.	transcript_id "TCONS_00000451"; gene_id "XLOC_000147"; oId "srna_3239_lvBetween"; tss_id "TSS279"; num_samples "1";
NZ_CP046188.1	APERO	exon	318726	319222	.	+	.	transcript_id "TCONS_00000451"; gene_id "XLOC_000147"; exon_number "1";
NZ_CP046188.1	APERO	transcript	318975	319219	.	+	.	transcript_id "TCONS_00000452"; gene_id "XLOC_000147"; oId "srna_3242_lvBetween"; contained_in "TCONS_00000451"; tss_id "TSS280"; num_samples "1";
NZ_CP046188.1	APERO	exon	318975	319219	.	+	.	transcript_id "TCONS_00000452"; gene_id "XLOC_000147"; exon_number "1";
NZ_CP046188.1	APERO	transcript	325417	325892	.	+	.	transcript_id "TCONS_00000453"; gene_id "XLOC_000148"; oId "srna_3382_lvantisense"; tss_id "TSS281"; num_samples "1";
NZ_CP046188.1	APERO	exon	325417	325892	.	+	.	transcript_id "TCONS_00000453"; gene_id "XLOC_000148"; exon_number "1";
NZ_CP046188.1	APERO	transcript	328333	328819	.	+	.	transcript_id "TCONS_00000454"; gene_id "XLOC_000149"; oId "srna_3458_lvBetween"; tss_id "TSS282"; num_samples "1";
NZ_CP046188.1	APERO	exon	328333	328819	.	+	.	transcript_id "TCONS_00000454"; gene_id "XLOC_000149"; exon_number "1";
NZ_CP046188.1	APERO	transcript	328419	328850	.	+	.	transcript_id "TCONS_00000455"; gene_id "XLOC_000149"; oId "srna_3461_lvBetween"; contained_in "TCONS_00000454"; tss_id "TSS282"; num_samples "1";
NZ_CP046188.1	APERO	exon	328419	328850	.	+	.	transcript_id "TCONS_00000455"; gene_id "XLOC_000149"; exon_number "1";
NZ_CP046188.1	APERO	transcript	330258	330736	.	+	.	transcript_id "TCONS_00000456"; gene_id "XLOC_000150"; oId "srna_3491_lvBetween"; contained_in "TCONS_00000457"; tss_id "TSS283"; num_samples "1";
NZ_CP046188.1	APERO	exon	330258	330736	.	+	.	transcript_id "TCONS_00000456"; gene_id "XLOC_000150"; exon_number "1";
NZ_CP046188.1	APERO	transcript	330310	330806	.	+	.	transcript_id "TCONS_00000457"; gene_id "XLOC_000150"; oId "srna_3492_lvBetween"; tss_id "TSS283"; num_samples "1";
NZ_CP046188.1	APERO	exon	330310	330806	.	+	.	transcript_id "TCONS_00000457"; gene_id "XLOC_000150"; exon_number "1";
NZ_CP046188.1	APERO	transcript	330401	330873	.	+	.	transcript_id "TCONS_00000458"; gene_id "XLOC_000150"; oId "srna_3496_lvantisense"; contained_in "TCONS_00000459"; tss_id "TSS284"; num_samples "1";
NZ_CP046188.1	APERO	exon	330401	330873	.	+	.	transcript_id "TCONS_00000458"; gene_id "XLOC_000150"; exon_number "1";
NZ_CP046188.1	APERO	transcript	330414	330902	.	+	.	transcript_id "TCONS_00000459"; gene_id "XLOC_000150"; oId "srna_3497_lvantisense"; tss_id "TSS284"; num_samples "1";
NZ_CP046188.1	APERO	exon	330414	330902	.	+	.	transcript_id "TCONS_00000459"; gene_id "XLOC_000150"; exon_number "1";
NZ_CP046188.1	APERO	transcript	333166	333631	.	+	.	transcript_id "TCONS_00000460"; gene_id "XLOC_000151"; oId "srna_3547_lvantisense"; tss_id "TSS285"; num_samples "1";
NZ_CP046188.1	APERO	exon	333166	333631	.	+	.	transcript_id "TCONS_00000460"; gene_id "XLOC_000151"; exon_number "1";
NZ_CP046188.1	APERO	transcript	335285	335724	.	+	.	transcript_id "TCONS_00000461"; gene_id "XLOC_000152"; oId "srna_3606_lvBetween"; contained_in "TCONS_00000462"; tss_id "TSS286"; num_samples "1";
NZ_CP046188.1	APERO	exon	335285	335724	.	+	.	transcript_id "TCONS_00000461"; gene_id "XLOC_000152"; exon_number "1";
NZ_CP046188.1	APERO	transcript	335302	335746	.	+	.	transcript_id "TCONS_00000462"; gene_id "XLOC_000152"; oId "srna_3607_lvBetween"; contained_in "TCONS_00000464"; tss_id "TSS286"; num_samples "1";
NZ_CP046188.1	APERO	exon	335302	335746	.	+	.	transcript_id "TCONS_00000462"; gene_id "XLOC_000152"; exon_number "1";
NZ_CP046188.1	APERO	transcript	335338	335740	.	+	.	transcript_id "TCONS_00000463"; gene_id "XLOC_000152"; oId "srna_3608_lvBetween"; contained_in "TCONS_00000464"; tss_id "TSS286"; num_samples "1";
NZ_CP046188.1	APERO	exon	335338	335740	.	+	.	transcript_id "TCONS_00000463"; gene_id "XLOC_000152"; exon_number "1";
NZ_CP046188.1	APERO	transcript	335367	335856	.	+	.	transcript_id "TCONS_00000464"; gene_id "XLOC_000152"; oId "srna_3609_lvBetween"; tss_id "TSS286"; num_samples "1";
NZ_CP046188.1	APERO	exon	335367	335856	.	+	.	transcript_id "TCONS_00000464"; gene_id "XLOC_000152"; exon_number "1";
NZ_CP046188.1	APERO	transcript	335411	335767	.	+	.	transcript_id "TCONS_00000465"; gene_id "XLOC_000152"; oId "srna_3610_lvBetween"; contained_in "TCONS_00000466"; tss_id "TSS287"; num_samples "1";
NZ_CP046188.1	APERO	exon	335411	335767	.	+	.	transcript_id "TCONS_00000465"; gene_id "XLOC_000152"; exon_number "1";
NZ_CP046188.1	APERO	transcript	335458	335947	.	+	.	transcript_id "TCONS_00000466"; gene_id "XLOC_000152"; oId "srna_3611_lvBetween"; tss_id "TSS287"; num_samples "1";
NZ_CP046188.1	APERO	exon	335458	335947	.	+	.	transcript_id "TCONS_00000466"; gene_id "XLOC_000152"; exon_number "1";
NZ_CP046188.1	APERO	transcript	335474	335776	.	+	.	transcript_id "TCONS_00000467"; gene_id "XLOC_000152"; oId "srna_3612_lvBetween"; contained_in "TCONS_00000468"; tss_id "TSS287"; num_samples "1";
NZ_CP046188.1	APERO	exon	335474	335776	.	+	.	transcript_id "TCONS_00000467"; gene_id "XLOC_000152"; exon_number "1";
NZ_CP046188.1	APERO	transcript	335506	335946	.	+	.	transcript_id "TCONS_00000468"; gene_id "XLOC_000152"; oId "srna_3613_lvantisense"; contained_in "TCONS_00000466"; tss_id "TSS287"; num_samples "1";
NZ_CP046188.1	APERO	exon	335506	335946	.	+	.	transcript_id "TCONS_00000468"; gene_id "XLOC_000152"; exon_number "1";
NZ_CP046188.1	APERO	transcript	336888	337362	.	+	.	transcript_id "TCONS_00000469"; gene_id "XLOC_000153"; oId "srna_3630_lvBetween"; tss_id "TSS288"; num_samples "1";
NZ_CP046188.1	APERO	exon	336888	337362	.	+	.	transcript_id "TCONS_00000469"; gene_id "XLOC_000153"; exon_number "1";
NZ_CP046188.1	APERO	transcript	336981	337459	.	+	.	transcript_id "TCONS_00000470"; gene_id "XLOC_000153"; oId "srna_3631_lvBetween"; contained_in "TCONS_00000472"; tss_id "TSS288"; num_samples "1";
NZ_CP046188.1	APERO	exon	336981	337459	.	+	.	transcript_id "TCONS_00000470"; gene_id "XLOC_000153"; exon_number "1";
NZ_CP046188.1	APERO	transcript	337000	337460	.	+	.	transcript_id "TCONS_00000471"; gene_id "XLOC_000153"; oId "srna_3632_lvBetween"; contained_in "TCONS_00000472"; tss_id "TSS289"; num_samples "1";
NZ_CP046188.1	APERO	exon	337000	337460	.	+	.	transcript_id "TCONS_00000471"; gene_id "XLOC_000153"; exon_number "1";
NZ_CP046188.1	APERO	transcript	337028	337510	.	+	.	transcript_id "TCONS_00000472"; gene_id "XLOC_000153"; oId "srna_3633_lvBetween"; contained_in "TCONS_00000473"; tss_id "TSS289"; num_samples "1";
NZ_CP046188.1	APERO	exon	337028	337510	.	+	.	transcript_id "TCONS_00000472"; gene_id "XLOC_000153"; exon_number "1";
NZ_CP046188.1	APERO	transcript	337081	337571	.	+	.	transcript_id "TCONS_00000473"; gene_id "XLOC_000153"; oId "srna_3635_lvantisense"; tss_id "TSS289"; num_samples "1";
NZ_CP046188.1	APERO	exon	337081	337571	.	+	.	transcript_id "TCONS_00000473"; gene_id "XLOC_000153"; exon_number "1";
NZ_CP046188.1	APERO	transcript	337297	337548	.	+	.	transcript_id "TCONS_00000474"; gene_id "XLOC_000153"; oId "srna_3641_lvantisense"; contained_in "TCONS_00000473"; tss_id "TSS290"; num_samples "1";
NZ_CP046188.1	APERO	exon	337297	337548	.	+	.	transcript_id "TCONS_00000474"; gene_id "XLOC_000153"; exon_number "1";
NZ_CP046188.1	APERO	transcript	338581	339009	.	+	.	transcript_id "TCONS_00000475"; gene_id "XLOC_000154"; oId "srna_3655_lvantisense"; tss_id "TSS291"; num_samples "1";
NZ_CP046188.1	APERO	exon	338581	339009	.	+	.	transcript_id "TCONS_00000475"; gene_id "XLOC_000154"; exon_number "1";
NZ_CP046188.1	APERO	transcript	338695	339009	.	+	.	transcript_id "TCONS_00000476"; gene_id "XLOC_000154"; oId "srna_3656_lvantisense"; contained_in "TCONS_00000475"; tss_id "TSS292"; num_samples "1";
NZ_CP046188.1	APERO	exon	338695	339009	.	+	.	transcript_id "TCONS_00000476"; gene_id "XLOC_000154"; exon_number "1";
NZ_CP046188.1	APERO	transcript	339337	339757	.	+	.	transcript_id "TCONS_00000477"; gene_id "XLOC_000155"; oId "srna_3657_lvantisense"; tss_id "TSS293"; num_samples "1";
NZ_CP046188.1	APERO	exon	339337	339757	.	+	.	transcript_id "TCONS_00000477"; gene_id "XLOC_000155"; exon_number "1";
NZ_CP046188.1	APERO	transcript	339408	339642	.	+	.	transcript_id "TCONS_00000478"; gene_id "XLOC_000155"; oId "srna_3658_lvantisense"; contained_in "TCONS_00000477"; tss_id "TSS293"; num_samples "1";
NZ_CP046188.1	APERO	exon	339408	339642	.	+	.	transcript_id "TCONS_00000478"; gene_id "XLOC_000155"; exon_number "1";
NZ_CP046188.1	APERO	transcript	348171	348596	.	+	.	transcript_id "TCONS_00000479"; gene_id "XLOC_000156"; oId "srna_3740_lvantisense"; contained_in "TCONS_00000480"; tss_id "TSS294"; num_samples "1";
NZ_CP046188.1	APERO	exon	348171	348596	.	+	.	transcript_id "TCONS_00000479"; gene_id "XLOC_000156"; exon_number "1";
NZ_CP046188.1	APERO	transcript	348192	348672	.	+	.	transcript_id "TCONS_00000480"; gene_id "XLOC_000156"; oId "srna_3741_lvantisense"; tss_id "TSS294"; num_samples "1";
NZ_CP046188.1	APERO	exon	348192	348672	.	+	.	transcript_id "TCONS_00000480"; gene_id "XLOC_000156"; exon_number "1";
NZ_CP046188.1	APERO	transcript	348694	349186	.	+	.	transcript_id "TCONS_00000481"; gene_id "XLOC_000157"; oId "srna_3745_lvantisense"; tss_id "TSS295"; num_samples "1";
NZ_CP046188.1	APERO	exon	348694	349186	.	+	.	transcript_id "TCONS_00000481"; gene_id "XLOC_000157"; exon_number "1";
NZ_CP046188.1	APERO	transcript	354632	355112	.	+	.	transcript_id "TCONS_00001131"; gene_id "XLOC_000158"; oId "srna_895_adantisense"; tss_id "TSS296"; num_samples "1";
NZ_CP046188.1	APERO	exon	354632	355112	.	+	.	transcript_id "TCONS_00001131"; gene_id "XLOC_000158"; exon_number "1";
NZ_CP046188.1	APERO	transcript	356868	357281	.	+	.	transcript_id "TCONS_00000482"; gene_id "XLOC_000159"; oId "srna_3800_lvantisense"; tss_id "TSS297"; num_samples "1";
NZ_CP046188.1	APERO	exon	356868	357281	.	+	.	transcript_id "TCONS_00000482"; gene_id "XLOC_000159"; exon_number "1";
NZ_CP046188.1	APERO	transcript	357050	357418	.	+	.	transcript_id "TCONS_00000483"; gene_id "XLOC_000159"; oId "srna_3803_lvantisense"; tss_id "TSS298"; num_samples "1";
NZ_CP046188.1	APERO	exon	357050	357418	.	+	.	transcript_id "TCONS_00000483"; gene_id "XLOC_000159"; exon_number "1";
NZ_CP046188.1	APERO	transcript	357504	357905	.	+	.	transcript_id "TCONS_00000484"; gene_id "XLOC_000160"; oId "srna_3805_lvantisense"; tss_id "TSS299"; num_samples "1";
NZ_CP046188.1	APERO	exon	357504	357905	.	+	.	transcript_id "TCONS_00000484"; gene_id "XLOC_000160"; exon_number "1";
NZ_CP046188.1	APERO	transcript	357534	357897	.	+	.	transcript_id "TCONS_00000485"; gene_id "XLOC_000160"; oId "srna_3806_lvantisense"; contained_in "TCONS_00000484"; tss_id "TSS299"; num_samples "1";
NZ_CP046188.1	APERO	exon	357534	357897	.	+	.	transcript_id "TCONS_00000485"; gene_id "XLOC_000160"; exon_number "1";
NZ_CP046188.1	APERO	transcript	358710	359136	.	+	.	transcript_id "TCONS_00000486"; gene_id "XLOC_000161"; oId "srna_3817_lvantisense"; tss_id "TSS300"; num_samples "1";
NZ_CP046188.1	APERO	exon	358710	359136	.	+	.	transcript_id "TCONS_00000486"; gene_id "XLOC_000161"; exon_number "1";
NZ_CP046188.1	APERO	transcript	358781	359232	.	+	.	transcript_id "TCONS_00000487"; gene_id "XLOC_000161"; oId "srna_3818_lvantisense"; tss_id "TSS300"; num_samples "1";
NZ_CP046188.1	APERO	exon	358781	359232	.	+	.	transcript_id "TCONS_00000487"; gene_id "XLOC_000161"; exon_number "1";
NZ_CP046188.1	APERO	transcript	358793	359240	.	+	.	transcript_id "TCONS_00000488"; gene_id "XLOC_000161"; oId "srna_3819_lvantisense"; contained_in "TCONS_00000487"; tss_id "TSS300"; num_samples "1";
NZ_CP046188.1	APERO	exon	358793	359240	.	+	.	transcript_id "TCONS_00000488"; gene_id "XLOC_000161"; exon_number "1";
NZ_CP046188.1	APERO	transcript	358822	359163	.	+	.	transcript_id "TCONS_00000489"; gene_id "XLOC_000161"; oId "srna_3820_lvantisense"; contained_in "TCONS_00000490"; tss_id "TSS301"; num_samples "1";
NZ_CP046188.1	APERO	exon	358822	359163	.	+	.	transcript_id "TCONS_00000489"; gene_id "XLOC_000161"; exon_number "1";
NZ_CP046188.1	APERO	transcript	358833	359219	.	+	.	transcript_id "TCONS_00000490"; gene_id "XLOC_000161"; oId "srna_3821_lvantisense"; contained_in "TCONS_00000488"; tss_id "TSS301"; num_samples "1";
NZ_CP046188.1	APERO	exon	358833	359219	.	+	.	transcript_id "TCONS_00000490"; gene_id "XLOC_000161"; exon_number "1";
NZ_CP046188.1	APERO	transcript	359444	359818	.	+	.	transcript_id "TCONS_00000491"; gene_id "XLOC_000162"; oId "srna_3826_lvantisense"; contained_in "TCONS_00000492"; tss_id "TSS302"; num_samples "1";
NZ_CP046188.1	APERO	exon	359444	359818	.	+	.	transcript_id "TCONS_00000491"; gene_id "XLOC_000162"; exon_number "1";
NZ_CP046188.1	APERO	transcript	359456	359892	.	+	.	transcript_id "TCONS_00000492"; gene_id "XLOC_000162"; oId "srna_3827_lvantisense"; tss_id "TSS302"; num_samples "1";
NZ_CP046188.1	APERO	exon	359456	359892	.	+	.	transcript_id "TCONS_00000492"; gene_id "XLOC_000162"; exon_number "1";
NZ_CP046188.1	APERO	transcript	359489	359833	.	+	.	transcript_id "TCONS_00000493"; gene_id "XLOC_000162"; oId "srna_3828_lvantisense"; contained_in "TCONS_00000494"; tss_id "TSS302"; num_samples "1";
NZ_CP046188.1	APERO	exon	359489	359833	.	+	.	transcript_id "TCONS_00000493"; gene_id "XLOC_000162"; exon_number "1";
NZ_CP046188.1	APERO	transcript	359518	359892	.	+	.	transcript_id "TCONS_00000494"; gene_id "XLOC_000162"; oId "srna_3829_lvantisense"; contained_in "TCONS_00000492"; tss_id "TSS302"; num_samples "1";
NZ_CP046188.1	APERO	exon	359518	359892	.	+	.	transcript_id "TCONS_00000494"; gene_id "XLOC_000162"; exon_number "1";
NZ_CP046188.1	APERO	transcript	359654	359892	.	+	.	transcript_id "TCONS_00000495"; gene_id "XLOC_000162"; oId "srna_3830_lvBetween"; contained_in "TCONS_00001132"; tss_id "TSS303"; num_samples "1";
NZ_CP046188.1	APERO	exon	359654	359892	.	+	.	transcript_id "TCONS_00000495"; gene_id "XLOC_000162"; exon_number "1";
NZ_CP046188.1	APERO	transcript	359654	360138	.	+	.	transcript_id "TCONS_00001132"; gene_id "XLOC_000162"; oId "srna_907_adBetween"; tss_id "TSS303"; num_samples "1";
NZ_CP046188.1	APERO	exon	359654	360138	.	+	.	transcript_id "TCONS_00001132"; gene_id "XLOC_000162"; exon_number "1";
NZ_CP046188.1	APERO	transcript	361050	361462	.	+	.	transcript_id "TCONS_00000496"; gene_id "XLOC_000163"; oId "srna_3833_lvBetween"; tss_id "TSS304"; num_samples "1";
NZ_CP046188.1	APERO	exon	361050	361462	.	+	.	transcript_id "TCONS_00000496"; gene_id "XLOC_000163"; exon_number "1";
NZ_CP046188.1	APERO	transcript	361098	361462	.	+	.	transcript_id "TCONS_00000497"; gene_id "XLOC_000163"; oId "srna_3834_lvBetween"; contained_in "TCONS_00000496"; tss_id "TSS304"; num_samples "1";
NZ_CP046188.1	APERO	exon	361098	361462	.	+	.	transcript_id "TCONS_00000497"; gene_id "XLOC_000163"; exon_number "1";
NZ_CP046188.1	APERO	transcript	362098	362528	.	+	.	transcript_id "TCONS_00000498"; gene_id "XLOC_000164"; oId "srna_3851_lvantisense"; tss_id "TSS305"; num_samples "1";
NZ_CP046188.1	APERO	exon	362098	362528	.	+	.	transcript_id "TCONS_00000498"; gene_id "XLOC_000164"; exon_number "1";
NZ_CP046188.1	APERO	transcript	362183	362619	.	+	.	transcript_id "TCONS_00000499"; gene_id "XLOC_000164"; oId "srna_3853_lvantisense"; tss_id "TSS305"; num_samples "1";
NZ_CP046188.1	APERO	exon	362183	362619	.	+	.	transcript_id "TCONS_00000499"; gene_id "XLOC_000164"; exon_number "1";
NZ_CP046188.1	APERO	transcript	362200	362615	.	+	.	transcript_id "TCONS_00000500"; gene_id "XLOC_000164"; oId "srna_3854_lvantisense"; contained_in "TCONS_00000499"; tss_id "TSS306"; num_samples "1";
NZ_CP046188.1	APERO	exon	362200	362615	.	+	.	transcript_id "TCONS_00000500"; gene_id "XLOC_000164"; exon_number "1";
NZ_CP046188.1	APERO	transcript	362288	362728	.	+	.	transcript_id "TCONS_00000501"; gene_id "XLOC_000164"; oId "srna_3855_lvantisense"; tss_id "TSS306"; num_samples "1";
NZ_CP046188.1	APERO	exon	362288	362728	.	+	.	transcript_id "TCONS_00000501"; gene_id "XLOC_000164"; exon_number "1";
NZ_CP046188.1	APERO	transcript	362300	362728	.	+	.	transcript_id "TCONS_00000502"; gene_id "XLOC_000164"; oId "srna_3856_lvantisense"; contained_in "TCONS_00000501"; tss_id "TSS306"; num_samples "1";
NZ_CP046188.1	APERO	exon	362300	362728	.	+	.	transcript_id "TCONS_00000502"; gene_id "XLOC_000164"; exon_number "1";
NZ_CP046188.1	APERO	transcript	362453	362702	.	+	.	transcript_id "TCONS_00000503"; gene_id "XLOC_000164"; oId "srna_3857_lvantisense"; contained_in "TCONS_00000502"; tss_id "TSS307"; num_samples "1";
NZ_CP046188.1	APERO	exon	362453	362702	.	+	.	transcript_id "TCONS_00000503"; gene_id "XLOC_000164"; exon_number "1";
NZ_CP046188.1	APERO	transcript	362711	363137	.	+	.	transcript_id "TCONS_00001133"; gene_id "XLOC_000164"; oId "srna_918_adantisense"; tss_id "TSS308"; num_samples "1";
NZ_CP046188.1	APERO	exon	362711	363137	.	+	.	transcript_id "TCONS_00001133"; gene_id "XLOC_000164"; exon_number "1";
NZ_CP046188.1	APERO	transcript	364197	364504	.	+	.	transcript_id "TCONS_00000504"; gene_id "XLOC_000165"; oId "srna_3859_lvantisense"; contained_in "TCONS_00000505"; tss_id "TSS309"; num_samples "1";
NZ_CP046188.1	APERO	exon	364197	364504	.	+	.	transcript_id "TCONS_00000504"; gene_id "XLOC_000165"; exon_number "1";
NZ_CP046188.1	APERO	transcript	364240	364566	.	+	.	transcript_id "TCONS_00000505"; gene_id "XLOC_000165"; oId "srna_3860_lvantisense"; tss_id "TSS309"; num_samples "1";
NZ_CP046188.1	APERO	exon	364240	364566	.	+	.	transcript_id "TCONS_00000505"; gene_id "XLOC_000165"; exon_number "1";
NZ_CP046188.1	APERO	transcript	364616	365112	.	+	.	transcript_id "TCONS_00000506"; gene_id "XLOC_000166"; oId "srna_3862_lvantisense"; tss_id "TSS310"; num_samples "1";
NZ_CP046188.1	APERO	exon	364616	365112	.	+	.	transcript_id "TCONS_00000506"; gene_id "XLOC_000166"; exon_number "1";
NZ_CP046188.1	APERO	transcript	364723	365097	.	+	.	transcript_id "TCONS_00000507"; gene_id "XLOC_000166"; oId "srna_3863_lvantisense"; contained_in "TCONS_00000506"; tss_id "TSS311"; num_samples "1";
NZ_CP046188.1	APERO	exon	364723	365097	.	+	.	transcript_id "TCONS_00000507"; gene_id "XLOC_000166"; exon_number "1";
NZ_CP046188.1	APERO	transcript	364769	365113	.	+	.	transcript_id "TCONS_00000508"; gene_id "XLOC_000166"; oId "srna_3864_lvantisense"; contained_in "TCONS_00000507"; tss_id "TSS311"; num_samples "1";
NZ_CP046188.1	APERO	exon	364769	365113	.	+	.	transcript_id "TCONS_00000508"; gene_id "XLOC_000166"; exon_number "1";
NZ_CP046188.1	APERO	transcript	364996	365111	.	+	.	transcript_id "TCONS_00001134"; gene_id "XLOC_000166"; oId "srna_931_adantisense"; contained_in "TCONS_00000508"; tss_id "TSS312"; num_samples "1";
NZ_CP046188.1	APERO	exon	364996	365111	.	+	.	transcript_id "TCONS_00001134"; gene_id "XLOC_000166"; exon_number "1";
NZ_CP046188.1	APERO	transcript	365790	366190	.	+	.	transcript_id "TCONS_00001135"; gene_id "XLOC_000167"; oId "srna_933_adantisense"; tss_id "TSS313"; num_samples "1";
NZ_CP046188.1	APERO	exon	365790	366190	.	+	.	transcript_id "TCONS_00001135"; gene_id "XLOC_000167"; exon_number "1";
NZ_CP046188.1	APERO	transcript	366542	366897	.	+	.	transcript_id "TCONS_00000509"; gene_id "XLOC_000168"; oId "srna_3871_lvantisense"; tss_id "TSS314"; num_samples "1";
NZ_CP046188.1	APERO	exon	366542	366897	.	+	.	transcript_id "TCONS_00000509"; gene_id "XLOC_000168"; exon_number "1";
NZ_CP046188.1	APERO	transcript	366667	366921	.	+	.	transcript_id "TCONS_00000510"; gene_id "XLOC_000168"; oId "srna_3872_lvantisense"; contained_in "TCONS_00000509"; tss_id "TSS315"; num_samples "1";
NZ_CP046188.1	APERO	exon	366667	366921	.	+	.	transcript_id "TCONS_00000510"; gene_id "XLOC_000168"; exon_number "1";
NZ_CP046188.1	APERO	transcript	367140	367334	.	+	.	transcript_id "TCONS_00001136"; gene_id "XLOC_000169"; oId "srna_936_adantisense"; tss_id "TSS316"; num_samples "1";
NZ_CP046188.1	APERO	exon	367140	367334	.	+	.	transcript_id "TCONS_00001136"; gene_id "XLOC_000169"; exon_number "1";
NZ_CP046188.1	APERO	transcript	368624	369116	.	+	.	transcript_id "TCONS_00001137"; gene_id "XLOC_000170"; oId "srna_942_adantisense"; tss_id "TSS317"; num_samples "1";
NZ_CP046188.1	APERO	exon	368624	369116	.	+	.	transcript_id "TCONS_00001137"; gene_id "XLOC_000170"; exon_number "1";
NZ_CP046188.1	APERO	transcript	370336	370778	.	+	.	transcript_id "TCONS_00000511"; gene_id "XLOC_000171"; oId "srna_3884_lvantisense"; tss_id "TSS318"; num_samples "1";
NZ_CP046188.1	APERO	exon	370336	370778	.	+	.	transcript_id "TCONS_00000511"; gene_id "XLOC_000171"; exon_number "1";
NZ_CP046188.1	APERO	transcript	370382	370766	.	+	.	transcript_id "TCONS_00000512"; gene_id "XLOC_000171"; oId "srna_3885_lvantisense"; contained_in "TCONS_00000511"; tss_id "TSS318"; num_samples "1";
NZ_CP046188.1	APERO	exon	370382	370766	.	+	.	transcript_id "TCONS_00000512"; gene_id "XLOC_000171"; exon_number "1";
NZ_CP046188.1	APERO	transcript	370579	371077	.	+	.	transcript_id "TCONS_00001138"; gene_id "XLOC_000171"; oId "srna_950_adantisense"; tss_id "TSS319"; num_samples "1";
NZ_CP046188.1	APERO	exon	370579	371077	.	+	.	transcript_id "TCONS_00001138"; gene_id "XLOC_000171"; exon_number "1";
NZ_CP046188.1	APERO	transcript	370792	371278	.	+	.	transcript_id "TCONS_00001139"; gene_id "XLOC_000171"; oId "srna_951_adantisense"; tss_id "TSS320"; num_samples "1";
NZ_CP046188.1	APERO	exon	370792	371278	.	+	.	transcript_id "TCONS_00001139"; gene_id "XLOC_000171"; exon_number "1";
NZ_CP046188.1	APERO	transcript	372136	372493	.	+	.	transcript_id "TCONS_00000513"; gene_id "XLOC_000172"; oId "srna_3887_lvantisense"; contained_in "TCONS_00000514"; tss_id "TSS321"; num_samples "1";
NZ_CP046188.1	APERO	exon	372136	372493	.	+	.	transcript_id "TCONS_00000513"; gene_id "XLOC_000172"; exon_number "1";
NZ_CP046188.1	APERO	transcript	372171	372623	.	+	.	transcript_id "TCONS_00000514"; gene_id "XLOC_000172"; oId "srna_3889_lvantisense"; tss_id "TSS321"; num_samples "1";
NZ_CP046188.1	APERO	exon	372171	372623	.	+	.	transcript_id "TCONS_00000514"; gene_id "XLOC_000172"; exon_number "1";
NZ_CP046188.1	APERO	transcript	372524	372836	.	+	.	transcript_id "TCONS_00000515"; gene_id "XLOC_000172"; oId "srna_3897_lvantisense"; tss_id "TSS322"; num_samples "1";
NZ_CP046188.1	APERO	exon	372524	372836	.	+	.	transcript_id "TCONS_00000515"; gene_id "XLOC_000172"; exon_number "1";
NZ_CP046188.1	APERO	transcript	372584	372955	.	+	.	transcript_id "TCONS_00000516"; gene_id "XLOC_000172"; oId "srna_3898_lvantisense"; tss_id "TSS322"; num_samples "1";
NZ_CP046188.1	APERO	exon	372584	372955	.	+	.	transcript_id "TCONS_00000516"; gene_id "XLOC_000172"; exon_number "1";
NZ_CP046188.1	APERO	transcript	373002	373492	.	+	.	transcript_id "TCONS_00001140"; gene_id "XLOC_000173"; oId "srna_962_adantisense"; tss_id "TSS323"; num_samples "1";
NZ_CP046188.1	APERO	exon	373002	373492	.	+	.	transcript_id "TCONS_00001140"; gene_id "XLOC_000173"; exon_number "1";
NZ_CP046188.1	APERO	transcript	373982	374471	.	+	.	transcript_id "TCONS_00000517"; gene_id "XLOC_000174"; oId "srna_3899_lvBetween"; tss_id "TSS324"; num_samples "1";
NZ_CP046188.1	APERO	exon	373982	374471	.	+	.	transcript_id "TCONS_00000517"; gene_id "XLOC_000174"; exon_number "1";
NZ_CP046188.1	APERO	transcript	374111	374566	.	+	.	transcript_id "TCONS_00000518"; gene_id "XLOC_000174"; oId "srna_3900_lvBetween"; tss_id "TSS325"; num_samples "1";
NZ_CP046188.1	APERO	exon	374111	374566	.	+	.	transcript_id "TCONS_00000518"; gene_id "XLOC_000174"; exon_number "1";
NZ_CP046188.1	APERO	transcript	374189	374600	.	+	.	transcript_id "TCONS_00000519"; gene_id "XLOC_000174"; oId "srna_3902_lvantisense"; contained_in "TCONS_00000518"; tss_id "TSS325"; num_samples "1";
NZ_CP046188.1	APERO	exon	374189	374600	.	+	.	transcript_id "TCONS_00000519"; gene_id "XLOC_000174"; exon_number "1";
NZ_CP046188.1	APERO	transcript	374206	374600	.	+	.	transcript_id "TCONS_00000520"; gene_id "XLOC_000174"; oId "srna_3903_lvantisense"; contained_in "TCONS_00000519"; tss_id "TSS325"; num_samples "1";
NZ_CP046188.1	APERO	exon	374206	374600	.	+	.	transcript_id "TCONS_00000520"; gene_id "XLOC_000174"; exon_number "1";
NZ_CP046188.1	APERO	transcript	374930	375326	.	+	.	transcript_id "TCONS_00000521"; gene_id "XLOC_000175"; oId "srna_3906_lvantisense"; tss_id "TSS326"; num_samples "1";
NZ_CP046188.1	APERO	exon	374930	375326	.	+	.	transcript_id "TCONS_00000521"; gene_id "XLOC_000175"; exon_number "1";
NZ_CP046188.1	APERO	transcript	375821	376236	.	+	.	transcript_id "TCONS_00000522"; gene_id "XLOC_000176"; oId "srna_3911_lvantisense"; tss_id "TSS327"; num_samples "1";
NZ_CP046188.1	APERO	exon	375821	376236	.	+	.	transcript_id "TCONS_00000522"; gene_id "XLOC_000176"; exon_number "1";
NZ_CP046188.1	APERO	transcript	375920	376303	.	+	.	transcript_id "TCONS_00000523"; gene_id "XLOC_000176"; oId "srna_3914_lvantisense"; contained_in "TCONS_00000524"; tss_id "TSS327"; num_samples "1";
NZ_CP046188.1	APERO	exon	375920	376303	.	+	.	transcript_id "TCONS_00000523"; gene_id "XLOC_000176"; exon_number "1";
NZ_CP046188.1	APERO	transcript	375950	376392	.	+	.	transcript_id "TCONS_00000524"; gene_id "XLOC_000176"; oId "srna_3915_lvantisense"; contained_in "TCONS_00000526"; tss_id "TSS328"; num_samples "1";
NZ_CP046188.1	APERO	exon	375950	376392	.	+	.	transcript_id "TCONS_00000524"; gene_id "XLOC_000176"; exon_number "1";
NZ_CP046188.1	APERO	transcript	375974	376356	.	+	.	transcript_id "TCONS_00000525"; gene_id "XLOC_000176"; oId "srna_3916_lvantisense"; contained_in "TCONS_00000526"; tss_id "TSS328"; num_samples "1";
NZ_CP046188.1	APERO	exon	375974	376356	.	+	.	transcript_id "TCONS_00000525"; gene_id "XLOC_000176"; exon_number "1";
NZ_CP046188.1	APERO	transcript	375987	376454	.	+	.	transcript_id "TCONS_00000526"; gene_id "XLOC_000176"; oId "srna_3917_lvantisense"; tss_id "TSS328"; num_samples "1";
NZ_CP046188.1	APERO	exon	375987	376454	.	+	.	transcript_id "TCONS_00000526"; gene_id "XLOC_000176"; exon_number "1";
NZ_CP046188.1	APERO	transcript	376790	377149	.	+	.	transcript_id "TCONS_00000527"; gene_id "XLOC_000177"; oId "srna_3918_lvantisense"; tss_id "TSS329"; num_samples "1";
NZ_CP046188.1	APERO	exon	376790	377149	.	+	.	transcript_id "TCONS_00000527"; gene_id "XLOC_000177"; exon_number "1";
NZ_CP046188.1	APERO	transcript	377806	378296	.	+	.	transcript_id "TCONS_00000528"; gene_id "XLOC_000178"; oId "srna_3929_lvantisense"; tss_id "TSS330"; num_samples "1";
NZ_CP046188.1	APERO	exon	377806	378296	.	+	.	transcript_id "TCONS_00000528"; gene_id "XLOC_000178"; exon_number "1";
NZ_CP046188.1	APERO	transcript	377825	378270	.	+	.	transcript_id "TCONS_00000529"; gene_id "XLOC_000178"; oId "srna_3930_lvantisense"; contained_in "TCONS_00000528"; tss_id "TSS330"; num_samples "1";
NZ_CP046188.1	APERO	exon	377825	378270	.	+	.	transcript_id "TCONS_00000529"; gene_id "XLOC_000178"; exon_number "1";
NZ_CP046188.1	APERO	transcript	377858	378296	.	+	.	transcript_id "TCONS_00000530"; gene_id "XLOC_000178"; oId "srna_3931_lvantisense"; contained_in "TCONS_00000529"; tss_id "TSS330"; num_samples "1";
NZ_CP046188.1	APERO	exon	377858	378296	.	+	.	transcript_id "TCONS_00000530"; gene_id "XLOC_000178"; exon_number "1";
NZ_CP046188.1	APERO	transcript	379014	379506	.	+	.	transcript_id "TCONS_00000531"; gene_id "XLOC_000179"; oId "srna_3949_lvantisense"; tss_id "TSS331"; num_samples "1";
NZ_CP046188.1	APERO	exon	379014	379506	.	+	.	transcript_id "TCONS_00000531"; gene_id "XLOC_000179"; exon_number "1";
NZ_CP046188.1	APERO	transcript	379201	379552	.	+	.	transcript_id "TCONS_00000532"; gene_id "XLOC_000179"; oId "srna_3951_lvantisense"; contained_in "TCONS_00000531"; tss_id "TSS332"; num_samples "1";
NZ_CP046188.1	APERO	exon	379201	379552	.	+	.	transcript_id "TCONS_00000532"; gene_id "XLOC_000179"; exon_number "1";
NZ_CP046188.1	APERO	transcript	379220	379565	.	+	.	transcript_id "TCONS_00000533"; gene_id "XLOC_000179"; oId "srna_3952_lvantisense"; contained_in "TCONS_00000534"; tss_id "TSS332"; num_samples "1";
NZ_CP046188.1	APERO	exon	379220	379565	.	+	.	transcript_id "TCONS_00000533"; gene_id "XLOC_000179"; exon_number "1";
NZ_CP046188.1	APERO	transcript	379254	379679	.	+	.	transcript_id "TCONS_00000534"; gene_id "XLOC_000179"; oId "srna_3953_lvantisense"; tss_id "TSS332"; num_samples "1";
NZ_CP046188.1	APERO	exon	379254	379679	.	+	.	transcript_id "TCONS_00000534"; gene_id "XLOC_000179"; exon_number "1";
NZ_CP046188.1	APERO	transcript	379294	379589	.	+	.	transcript_id "TCONS_00000535"; gene_id "XLOC_000179"; oId "srna_3954_lvantisense"; contained_in "TCONS_00000534"; tss_id "TSS332"; num_samples "1";
NZ_CP046188.1	APERO	exon	379294	379589	.	+	.	transcript_id "TCONS_00000535"; gene_id "XLOC_000179"; exon_number "1";
NZ_CP046188.1	APERO	transcript	379334	379590	.	+	.	transcript_id "TCONS_00000536"; gene_id "XLOC_000179"; oId "srna_3955_lvantisense"; contained_in "TCONS_00000535"; tss_id "TSS333"; num_samples "1";
NZ_CP046188.1	APERO	exon	379334	379590	.	+	.	transcript_id "TCONS_00000536"; gene_id "XLOC_000179"; exon_number "1";
NZ_CP046188.1	APERO	transcript	380278	380758	.	+	.	transcript_id "TCONS_00000537"; gene_id "XLOC_000180"; oId "srna_3963_lvBetween"; tss_id "TSS334"; num_samples "1";
NZ_CP046188.1	APERO	exon	380278	380758	.	+	.	transcript_id "TCONS_00000537"; gene_id "XLOC_000180"; exon_number "1";
NZ_CP046188.1	APERO	transcript	380356	380849	.	+	.	transcript_id "TCONS_00000538"; gene_id "XLOC_000180"; oId "srna_3964_lvantisense"; tss_id "TSS334"; num_samples "1";
NZ_CP046188.1	APERO	exon	380356	380849	.	+	.	transcript_id "TCONS_00000538"; gene_id "XLOC_000180"; exon_number "1";
NZ_CP046188.1	APERO	transcript	380391	380869	.	+	.	transcript_id "TCONS_00000539"; gene_id "XLOC_000180"; oId "srna_3966_lvantisense"; contained_in "TCONS_00000538"; tss_id "TSS335"; num_samples "1";
NZ_CP046188.1	APERO	exon	380391	380869	.	+	.	transcript_id "TCONS_00000539"; gene_id "XLOC_000180"; exon_number "1";
NZ_CP046188.1	APERO	transcript	380466	380867	.	+	.	transcript_id "TCONS_00000540"; gene_id "XLOC_000180"; oId "srna_3967_lvantisense"; contained_in "TCONS_00000539"; tss_id "TSS335"; num_samples "1";
NZ_CP046188.1	APERO	exon	380466	380867	.	+	.	transcript_id "TCONS_00000540"; gene_id "XLOC_000180"; exon_number "1";
NZ_CP046188.1	APERO	transcript	380568	380743	.	+	.	transcript_id "TCONS_00000541"; gene_id "XLOC_000180"; oId "srna_3969_lvantisense"; contained_in "TCONS_00000540"; tss_id "TSS336"; num_samples "1";
NZ_CP046188.1	APERO	exon	380568	380743	.	+	.	transcript_id "TCONS_00000541"; gene_id "XLOC_000180"; exon_number "1";
NZ_CP046188.1	APERO	transcript	381058	381534	.	+	.	transcript_id "TCONS_00000542"; gene_id "XLOC_000181"; oId "srna_3974_lvantisense"; tss_id "TSS337"; num_samples "1";
NZ_CP046188.1	APERO	exon	381058	381534	.	+	.	transcript_id "TCONS_00000542"; gene_id "XLOC_000181"; exon_number "1";
NZ_CP046188.1	APERO	transcript	381272	381694	.	+	.	transcript_id "TCONS_00000543"; gene_id "XLOC_000181"; oId "srna_3980_lvantisense"; contained_in "TCONS_00000544"; tss_id "TSS338"; num_samples "1";
NZ_CP046188.1	APERO	exon	381272	381694	.	+	.	transcript_id "TCONS_00000543"; gene_id "XLOC_000181"; exon_number "1";
NZ_CP046188.1	APERO	transcript	381314	381778	.	+	.	transcript_id "TCONS_00000544"; gene_id "XLOC_000181"; oId "srna_3981_lvantisense"; tss_id "TSS338"; num_samples "1";
NZ_CP046188.1	APERO	exon	381314	381778	.	+	.	transcript_id "TCONS_00000544"; gene_id "XLOC_000181"; exon_number "1";
NZ_CP046188.1	APERO	transcript	382169	382632	.	+	.	transcript_id "TCONS_00000545"; gene_id "XLOC_000182"; oId "srna_3993_lvBetween"; contained_in "TCONS_00001141"; tss_id "TSS339"; num_samples "1";
NZ_CP046188.1	APERO	exon	382169	382632	.	+	.	transcript_id "TCONS_00000545"; gene_id "XLOC_000182"; exon_number "1";
NZ_CP046188.1	APERO	transcript	382169	382667	.	+	.	transcript_id "TCONS_00001141"; gene_id "XLOC_000182"; oId "srna_985_adBetween"; tss_id "TSS339"; num_samples "1";
NZ_CP046188.1	APERO	exon	382169	382667	.	+	.	transcript_id "TCONS_00001141"; gene_id "XLOC_000182"; exon_number "1";
NZ_CP046188.1	APERO	transcript	382201	382678	.	+	.	transcript_id "TCONS_00000546"; gene_id "XLOC_000182"; oId "srna_3994_lvantisense"; contained_in "TCONS_00001141"; tss_id "TSS339"; num_samples "1";
NZ_CP046188.1	APERO	exon	382201	382678	.	+	.	transcript_id "TCONS_00000546"; gene_id "XLOC_000182"; exon_number "1";
NZ_CP046188.1	APERO	transcript	382229	382636	.	+	.	transcript_id "TCONS_00000547"; gene_id "XLOC_000182"; oId "srna_3995_lvantisense"; contained_in "TCONS_00000549"; tss_id "TSS339"; num_samples "1";
NZ_CP046188.1	APERO	exon	382229	382636	.	+	.	transcript_id "TCONS_00000547"; gene_id "XLOC_000182"; exon_number "1";
NZ_CP046188.1	APERO	transcript	382252	382469	.	+	.	transcript_id "TCONS_00000548"; gene_id "XLOC_000182"; oId "srna_3996_lvantisense"; contained_in "TCONS_00000547"; tss_id "TSS339"; num_samples "1";
NZ_CP046188.1	APERO	exon	382252	382469	.	+	.	transcript_id "TCONS_00000548"; gene_id "XLOC_000182"; exon_number "1";
NZ_CP046188.1	APERO	transcript	382289	382710	.	+	.	transcript_id "TCONS_00000549"; gene_id "XLOC_000182"; oId "srna_3997_lvantisense"; contained_in "TCONS_00000546"; tss_id "TSS340"; num_samples "1";
NZ_CP046188.1	APERO	exon	382289	382710	.	+	.	transcript_id "TCONS_00000549"; gene_id "XLOC_000182"; exon_number "1";
NZ_CP046188.1	APERO	transcript	383403	383820	.	+	.	transcript_id "TCONS_00000550"; gene_id "XLOC_000183"; oId "srna_4005_lvantisense"; tss_id "TSS341"; num_samples "1";
NZ_CP046188.1	APERO	exon	383403	383820	.	+	.	transcript_id "TCONS_00000550"; gene_id "XLOC_000183"; exon_number "1";
NZ_CP046188.1	APERO	transcript	383862	384280	.	+	.	transcript_id "TCONS_00000551"; gene_id "XLOC_000184"; oId "srna_4009_lvantisense"; tss_id "TSS342"; num_samples "1";
NZ_CP046188.1	APERO	exon	383862	384280	.	+	.	transcript_id "TCONS_00000551"; gene_id "XLOC_000184"; exon_number "1";
NZ_CP046188.1	APERO	transcript	385437	385934	.	+	.	transcript_id "TCONS_00000552"; gene_id "XLOC_000185"; oId "srna_4034_lvBetween"; tss_id "TSS343"; num_samples "1";
NZ_CP046188.1	APERO	exon	385437	385934	.	+	.	transcript_id "TCONS_00000552"; gene_id "XLOC_000185"; exon_number "1";
NZ_CP046188.1	APERO	transcript	385599	386033	.	+	.	transcript_id "TCONS_00000553"; gene_id "XLOC_000185"; oId "srna_4039_lvantisense"; contained_in "TCONS_00000554"; tss_id "TSS344"; num_samples "1";
NZ_CP046188.1	APERO	exon	385599	386033	.	+	.	transcript_id "TCONS_00000553"; gene_id "XLOC_000185"; exon_number "1";
NZ_CP046188.1	APERO	transcript	385634	386122	.	+	.	transcript_id "TCONS_00000554"; gene_id "XLOC_000185"; oId "srna_4040_lvantisense"; tss_id "TSS344"; num_samples "1";
NZ_CP046188.1	APERO	exon	385634	386122	.	+	.	transcript_id "TCONS_00000554"; gene_id "XLOC_000185"; exon_number "1";
NZ_CP046188.1	APERO	transcript	385699	386127	.	+	.	transcript_id "TCONS_00000555"; gene_id "XLOC_000185"; oId "srna_4041_lvantisense"; contained_in "TCONS_00000554"; tss_id "TSS344"; num_samples "1";
NZ_CP046188.1	APERO	exon	385699	386127	.	+	.	transcript_id "TCONS_00000555"; gene_id "XLOC_000185"; exon_number "1";
NZ_CP046188.1	APERO	transcript	386927	387404	.	+	.	transcript_id "TCONS_00000556"; gene_id "XLOC_000186"; oId "srna_4044_lvantisense"; tss_id "TSS345"; num_samples "1";
NZ_CP046188.1	APERO	exon	386927	387404	.	+	.	transcript_id "TCONS_00000556"; gene_id "XLOC_000186"; exon_number "1";
NZ_CP046188.1	APERO	transcript	386950	387404	.	+	.	transcript_id "TCONS_00000557"; gene_id "XLOC_000186"; oId "srna_4045_lvantisense"; contained_in "TCONS_00000556"; tss_id "TSS345"; num_samples "1";
NZ_CP046188.1	APERO	exon	386950	387404	.	+	.	transcript_id "TCONS_00000557"; gene_id "XLOC_000186"; exon_number "1";
NZ_CP046188.1	APERO	transcript	386995	387404	.	+	.	transcript_id "TCONS_00000558"; gene_id "XLOC_000186"; oId "srna_4046_lvantisense"; contained_in "TCONS_00000557"; tss_id "TSS345"; num_samples "1";
NZ_CP046188.1	APERO	exon	386995	387404	.	+	.	transcript_id "TCONS_00000558"; gene_id "XLOC_000186"; exon_number "1";
NZ_CP046188.1	APERO	transcript	387042	387403	.	+	.	transcript_id "TCONS_00000559"; gene_id "XLOC_000186"; oId "srna_4047_lvantisense"; contained_in "TCONS_00000558"; tss_id "TSS346"; num_samples "1";
NZ_CP046188.1	APERO	exon	387042	387403	.	+	.	transcript_id "TCONS_00000559"; gene_id "XLOC_000186"; exon_number "1";
NZ_CP046188.1	APERO	transcript	387332	387710	.	+	.	transcript_id "TCONS_00001142"; gene_id "XLOC_000186"; oId "srna_1000_adantisense"; tss_id "TSS347"; num_samples "1";
NZ_CP046188.1	APERO	exon	387332	387710	.	+	.	transcript_id "TCONS_00001142"; gene_id "XLOC_000186"; exon_number "1";
NZ_CP046188.1	APERO	transcript	388284	388732	.	+	.	transcript_id "TCONS_00000560"; gene_id "XLOC_000187"; oId "srna_4051_lvantisense"; tss_id "TSS348"; num_samples "1";
NZ_CP046188.1	APERO	exon	388284	388732	.	+	.	transcript_id "TCONS_00000560"; gene_id "XLOC_000187"; exon_number "1";
NZ_CP046188.1	APERO	transcript	388386	388767	.	+	.	transcript_id "TCONS_00000561"; gene_id "XLOC_000187"; oId "srna_4053_lvantisense"; contained_in "TCONS_00000560"; tss_id "TSS349"; num_samples "1";
NZ_CP046188.1	APERO	exon	388386	388767	.	+	.	transcript_id "TCONS_00000561"; gene_id "XLOC_000187"; exon_number "1";
NZ_CP046188.1	APERO	transcript	388671	389029	.	+	.	transcript_id "TCONS_00000562"; gene_id "XLOC_000187"; oId "srna_4056_lvantisense"; tss_id "TSS350"; num_samples "1";
NZ_CP046188.1	APERO	exon	388671	389029	.	+	.	transcript_id "TCONS_00000562"; gene_id "XLOC_000187"; exon_number "1";
NZ_CP046188.1	APERO	transcript	388695	389029	.	+	.	transcript_id "TCONS_00000563"; gene_id "XLOC_000187"; oId "srna_4057_lvantisense"; contained_in "TCONS_00000562"; tss_id "TSS350"; num_samples "1";
NZ_CP046188.1	APERO	exon	388695	389029	.	+	.	transcript_id "TCONS_00000563"; gene_id "XLOC_000187"; exon_number "1";
NZ_CP046188.1	APERO	transcript	389937	390306	.	+	.	transcript_id "TCONS_00000564"; gene_id "XLOC_000188"; oId "srna_4072_lvantisense"; tss_id "TSS351"; num_samples "1";
NZ_CP046188.1	APERO	exon	389937	390306	.	+	.	transcript_id "TCONS_00000564"; gene_id "XLOC_000188"; exon_number "1";
NZ_CP046188.1	APERO	transcript	389982	390322	.	+	.	transcript_id "TCONS_00000565"; gene_id "XLOC_000188"; oId "srna_4073_lvantisense"; contained_in "TCONS_00000564"; tss_id "TSS351"; num_samples "1";
NZ_CP046188.1	APERO	exon	389982	390322	.	+	.	transcript_id "TCONS_00000565"; gene_id "XLOC_000188"; exon_number "1";
NZ_CP046188.1	APERO	transcript	390001	390336	.	+	.	transcript_id "TCONS_00000566"; gene_id "XLOC_000188"; oId "srna_4074_lvantisense"; contained_in "TCONS_00000565"; tss_id "TSS351"; num_samples "1";
NZ_CP046188.1	APERO	exon	390001	390336	.	+	.	transcript_id "TCONS_00000566"; gene_id "XLOC_000188"; exon_number "1";
NZ_CP046188.1	APERO	transcript	390020	390294	.	+	.	transcript_id "TCONS_00000567"; gene_id "XLOC_000188"; oId "srna_4075_lvantisense"; contained_in "TCONS_00000566"; tss_id "TSS351"; num_samples "1";
NZ_CP046188.1	APERO	exon	390020	390294	.	+	.	transcript_id "TCONS_00000567"; gene_id "XLOC_000188"; exon_number "1";
NZ_CP046188.1	APERO	transcript	390096	390299	.	+	.	transcript_id "TCONS_00000568"; gene_id "XLOC_000188"; oId "srna_4076_lvantisense"; contained_in "TCONS_00000567"; tss_id "TSS352"; num_samples "1";
NZ_CP046188.1	APERO	exon	390096	390299	.	+	.	transcript_id "TCONS_00000568"; gene_id "XLOC_000188"; exon_number "1";
NZ_CP046188.1	APERO	transcript	392735	393227	.	+	.	transcript_id "TCONS_00001143"; gene_id "XLOC_000189"; oId "srna_1014_adantisense"; tss_id "TSS353"; num_samples "1";
NZ_CP046188.1	APERO	exon	392735	393227	.	+	.	transcript_id "TCONS_00001143"; gene_id "XLOC_000189"; exon_number "1";
NZ_CP046188.1	APERO	transcript	398756	399244	.	+	.	transcript_id "TCONS_00001144"; gene_id "XLOC_000190"; oId "srna_1027_adantisense"; tss_id "TSS354"; num_samples "1";
NZ_CP046188.1	APERO	exon	398756	399244	.	+	.	transcript_id "TCONS_00001144"; gene_id "XLOC_000190"; exon_number "1";
NZ_CP046188.1	APERO	transcript	399021	399505	.	+	.	transcript_id "TCONS_00001145"; gene_id "XLOC_000190"; oId "srna_1029_adantisense"; tss_id "TSS355"; num_samples "1";
NZ_CP046188.1	APERO	exon	399021	399505	.	+	.	transcript_id "TCONS_00001145"; gene_id "XLOC_000190"; exon_number "1";
NZ_CP046188.1	APERO	transcript	399072	399530	.	+	.	transcript_id "TCONS_00000569"; gene_id "XLOC_000190"; oId "srna_4131_lvantisense"; contained_in "TCONS_00001145"; tss_id "TSS355"; num_samples "1";
NZ_CP046188.1	APERO	exon	399072	399530	.	+	.	transcript_id "TCONS_00000569"; gene_id "XLOC_000190"; exon_number "1";
NZ_CP046188.1	APERO	transcript	399117	399530	.	+	.	transcript_id "TCONS_00000570"; gene_id "XLOC_000190"; oId "srna_4132_lvantisense"; contained_in "TCONS_00000569"; tss_id "TSS355"; num_samples "1";
NZ_CP046188.1	APERO	exon	399117	399530	.	+	.	transcript_id "TCONS_00000570"; gene_id "XLOC_000190"; exon_number "1";
NZ_CP046188.1	APERO	transcript	399154	399528	.	+	.	transcript_id "TCONS_00000571"; gene_id "XLOC_000190"; oId "srna_4133_lvantisense"; contained_in "TCONS_00000570"; tss_id "TSS356"; num_samples "1";
NZ_CP046188.1	APERO	exon	399154	399528	.	+	.	transcript_id "TCONS_00000571"; gene_id "XLOC_000190"; exon_number "1";
NZ_CP046188.1	APERO	transcript	399178	399528	.	+	.	transcript_id "TCONS_00000572"; gene_id "XLOC_000190"; oId "srna_4134_lvantisense"; contained_in "TCONS_00000571"; tss_id "TSS356"; num_samples "1";
NZ_CP046188.1	APERO	exon	399178	399528	.	+	.	transcript_id "TCONS_00000572"; gene_id "XLOC_000190"; exon_number "1";
NZ_CP046188.1	APERO	transcript	399207	399528	.	+	.	transcript_id "TCONS_00000573"; gene_id "XLOC_000190"; oId "srna_4135_lvantisense"; contained_in "TCONS_00000572"; tss_id "TSS356"; num_samples "1";
NZ_CP046188.1	APERO	exon	399207	399528	.	+	.	transcript_id "TCONS_00000573"; gene_id "XLOC_000190"; exon_number "1";
NZ_CP046188.1	APERO	transcript	399277	399550	.	+	.	transcript_id "TCONS_00001146"; gene_id "XLOC_000190"; oId "srna_1030_adantisense"; contained_in "TCONS_00000573"; tss_id "TSS357"; num_samples "1";
NZ_CP046188.1	APERO	exon	399277	399550	.	+	.	transcript_id "TCONS_00001146"; gene_id "XLOC_000190"; exon_number "1";
NZ_CP046188.1	APERO	transcript	400917	401391	.	+	.	transcript_id "TCONS_00001147"; gene_id "XLOC_000191"; oId "srna_1035_adAi"; tss_id "TSS358"; num_samples "1";
NZ_CP046188.1	APERO	exon	400917	401391	.	+	.	transcript_id "TCONS_00001147"; gene_id "XLOC_000191"; exon_number "1";
NZ_CP046188.1	APERO	transcript	400984	401366	.	+	.	transcript_id "TCONS_00001148"; gene_id "XLOC_000191"; oId "srna_1038_adAi"; contained_in "TCONS_00001147"; tss_id "TSS358"; num_samples "1";
NZ_CP046188.1	APERO	exon	400984	401366	.	+	.	transcript_id "TCONS_00001148"; gene_id "XLOC_000191"; exon_number "1";
NZ_CP046188.1	APERO	transcript	401008	401366	.	+	.	transcript_id "TCONS_00001149"; gene_id "XLOC_000191"; oId "srna_1039_adAi"; contained_in "TCONS_00001148"; tss_id "TSS358"; num_samples "1";
NZ_CP046188.1	APERO	exon	401008	401366	.	+	.	transcript_id "TCONS_00001149"; gene_id "XLOC_000191"; exon_number "1";
NZ_CP046188.1	APERO	transcript	401153	401588	.	+	.	transcript_id "TCONS_00001150"; gene_id "XLOC_000191"; oId "srna_1040_adantisense"; tss_id "TSS359"; num_samples "1";
NZ_CP046188.1	APERO	exon	401153	401588	.	+	.	transcript_id "TCONS_00001150"; gene_id "XLOC_000191"; exon_number "1";
NZ_CP046188.1	APERO	transcript	411506	411934	.	+	.	transcript_id "TCONS_00000574"; gene_id "XLOC_000192"; oId "srna_4227_lvantisense"; tss_id "TSS360"; num_samples "1";
NZ_CP046188.1	APERO	exon	411506	411934	.	+	.	transcript_id "TCONS_00000574"; gene_id "XLOC_000192"; exon_number "1";
NZ_CP046188.1	APERO	transcript	411658	411834	.	+	.	transcript_id "TCONS_00000575"; gene_id "XLOC_000192"; oId "srna_4231_lvantisense"; contained_in "TCONS_00000574"; tss_id "TSS361"; num_samples "1";
NZ_CP046188.1	APERO	exon	411658	411834	.	+	.	transcript_id "TCONS_00000575"; gene_id "XLOC_000192"; exon_number "1";
NZ_CP046188.1	APERO	transcript	412606	413058	.	+	.	transcript_id "TCONS_00000576"; gene_id "XLOC_000193"; oId "srna_4240_lvBetween"; tss_id "TSS362"; num_samples "1";
NZ_CP046188.1	APERO	exon	412606	413058	.	+	.	transcript_id "TCONS_00000576"; gene_id "XLOC_000193"; exon_number "1";
NZ_CP046188.1	APERO	transcript	412746	413233	.	+	.	transcript_id "TCONS_00001151"; gene_id "XLOC_000193"; oId "srna_1064_adantisense"; contained_in "TCONS_00001152"; tss_id "TSS363"; num_samples "1";
NZ_CP046188.1	APERO	exon	412746	413233	.	+	.	transcript_id "TCONS_00001151"; gene_id "XLOC_000193"; exon_number "1";
NZ_CP046188.1	APERO	transcript	412784	413281	.	+	.	transcript_id "TCONS_00001152"; gene_id "XLOC_000193"; oId "srna_1065_adantisense"; tss_id "TSS363"; num_samples "1";
NZ_CP046188.1	APERO	exon	412784	413281	.	+	.	transcript_id "TCONS_00001152"; gene_id "XLOC_000193"; exon_number "1";
NZ_CP046188.1	APERO	transcript	412845	413269	.	+	.	transcript_id "TCONS_00001153"; gene_id "XLOC_000193"; oId "srna_1066_adantisense"; contained_in "TCONS_00001152"; tss_id "TSS363"; num_samples "1";
NZ_CP046188.1	APERO	exon	412845	413269	.	+	.	transcript_id "TCONS_00001153"; gene_id "XLOC_000193"; exon_number "1";
NZ_CP046188.1	APERO	transcript	412955	413289	.	+	.	transcript_id "TCONS_00001154"; gene_id "XLOC_000193"; oId "srna_1067_adantisense"; contained_in "TCONS_00001153"; tss_id "TSS364"; num_samples "1";
NZ_CP046188.1	APERO	exon	412955	413289	.	+	.	transcript_id "TCONS_00001154"; gene_id "XLOC_000193"; exon_number "1";
NZ_CP046188.1	APERO	transcript	413048	413173	.	+	.	transcript_id "TCONS_00000577"; gene_id "XLOC_000193"; oId "srna_4241_lvantisense"; contained_in "TCONS_00001154"; tss_id "TSS364"; num_samples "1";
NZ_CP046188.1	APERO	exon	413048	413173	.	+	.	transcript_id "TCONS_00000577"; gene_id "XLOC_000193"; exon_number "1";
NZ_CP046188.1	APERO	transcript	417897	418352	.	+	.	transcript_id "TCONS_00000578"; gene_id "XLOC_000194"; oId "srna_4279_lvantisense"; tss_id "TSS365"; num_samples "1";
NZ_CP046188.1	APERO	exon	417897	418352	.	+	.	transcript_id "TCONS_00000578"; gene_id "XLOC_000194"; exon_number "1";
NZ_CP046188.1	APERO	transcript	418614	419008	.	+	.	transcript_id "TCONS_00000579"; gene_id "XLOC_000195"; oId "srna_4280_lvBetween"; tss_id "TSS366"; num_samples "1";
NZ_CP046188.1	APERO	exon	418614	419008	.	+	.	transcript_id "TCONS_00000579"; gene_id "XLOC_000195"; exon_number "1";
NZ_CP046188.1	APERO	transcript	418678	419171	.	+	.	transcript_id "TCONS_00001155"; gene_id "XLOC_000195"; oId "srna_1081_adBetween"; tss_id "TSS366"; num_samples "1";
NZ_CP046188.1	APERO	exon	418678	419171	.	+	.	transcript_id "TCONS_00001155"; gene_id "XLOC_000195"; exon_number "1";
NZ_CP046188.1	APERO	transcript	424727	425181	.	+	.	transcript_id "TCONS_00000580"; gene_id "XLOC_000196"; oId "srna_4281_lvantisense"; tss_id "TSS367"; num_samples "1";
NZ_CP046188.1	APERO	exon	424727	425181	.	+	.	transcript_id "TCONS_00000580"; gene_id "XLOC_000196"; exon_number "1";
NZ_CP046188.1	APERO	transcript	424739	425157	.	+	.	transcript_id "TCONS_00000581"; gene_id "XLOC_000196"; oId "srna_4282_lvantisense"; contained_in "TCONS_00000580"; tss_id "TSS367"; num_samples "1";
NZ_CP046188.1	APERO	exon	424739	425157	.	+	.	transcript_id "TCONS_00000581"; gene_id "XLOC_000196"; exon_number "1";
NZ_CP046188.1	APERO	transcript	424810	425128	.	+	.	transcript_id "TCONS_00000582"; gene_id "XLOC_000196"; oId "srna_4283_lvantisense"; contained_in "TCONS_00000581"; tss_id "TSS367"; num_samples "1";
NZ_CP046188.1	APERO	exon	424810	425128	.	+	.	transcript_id "TCONS_00000582"; gene_id "XLOC_000196"; exon_number "1";
NZ_CP046188.1	APERO	transcript	424861	425340	.	+	.	transcript_id "TCONS_00001156"; gene_id "XLOC_000196"; oId "srna_1090_adantisense"; tss_id "TSS368"; num_samples "1";
NZ_CP046188.1	APERO	exon	424861	425340	.	+	.	transcript_id "TCONS_00001156"; gene_id "XLOC_000196"; exon_number "1";
NZ_CP046188.1	APERO	transcript	425769	426183	.	+	.	transcript_id "TCONS_00000583"; gene_id "XLOC_000197"; oId "srna_4285_lvantisense"; tss_id "TSS369"; num_samples "1";
NZ_CP046188.1	APERO	exon	425769	426183	.	+	.	transcript_id "TCONS_00000583"; gene_id "XLOC_000197"; exon_number "1";
NZ_CP046188.1	APERO	transcript	425791	426168	.	+	.	transcript_id "TCONS_00000584"; gene_id "XLOC_000197"; oId "srna_4286_lvantisense"; contained_in "TCONS_00000585"; tss_id "TSS369"; num_samples "1";
NZ_CP046188.1	APERO	exon	425791	426168	.	+	.	transcript_id "TCONS_00000584"; gene_id "XLOC_000197"; exon_number "1";
NZ_CP046188.1	APERO	transcript	425803	426183	.	+	.	transcript_id "TCONS_00000585"; gene_id "XLOC_000197"; oId "srna_4287_lvantisense"; contained_in "TCONS_00000583"; tss_id "TSS369"; num_samples "1";
NZ_CP046188.1	APERO	exon	425803	426183	.	+	.	transcript_id "TCONS_00000585"; gene_id "XLOC_000197"; exon_number "1";
NZ_CP046188.1	APERO	transcript	425862	426260	.	+	.	transcript_id "TCONS_00001157"; gene_id "XLOC_000197"; oId "srna_1094_adantisense"; tss_id "TSS369"; num_samples "1";
NZ_CP046188.1	APERO	exon	425862	426260	.	+	.	transcript_id "TCONS_00001157"; gene_id "XLOC_000197"; exon_number "1";
NZ_CP046188.1	APERO	transcript	427721	428134	.	+	.	transcript_id "TCONS_00000586"; gene_id "XLOC_000198"; oId "srna_4307_lvantisense"; tss_id "TSS370"; num_samples "1";
NZ_CP046188.1	APERO	exon	427721	428134	.	+	.	transcript_id "TCONS_00000586"; gene_id "XLOC_000198"; exon_number "1";
NZ_CP046188.1	APERO	transcript	427831	428234	.	+	.	transcript_id "TCONS_00000587"; gene_id "XLOC_000198"; oId "srna_4309_lvantisense"; tss_id "TSS371"; num_samples "1";
NZ_CP046188.1	APERO	exon	427831	428234	.	+	.	transcript_id "TCONS_00000587"; gene_id "XLOC_000198"; exon_number "1";
NZ_CP046188.1	APERO	transcript	431492	431772	.	+	.	transcript_id "TCONS_00000588"; gene_id "XLOC_000199"; oId "srna_4345_lvantisense"; tss_id "TSS372"; num_samples "1";
NZ_CP046188.1	APERO	exon	431492	431772	.	+	.	transcript_id "TCONS_00000588"; gene_id "XLOC_000199"; exon_number "1";
NZ_CP046188.1	APERO	transcript	432573	433032	.	+	.	transcript_id "TCONS_00000589"; gene_id "XLOC_000200"; oId "srna_4347_lvantisense"; tss_id "TSS373"; num_samples "1";
NZ_CP046188.1	APERO	exon	432573	433032	.	+	.	transcript_id "TCONS_00000589"; gene_id "XLOC_000200"; exon_number "1";
NZ_CP046188.1	APERO	transcript	432592	433032	.	+	.	transcript_id "TCONS_00000590"; gene_id "XLOC_000200"; oId "srna_4348_lvantisense"; contained_in "TCONS_00000589"; tss_id "TSS373"; num_samples "1";
NZ_CP046188.1	APERO	exon	432592	433032	.	+	.	transcript_id "TCONS_00000590"; gene_id "XLOC_000200"; exon_number "1";
NZ_CP046188.1	APERO	transcript	432608	432882	.	+	.	transcript_id "TCONS_00000591"; gene_id "XLOC_000200"; oId "srna_4349_lvantisense"; contained_in "TCONS_00000590"; tss_id "TSS373"; num_samples "1";
NZ_CP046188.1	APERO	exon	432608	432882	.	+	.	transcript_id "TCONS_00000591"; gene_id "XLOC_000200"; exon_number "1";
NZ_CP046188.1	APERO	transcript	432705	432991	.	+	.	transcript_id "TCONS_00000592"; gene_id "XLOC_000200"; oId "srna_4350_lvBetween"; contained_in "TCONS_00000590"; tss_id "TSS374"; num_samples "1";
NZ_CP046188.1	APERO	exon	432705	432991	.	+	.	transcript_id "TCONS_00000592"; gene_id "XLOC_000200"; exon_number "1";
NZ_CP046188.1	APERO	transcript	432980	433304	.	+	.	transcript_id "TCONS_00000593"; gene_id "XLOC_000200"; oId "srna_4351_lvantisense"; tss_id "TSS375"; num_samples "1";
NZ_CP046188.1	APERO	exon	432980	433304	.	+	.	transcript_id "TCONS_00000593"; gene_id "XLOC_000200"; exon_number "1";
NZ_CP046188.1	APERO	transcript	433724	434178	.	+	.	transcript_id "TCONS_00000594"; gene_id "XLOC_000201"; oId "srna_4353_lvantisense"; tss_id "TSS376"; num_samples "1";
NZ_CP046188.1	APERO	exon	433724	434178	.	+	.	transcript_id "TCONS_00000594"; gene_id "XLOC_000201"; exon_number "1";
NZ_CP046188.1	APERO	transcript	433805	434235	.	+	.	transcript_id "TCONS_00000595"; gene_id "XLOC_000201"; oId "srna_4354_lvantisense"; contained_in "TCONS_00000594"; tss_id "TSS376"; num_samples "1";
NZ_CP046188.1	APERO	exon	433805	434235	.	+	.	transcript_id "TCONS_00000595"; gene_id "XLOC_000201"; exon_number "1";
NZ_CP046188.1	APERO	transcript	440188	440635	.	+	.	transcript_id "TCONS_00000596"; gene_id "XLOC_000202"; oId "srna_4411_lvantisense"; tss_id "TSS377"; num_samples "1";
NZ_CP046188.1	APERO	exon	440188	440635	.	+	.	transcript_id "TCONS_00000596"; gene_id "XLOC_000202"; exon_number "1";
NZ_CP046188.1	APERO	transcript	442149	442586	.	+	.	transcript_id "TCONS_00000597"; gene_id "XLOC_000203"; oId "srna_4413_lvantisense"; tss_id "TSS378"; num_samples "1";
NZ_CP046188.1	APERO	exon	442149	442586	.	+	.	transcript_id "TCONS_00000597"; gene_id "XLOC_000203"; exon_number "1";
NZ_CP046188.1	APERO	transcript	442685	443133	.	+	.	transcript_id "TCONS_00000598"; gene_id "XLOC_000204"; oId "srna_4415_lvantisense"; tss_id "TSS379"; num_samples "1";
NZ_CP046188.1	APERO	exon	442685	443133	.	+	.	transcript_id "TCONS_00000598"; gene_id "XLOC_000204"; exon_number "1";
NZ_CP046188.1	APERO	transcript	442735	443110	.	+	.	transcript_id "TCONS_00000599"; gene_id "XLOC_000204"; oId "srna_4416_lvantisense"; contained_in "TCONS_00000598"; tss_id "TSS379"; num_samples "1";
NZ_CP046188.1	APERO	exon	442735	443110	.	+	.	transcript_id "TCONS_00000599"; gene_id "XLOC_000204"; exon_number "1";
NZ_CP046188.1	APERO	transcript	444710	445026	.	+	.	transcript_id "TCONS_00000600"; gene_id "XLOC_000205"; oId "srna_4418_lvBetween"; tss_id "TSS380"; num_samples "1";
NZ_CP046188.1	APERO	exon	444710	445026	.	+	.	transcript_id "TCONS_00000600"; gene_id "XLOC_000205"; exon_number "1";
NZ_CP046188.1	APERO	transcript	444940	445042	.	+	.	transcript_id "TCONS_00000601"; gene_id "XLOC_000205"; oId "srna_4419_lvBetween"; tss_id "TSS381"; num_samples "1";
NZ_CP046188.1	APERO	exon	444940	445042	.	+	.	transcript_id "TCONS_00000601"; gene_id "XLOC_000205"; exon_number "1";
NZ_CP046188.1	APERO	transcript	444973	445353	.	+	.	transcript_id "TCONS_00001158"; gene_id "XLOC_000205"; oId "srna_1144_adBetween"; tss_id "TSS381"; num_samples "1";
NZ_CP046188.1	APERO	exon	444973	445353	.	+	.	transcript_id "TCONS_00001158"; gene_id "XLOC_000205"; exon_number "1";
NZ_CP046188.1	APERO	transcript	448731	449189	.	+	.	transcript_id "TCONS_00000602"; gene_id "XLOC_000206"; oId "srna_4451_lvAi"; tss_id "TSS382"; num_samples "1";
NZ_CP046188.1	APERO	exon	448731	449189	.	+	.	transcript_id "TCONS_00000602"; gene_id "XLOC_000206"; exon_number "1";
NZ_CP046188.1	APERO	transcript	448770	449189	.	+	.	transcript_id "TCONS_00000603"; gene_id "XLOC_000206"; oId "srna_4453_lvAi"; contained_in "TCONS_00000602"; tss_id "TSS382"; num_samples "1";
NZ_CP046188.1	APERO	exon	448770	449189	.	+	.	transcript_id "TCONS_00000603"; gene_id "XLOC_000206"; exon_number "1";
NZ_CP046188.1	APERO	transcript	448894	449180	.	+	.	transcript_id "TCONS_00000604"; gene_id "XLOC_000206"; oId "srna_4456_lvAi"; contained_in "TCONS_00000603"; tss_id "TSS383"; num_samples "1";
NZ_CP046188.1	APERO	exon	448894	449180	.	+	.	transcript_id "TCONS_00000604"; gene_id "XLOC_000206"; exon_number "1";
NZ_CP046188.1	APERO	transcript	448957	449203	.	+	.	transcript_id "TCONS_00001159"; gene_id "XLOC_000206"; oId "srna_1150_adantisense"; contained_in "TCONS_00000604"; tss_id "TSS383"; num_samples "1";
NZ_CP046188.1	APERO	exon	448957	449203	.	+	.	transcript_id "TCONS_00001159"; gene_id "XLOC_000206"; exon_number "1";
NZ_CP046188.1	APERO	transcript	448982	449154	.	+	.	transcript_id "TCONS_00000605"; gene_id "XLOC_000206"; oId "srna_4457_lvantisense"; contained_in "TCONS_00001159"; tss_id "TSS383"; num_samples "1";
NZ_CP046188.1	APERO	exon	448982	449154	.	+	.	transcript_id "TCONS_00000605"; gene_id "XLOC_000206"; exon_number "1";
NZ_CP046188.1	APERO	transcript	455735	456161	.	+	.	transcript_id "TCONS_00000606"; gene_id "XLOC_000207"; oId "srna_4522_lvantisense"; tss_id "TSS384"; num_samples "1";
NZ_CP046188.1	APERO	exon	455735	456161	.	+	.	transcript_id "TCONS_00000606"; gene_id "XLOC_000207"; exon_number "1";
NZ_CP046188.1	APERO	transcript	455776	456140	.	+	.	transcript_id "TCONS_00000607"; gene_id "XLOC_000207"; oId "srna_4523_lvantisense"; contained_in "TCONS_00000606"; tss_id "TSS384"; num_samples "1";
NZ_CP046188.1	APERO	exon	455776	456140	.	+	.	transcript_id "TCONS_00000607"; gene_id "XLOC_000207"; exon_number "1";
NZ_CP046188.1	APERO	transcript	455842	456188	.	+	.	transcript_id "TCONS_00000608"; gene_id "XLOC_000207"; oId "srna_4524_lvantisense"; contained_in "TCONS_00000607"; tss_id "TSS385"; num_samples "1";
NZ_CP046188.1	APERO	exon	455842	456188	.	+	.	transcript_id "TCONS_00000608"; gene_id "XLOC_000207"; exon_number "1";
NZ_CP046188.1	APERO	transcript	455860	456128	.	+	.	transcript_id "TCONS_00000609"; gene_id "XLOC_000207"; oId "srna_4525_lvantisense"; contained_in "TCONS_00000608"; tss_id "TSS385"; num_samples "1";
NZ_CP046188.1	APERO	exon	455860	456128	.	+	.	transcript_id "TCONS_00000609"; gene_id "XLOC_000207"; exon_number "1";
NZ_CP046188.1	APERO	transcript	455929	456070	.	+	.	transcript_id "TCONS_00000610"; gene_id "XLOC_000207"; oId "srna_4526_lvantisense"; contained_in "TCONS_00000609"; tss_id "TSS385"; num_samples "1";
NZ_CP046188.1	APERO	exon	455929	456070	.	+	.	transcript_id "TCONS_00000610"; gene_id "XLOC_000207"; exon_number "1";
NZ_CP046188.1	APERO	transcript	457704	458140	.	+	.	transcript_id "TCONS_00000611"; gene_id "XLOC_000208"; oId "srna_4551_lvantisense"; contained_in "TCONS_00000612"; tss_id "TSS386"; num_samples "1";
NZ_CP046188.1	APERO	exon	457704	458140	.	+	.	transcript_id "TCONS_00000611"; gene_id "XLOC_000208"; exon_number "1";
NZ_CP046188.1	APERO	transcript	457728	458166	.	+	.	transcript_id "TCONS_00000612"; gene_id "XLOC_000208"; oId "srna_4552_lvantisense"; tss_id "TSS386"; num_samples "1";
NZ_CP046188.1	APERO	exon	457728	458166	.	+	.	transcript_id "TCONS_00000612"; gene_id "XLOC_000208"; exon_number "1";
NZ_CP046188.1	APERO	transcript	457796	458166	.	+	.	transcript_id "TCONS_00000613"; gene_id "XLOC_000208"; oId "srna_4553_lvantisense"; contained_in "TCONS_00000612"; tss_id "TSS386"; num_samples "1";
NZ_CP046188.1	APERO	exon	457796	458166	.	+	.	transcript_id "TCONS_00000613"; gene_id "XLOC_000208"; exon_number "1";
NZ_CP046188.1	APERO	transcript	457816	458130	.	+	.	transcript_id "TCONS_00000614"; gene_id "XLOC_000208"; oId "srna_4554_lvantisense"; contained_in "TCONS_00000613"; tss_id "TSS387"; num_samples "1";
NZ_CP046188.1	APERO	exon	457816	458130	.	+	.	transcript_id "TCONS_00000614"; gene_id "XLOC_000208"; exon_number "1";
NZ_CP046188.1	APERO	transcript	457842	458130	.	+	.	transcript_id "TCONS_00000615"; gene_id "XLOC_000208"; oId "srna_4555_lvantisense"; contained_in "TCONS_00000614"; tss_id "TSS387"; num_samples "1";
NZ_CP046188.1	APERO	exon	457842	458130	.	+	.	transcript_id "TCONS_00000615"; gene_id "XLOC_000208"; exon_number "1";
NZ_CP046188.1	APERO	transcript	457862	458130	.	+	.	transcript_id "TCONS_00000616"; gene_id "XLOC_000208"; oId "srna_4556_lvantisense"; contained_in "TCONS_00000615"; tss_id "TSS387"; num_samples "1";
NZ_CP046188.1	APERO	exon	457862	458130	.	+	.	transcript_id "TCONS_00000616"; gene_id "XLOC_000208"; exon_number "1";
NZ_CP046188.1	APERO	transcript	343	603	.	-	.	transcript_id "TCONS_00000617"; gene_id "XLOC_000209"; oId "srna_1_lvantisense"; contained_in "TCONS_00000618"; tss_id "TSS388"; num_samples "1";
NZ_CP046188.1	APERO	exon	343	603	.	-	.	transcript_id "TCONS_00000617"; gene_id "XLOC_000209"; exon_number "1";
NZ_CP046188.1	APERO	transcript	361	639	.	-	.	transcript_id "TCONS_00000618"; gene_id "XLOC_000209"; oId "srna_2_lvantisense"; contained_in "TCONS_00000619"; tss_id "TSS388"; num_samples "1";
NZ_CP046188.1	APERO	exon	361	639	.	-	.	transcript_id "TCONS_00000618"; gene_id "XLOC_000209"; exon_number "1";
NZ_CP046188.1	APERO	transcript	386	689	.	-	.	transcript_id "TCONS_00000619"; gene_id "XLOC_000209"; oId "srna_3_lvantisense"; contained_in "TCONS_00000620"; tss_id "TSS388"; num_samples "1";
NZ_CP046188.1	APERO	exon	386	689	.	-	.	transcript_id "TCONS_00000619"; gene_id "XLOC_000209"; exon_number "1";
NZ_CP046188.1	APERO	transcript	428	820	.	-	.	transcript_id "TCONS_00000620"; gene_id "XLOC_000209"; oId "srna_4_lvantisense"; tss_id "TSS389"; num_samples "1";
NZ_CP046188.1	APERO	exon	428	820	.	-	.	transcript_id "TCONS_00000620"; gene_id "XLOC_000209"; exon_number "1";
NZ_CP046188.1	APERO	transcript	5587	5843	.	-	.	transcript_id "TCONS_00000621"; gene_id "XLOC_000210"; oId "srna_81_lvantisense"; contained_in "TCONS_00000622"; tss_id "TSS390"; num_samples "1";
NZ_CP046188.1	APERO	exon	5587	5843	.	-	.	transcript_id "TCONS_00000621"; gene_id "XLOC_000210"; exon_number "1";
NZ_CP046188.1	APERO	transcript	5610	5952	.	-	.	transcript_id "TCONS_00000622"; gene_id "XLOC_000210"; oId "srna_82_lvantisense"; contained_in "TCONS_00000623"; tss_id "TSS391"; num_samples "1";
NZ_CP046188.1	APERO	exon	5610	5952	.	-	.	transcript_id "TCONS_00000622"; gene_id "XLOC_000210"; exon_number "1";
NZ_CP046188.1	APERO	transcript	5633	5998	.	-	.	transcript_id "TCONS_00000623"; gene_id "XLOC_000210"; oId "srna_83_lvantisense"; contained_in "TCONS_00000624"; tss_id "TSS391"; num_samples "1";
NZ_CP046188.1	APERO	exon	5633	5998	.	-	.	transcript_id "TCONS_00000623"; gene_id "XLOC_000210"; exon_number "1";
NZ_CP046188.1	APERO	transcript	5685	6102	.	-	.	transcript_id "TCONS_00000624"; gene_id "XLOC_000210"; oId "srna_84_lvantisense"; contained_in "TCONS_00000626"; tss_id "TSS391"; num_samples "1";
NZ_CP046188.1	APERO	exon	5685	6102	.	-	.	transcript_id "TCONS_00000624"; gene_id "XLOC_000210"; exon_number "1";
NZ_CP046188.1	APERO	transcript	5698	6078	.	-	.	transcript_id "TCONS_00000625"; gene_id "XLOC_000210"; oId "srna_85_lvantisense"; contained_in "TCONS_00000626"; tss_id "TSS391"; num_samples "1";
NZ_CP046188.1	APERO	exon	5698	6078	.	-	.	transcript_id "TCONS_00000625"; gene_id "XLOC_000210"; exon_number "1";
NZ_CP046188.1	APERO	transcript	5724	6172	.	-	.	transcript_id "TCONS_00000626"; gene_id "XLOC_000210"; oId "srna_86_lvantisense"; contained_in "TCONS_00001160"; tss_id "TSS391"; num_samples "1";
NZ_CP046188.1	APERO	exon	5724	6172	.	-	.	transcript_id "TCONS_00000626"; gene_id "XLOC_000210"; exon_number "1";
NZ_CP046188.1	APERO	transcript	5726	6190	.	-	.	transcript_id "TCONS_00001160"; gene_id "XLOC_000210"; oId "srna_13_adantisense"; tss_id "TSS391"; num_samples "1";
NZ_CP046188.1	APERO	exon	5726	6190	.	-	.	transcript_id "TCONS_00001160"; gene_id "XLOC_000210"; exon_number "1";
NZ_CP046188.1	APERO	transcript	5769	6229	.	-	.	transcript_id "TCONS_00000627"; gene_id "XLOC_000210"; oId "srna_87_lvantisense"; contained_in "TCONS_00000628"; tss_id "TSS391"; num_samples "1";
NZ_CP046188.1	APERO	exon	5769	6229	.	-	.	transcript_id "TCONS_00000627"; gene_id "XLOC_000210"; exon_number "1";
NZ_CP046188.1	APERO	transcript	5797	6286	.	-	.	transcript_id "TCONS_00000628"; gene_id "XLOC_000210"; oId "srna_88_lvantisense"; contained_in "TCONS_00000629"; tss_id "TSS391"; num_samples "1";
NZ_CP046188.1	APERO	exon	5797	6286	.	-	.	transcript_id "TCONS_00000628"; gene_id "XLOC_000210"; exon_number "1";
NZ_CP046188.1	APERO	transcript	5813	6309	.	-	.	transcript_id "TCONS_00000629"; gene_id "XLOC_000210"; oId "srna_89_lvantisense"; tss_id "TSS391"; num_samples "1";
NZ_CP046188.1	APERO	exon	5813	6309	.	-	.	transcript_id "TCONS_00000629"; gene_id "XLOC_000210"; exon_number "1";
NZ_CP046188.1	APERO	transcript	6013	6207	.	-	.	transcript_id "TCONS_00000630"; gene_id "XLOC_000210"; oId "srna_90_lvantisense"; contained_in "TCONS_00000629"; tss_id "TSS392"; num_samples "1";
NZ_CP046188.1	APERO	exon	6013	6207	.	-	.	transcript_id "TCONS_00000630"; gene_id "XLOC_000210"; exon_number "1";
NZ_CP046188.1	APERO	transcript	6573	6963	.	-	.	transcript_id "TCONS_00000631"; gene_id "XLOC_000211"; oId "srna_93_lvantisense"; tss_id "TSS393"; num_samples "1";
NZ_CP046188.1	APERO	exon	6573	6963	.	-	.	transcript_id "TCONS_00000631"; gene_id "XLOC_000211"; exon_number "1";
NZ_CP046188.1	APERO	transcript	7379	7736	.	-	.	transcript_id "TCONS_00000632"; gene_id "XLOC_000212"; oId "srna_96_lvantisense"; tss_id "TSS394"; num_samples "1";
NZ_CP046188.1	APERO	exon	7379	7736	.	-	.	transcript_id "TCONS_00000632"; gene_id "XLOC_000212"; exon_number "1";
NZ_CP046188.1	APERO	transcript	7474	7812	.	-	.	transcript_id "TCONS_00000633"; gene_id "XLOC_000212"; oId "srna_97_lvantisense"; contained_in "TCONS_00000634"; tss_id "TSS394"; num_samples "1";
NZ_CP046188.1	APERO	exon	7474	7812	.	-	.	transcript_id "TCONS_00000633"; gene_id "XLOC_000212"; exon_number "1";
NZ_CP046188.1	APERO	transcript	7492	7939	.	-	.	transcript_id "TCONS_00000634"; gene_id "XLOC_000212"; oId "srna_98_lvantisense"; tss_id "TSS394"; num_samples "1";
NZ_CP046188.1	APERO	exon	7492	7939	.	-	.	transcript_id "TCONS_00000634"; gene_id "XLOC_000212"; exon_number "1";
NZ_CP046188.1	APERO	transcript	7520	7889	.	-	.	transcript_id "TCONS_00000635"; gene_id "XLOC_000212"; oId "srna_99_lvantisense"; contained_in "TCONS_00000636"; tss_id "TSS394"; num_samples "1";
NZ_CP046188.1	APERO	exon	7520	7889	.	-	.	transcript_id "TCONS_00000635"; gene_id "XLOC_000212"; exon_number "1";
NZ_CP046188.1	APERO	transcript	7534	7914	.	-	.	transcript_id "TCONS_00000636"; gene_id "XLOC_000212"; oId "srna_100_lvantisense"; contained_in "TCONS_00000637"; tss_id "TSS394"; num_samples "1";
NZ_CP046188.1	APERO	exon	7534	7914	.	-	.	transcript_id "TCONS_00000636"; gene_id "XLOC_000212"; exon_number "1";
NZ_CP046188.1	APERO	transcript	7552	7945	.	-	.	transcript_id "TCONS_00000637"; gene_id "XLOC_000212"; oId "srna_101_lvantisense"; contained_in "TCONS_00000634"; tss_id "TSS394"; num_samples "1";
NZ_CP046188.1	APERO	exon	7552	7945	.	-	.	transcript_id "TCONS_00000637"; gene_id "XLOC_000212"; exon_number "1";
NZ_CP046188.1	APERO	transcript	7614	8074	.	-	.	transcript_id "TCONS_00000638"; gene_id "XLOC_000212"; oId "srna_102_lvantisense"; tss_id "TSS395"; num_samples "1";
NZ_CP046188.1	APERO	exon	7614	8074	.	-	.	transcript_id "TCONS_00000638"; gene_id "XLOC_000212"; exon_number "1";
NZ_CP046188.1	APERO	transcript	7684	8130	.	-	.	transcript_id "TCONS_00000639"; gene_id "XLOC_000212"; oId "srna_105_lvantisense"; contained_in "TCONS_00000640"; tss_id "TSS395"; num_samples "1";
NZ_CP046188.1	APERO	exon	7684	8130	.	-	.	transcript_id "TCONS_00000639"; gene_id "XLOC_000212"; exon_number "1";
NZ_CP046188.1	APERO	transcript	7721	8204	.	-	.	transcript_id "TCONS_00000640"; gene_id "XLOC_000212"; oId "srna_106_lvantisense"; tss_id "TSS395"; num_samples "1";
NZ_CP046188.1	APERO	exon	7721	8204	.	-	.	transcript_id "TCONS_00000640"; gene_id "XLOC_000212"; exon_number "1";
NZ_CP046188.1	APERO	transcript	9163	9521	.	-	.	transcript_id "TCONS_00000641"; gene_id "XLOC_000213"; oId "srna_125_lvantisense"; tss_id "TSS396"; num_samples "1";
NZ_CP046188.1	APERO	exon	9163	9521	.	-	.	transcript_id "TCONS_00000641"; gene_id "XLOC_000213"; exon_number "1";
NZ_CP046188.1	APERO	transcript	9563	9888	.	-	.	transcript_id "TCONS_00000642"; gene_id "XLOC_000214"; oId "srna_126_lvantisense"; tss_id "TSS397"; num_samples "1";
NZ_CP046188.1	APERO	exon	9563	9888	.	-	.	transcript_id "TCONS_00000642"; gene_id "XLOC_000214"; exon_number "1";
NZ_CP046188.1	APERO	transcript	10561	10941	.	-	.	transcript_id "TCONS_00000643"; gene_id "XLOC_000215"; oId "srna_134_lvantisense"; contained_in "TCONS_00000644"; tss_id "TSS398"; num_samples "1";
NZ_CP046188.1	APERO	exon	10561	10941	.	-	.	transcript_id "TCONS_00000643"; gene_id "XLOC_000215"; exon_number "1";
NZ_CP046188.1	APERO	transcript	10590	11040	.	-	.	transcript_id "TCONS_00000644"; gene_id "XLOC_000215"; oId "srna_135_lvantisense"; contained_in "TCONS_00001161"; tss_id "TSS398"; num_samples "1";
NZ_CP046188.1	APERO	exon	10590	11040	.	-	.	transcript_id "TCONS_00000644"; gene_id "XLOC_000215"; exon_number "1";
NZ_CP046188.1	APERO	transcript	10622	10996	.	-	.	transcript_id "TCONS_00000645"; gene_id "XLOC_000215"; oId "srna_136_lvantisense"; contained_in "TCONS_00001161"; tss_id "TSS398"; num_samples "1";
NZ_CP046188.1	APERO	exon	10622	10996	.	-	.	transcript_id "TCONS_00000645"; gene_id "XLOC_000215"; exon_number "1";
NZ_CP046188.1	APERO	transcript	10655	11141	.	-	.	transcript_id "TCONS_00001161"; gene_id "XLOC_000215"; oId "srna_28_adantisense"; tss_id "TSS399"; num_samples "1";
NZ_CP046188.1	APERO	exon	10655	11141	.	-	.	transcript_id "TCONS_00001161"; gene_id "XLOC_000215"; exon_number "1";
NZ_CP046188.1	APERO	transcript	10768	11256	.	-	.	transcript_id "TCONS_00000646"; gene_id "XLOC_000215"; oId "srna_138_lvantisense"; tss_id "TSS400"; num_samples "1";
NZ_CP046188.1	APERO	exon	10768	11256	.	-	.	transcript_id "TCONS_00000646"; gene_id "XLOC_000215"; exon_number "1";
NZ_CP046188.1	APERO	transcript	11404	11814	.	-	.	transcript_id "TCONS_00001162"; gene_id "XLOC_000216"; oId "srna_31_adantisense"; contained_in "TCONS_00000647"; tss_id "TSS401"; num_samples "1";
NZ_CP046188.1	APERO	exon	11404	11814	.	-	.	transcript_id "TCONS_00001162"; gene_id "XLOC_000216"; exon_number "1";
NZ_CP046188.1	APERO	transcript	11404	11836	.	-	.	transcript_id "TCONS_00000647"; gene_id "XLOC_000216"; oId "srna_149_lvantisense"; tss_id "TSS401"; num_samples "1";
NZ_CP046188.1	APERO	exon	11404	11836	.	-	.	transcript_id "TCONS_00000647"; gene_id "XLOC_000216"; exon_number "1";
NZ_CP046188.1	APERO	transcript	13351	13663	.	-	.	transcript_id "TCONS_00000648"; gene_id "XLOC_000217"; oId "srna_172_lvantisense"; tss_id "TSS402"; num_samples "1";
NZ_CP046188.1	APERO	exon	13351	13663	.	-	.	transcript_id "TCONS_00000648"; gene_id "XLOC_000217"; exon_number "1";
NZ_CP046188.1	APERO	transcript	13407	13775	.	-	.	transcript_id "TCONS_00000649"; gene_id "XLOC_000217"; oId "srna_173_lvantisense"; tss_id "TSS403"; num_samples "1";
NZ_CP046188.1	APERO	exon	13407	13775	.	-	.	transcript_id "TCONS_00000649"; gene_id "XLOC_000217"; exon_number "1";
NZ_CP046188.1	APERO	transcript	15866	16204	.	-	.	transcript_id "TCONS_00000650"; gene_id "XLOC_000218"; oId "srna_190_lvantisense"; tss_id "TSS404"; num_samples "1";
NZ_CP046188.1	APERO	exon	15866	16204	.	-	.	transcript_id "TCONS_00000650"; gene_id "XLOC_000218"; exon_number "1";
NZ_CP046188.1	APERO	transcript	16560	17051	.	-	.	transcript_id "TCONS_00000651"; gene_id "XLOC_000219"; oId "srna_191_lvantisense"; tss_id "TSS405"; num_samples "1";
NZ_CP046188.1	APERO	exon	16560	17051	.	-	.	transcript_id "TCONS_00000651"; gene_id "XLOC_000219"; exon_number "1";
NZ_CP046188.1	APERO	transcript	23488	23896	.	-	.	transcript_id "TCONS_00001163"; gene_id "XLOC_000220"; oId "srna_71_adantisense"; tss_id "TSS406"; num_samples "1";
NZ_CP046188.1	APERO	exon	23488	23896	.	-	.	transcript_id "TCONS_00001163"; gene_id "XLOC_000220"; exon_number "1";
NZ_CP046188.1	APERO	transcript	24259	24548	.	-	.	transcript_id "TCONS_00000652"; gene_id "XLOC_000221"; oId "srna_253_lvantisense"; contained_in "TCONS_00000653"; tss_id "TSS407"; num_samples "1";
NZ_CP046188.1	APERO	exon	24259	24548	.	-	.	transcript_id "TCONS_00000652"; gene_id "XLOC_000221"; exon_number "1";
NZ_CP046188.1	APERO	transcript	24274	24689	.	-	.	transcript_id "TCONS_00000653"; gene_id "XLOC_000221"; oId "srna_254_lvantisense"; contained_in "TCONS_00000654"; tss_id "TSS408"; num_samples "1";
NZ_CP046188.1	APERO	exon	24274	24689	.	-	.	transcript_id "TCONS_00000653"; gene_id "XLOC_000221"; exon_number "1";
NZ_CP046188.1	APERO	transcript	24336	24813	.	-	.	transcript_id "TCONS_00000654"; gene_id "XLOC_000221"; oId "srna_255_lvantisense"; tss_id "TSS409"; num_samples "1";
NZ_CP046188.1	APERO	exon	24336	24813	.	-	.	transcript_id "TCONS_00000654"; gene_id "XLOC_000221"; exon_number "1";
NZ_CP046188.1	APERO	transcript	24603	25030	.	-	.	transcript_id "TCONS_00000655"; gene_id "XLOC_000221"; oId "srna_261_lvantisense"; tss_id "TSS410"; num_samples "1";
NZ_CP046188.1	APERO	exon	24603	25030	.	-	.	transcript_id "TCONS_00000655"; gene_id "XLOC_000221"; exon_number "1";
NZ_CP046188.1	APERO	transcript	25237	25712	.	-	.	transcript_id "TCONS_00000656"; gene_id "XLOC_000222"; oId "srna_272_lvantisense"; tss_id "TSS411"; num_samples "1";
NZ_CP046188.1	APERO	exon	25237	25712	.	-	.	transcript_id "TCONS_00000656"; gene_id "XLOC_000222"; exon_number "1";
NZ_CP046188.1	APERO	transcript	27876	28308	.	-	.	transcript_id "TCONS_00000657"; gene_id "XLOC_000223"; oId "srna_303_lvantisense"; contained_in "TCONS_00000659"; tss_id "TSS412"; num_samples "1";
NZ_CP046188.1	APERO	exon	27876	28308	.	-	.	transcript_id "TCONS_00000657"; gene_id "XLOC_000223"; exon_number "1";
NZ_CP046188.1	APERO	transcript	27894	28278	.	-	.	transcript_id "TCONS_00000658"; gene_id "XLOC_000223"; oId "srna_304_lvantisense"; contained_in "TCONS_00000659"; tss_id "TSS412"; num_samples "1";
NZ_CP046188.1	APERO	exon	27894	28278	.	-	.	transcript_id "TCONS_00000658"; gene_id "XLOC_000223"; exon_number "1";
NZ_CP046188.1	APERO	transcript	27918	28391	.	-	.	transcript_id "TCONS_00000659"; gene_id "XLOC_000223"; oId "srna_305_lvantisense"; contained_in "TCONS_00000660"; tss_id "TSS412"; num_samples "1";
NZ_CP046188.1	APERO	exon	27918	28391	.	-	.	transcript_id "TCONS_00000659"; gene_id "XLOC_000223"; exon_number "1";
NZ_CP046188.1	APERO	transcript	27933	28420	.	-	.	transcript_id "TCONS_00000660"; gene_id "XLOC_000223"; oId "srna_306_lvantisense"; tss_id "TSS412"; num_samples "1";
NZ_CP046188.1	APERO	exon	27933	28420	.	-	.	transcript_id "TCONS_00000660"; gene_id "XLOC_000223"; exon_number "1";
NZ_CP046188.1	APERO	transcript	39609	39919	.	-	.	transcript_id "TCONS_00001164"; gene_id "XLOC_000224"; oId "srna_105_adantisense"; tss_id "TSS413"; num_samples "1";
NZ_CP046188.1	APERO	exon	39609	39919	.	-	.	transcript_id "TCONS_00001164"; gene_id "XLOC_000224"; exon_number "1";
NZ_CP046188.1	APERO	transcript	39699	39918	.	-	.	transcript_id "TCONS_00000661"; gene_id "XLOC_000224"; oId "srna_374_lvantisense"; contained_in "TCONS_00000662"; tss_id "TSS413"; num_samples "1";
NZ_CP046188.1	APERO	exon	39699	39918	.	-	.	transcript_id "TCONS_00000661"; gene_id "XLOC_000224"; exon_number "1";
NZ_CP046188.1	APERO	transcript	39710	39940	.	-	.	transcript_id "TCONS_00000662"; gene_id "XLOC_000224"; oId "srna_375_lvantisense"; contained_in "TCONS_00001164"; tss_id "TSS413"; num_samples "1";
NZ_CP046188.1	APERO	exon	39710	39940	.	-	.	transcript_id "TCONS_00000662"; gene_id "XLOC_000224"; exon_number "1";
NZ_CP046188.1	APERO	transcript	39820	40206	.	-	.	transcript_id "TCONS_00000663"; gene_id "XLOC_000224"; oId "srna_376_lvantisense"; contained_in "TCONS_00001165"; tss_id "TSS414"; num_samples "1";
NZ_CP046188.1	APERO	exon	39820	40206	.	-	.	transcript_id "TCONS_00000663"; gene_id "XLOC_000224"; exon_number "1";
NZ_CP046188.1	APERO	transcript	39868	40338	.	-	.	transcript_id "TCONS_00001165"; gene_id "XLOC_000224"; oId "srna_106_adantisense"; tss_id "TSS415"; num_samples "1";
NZ_CP046188.1	APERO	exon	39868	40338	.	-	.	transcript_id "TCONS_00001165"; gene_id "XLOC_000224"; exon_number "1";
NZ_CP046188.1	APERO	transcript	40176	40671	.	-	.	transcript_id "TCONS_00000664"; gene_id "XLOC_000224"; oId "srna_380_lvantisense"; tss_id "TSS416"; num_samples "1";
NZ_CP046188.1	APERO	exon	40176	40671	.	-	.	transcript_id "TCONS_00000664"; gene_id "XLOC_000224"; exon_number "1";
NZ_CP046188.1	APERO	transcript	40297	40744	.	-	.	transcript_id "TCONS_00000665"; gene_id "XLOC_000224"; oId "srna_382_lvantisense"; tss_id "TSS416"; num_samples "1";
NZ_CP046188.1	APERO	exon	40297	40744	.	-	.	transcript_id "TCONS_00000665"; gene_id "XLOC_000224"; exon_number "1";
NZ_CP046188.1	APERO	transcript	41494	41962	.	-	.	transcript_id "TCONS_00000666"; gene_id "XLOC_000225"; oId "srna_404_lvantisense"; tss_id "TSS417"; num_samples "1";
NZ_CP046188.1	APERO	exon	41494	41962	.	-	.	transcript_id "TCONS_00000666"; gene_id "XLOC_000225"; exon_number "1";
NZ_CP046188.1	APERO	transcript	41510	41828	.	-	.	transcript_id "TCONS_00000667"; gene_id "XLOC_000225"; oId "srna_405_lvantisense"; contained_in "TCONS_00000666"; tss_id "TSS418"; num_samples "1";
NZ_CP046188.1	APERO	exon	41510	41828	.	-	.	transcript_id "TCONS_00000667"; gene_id "XLOC_000225"; exon_number "1";
NZ_CP046188.1	APERO	transcript	41556	41825	.	-	.	transcript_id "TCONS_00000668"; gene_id "XLOC_000225"; oId "srna_407_lvantisense"; contained_in "TCONS_00000669"; tss_id "TSS418"; num_samples "1";
NZ_CP046188.1	APERO	exon	41556	41825	.	-	.	transcript_id "TCONS_00000668"; gene_id "XLOC_000225"; exon_number "1";
NZ_CP046188.1	APERO	transcript	41580	42050	.	-	.	transcript_id "TCONS_00000669"; gene_id "XLOC_000225"; oId "srna_408_lvantisense"; tss_id "TSS417"; num_samples "1";
NZ_CP046188.1	APERO	exon	41580	42050	.	-	.	transcript_id "TCONS_00000669"; gene_id "XLOC_000225"; exon_number "1";
NZ_CP046188.1	APERO	transcript	41616	42008	.	-	.	transcript_id "TCONS_00000670"; gene_id "XLOC_000225"; oId "srna_409_lvantisense"; contained_in "TCONS_00000671"; tss_id "TSS417"; num_samples "1";
NZ_CP046188.1	APERO	exon	41616	42008	.	-	.	transcript_id "TCONS_00000670"; gene_id "XLOC_000225"; exon_number "1";
NZ_CP046188.1	APERO	transcript	41637	42073	.	-	.	transcript_id "TCONS_00000671"; gene_id "XLOC_000225"; oId "srna_410_lvantisense"; contained_in "TCONS_00000672"; tss_id "TSS417"; num_samples "1";
NZ_CP046188.1	APERO	exon	41637	42073	.	-	.	transcript_id "TCONS_00000671"; gene_id "XLOC_000225"; exon_number "1";
NZ_CP046188.1	APERO	transcript	41661	42128	.	-	.	transcript_id "TCONS_00000672"; gene_id "XLOC_000225"; oId "srna_411_lvantisense"; tss_id "TSS417"; num_samples "1";
NZ_CP046188.1	APERO	exon	41661	42128	.	-	.	transcript_id "TCONS_00000672"; gene_id "XLOC_000225"; exon_number "1";
NZ_CP046188.1	APERO	transcript	41713	42171	.	-	.	transcript_id "TCONS_00000673"; gene_id "XLOC_000225"; oId "srna_412_lvantisense"; contained_in "TCONS_00000672"; tss_id "TSS417"; num_samples "1";
NZ_CP046188.1	APERO	exon	41713	42171	.	-	.	transcript_id "TCONS_00000673"; gene_id "XLOC_000225"; exon_number "1";
NZ_CP046188.1	APERO	transcript	44467	44831	.	-	.	transcript_id "TCONS_00000674"; gene_id "XLOC_000226"; oId "srna_439_lvantisense"; tss_id "TSS419"; num_samples "1";
NZ_CP046188.1	APERO	exon	44467	44831	.	-	.	transcript_id "TCONS_00000674"; gene_id "XLOC_000226"; exon_number "1";
NZ_CP046188.1	APERO	transcript	44488	44780	.	-	.	transcript_id "TCONS_00000675"; gene_id "XLOC_000226"; oId "srna_440_lvantisense"; contained_in "TCONS_00000674"; tss_id "TSS419"; num_samples "1";
NZ_CP046188.1	APERO	exon	44488	44780	.	-	.	transcript_id "TCONS_00000675"; gene_id "XLOC_000226"; exon_number "1";
NZ_CP046188.1	APERO	transcript	44611	45034	.	-	.	transcript_id "TCONS_00000676"; gene_id "XLOC_000226"; oId "srna_441_lvantisense"; tss_id "TSS420"; num_samples "1";
NZ_CP046188.1	APERO	exon	44611	45034	.	-	.	transcript_id "TCONS_00000676"; gene_id "XLOC_000226"; exon_number "1";
NZ_CP046188.1	APERO	transcript	45692	46054	.	-	.	transcript_id "TCONS_00000677"; gene_id "XLOC_000227"; oId "srna_469_lvantisense"; contained_in "TCONS_00000678"; tss_id "TSS421"; num_samples "1";
NZ_CP046188.1	APERO	exon	45692	46054	.	-	.	transcript_id "TCONS_00000677"; gene_id "XLOC_000227"; exon_number "1";
NZ_CP046188.1	APERO	transcript	45738	46170	.	-	.	transcript_id "TCONS_00000678"; gene_id "XLOC_000227"; oId "srna_470_lvantisense"; contained_in "TCONS_00000679"; tss_id "TSS422"; num_samples "1";
NZ_CP046188.1	APERO	exon	45738	46170	.	-	.	transcript_id "TCONS_00000678"; gene_id "XLOC_000227"; exon_number "1";
NZ_CP046188.1	APERO	transcript	45790	46281	.	-	.	transcript_id "TCONS_00000679"; gene_id "XLOC_000227"; oId "srna_472_lvantisense"; tss_id "TSS423"; num_samples "1";
NZ_CP046188.1	APERO	exon	45790	46281	.	-	.	transcript_id "TCONS_00000679"; gene_id "XLOC_000227"; exon_number "1";
NZ_CP046188.1	APERO	transcript	46847	47321	.	-	.	transcript_id "TCONS_00000680"; gene_id "XLOC_000228"; oId "srna_493_lvantisense"; tss_id "TSS424"; num_samples "1";
NZ_CP046188.1	APERO	exon	46847	47321	.	-	.	transcript_id "TCONS_00000680"; gene_id "XLOC_000228"; exon_number "1";
NZ_CP046188.1	APERO	transcript	47425	47916	.	-	.	transcript_id "TCONS_00000681"; gene_id "XLOC_000229"; oId "srna_502_lvantisense"; tss_id "TSS425"; num_samples "1";
NZ_CP046188.1	APERO	exon	47425	47916	.	-	.	transcript_id "TCONS_00000681"; gene_id "XLOC_000229"; exon_number "1";
NZ_CP046188.1	APERO	transcript	49115	49503	.	-	.	transcript_id "TCONS_00000682"; gene_id "XLOC_000230"; oId "srna_527_lvantisense"; tss_id "TSS426"; num_samples "1";
NZ_CP046188.1	APERO	exon	49115	49503	.	-	.	transcript_id "TCONS_00000682"; gene_id "XLOC_000230"; exon_number "1";
NZ_CP046188.1	APERO	transcript	49236	49580	.	-	.	transcript_id "TCONS_00000683"; gene_id "XLOC_000230"; oId "srna_528_lvantisense"; contained_in "TCONS_00000684"; tss_id "TSS426"; num_samples "1";
NZ_CP046188.1	APERO	exon	49236	49580	.	-	.	transcript_id "TCONS_00000683"; gene_id "XLOC_000230"; exon_number "1";
NZ_CP046188.1	APERO	transcript	49266	49734	.	-	.	transcript_id "TCONS_00000684"; gene_id "XLOC_000230"; oId "srna_529_lvantisense"; tss_id "TSS427"; num_samples "1";
NZ_CP046188.1	APERO	exon	49266	49734	.	-	.	transcript_id "TCONS_00000684"; gene_id "XLOC_000230"; exon_number "1";
NZ_CP046188.1	APERO	transcript	49875	50254	.	-	.	transcript_id "TCONS_00000685"; gene_id "XLOC_000231"; oId "srna_531_lvantisense"; contained_in "TCONS_00000686"; tss_id "TSS428"; num_samples "1";
NZ_CP046188.1	APERO	exon	49875	50254	.	-	.	transcript_id "TCONS_00000685"; gene_id "XLOC_000231"; exon_number "1";
NZ_CP046188.1	APERO	transcript	49890	50284	.	-	.	transcript_id "TCONS_00000686"; gene_id "XLOC_000231"; oId "srna_532_lvantisense"; tss_id "TSS428"; num_samples "1";
NZ_CP046188.1	APERO	exon	49890	50284	.	-	.	transcript_id "TCONS_00000686"; gene_id "XLOC_000231"; exon_number "1";
NZ_CP046188.1	APERO	transcript	49974	50456	.	-	.	transcript_id "TCONS_00000687"; gene_id "XLOC_000231"; oId "srna_533_lvantisense"; tss_id "TSS429"; num_samples "1";
NZ_CP046188.1	APERO	exon	49974	50456	.	-	.	transcript_id "TCONS_00000687"; gene_id "XLOC_000231"; exon_number "1";
NZ_CP046188.1	APERO	transcript	50093	50504	.	-	.	transcript_id "TCONS_00000688"; gene_id "XLOC_000231"; oId "srna_536_lvantisense"; contained_in "TCONS_00000687"; tss_id "TSS429"; num_samples "1";
NZ_CP046188.1	APERO	exon	50093	50504	.	-	.	transcript_id "TCONS_00000688"; gene_id "XLOC_000231"; exon_number "1";
NZ_CP046188.1	APERO	transcript	54182	54631	.	-	.	transcript_id "TCONS_00000689"; gene_id "XLOC_000232"; oId "srna_556_lvantisense"; contained_in "TCONS_00000690"; tss_id "TSS430"; num_samples "1";
NZ_CP046188.1	APERO	exon	54182	54631	.	-	.	transcript_id "TCONS_00000689"; gene_id "XLOC_000232"; exon_number "1";
NZ_CP046188.1	APERO	transcript	54214	54704	.	-	.	transcript_id "TCONS_00000690"; gene_id "XLOC_000232"; oId "srna_557_lvantisense"; tss_id "TSS430"; num_samples "1";
NZ_CP046188.1	APERO	exon	54214	54704	.	-	.	transcript_id "TCONS_00000690"; gene_id "XLOC_000232"; exon_number "1";
NZ_CP046188.1	APERO	transcript	54470	54961	.	-	.	transcript_id "TCONS_00000691"; gene_id "XLOC_000232"; oId "srna_560_lvantisense"; tss_id "TSS431"; num_samples "1";
NZ_CP046188.1	APERO	exon	54470	54961	.	-	.	transcript_id "TCONS_00000691"; gene_id "XLOC_000232"; exon_number "1";
NZ_CP046188.1	APERO	transcript	60498	60814	.	-	.	transcript_id "TCONS_00001166"; gene_id "XLOC_000233"; oId "srna_157_adantisense"; tss_id "TSS432"; num_samples "1";
NZ_CP046188.1	APERO	exon	60498	60814	.	-	.	transcript_id "TCONS_00001166"; gene_id "XLOC_000233"; exon_number "1";
NZ_CP046188.1	APERO	transcript	61004	61392	.	-	.	transcript_id "TCONS_00000692"; gene_id "XLOC_000234"; oId "srna_616_lvantisense"; contained_in "TCONS_00000693"; tss_id "TSS433"; num_samples "1";
NZ_CP046188.1	APERO	exon	61004	61392	.	-	.	transcript_id "TCONS_00000692"; gene_id "XLOC_000234"; exon_number "1";
NZ_CP046188.1	APERO	transcript	61018	61476	.	-	.	transcript_id "TCONS_00000693"; gene_id "XLOC_000234"; oId "srna_617_lvantisense"; contained_in "TCONS_00000694"; tss_id "TSS433"; num_samples "1";
NZ_CP046188.1	APERO	exon	61018	61476	.	-	.	transcript_id "TCONS_00000693"; gene_id "XLOC_000234"; exon_number "1";
NZ_CP046188.1	APERO	transcript	61058	61556	.	-	.	transcript_id "TCONS_00000694"; gene_id "XLOC_000234"; oId "srna_618_lvantisense"; tss_id "TSS433"; num_samples "1";
NZ_CP046188.1	APERO	exon	61058	61556	.	-	.	transcript_id "TCONS_00000694"; gene_id "XLOC_000234"; exon_number "1";
NZ_CP046188.1	APERO	transcript	61162	61608	.	-	.	transcript_id "TCONS_00000695"; gene_id "XLOC_000234"; oId "srna_620_lvantisense"; contained_in "TCONS_00000694"; tss_id "TSS433"; num_samples "1";
NZ_CP046188.1	APERO	exon	61162	61608	.	-	.	transcript_id "TCONS_00000695"; gene_id "XLOC_000234"; exon_number "1";
NZ_CP046188.1	APERO	transcript	61291	61787	.	-	.	transcript_id "TCONS_00000696"; gene_id "XLOC_000234"; oId "srna_624_lvantisense"; tss_id "TSS434"; num_samples "1";
NZ_CP046188.1	APERO	exon	61291	61787	.	-	.	transcript_id "TCONS_00000696"; gene_id "XLOC_000234"; exon_number "1";
NZ_CP046188.1	APERO	transcript	67217	67514	.	-	.	transcript_id "TCONS_00000697"; gene_id "XLOC_000235"; oId "srna_663_lvantisense"; tss_id "TSS435"; num_samples "1";
NZ_CP046188.1	APERO	exon	67217	67514	.	-	.	transcript_id "TCONS_00000697"; gene_id "XLOC_000235"; exon_number "1";
NZ_CP046188.1	APERO	transcript	67326	67741	.	-	.	transcript_id "TCONS_00000698"; gene_id "XLOC_000235"; oId "srna_664_lvantisense"; contained_in "TCONS_00000699"; tss_id "TSS436"; num_samples "1";
NZ_CP046188.1	APERO	exon	67326	67741	.	-	.	transcript_id "TCONS_00000698"; gene_id "XLOC_000235"; exon_number "1";
NZ_CP046188.1	APERO	transcript	67361	67830	.	-	.	transcript_id "TCONS_00000699"; gene_id "XLOC_000235"; oId "srna_665_lvantisense"; contained_in "TCONS_00000700"; tss_id "TSS436"; num_samples "1";
NZ_CP046188.1	APERO	exon	67361	67830	.	-	.	transcript_id "TCONS_00000699"; gene_id "XLOC_000235"; exon_number "1";
NZ_CP046188.1	APERO	transcript	67378	67864	.	-	.	transcript_id "TCONS_00000700"; gene_id "XLOC_000235"; oId "srna_666_lvantisense"; tss_id "TSS436"; num_samples "1";
NZ_CP046188.1	APERO	exon	67378	67864	.	-	.	transcript_id "TCONS_00000700"; gene_id "XLOC_000235"; exon_number "1";
NZ_CP046188.1	APERO	transcript	68447	68686	.	-	.	transcript_id "TCONS_00000701"; gene_id "XLOC_000236"; oId "srna_677_lvantisense"; tss_id "TSS437"; num_samples "1";
NZ_CP046188.1	APERO	exon	68447	68686	.	-	.	transcript_id "TCONS_00000701"; gene_id "XLOC_000236"; exon_number "1";
NZ_CP046188.1	APERO	transcript	68500	68866	.	-	.	transcript_id "TCONS_00000702"; gene_id "XLOC_000236"; oId "srna_678_lvantisense"; contained_in "TCONS_00000703"; tss_id "TSS438"; num_samples "1";
NZ_CP046188.1	APERO	exon	68500	68866	.	-	.	transcript_id "TCONS_00000702"; gene_id "XLOC_000236"; exon_number "1";
NZ_CP046188.1	APERO	transcript	68530	68936	.	-	.	transcript_id "TCONS_00000703"; gene_id "XLOC_000236"; oId "srna_679_lvantisense"; tss_id "TSS438"; num_samples "1";
NZ_CP046188.1	APERO	exon	68530	68936	.	-	.	transcript_id "TCONS_00000703"; gene_id "XLOC_000236"; exon_number "1";
NZ_CP046188.1	APERO	transcript	69023	69483	.	-	.	transcript_id "TCONS_00000704"; gene_id "XLOC_000237"; oId "srna_680_lvantisense"; tss_id "TSS439"; num_samples "1";
NZ_CP046188.1	APERO	exon	69023	69483	.	-	.	transcript_id "TCONS_00000704"; gene_id "XLOC_000237"; exon_number "1";
NZ_CP046188.1	APERO	transcript	69099	69377	.	-	.	transcript_id "TCONS_00000705"; gene_id "XLOC_000237"; oId "srna_681_lvantisense"; contained_in "TCONS_00000706"; tss_id "TSS439"; num_samples "1";
NZ_CP046188.1	APERO	exon	69099	69377	.	-	.	transcript_id "TCONS_00000705"; gene_id "XLOC_000237"; exon_number "1";
NZ_CP046188.1	APERO	transcript	69118	69450	.	-	.	transcript_id "TCONS_00000706"; gene_id "XLOC_000237"; oId "srna_682_lvantisense"; contained_in "TCONS_00000707"; tss_id "TSS439"; num_samples "1";
NZ_CP046188.1	APERO	exon	69118	69450	.	-	.	transcript_id "TCONS_00000706"; gene_id "XLOC_000237"; exon_number "1";
NZ_CP046188.1	APERO	transcript	69138	69572	.	-	.	transcript_id "TCONS_00000707"; gene_id "XLOC_000237"; oId "srna_683_lvantisense"; tss_id "TSS439"; num_samples "1";
NZ_CP046188.1	APERO	exon	69138	69572	.	-	.	transcript_id "TCONS_00000707"; gene_id "XLOC_000237"; exon_number "1";
NZ_CP046188.1	APERO	transcript	70835	71249	.	-	.	transcript_id "TCONS_00000708"; gene_id "XLOC_000238"; oId "srna_696_lvantisense"; tss_id "TSS440"; num_samples "1";
NZ_CP046188.1	APERO	exon	70835	71249	.	-	.	transcript_id "TCONS_00000708"; gene_id "XLOC_000238"; exon_number "1";
NZ_CP046188.1	APERO	transcript	70907	71393	.	-	.	transcript_id "TCONS_00000709"; gene_id "XLOC_000238"; oId "srna_697_lvantisense"; tss_id "TSS440"; num_samples "1";
NZ_CP046188.1	APERO	exon	70907	71393	.	-	.	transcript_id "TCONS_00000709"; gene_id "XLOC_000238"; exon_number "1";
NZ_CP046188.1	APERO	transcript	70955	71320	.	-	.	transcript_id "TCONS_00000710"; gene_id "XLOC_000238"; oId "srna_698_lvantisense"; contained_in "TCONS_00000711"; tss_id "TSS440"; num_samples "1";
NZ_CP046188.1	APERO	exon	70955	71320	.	-	.	transcript_id "TCONS_00000710"; gene_id "XLOC_000238"; exon_number "1";
NZ_CP046188.1	APERO	transcript	70989	71410	.	-	.	transcript_id "TCONS_00000711"; gene_id "XLOC_000238"; oId "srna_699_lvantisense"; contained_in "TCONS_00000709"; tss_id "TSS440"; num_samples "1";
NZ_CP046188.1	APERO	exon	70989	71410	.	-	.	transcript_id "TCONS_00000711"; gene_id "XLOC_000238"; exon_number "1";
NZ_CP046188.1	APERO	transcript	71431	71756	.	-	.	transcript_id "TCONS_00000712"; gene_id "XLOC_000239"; oId "srna_700_lvantisense"; tss_id "TSS441"; num_samples "1";
NZ_CP046188.1	APERO	exon	71431	71756	.	-	.	transcript_id "TCONS_00000712"; gene_id "XLOC_000239"; exon_number "1";
NZ_CP046188.1	APERO	transcript	71516	71912	.	-	.	transcript_id "TCONS_00000713"; gene_id "XLOC_000239"; oId "srna_701_lvantisense"; contained_in "TCONS_00000715"; tss_id "TSS442"; num_samples "1";
NZ_CP046188.1	APERO	exon	71516	71912	.	-	.	transcript_id "TCONS_00000713"; gene_id "XLOC_000239"; exon_number "1";
NZ_CP046188.1	APERO	transcript	71532	71889	.	-	.	transcript_id "TCONS_00000714"; gene_id "XLOC_000239"; oId "srna_702_lvantisense"; contained_in "TCONS_00000715"; tss_id "TSS442"; num_samples "1";
NZ_CP046188.1	APERO	exon	71532	71889	.	-	.	transcript_id "TCONS_00000714"; gene_id "XLOC_000239"; exon_number "1";
NZ_CP046188.1	APERO	transcript	71550	71994	.	-	.	transcript_id "TCONS_00000715"; gene_id "XLOC_000239"; oId "srna_703_lvantisense"; tss_id "TSS442"; num_samples "1";
NZ_CP046188.1	APERO	exon	71550	71994	.	-	.	transcript_id "TCONS_00000715"; gene_id "XLOC_000239"; exon_number "1";
NZ_CP046188.1	APERO	transcript	71568	71942	.	-	.	transcript_id "TCONS_00000716"; gene_id "XLOC_000239"; oId "srna_704_lvantisense"; contained_in "TCONS_00000715"; tss_id "TSS442"; num_samples "1";
NZ_CP046188.1	APERO	exon	71568	71942	.	-	.	transcript_id "TCONS_00000716"; gene_id "XLOC_000239"; exon_number "1";
NZ_CP046188.1	APERO	transcript	71848	72334	.	-	.	transcript_id "TCONS_00000717"; gene_id "XLOC_000239"; oId "srna_711_lvantisense"; tss_id "TSS443"; num_samples "1";
NZ_CP046188.1	APERO	exon	71848	72334	.	-	.	transcript_id "TCONS_00000717"; gene_id "XLOC_000239"; exon_number "1";
NZ_CP046188.1	APERO	transcript	72853	73293	.	-	.	transcript_id "TCONS_00000718"; gene_id "XLOC_000240"; oId "srna_724_lvantisense"; tss_id "TSS444"; num_samples "1";
NZ_CP046188.1	APERO	exon	72853	73293	.	-	.	transcript_id "TCONS_00000718"; gene_id "XLOC_000240"; exon_number "1";
NZ_CP046188.1	APERO	transcript	72943	73396	.	-	.	transcript_id "TCONS_00000719"; gene_id "XLOC_000240"; oId "srna_726_lvantisense"; tss_id "TSS445"; num_samples "1";
NZ_CP046188.1	APERO	exon	72943	73396	.	-	.	transcript_id "TCONS_00000719"; gene_id "XLOC_000240"; exon_number "1";
NZ_CP046188.1	APERO	transcript	73002	73446	.	-	.	transcript_id "TCONS_00000720"; gene_id "XLOC_000240"; oId "srna_727_lvantisense"; contained_in "TCONS_00000719"; tss_id "TSS445"; num_samples "1";
NZ_CP046188.1	APERO	exon	73002	73446	.	-	.	transcript_id "TCONS_00000720"; gene_id "XLOC_000240"; exon_number "1";
NZ_CP046188.1	APERO	transcript	77525	77870	.	-	.	transcript_id "TCONS_00000721"; gene_id "XLOC_000241"; oId "srna_770_lvantisense"; contained_in "TCONS_00001167"; tss_id "TSS446"; num_samples "1";
NZ_CP046188.1	APERO	exon	77525	77870	.	-	.	transcript_id "TCONS_00000721"; gene_id "XLOC_000241"; exon_number "1";
NZ_CP046188.1	APERO	transcript	77550	78026	.	-	.	transcript_id "TCONS_00001167"; gene_id "XLOC_000241"; oId "srna_193_adantisense"; tss_id "TSS447"; num_samples "1";
NZ_CP046188.1	APERO	exon	77550	78026	.	-	.	transcript_id "TCONS_00001167"; gene_id "XLOC_000241"; exon_number "1";
NZ_CP046188.1	APERO	transcript	77708	78089	.	-	.	transcript_id "TCONS_00000722"; gene_id "XLOC_000241"; oId "srna_771_lvantisense"; tss_id "TSS447"; num_samples "1";
NZ_CP046188.1	APERO	exon	77708	78089	.	-	.	transcript_id "TCONS_00000722"; gene_id "XLOC_000241"; exon_number "1";
NZ_CP046188.1	APERO	transcript	78493	78874	.	-	.	transcript_id "TCONS_00000723"; gene_id "XLOC_000242"; oId "srna_774_lvantisense"; contained_in "TCONS_00000724"; tss_id "TSS448"; num_samples "1";
NZ_CP046188.1	APERO	exon	78493	78874	.	-	.	transcript_id "TCONS_00000723"; gene_id "XLOC_000242"; exon_number "1";
NZ_CP046188.1	APERO	transcript	78512	78915	.	-	.	transcript_id "TCONS_00000724"; gene_id "XLOC_000242"; oId "srna_775_lvantisense"; tss_id "TSS448"; num_samples "1";
NZ_CP046188.1	APERO	exon	78512	78915	.	-	.	transcript_id "TCONS_00000724"; gene_id "XLOC_000242"; exon_number "1";
NZ_CP046188.1	APERO	transcript	79465	79661	.	-	.	transcript_id "TCONS_00000725"; gene_id "XLOC_000243"; oId "srna_779_lvantisense"; contained_in "TCONS_00001168"; tss_id "TSS449"; num_samples "1";
NZ_CP046188.1	APERO	exon	79465	79661	.	-	.	transcript_id "TCONS_00000725"; gene_id "XLOC_000243"; exon_number "1";
NZ_CP046188.1	APERO	transcript	79489	79984	.	-	.	transcript_id "TCONS_00001168"; gene_id "XLOC_000243"; oId "srna_197_adantisense"; tss_id "TSS450"; num_samples "1";
NZ_CP046188.1	APERO	exon	79489	79984	.	-	.	transcript_id "TCONS_00001168"; gene_id "XLOC_000243"; exon_number "1";
NZ_CP046188.1	APERO	transcript	79490	79880	.	-	.	transcript_id "TCONS_00000726"; gene_id "XLOC_000243"; oId "srna_780_lvantisense"; contained_in "TCONS_00001168"; tss_id "TSS451"; num_samples "1";
NZ_CP046188.1	APERO	exon	79490	79880	.	-	.	transcript_id "TCONS_00000726"; gene_id "XLOC_000243"; exon_number "1";
NZ_CP046188.1	APERO	transcript	80002	80420	.	-	.	transcript_id "TCONS_00000727"; gene_id "XLOC_000244"; oId "srna_790_lvantisense"; tss_id "TSS452"; num_samples "1";
NZ_CP046188.1	APERO	exon	80002	80420	.	-	.	transcript_id "TCONS_00000727"; gene_id "XLOC_000244"; exon_number "1";
NZ_CP046188.1	APERO	transcript	80536	80789	.	-	.	transcript_id "TCONS_00000728"; gene_id "XLOC_000245"; oId "srna_798_lvantisense"; tss_id "TSS453"; num_samples "1";
NZ_CP046188.1	APERO	exon	80536	80789	.	-	.	transcript_id "TCONS_00000728"; gene_id "XLOC_000245"; exon_number "1";
NZ_CP046188.1	APERO	transcript	81144	81610	.	-	.	transcript_id "TCONS_00000729"; gene_id "XLOC_000246"; oId "srna_811_lvantisense"; tss_id "TSS454"; num_samples "1";
NZ_CP046188.1	APERO	exon	81144	81610	.	-	.	transcript_id "TCONS_00000729"; gene_id "XLOC_000246"; exon_number "1";
NZ_CP046188.1	APERO	transcript	82081	82521	.	-	.	transcript_id "TCONS_00000730"; gene_id "XLOC_000247"; oId "srna_826_lvantisense"; tss_id "TSS455"; num_samples "1";
NZ_CP046188.1	APERO	exon	82081	82521	.	-	.	transcript_id "TCONS_00000730"; gene_id "XLOC_000247"; exon_number "1";
NZ_CP046188.1	APERO	transcript	82965	83335	.	-	.	transcript_id "TCONS_00000731"; gene_id "XLOC_000248"; oId "srna_828_lvantisense"; contained_in "TCONS_00001169"; tss_id "TSS456"; num_samples "1";
NZ_CP046188.1	APERO	exon	82965	83335	.	-	.	transcript_id "TCONS_00000731"; gene_id "XLOC_000248"; exon_number "1";
NZ_CP046188.1	APERO	transcript	82965	83449	.	-	.	transcript_id "TCONS_00001169"; gene_id "XLOC_000248"; oId "srna_210_adantisense"; tss_id "TSS456"; num_samples "1";
NZ_CP046188.1	APERO	exon	82965	83449	.	-	.	transcript_id "TCONS_00001169"; gene_id "XLOC_000248"; exon_number "1";
NZ_CP046188.1	APERO	transcript	82989	83412	.	-	.	transcript_id "TCONS_00000732"; gene_id "XLOC_000248"; oId "srna_829_lvantisense"; contained_in "TCONS_00001169"; tss_id "TSS456"; num_samples "1";
NZ_CP046188.1	APERO	exon	82989	83412	.	-	.	transcript_id "TCONS_00000732"; gene_id "XLOC_000248"; exon_number "1";
NZ_CP046188.1	APERO	transcript	83708	83950	.	-	.	transcript_id "TCONS_00000733"; gene_id "XLOC_000249"; oId "srna_833_lvantisense"; tss_id "TSS457"; num_samples "1";
NZ_CP046188.1	APERO	exon	83708	83950	.	-	.	transcript_id "TCONS_00000733"; gene_id "XLOC_000249"; exon_number "1";
NZ_CP046188.1	APERO	transcript	83750	84117	.	-	.	transcript_id "TCONS_00000734"; gene_id "XLOC_000249"; oId "srna_834_lvantisense"; contained_in "TCONS_00000736"; tss_id "TSS458"; num_samples "1";
NZ_CP046188.1	APERO	exon	83750	84117	.	-	.	transcript_id "TCONS_00000734"; gene_id "XLOC_000249"; exon_number "1";
NZ_CP046188.1	APERO	transcript	83788	84128	.	-	.	transcript_id "TCONS_00000735"; gene_id "XLOC_000249"; oId "srna_835_lvantisense"; contained_in "TCONS_00000736"; tss_id "TSS458"; num_samples "1";
NZ_CP046188.1	APERO	exon	83788	84128	.	-	.	transcript_id "TCONS_00000735"; gene_id "XLOC_000249"; exon_number "1";
NZ_CP046188.1	APERO	transcript	83804	84220	.	-	.	transcript_id "TCONS_00000736"; gene_id "XLOC_000249"; oId "srna_836_lvantisense"; contained_in "TCONS_00000737"; tss_id "TSS458"; num_samples "1";
NZ_CP046188.1	APERO	exon	83804	84220	.	-	.	transcript_id "TCONS_00000736"; gene_id "XLOC_000249"; exon_number "1";
NZ_CP046188.1	APERO	transcript	83830	84305	.	-	.	transcript_id "TCONS_00000737"; gene_id "XLOC_000249"; oId "srna_837_lvantisense"; tss_id "TSS458"; num_samples "1";
NZ_CP046188.1	APERO	exon	83830	84305	.	-	.	transcript_id "TCONS_00000737"; gene_id "XLOC_000249"; exon_number "1";
NZ_CP046188.1	APERO	transcript	93819	94267	.	-	.	transcript_id "TCONS_00001170"; gene_id "XLOC_000250"; oId "srna_238_adantisense"; tss_id "TSS459"; num_samples "1";
NZ_CP046188.1	APERO	exon	93819	94267	.	-	.	transcript_id "TCONS_00001170"; gene_id "XLOC_000250"; exon_number "1";
NZ_CP046188.1	APERO	transcript	93960	94428	.	-	.	transcript_id "TCONS_00000738"; gene_id "XLOC_000250"; oId "srna_939_lvantisense"; tss_id "TSS460"; num_samples "1";
NZ_CP046188.1	APERO	exon	93960	94428	.	-	.	transcript_id "TCONS_00000738"; gene_id "XLOC_000250"; exon_number "1";
NZ_CP046188.1	APERO	transcript	93988	94420	.	-	.	transcript_id "TCONS_00000739"; gene_id "XLOC_000250"; oId "srna_940_lvantisense"; contained_in "TCONS_00000738"; tss_id "TSS460"; num_samples "1";
NZ_CP046188.1	APERO	exon	93988	94420	.	-	.	transcript_id "TCONS_00000739"; gene_id "XLOC_000250"; exon_number "1";
NZ_CP046188.1	APERO	transcript	94036	94462	.	-	.	transcript_id "TCONS_00000740"; gene_id "XLOC_000250"; oId "srna_941_lvantisense"; contained_in "TCONS_00000739"; tss_id "TSS460"; num_samples "1";
NZ_CP046188.1	APERO	exon	94036	94462	.	-	.	transcript_id "TCONS_00000740"; gene_id "XLOC_000250"; exon_number "1";
NZ_CP046188.1	APERO	transcript	94930	95127	.	-	.	transcript_id "TCONS_00000741"; gene_id "XLOC_000251"; oId "srna_953_lvantisense"; tss_id "TSS461"; num_samples "1";
NZ_CP046188.1	APERO	exon	94930	95127	.	-	.	transcript_id "TCONS_00000741"; gene_id "XLOC_000251"; exon_number "1";
NZ_CP046188.1	APERO	transcript	95082	95436	.	-	.	transcript_id "TCONS_00000742"; gene_id "XLOC_000251"; oId "srna_954_lvantisense"; tss_id "TSS462"; num_samples "1";
NZ_CP046188.1	APERO	exon	95082	95436	.	-	.	transcript_id "TCONS_00000742"; gene_id "XLOC_000251"; exon_number "1";
NZ_CP046188.1	APERO	transcript	95892	96242	.	-	.	transcript_id "TCONS_00000743"; gene_id "XLOC_000252"; oId "srna_956_lvantisense"; contained_in "TCONS_00000744"; tss_id "TSS463"; num_samples "1";
NZ_CP046188.1	APERO	exon	95892	96242	.	-	.	transcript_id "TCONS_00000743"; gene_id "XLOC_000252"; exon_number "1";
NZ_CP046188.1	APERO	transcript	95910	96278	.	-	.	transcript_id "TCONS_00000744"; gene_id "XLOC_000252"; oId "srna_957_lvantisense"; contained_in "TCONS_00000745"; tss_id "TSS463"; num_samples "1";
NZ_CP046188.1	APERO	exon	95910	96278	.	-	.	transcript_id "TCONS_00000744"; gene_id "XLOC_000252"; exon_number "1";
NZ_CP046188.1	APERO	transcript	95961	96431	.	-	.	transcript_id "TCONS_00000745"; gene_id "XLOC_000252"; oId "srna_958_lvantisense"; tss_id "TSS464"; num_samples "1";
NZ_CP046188.1	APERO	exon	95961	96431	.	-	.	transcript_id "TCONS_00000745"; gene_id "XLOC_000252"; exon_number "1";
NZ_CP046188.1	APERO	transcript	96128	96552	.	-	.	transcript_id "TCONS_00000746"; gene_id "XLOC_000252"; oId "srna_960_lvantisense"; tss_id "TSS465"; num_samples "1";
NZ_CP046188.1	APERO	exon	96128	96552	.	-	.	transcript_id "TCONS_00000746"; gene_id "XLOC_000252"; exon_number "1";
NZ_CP046188.1	APERO	transcript	96201	96683	.	-	.	transcript_id "TCONS_00000747"; gene_id "XLOC_000252"; oId "srna_962_lvantisense"; tss_id "TSS466"; num_samples "1";
NZ_CP046188.1	APERO	exon	96201	96683	.	-	.	transcript_id "TCONS_00000747"; gene_id "XLOC_000252"; exon_number "1";
NZ_CP046188.1	APERO	transcript	97126	97558	.	-	.	transcript_id "TCONS_00001171"; gene_id "XLOC_000253"; oId "srna_244_adantisense"; tss_id "TSS467"; num_samples "1";
NZ_CP046188.1	APERO	exon	97126	97558	.	-	.	transcript_id "TCONS_00001171"; gene_id "XLOC_000253"; exon_number "1";
NZ_CP046188.1	APERO	transcript	97128	97539	.	-	.	transcript_id "TCONS_00000748"; gene_id "XLOC_000253"; oId "srna_977_lvantisense"; contained_in "TCONS_00001171"; tss_id "TSS467"; num_samples "1";
NZ_CP046188.1	APERO	exon	97128	97539	.	-	.	transcript_id "TCONS_00000748"; gene_id "XLOC_000253"; exon_number "1";
NZ_CP046188.1	APERO	transcript	98604	99074	.	-	.	transcript_id "TCONS_00000749"; gene_id "XLOC_000254"; oId "srna_1001_lvantisense"; tss_id "TSS468"; num_samples "1";
NZ_CP046188.1	APERO	exon	98604	99074	.	-	.	transcript_id "TCONS_00000749"; gene_id "XLOC_000254"; exon_number "1";
NZ_CP046188.1	APERO	transcript	98752	99224	.	-	.	transcript_id "TCONS_00000750"; gene_id "XLOC_000254"; oId "srna_1005_lvantisense"; tss_id "TSS469"; num_samples "1";
NZ_CP046188.1	APERO	exon	98752	99224	.	-	.	transcript_id "TCONS_00000750"; gene_id "XLOC_000254"; exon_number "1";
NZ_CP046188.1	APERO	transcript	100486	100921	.	-	.	transcript_id "TCONS_00001172"; gene_id "XLOC_000255"; oId "srna_252_adantisense"; tss_id "TSS470"; num_samples "1";
NZ_CP046188.1	APERO	exon	100486	100921	.	-	.	transcript_id "TCONS_00001172"; gene_id "XLOC_000255"; exon_number "1";
NZ_CP046188.1	APERO	transcript	101144	101407	.	-	.	transcript_id "TCONS_00000751"; gene_id "XLOC_000256"; oId "srna_1010_lvantisense"; tss_id "TSS471"; num_samples "1";
NZ_CP046188.1	APERO	exon	101144	101407	.	-	.	transcript_id "TCONS_00000751"; gene_id "XLOC_000256"; exon_number "1";
NZ_CP046188.1	APERO	transcript	101988	102454	.	-	.	transcript_id "TCONS_00001173"; gene_id "XLOC_000257"; oId "srna_258_adantisense"; tss_id "TSS472"; num_samples "1";
NZ_CP046188.1	APERO	exon	101988	102454	.	-	.	transcript_id "TCONS_00001173"; gene_id "XLOC_000257"; exon_number "1";
NZ_CP046188.1	APERO	transcript	102115	102439	.	-	.	transcript_id "TCONS_00000752"; gene_id "XLOC_000257"; oId "srna_1011_lvantisense"; contained_in "TCONS_00001173"; tss_id "TSS472"; num_samples "1";
NZ_CP046188.1	APERO	exon	102115	102439	.	-	.	transcript_id "TCONS_00000752"; gene_id "XLOC_000257"; exon_number "1";
NZ_CP046188.1	APERO	transcript	102840	103216	.	-	.	transcript_id "TCONS_00000753"; gene_id "XLOC_000258"; oId "srna_1013_lvantisense"; tss_id "TSS473"; num_samples "1";
NZ_CP046188.1	APERO	exon	102840	103216	.	-	.	transcript_id "TCONS_00000753"; gene_id "XLOC_000258"; exon_number "1";
NZ_CP046188.1	APERO	transcript	103138	103582	.	-	.	transcript_id "TCONS_00000754"; gene_id "XLOC_000258"; oId "srna_1015_lvantisense"; tss_id "TSS474"; num_samples "1";
NZ_CP046188.1	APERO	exon	103138	103582	.	-	.	transcript_id "TCONS_00000754"; gene_id "XLOC_000258"; exon_number "1";
NZ_CP046188.1	APERO	transcript	105242	105527	.	-	.	transcript_id "TCONS_00001174"; gene_id "XLOC_000259"; oId "srna_270_adantisense"; tss_id "TSS475"; num_samples "1";
NZ_CP046188.1	APERO	exon	105242	105527	.	-	.	transcript_id "TCONS_00001174"; gene_id "XLOC_000259"; exon_number "1";
NZ_CP046188.1	APERO	transcript	105354	105547	.	-	.	transcript_id "TCONS_00000755"; gene_id "XLOC_000259"; oId "srna_1024_lvantisense"; contained_in "TCONS_00001174"; tss_id "TSS475"; num_samples "1";
NZ_CP046188.1	APERO	exon	105354	105547	.	-	.	transcript_id "TCONS_00000755"; gene_id "XLOC_000259"; exon_number "1";
NZ_CP046188.1	APERO	transcript	105390	105672	.	-	.	transcript_id "TCONS_00000756"; gene_id "XLOC_000259"; oId "srna_1025_lvantisense"; contained_in "TCONS_00000757"; tss_id "TSS476"; num_samples "1";
NZ_CP046188.1	APERO	exon	105390	105672	.	-	.	transcript_id "TCONS_00000756"; gene_id "XLOC_000259"; exon_number "1";
NZ_CP046188.1	APERO	transcript	105409	105709	.	-	.	transcript_id "TCONS_00000757"; gene_id "XLOC_000259"; oId "srna_1026_lvantisense"; contained_in "TCONS_00000758"; tss_id "TSS476"; num_samples "1";
NZ_CP046188.1	APERO	exon	105409	105709	.	-	.	transcript_id "TCONS_00000757"; gene_id "XLOC_000259"; exon_number "1";
NZ_CP046188.1	APERO	transcript	105424	105739	.	-	.	transcript_id "TCONS_00000758"; gene_id "XLOC_000259"; oId "srna_1027_lvantisense"; tss_id "TSS476"; num_samples "1";
NZ_CP046188.1	APERO	exon	105424	105739	.	-	.	transcript_id "TCONS_00000758"; gene_id "XLOC_000259"; exon_number "1";
NZ_CP046188.1	APERO	transcript	105473	105822	.	-	.	transcript_id "TCONS_00000759"; gene_id "XLOC_000259"; oId "srna_1028_lvantisense"; contained_in "TCONS_00000760"; tss_id "TSS476"; num_samples "1";
NZ_CP046188.1	APERO	exon	105473	105822	.	-	.	transcript_id "TCONS_00000759"; gene_id "XLOC_000259"; exon_number "1";
NZ_CP046188.1	APERO	transcript	105496	105874	.	-	.	transcript_id "TCONS_00000760"; gene_id "XLOC_000259"; oId "srna_1029_lvantisense"; contained_in "TCONS_00001175"; tss_id "TSS476"; num_samples "1";
NZ_CP046188.1	APERO	exon	105496	105874	.	-	.	transcript_id "TCONS_00000760"; gene_id "XLOC_000259"; exon_number "1";
NZ_CP046188.1	APERO	transcript	105498	105890	.	-	.	transcript_id "TCONS_00001175"; gene_id "XLOC_000259"; oId "srna_272_adantisense"; contained_in "TCONS_00000761"; tss_id "TSS476"; num_samples "1";
NZ_CP046188.1	APERO	exon	105498	105890	.	-	.	transcript_id "TCONS_00001175"; gene_id "XLOC_000259"; exon_number "1";
NZ_CP046188.1	APERO	transcript	105548	105948	.	-	.	transcript_id "TCONS_00000761"; gene_id "XLOC_000259"; oId "srna_1030_lvantisense"; contained_in "TCONS_00000762"; tss_id "TSS476"; num_samples "1";
NZ_CP046188.1	APERO	exon	105548	105948	.	-	.	transcript_id "TCONS_00000761"; gene_id "XLOC_000259"; exon_number "1";
NZ_CP046188.1	APERO	transcript	105606	106103	.	-	.	transcript_id "TCONS_00000762"; gene_id "XLOC_000259"; oId "srna_1032_lvantisense"; tss_id "TSS477"; num_samples "1";
NZ_CP046188.1	APERO	exon	105606	106103	.	-	.	transcript_id "TCONS_00000762"; gene_id "XLOC_000259"; exon_number "1";
NZ_CP046188.1	APERO	transcript	105650	106108	.	-	.	transcript_id "TCONS_00000763"; gene_id "XLOC_000259"; oId "srna_1034_lvantisense"; contained_in "TCONS_00000762"; tss_id "TSS477"; num_samples "1";
NZ_CP046188.1	APERO	exon	105650	106108	.	-	.	transcript_id "TCONS_00000763"; gene_id "XLOC_000259"; exon_number "1";
NZ_CP046188.1	APERO	transcript	106807	107237	.	-	.	transcript_id "TCONS_00000764"; gene_id "XLOC_000260"; oId "srna_1040_lvantisense"; tss_id "TSS478"; num_samples "1";
NZ_CP046188.1	APERO	exon	106807	107237	.	-	.	transcript_id "TCONS_00000764"; gene_id "XLOC_000260"; exon_number "1";
NZ_CP046188.1	APERO	transcript	106868	107252	.	-	.	transcript_id "TCONS_00000765"; gene_id "XLOC_000260"; oId "srna_1041_lvantisense"; contained_in "TCONS_00000764"; tss_id "TSS478"; num_samples "1";
NZ_CP046188.1	APERO	exon	106868	107252	.	-	.	transcript_id "TCONS_00000765"; gene_id "XLOC_000260"; exon_number "1";
NZ_CP046188.1	APERO	transcript	106907	107278	.	-	.	transcript_id "TCONS_00000766"; gene_id "XLOC_000260"; oId "srna_1042_lvantisense"; contained_in "TCONS_00000765"; tss_id "TSS478"; num_samples "1";
NZ_CP046188.1	APERO	exon	106907	107278	.	-	.	transcript_id "TCONS_00000766"; gene_id "XLOC_000260"; exon_number "1";
NZ_CP046188.1	APERO	transcript	107123	107605	.	-	.	transcript_id "TCONS_00000767"; gene_id "XLOC_000260"; oId "srna_1046_lvantisense"; tss_id "TSS479"; num_samples "1";
NZ_CP046188.1	APERO	exon	107123	107605	.	-	.	transcript_id "TCONS_00000767"; gene_id "XLOC_000260"; exon_number "1";
NZ_CP046188.1	APERO	transcript	109213	109567	.	-	.	transcript_id "TCONS_00000768"; gene_id "XLOC_000261"; oId "srna_1069_lvantisense"; contained_in "TCONS_00000769"; tss_id "TSS480"; num_samples "1";
NZ_CP046188.1	APERO	exon	109213	109567	.	-	.	transcript_id "TCONS_00000768"; gene_id "XLOC_000261"; exon_number "1";
NZ_CP046188.1	APERO	transcript	109230	109601	.	-	.	transcript_id "TCONS_00000769"; gene_id "XLOC_000261"; oId "srna_1070_lvantisense"; tss_id "TSS480"; num_samples "1";
NZ_CP046188.1	APERO	exon	109230	109601	.	-	.	transcript_id "TCONS_00000769"; gene_id "XLOC_000261"; exon_number "1";
NZ_CP046188.1	APERO	transcript	109273	109534	.	-	.	transcript_id "TCONS_00000770"; gene_id "XLOC_000261"; oId "srna_1071_lvantisense"; contained_in "TCONS_00000771"; tss_id "TSS480"; num_samples "1";
NZ_CP046188.1	APERO	exon	109273	109534	.	-	.	transcript_id "TCONS_00000770"; gene_id "XLOC_000261"; exon_number "1";
NZ_CP046188.1	APERO	transcript	109287	109715	.	-	.	transcript_id "TCONS_00000771"; gene_id "XLOC_000261"; oId "srna_1072_lvantisense"; tss_id "TSS481"; num_samples "1";
NZ_CP046188.1	APERO	exon	109287	109715	.	-	.	transcript_id "TCONS_00000771"; gene_id "XLOC_000261"; exon_number "1";
NZ_CP046188.1	APERO	transcript	109371	109609	.	-	.	transcript_id "TCONS_00000772"; gene_id "XLOC_000261"; oId "srna_1073_lvantisense"; contained_in "TCONS_00000773"; tss_id "TSS480"; num_samples "1";
NZ_CP046188.1	APERO	exon	109371	109609	.	-	.	transcript_id "TCONS_00000772"; gene_id "XLOC_000261"; exon_number "1";
NZ_CP046188.1	APERO	transcript	109395	109750	.	-	.	transcript_id "TCONS_00000773"; gene_id "XLOC_000261"; oId "srna_1074_lvantisense"; contained_in "TCONS_00000771"; tss_id "TSS481"; num_samples "1";
NZ_CP046188.1	APERO	exon	109395	109750	.	-	.	transcript_id "TCONS_00000773"; gene_id "XLOC_000261"; exon_number "1";
NZ_CP046188.1	APERO	transcript	109458	109904	.	-	.	transcript_id "TCONS_00000774"; gene_id "XLOC_000261"; oId "srna_1075_lvantisense"; tss_id "TSS481"; num_samples "1";
NZ_CP046188.1	APERO	exon	109458	109904	.	-	.	transcript_id "TCONS_00000774"; gene_id "XLOC_000261"; exon_number "1";
NZ_CP046188.1	APERO	transcript	109475	109815	.	-	.	transcript_id "TCONS_00000775"; gene_id "XLOC_000261"; oId "srna_1076_lvantisense"; contained_in "TCONS_00000776"; tss_id "TSS481"; num_samples "1";
NZ_CP046188.1	APERO	exon	109475	109815	.	-	.	transcript_id "TCONS_00000775"; gene_id "XLOC_000261"; exon_number "1";
NZ_CP046188.1	APERO	transcript	109520	109940	.	-	.	transcript_id "TCONS_00000776"; gene_id "XLOC_000261"; oId "srna_1078_lvantisense"; contained_in "TCONS_00000774"; tss_id "TSS481"; num_samples "1";
NZ_CP046188.1	APERO	exon	109520	109940	.	-	.	transcript_id "TCONS_00000776"; gene_id "XLOC_000261"; exon_number "1";
NZ_CP046188.1	APERO	transcript	109608	110084	.	-	.	transcript_id "TCONS_00000777"; gene_id "XLOC_000261"; oId "srna_1080_lvantisense"; tss_id "TSS482"; num_samples "1";
NZ_CP046188.1	APERO	exon	109608	110084	.	-	.	transcript_id "TCONS_00000777"; gene_id "XLOC_000261"; exon_number "1";
NZ_CP046188.1	APERO	transcript	118879	119059	.	-	.	transcript_id "TCONS_00000778"; gene_id "XLOC_000262"; oId "srna_1236_lvantisense"; tss_id "TSS483"; num_samples "1";
NZ_CP046188.1	APERO	exon	118879	119059	.	-	.	transcript_id "TCONS_00000778"; gene_id "XLOC_000262"; exon_number "1";
NZ_CP046188.1	APERO	transcript	118996	119298	.	-	.	transcript_id "TCONS_00000779"; gene_id "XLOC_000262"; oId "srna_1237_lvantisense"; contained_in "TCONS_00000780"; tss_id "TSS484"; num_samples "1";
NZ_CP046188.1	APERO	exon	118996	119298	.	-	.	transcript_id "TCONS_00000779"; gene_id "XLOC_000262"; exon_number "1";
NZ_CP046188.1	APERO	transcript	119027	119359	.	-	.	transcript_id "TCONS_00000780"; gene_id "XLOC_000262"; oId "srna_1238_lvantisense"; tss_id "TSS484"; num_samples "1";
NZ_CP046188.1	APERO	exon	119027	119359	.	-	.	transcript_id "TCONS_00000780"; gene_id "XLOC_000262"; exon_number "1";
NZ_CP046188.1	APERO	transcript	119182	119669	.	-	.	transcript_id "TCONS_00001176"; gene_id "XLOC_000262"; oId "srna_316_adantisense"; tss_id "TSS485"; num_samples "1";
NZ_CP046188.1	APERO	exon	119182	119669	.	-	.	transcript_id "TCONS_00001176"; gene_id "XLOC_000262"; exon_number "1";
NZ_CP046188.1	APERO	transcript	119668	120122	.	-	.	transcript_id "TCONS_00000781"; gene_id "XLOC_000262"; oId "srna_1241_lvantisense"; tss_id "TSS486"; num_samples "1";
NZ_CP046188.1	APERO	exon	119668	120122	.	-	.	transcript_id "TCONS_00000781"; gene_id "XLOC_000262"; exon_number "1";
NZ_CP046188.1	APERO	transcript	125266	125439	.	-	.	transcript_id "TCONS_00001177"; gene_id "XLOC_000263"; oId "srna_336_adantisense"; tss_id "TSS487"; num_samples "1";
NZ_CP046188.1	APERO	exon	125266	125439	.	-	.	transcript_id "TCONS_00001177"; gene_id "XLOC_000263"; exon_number "1";
NZ_CP046188.1	APERO	transcript	125285	125402	.	-	.	transcript_id "TCONS_00000782"; gene_id "XLOC_000263"; oId "srna_1323_lvantisense"; contained_in "TCONS_00001177"; tss_id "TSS487"; num_samples "1";
NZ_CP046188.1	APERO	exon	125285	125402	.	-	.	transcript_id "TCONS_00000782"; gene_id "XLOC_000263"; exon_number "1";
NZ_CP046188.1	APERO	transcript	125402	125640	.	-	.	transcript_id "TCONS_00000783"; gene_id "XLOC_000263"; oId "srna_1324_lvantisense"; tss_id "TSS488"; num_samples "1";
NZ_CP046188.1	APERO	exon	125402	125640	.	-	.	transcript_id "TCONS_00000783"; gene_id "XLOC_000263"; exon_number "1";
NZ_CP046188.1	APERO	transcript	125480	125858	.	-	.	transcript_id "TCONS_00000784"; gene_id "XLOC_000263"; oId "srna_1325_lvantisense"; contained_in "TCONS_00000785"; tss_id "TSS489"; num_samples "1";
NZ_CP046188.1	APERO	exon	125480	125858	.	-	.	transcript_id "TCONS_00000784"; gene_id "XLOC_000263"; exon_number "1";
NZ_CP046188.1	APERO	transcript	125505	125892	.	-	.	transcript_id "TCONS_00000785"; gene_id "XLOC_000263"; oId "srna_1326_lvantisense"; contained_in "TCONS_00000786"; tss_id "TSS489"; num_samples "1";
NZ_CP046188.1	APERO	exon	125505	125892	.	-	.	transcript_id "TCONS_00000785"; gene_id "XLOC_000263"; exon_number "1";
NZ_CP046188.1	APERO	transcript	125546	125990	.	-	.	transcript_id "TCONS_00000786"; gene_id "XLOC_000263"; oId "srna_1327_lvantisense"; contained_in "TCONS_00000787"; tss_id "TSS489"; num_samples "1";
NZ_CP046188.1	APERO	exon	125546	125990	.	-	.	transcript_id "TCONS_00000786"; gene_id "XLOC_000263"; exon_number "1";
NZ_CP046188.1	APERO	transcript	125575	126048	.	-	.	transcript_id "TCONS_00000787"; gene_id "XLOC_000263"; oId "srna_1328_lvantisense"; contained_in "TCONS_00000788"; tss_id "TSS489"; num_samples "1";
NZ_CP046188.1	APERO	exon	125575	126048	.	-	.	transcript_id "TCONS_00000787"; gene_id "XLOC_000263"; exon_number "1";
NZ_CP046188.1	APERO	transcript	125615	126112	.	-	.	transcript_id "TCONS_00000788"; gene_id "XLOC_000263"; oId "srna_1329_lvantisense"; tss_id "TSS489"; num_samples "1";
NZ_CP046188.1	APERO	exon	125615	126112	.	-	.	transcript_id "TCONS_00000788"; gene_id "XLOC_000263"; exon_number "1";
NZ_CP046188.1	APERO	transcript	132708	132970	.	-	.	transcript_id "TCONS_00000789"; gene_id "XLOC_000264"; oId "srna_1412_lvantisense"; tss_id "TSS490"; num_samples "1";
NZ_CP046188.1	APERO	exon	132708	132970	.	-	.	transcript_id "TCONS_00000789"; gene_id "XLOC_000264"; exon_number "1";
NZ_CP046188.1	APERO	transcript	132810	133180	.	-	.	transcript_id "TCONS_00000790"; gene_id "XLOC_000264"; oId "srna_1413_lvantisense"; tss_id "TSS491"; num_samples "1";
NZ_CP046188.1	APERO	exon	132810	133180	.	-	.	transcript_id "TCONS_00000790"; gene_id "XLOC_000264"; exon_number "1";
NZ_CP046188.1	APERO	transcript	133809	134140	.	-	.	transcript_id "TCONS_00000791"; gene_id "XLOC_000265"; oId "srna_1415_lvantisense"; tss_id "TSS492"; num_samples "1";
NZ_CP046188.1	APERO	exon	133809	134140	.	-	.	transcript_id "TCONS_00000791"; gene_id "XLOC_000265"; exon_number "1";
NZ_CP046188.1	APERO	transcript	133922	134366	.	-	.	transcript_id "TCONS_00000792"; gene_id "XLOC_000265"; oId "srna_1416_lvantisense"; contained_in "TCONS_00000793"; tss_id "TSS493"; num_samples "1";
NZ_CP046188.1	APERO	exon	133922	134366	.	-	.	transcript_id "TCONS_00000792"; gene_id "XLOC_000265"; exon_number "1";
NZ_CP046188.1	APERO	transcript	133960	134442	.	-	.	transcript_id "TCONS_00000793"; gene_id "XLOC_000265"; oId "srna_1417_lvantisense"; tss_id "TSS493"; num_samples "1";
NZ_CP046188.1	APERO	exon	133960	134442	.	-	.	transcript_id "TCONS_00000793"; gene_id "XLOC_000265"; exon_number "1";
NZ_CP046188.1	APERO	transcript	134663	135032	.	-	.	transcript_id "TCONS_00000794"; gene_id "XLOC_000266"; oId "srna_1419_lvantisense"; tss_id "TSS494"; num_samples "1";
NZ_CP046188.1	APERO	exon	134663	135032	.	-	.	transcript_id "TCONS_00000794"; gene_id "XLOC_000266"; exon_number "1";
NZ_CP046188.1	APERO	transcript	134681	134957	.	-	.	transcript_id "TCONS_00000795"; gene_id "XLOC_000266"; oId "srna_1420_lvantisense"; contained_in "TCONS_00000794"; tss_id "TSS494"; num_samples "1";
NZ_CP046188.1	APERO	exon	134681	134957	.	-	.	transcript_id "TCONS_00000795"; gene_id "XLOC_000266"; exon_number "1";
NZ_CP046188.1	APERO	transcript	134822	135263	.	-	.	transcript_id "TCONS_00000796"; gene_id "XLOC_000266"; oId "srna_1421_lvantisense"; tss_id "TSS495"; num_samples "1";
NZ_CP046188.1	APERO	exon	134822	135263	.	-	.	transcript_id "TCONS_00000796"; gene_id "XLOC_000266"; exon_number "1";
NZ_CP046188.1	APERO	transcript	134839	135279	.	-	.	transcript_id "TCONS_00000797"; gene_id "XLOC_000266"; oId "srna_1422_lvantisense"; contained_in "TCONS_00000796"; tss_id "TSS495"; num_samples "1";
NZ_CP046188.1	APERO	exon	134839	135279	.	-	.	transcript_id "TCONS_00000797"; gene_id "XLOC_000266"; exon_number "1";
NZ_CP046188.1	APERO	transcript	135272	135614	.	-	.	transcript_id "TCONS_00000798"; gene_id "XLOC_000266"; oId "srna_1424_lvantisense"; tss_id "TSS496"; num_samples "1";
NZ_CP046188.1	APERO	exon	135272	135614	.	-	.	transcript_id "TCONS_00000798"; gene_id "XLOC_000266"; exon_number "1";
NZ_CP046188.1	APERO	transcript	135383	135751	.	-	.	transcript_id "TCONS_00000799"; gene_id "XLOC_000266"; oId "srna_1425_lvantisense"; contained_in "TCONS_00000800"; tss_id "TSS497"; num_samples "1";
NZ_CP046188.1	APERO	exon	135383	135751	.	-	.	transcript_id "TCONS_00000799"; gene_id "XLOC_000266"; exon_number "1";
NZ_CP046188.1	APERO	transcript	135403	135876	.	-	.	transcript_id "TCONS_00000800"; gene_id "XLOC_000266"; oId "srna_1426_lvantisense"; tss_id "TSS498"; num_samples "1";
NZ_CP046188.1	APERO	exon	135403	135876	.	-	.	transcript_id "TCONS_00000800"; gene_id "XLOC_000266"; exon_number "1";
NZ_CP046188.1	APERO	transcript	135479	135973	.	-	.	transcript_id "TCONS_00000801"; gene_id "XLOC_000266"; oId "srna_1427_lvantisense"; tss_id "TSS498"; num_samples "1";
NZ_CP046188.1	APERO	exon	135479	135973	.	-	.	transcript_id "TCONS_00000801"; gene_id "XLOC_000266"; exon_number "1";
NZ_CP046188.1	APERO	transcript	137490	137872	.	-	.	transcript_id "TCONS_00000802"; gene_id "XLOC_000267"; oId "srna_1431_lvantisense"; tss_id "TSS499"; num_samples "1";
NZ_CP046188.1	APERO	exon	137490	137872	.	-	.	transcript_id "TCONS_00000802"; gene_id "XLOC_000267"; exon_number "1";
NZ_CP046188.1	APERO	transcript	138865	139315	.	-	.	transcript_id "TCONS_00000803"; gene_id "XLOC_000268"; oId "srna_1432_lvantisense"; tss_id "TSS500"; num_samples "1";
NZ_CP046188.1	APERO	exon	138865	139315	.	-	.	transcript_id "TCONS_00000803"; gene_id "XLOC_000268"; exon_number "1";
NZ_CP046188.1	APERO	transcript	139972	140394	.	-	.	transcript_id "TCONS_00000804"; gene_id "XLOC_000269"; oId "srna_1444_lvantisense"; tss_id "TSS501"; num_samples "1";
NZ_CP046188.1	APERO	exon	139972	140394	.	-	.	transcript_id "TCONS_00000804"; gene_id "XLOC_000269"; exon_number "1";
NZ_CP046188.1	APERO	transcript	141022	141396	.	-	.	transcript_id "TCONS_00000805"; gene_id "XLOC_000270"; oId "srna_1454_lvantisense"; tss_id "TSS502"; num_samples "1";
NZ_CP046188.1	APERO	exon	141022	141396	.	-	.	transcript_id "TCONS_00000805"; gene_id "XLOC_000270"; exon_number "1";
NZ_CP046188.1	APERO	transcript	141102	141484	.	-	.	transcript_id "TCONS_00000806"; gene_id "XLOC_000270"; oId "srna_1455_lvantisense"; tss_id "TSS502"; num_samples "1";
NZ_CP046188.1	APERO	exon	141102	141484	.	-	.	transcript_id "TCONS_00000806"; gene_id "XLOC_000270"; exon_number "1";
NZ_CP046188.1	APERO	transcript	141260	141668	.	-	.	transcript_id "TCONS_00000807"; gene_id "XLOC_000270"; oId "srna_1456_lvantisense"; tss_id "TSS503"; num_samples "1";
NZ_CP046188.1	APERO	exon	141260	141668	.	-	.	transcript_id "TCONS_00000807"; gene_id "XLOC_000270"; exon_number "1";
NZ_CP046188.1	APERO	transcript	141631	141987	.	-	.	transcript_id "TCONS_00000808"; gene_id "XLOC_000270"; oId "srna_1458_lvantisense"; contained_in "TCONS_00000809"; tss_id "TSS504"; num_samples "1";
NZ_CP046188.1	APERO	exon	141631	141987	.	-	.	transcript_id "TCONS_00000808"; gene_id "XLOC_000270"; exon_number "1";
NZ_CP046188.1	APERO	transcript	141680	142131	.	-	.	transcript_id "TCONS_00000809"; gene_id "XLOC_000270"; oId "srna_1459_lvantisense"; contained_in "TCONS_00000810"; tss_id "TSS505"; num_samples "1";
NZ_CP046188.1	APERO	exon	141680	142131	.	-	.	transcript_id "TCONS_00000809"; gene_id "XLOC_000270"; exon_number "1";
NZ_CP046188.1	APERO	transcript	141700	142171	.	-	.	transcript_id "TCONS_00000810"; gene_id "XLOC_000270"; oId "srna_1460_lvantisense"; tss_id "TSS505"; num_samples "1";
NZ_CP046188.1	APERO	exon	141700	142171	.	-	.	transcript_id "TCONS_00000810"; gene_id "XLOC_000270"; exon_number "1";
NZ_CP046188.1	APERO	transcript	143153	143626	.	-	.	transcript_id "TCONS_00001178"; gene_id "XLOC_000271"; oId "srna_385_adantisense"; tss_id "TSS506"; num_samples "1";
NZ_CP046188.1	APERO	exon	143153	143626	.	-	.	transcript_id "TCONS_00001178"; gene_id "XLOC_000271"; exon_number "1";
NZ_CP046188.1	APERO	transcript	143161	143633	.	-	.	transcript_id "TCONS_00000811"; gene_id "XLOC_000271"; oId "srna_1471_lvantisense"; contained_in "TCONS_00001178"; tss_id "TSS506"; num_samples "1";
NZ_CP046188.1	APERO	exon	143161	143633	.	-	.	transcript_id "TCONS_00000811"; gene_id "XLOC_000271"; exon_number "1";
NZ_CP046188.1	APERO	transcript	143301	143763	.	-	.	transcript_id "TCONS_00001179"; gene_id "XLOC_000271"; oId "srna_386_adantisense"; tss_id "TSS507"; num_samples "1";
NZ_CP046188.1	APERO	exon	143301	143763	.	-	.	transcript_id "TCONS_00001179"; gene_id "XLOC_000271"; exon_number "1";
NZ_CP046188.1	APERO	transcript	144369	144818	.	-	.	transcript_id "TCONS_00000812"; gene_id "XLOC_000272"; oId "srna_1486_lvantisense"; contained_in "TCONS_00000813"; tss_id "TSS508"; num_samples "1";
NZ_CP046188.1	APERO	exon	144369	144818	.	-	.	transcript_id "TCONS_00000812"; gene_id "XLOC_000272"; exon_number "1";
NZ_CP046188.1	APERO	transcript	144418	144907	.	-	.	transcript_id "TCONS_00000813"; gene_id "XLOC_000272"; oId "srna_1487_lvantisense"; tss_id "TSS508"; num_samples "1";
NZ_CP046188.1	APERO	exon	144418	144907	.	-	.	transcript_id "TCONS_00000813"; gene_id "XLOC_000272"; exon_number "1";
NZ_CP046188.1	APERO	transcript	145564	145954	.	-	.	transcript_id "TCONS_00000814"; gene_id "XLOC_000273"; oId "srna_1502_lvantisense"; tss_id "TSS509"; num_samples "1";
NZ_CP046188.1	APERO	exon	145564	145954	.	-	.	transcript_id "TCONS_00000814"; gene_id "XLOC_000273"; exon_number "1";
NZ_CP046188.1	APERO	transcript	149258	149577	.	-	.	transcript_id "TCONS_00001180"; gene_id "XLOC_000274"; oId "srna_398_adantisense"; tss_id "TSS510"; num_samples "1";
NZ_CP046188.1	APERO	exon	149258	149577	.	-	.	transcript_id "TCONS_00001180"; gene_id "XLOC_000274"; exon_number "1";
NZ_CP046188.1	APERO	transcript	149984	150121	.	-	.	transcript_id "TCONS_00000815"; gene_id "XLOC_000275"; oId "srna_1577_lvantisense"; tss_id "TSS511"; num_samples "1";
NZ_CP046188.1	APERO	exon	149984	150121	.	-	.	transcript_id "TCONS_00000815"; gene_id "XLOC_000275"; exon_number "1";
NZ_CP046188.1	APERO	transcript	150024	150454	.	-	.	transcript_id "TCONS_00000816"; gene_id "XLOC_000275"; oId "srna_1579_lvantisense"; tss_id "TSS512"; num_samples "1";
NZ_CP046188.1	APERO	exon	150024	150454	.	-	.	transcript_id "TCONS_00000816"; gene_id "XLOC_000275"; exon_number "1";
NZ_CP046188.1	APERO	transcript	150110	150488	.	-	.	transcript_id "TCONS_00000817"; gene_id "XLOC_000275"; oId "srna_1580_lvantisense"; contained_in "TCONS_00000816"; tss_id "TSS512"; num_samples "1";
NZ_CP046188.1	APERO	exon	150110	150488	.	-	.	transcript_id "TCONS_00000817"; gene_id "XLOC_000275"; exon_number "1";
NZ_CP046188.1	APERO	transcript	150194	150576	.	-	.	transcript_id "TCONS_00000818"; gene_id "XLOC_000275"; oId "srna_1582_lvantisense"; tss_id "TSS512"; num_samples "1";
NZ_CP046188.1	APERO	exon	150194	150576	.	-	.	transcript_id "TCONS_00000818"; gene_id "XLOC_000275"; exon_number "1";
NZ_CP046188.1	APERO	transcript	151734	152165	.	-	.	transcript_id "TCONS_00000819"; gene_id "XLOC_000276"; oId "srna_1609_lvantisense"; tss_id "TSS513"; num_samples "1";
NZ_CP046188.1	APERO	exon	151734	152165	.	-	.	transcript_id "TCONS_00000819"; gene_id "XLOC_000276"; exon_number "1";
NZ_CP046188.1	APERO	transcript	152151	152549	.	-	.	transcript_id "TCONS_00000820"; gene_id "XLOC_000276"; oId "srna_1613_lvantisense"; tss_id "TSS514"; num_samples "1";
NZ_CP046188.1	APERO	exon	152151	152549	.	-	.	transcript_id "TCONS_00000820"; gene_id "XLOC_000276"; exon_number "1";
NZ_CP046188.1	APERO	transcript	152282	152742	.	-	.	transcript_id "TCONS_00000821"; gene_id "XLOC_000276"; oId "srna_1615_lvantisense"; tss_id "TSS515"; num_samples "1";
NZ_CP046188.1	APERO	exon	152282	152742	.	-	.	transcript_id "TCONS_00000821"; gene_id "XLOC_000276"; exon_number "1";
NZ_CP046188.1	APERO	transcript	153849	154212	.	-	.	transcript_id "TCONS_00000822"; gene_id "XLOC_000277"; oId "srna_1620_lvantisense"; tss_id "TSS516"; num_samples "1";
NZ_CP046188.1	APERO	exon	153849	154212	.	-	.	transcript_id "TCONS_00000822"; gene_id "XLOC_000277"; exon_number "1";
NZ_CP046188.1	APERO	transcript	153932	154343	.	-	.	transcript_id "TCONS_00000823"; gene_id "XLOC_000277"; oId "srna_1621_lvantisense"; contained_in "TCONS_00000824"; tss_id "TSS517"; num_samples "1";
NZ_CP046188.1	APERO	exon	153932	154343	.	-	.	transcript_id "TCONS_00000823"; gene_id "XLOC_000277"; exon_number "1";
NZ_CP046188.1	APERO	transcript	153949	154412	.	-	.	transcript_id "TCONS_00000824"; gene_id "XLOC_000277"; oId "srna_1622_lvantisense"; contained_in "TCONS_00000825"; tss_id "TSS517"; num_samples "1";
NZ_CP046188.1	APERO	exon	153949	154412	.	-	.	transcript_id "TCONS_00000824"; gene_id "XLOC_000277"; exon_number "1";
NZ_CP046188.1	APERO	transcript	153987	154483	.	-	.	transcript_id "TCONS_00000825"; gene_id "XLOC_000277"; oId "srna_1623_lvantisense"; tss_id "TSS517"; num_samples "1";
NZ_CP046188.1	APERO	exon	153987	154483	.	-	.	transcript_id "TCONS_00000825"; gene_id "XLOC_000277"; exon_number "1";
NZ_CP046188.1	APERO	transcript	155419	155826	.	-	.	transcript_id "TCONS_00000826"; gene_id "XLOC_000278"; oId "srna_1628_lvantisense"; contained_in "TCONS_00000827"; tss_id "TSS518"; num_samples "1";
NZ_CP046188.1	APERO	exon	155419	155826	.	-	.	transcript_id "TCONS_00000826"; gene_id "XLOC_000278"; exon_number "1";
NZ_CP046188.1	APERO	transcript	155460	155904	.	-	.	transcript_id "TCONS_00000827"; gene_id "XLOC_000278"; oId "srna_1629_lvantisense"; tss_id "TSS518"; num_samples "1";
NZ_CP046188.1	APERO	exon	155460	155904	.	-	.	transcript_id "TCONS_00000827"; gene_id "XLOC_000278"; exon_number "1";
NZ_CP046188.1	APERO	transcript	155664	155833	.	-	.	transcript_id "TCONS_00000828"; gene_id "XLOC_000278"; oId "srna_1630_lvantisense"; contained_in "TCONS_00000827"; tss_id "TSS518"; num_samples "1";
NZ_CP046188.1	APERO	exon	155664	155833	.	-	.	transcript_id "TCONS_00000828"; gene_id "XLOC_000278"; exon_number "1";
NZ_CP046188.1	APERO	transcript	156372	156674	.	-	.	transcript_id "TCONS_00001181"; gene_id "XLOC_000279"; oId "srna_419_adantisense"; tss_id "TSS519"; num_samples "1";
NZ_CP046188.1	APERO	exon	156372	156674	.	-	.	transcript_id "TCONS_00001181"; gene_id "XLOC_000279"; exon_number "1";
NZ_CP046188.1	APERO	transcript	156510	156948	.	-	.	transcript_id "TCONS_00000829"; gene_id "XLOC_000279"; oId "srna_1635_lvantisense"; contained_in "TCONS_00001182"; tss_id "TSS520"; num_samples "1";
NZ_CP046188.1	APERO	exon	156510	156948	.	-	.	transcript_id "TCONS_00000829"; gene_id "XLOC_000279"; exon_number "1";
NZ_CP046188.1	APERO	transcript	156532	156797	.	-	.	transcript_id "TCONS_00000830"; gene_id "XLOC_000279"; oId "srna_1636_lvantisense"; contained_in "TCONS_00001182"; tss_id "TSS521"; num_samples "1";
NZ_CP046188.1	APERO	exon	156532	156797	.	-	.	transcript_id "TCONS_00000830"; gene_id "XLOC_000279"; exon_number "1";
NZ_CP046188.1	APERO	transcript	156542	157012	.	-	.	transcript_id "TCONS_00001182"; gene_id "XLOC_000279"; oId "srna_420_adantisense"; tss_id "TSS520"; num_samples "1";
NZ_CP046188.1	APERO	exon	156542	157012	.	-	.	transcript_id "TCONS_00001182"; gene_id "XLOC_000279"; exon_number "1";
NZ_CP046188.1	APERO	transcript	156568	156922	.	-	.	transcript_id "TCONS_00000831"; gene_id "XLOC_000279"; oId "srna_1637_lvantisense"; contained_in "TCONS_00001182"; tss_id "TSS520"; num_samples "1";
NZ_CP046188.1	APERO	exon	156568	156922	.	-	.	transcript_id "TCONS_00000831"; gene_id "XLOC_000279"; exon_number "1";
NZ_CP046188.1	APERO	transcript	156583	156896	.	-	.	transcript_id "TCONS_00000832"; gene_id "XLOC_000279"; oId "srna_1638_lvantisense"; contained_in "TCONS_00000833"; tss_id "TSS521"; num_samples "1";
NZ_CP046188.1	APERO	exon	156583	156896	.	-	.	transcript_id "TCONS_00000832"; gene_id "XLOC_000279"; exon_number "1";
NZ_CP046188.1	APERO	transcript	156629	157031	.	-	.	transcript_id "TCONS_00000833"; gene_id "XLOC_000279"; oId "srna_1639_lvantisense"; contained_in "TCONS_00001182"; tss_id "TSS520"; num_samples "1";
NZ_CP046188.1	APERO	exon	156629	157031	.	-	.	transcript_id "TCONS_00000833"; gene_id "XLOC_000279"; exon_number "1";
NZ_CP046188.1	APERO	transcript	156660	157059	.	-	.	transcript_id "TCONS_00000834"; gene_id "XLOC_000279"; oId "srna_1640_lvantisense"; contained_in "TCONS_00000835"; tss_id "TSS520"; num_samples "1";
NZ_CP046188.1	APERO	exon	156660	157059	.	-	.	transcript_id "TCONS_00000834"; gene_id "XLOC_000279"; exon_number "1";
NZ_CP046188.1	APERO	transcript	156695	157165	.	-	.	transcript_id "TCONS_00000835"; gene_id "XLOC_000279"; oId "srna_1642_lvantisense"; tss_id "TSS522"; num_samples "1";
NZ_CP046188.1	APERO	exon	156695	157165	.	-	.	transcript_id "TCONS_00000835"; gene_id "XLOC_000279"; exon_number "1";
NZ_CP046188.1	APERO	transcript	164381	164851	.	-	.	transcript_id "TCONS_00001183"; gene_id "XLOC_000280"; oId "srna_432_adantisense"; tss_id "TSS523"; num_samples "1";
NZ_CP046188.1	APERO	exon	164381	164851	.	-	.	transcript_id "TCONS_00001183"; gene_id "XLOC_000280"; exon_number "1";
NZ_CP046188.1	APERO	transcript	176501	176815	.	-	.	transcript_id "TCONS_00001184"; gene_id "XLOC_000281"; oId "srna_466_adantisense"; tss_id "TSS524"; num_samples "1";
NZ_CP046188.1	APERO	exon	176501	176815	.	-	.	transcript_id "TCONS_00001184"; gene_id "XLOC_000281"; exon_number "1";
NZ_CP046188.1	APERO	transcript	176586	177042	.	-	.	transcript_id "TCONS_00001185"; gene_id "XLOC_000281"; oId "srna_468_adantisense"; tss_id "TSS525"; num_samples "1";
NZ_CP046188.1	APERO	exon	176586	177042	.	-	.	transcript_id "TCONS_00001185"; gene_id "XLOC_000281"; exon_number "1";
NZ_CP046188.1	APERO	transcript	176723	177222	.	-	.	transcript_id "TCONS_00001186"; gene_id "XLOC_000281"; oId "srna_469_adantisense"; tss_id "TSS526"; num_samples "1";
NZ_CP046188.1	APERO	exon	176723	177222	.	-	.	transcript_id "TCONS_00001186"; gene_id "XLOC_000281"; exon_number "1";
NZ_CP046188.1	APERO	transcript	197426	197897	.	-	.	transcript_id "TCONS_00000836"; gene_id "XLOC_000282"; oId "srna_1972_lvantisense"; tss_id "TSS527"; num_samples "1";
NZ_CP046188.1	APERO	exon	197426	197897	.	-	.	transcript_id "TCONS_00000836"; gene_id "XLOC_000282"; exon_number "1";
NZ_CP046188.1	APERO	transcript	202498	202826	.	-	.	transcript_id "TCONS_00001187"; gene_id "XLOC_000283"; oId "srna_540_adantisense"; tss_id "TSS528"; num_samples "1";
NZ_CP046188.1	APERO	exon	202498	202826	.	-	.	transcript_id "TCONS_00001187"; gene_id "XLOC_000283"; exon_number "1";
NZ_CP046188.1	APERO	transcript	202502	202776	.	-	.	transcript_id "TCONS_00000837"; gene_id "XLOC_000283"; oId "srna_2030_lvantisense"; contained_in "TCONS_00001187"; tss_id "TSS528"; num_samples "1";
NZ_CP046188.1	APERO	exon	202502	202776	.	-	.	transcript_id "TCONS_00000837"; gene_id "XLOC_000283"; exon_number "1";
NZ_CP046188.1	APERO	transcript	202519	202755	.	-	.	transcript_id "TCONS_00000838"; gene_id "XLOC_000283"; oId "srna_2031_lvantisense"; contained_in "TCONS_00000837"; tss_id "TSS528"; num_samples "1";
NZ_CP046188.1	APERO	exon	202519	202755	.	-	.	transcript_id "TCONS_00000838"; gene_id "XLOC_000283"; exon_number "1";
NZ_CP046188.1	APERO	transcript	202587	202992	.	-	.	transcript_id "TCONS_00000839"; gene_id "XLOC_000283"; oId "srna_2032_lvantisense"; contained_in "TCONS_00000840"; tss_id "TSS529"; num_samples "1";
NZ_CP046188.1	APERO	exon	202587	202992	.	-	.	transcript_id "TCONS_00000839"; gene_id "XLOC_000283"; exon_number "1";
NZ_CP046188.1	APERO	transcript	202623	203028	.	-	.	transcript_id "TCONS_00000840"; gene_id "XLOC_000283"; oId "srna_2033_lvantisense"; contained_in "TCONS_00000841"; tss_id "TSS529"; num_samples "1";
NZ_CP046188.1	APERO	exon	202623	203028	.	-	.	transcript_id "TCONS_00000840"; gene_id "XLOC_000283"; exon_number "1";
NZ_CP046188.1	APERO	transcript	202662	203142	.	-	.	transcript_id "TCONS_00000841"; gene_id "XLOC_000283"; oId "srna_2034_lvantisense"; tss_id "TSS530"; num_samples "1";
NZ_CP046188.1	APERO	exon	202662	203142	.	-	.	transcript_id "TCONS_00000841"; gene_id "XLOC_000283"; exon_number "1";
NZ_CP046188.1	APERO	transcript	202700	203178	.	-	.	transcript_id "TCONS_00000842"; gene_id "XLOC_000283"; oId "srna_2035_lvantisense"; contained_in "TCONS_00000841"; tss_id "TSS530"; num_samples "1";
NZ_CP046188.1	APERO	exon	202700	203178	.	-	.	transcript_id "TCONS_00000842"; gene_id "XLOC_000283"; exon_number "1";
NZ_CP046188.1	APERO	transcript	203436	203722	.	-	.	transcript_id "TCONS_00000843"; gene_id "XLOC_000284"; oId "srna_2039_lvantisense"; tss_id "TSS531"; num_samples "1";
NZ_CP046188.1	APERO	exon	203436	203722	.	-	.	transcript_id "TCONS_00000843"; gene_id "XLOC_000284"; exon_number "1";
NZ_CP046188.1	APERO	transcript	203599	203881	.	-	.	transcript_id "TCONS_00000844"; gene_id "XLOC_000284"; oId "srna_2040_lvantisense"; tss_id "TSS532"; num_samples "1";
NZ_CP046188.1	APERO	exon	203599	203881	.	-	.	transcript_id "TCONS_00000844"; gene_id "XLOC_000284"; exon_number "1";
NZ_CP046188.1	APERO	transcript	203676	204089	.	-	.	transcript_id "TCONS_00000845"; gene_id "XLOC_000284"; oId "srna_2041_lvantisense"; tss_id "TSS533"; num_samples "1";
NZ_CP046188.1	APERO	exon	203676	204089	.	-	.	transcript_id "TCONS_00000845"; gene_id "XLOC_000284"; exon_number "1";
NZ_CP046188.1	APERO	transcript	203739	204215	.	-	.	transcript_id "TCONS_00000846"; gene_id "XLOC_000284"; oId "srna_2043_lvantisense"; tss_id "TSS533"; num_samples "1";
NZ_CP046188.1	APERO	exon	203739	204215	.	-	.	transcript_id "TCONS_00000846"; gene_id "XLOC_000284"; exon_number "1";
NZ_CP046188.1	APERO	transcript	203786	204186	.	-	.	transcript_id "TCONS_00000847"; gene_id "XLOC_000284"; oId "srna_2044_lvantisense"; contained_in "TCONS_00000846"; tss_id "TSS533"; num_samples "1";
NZ_CP046188.1	APERO	exon	203786	204186	.	-	.	transcript_id "TCONS_00000847"; gene_id "XLOC_000284"; exon_number "1";
NZ_CP046188.1	APERO	transcript	204728	205017	.	-	.	transcript_id "TCONS_00000848"; gene_id "XLOC_000285"; oId "srna_2050_lvantisense"; tss_id "TSS534"; num_samples "1";
NZ_CP046188.1	APERO	exon	204728	205017	.	-	.	transcript_id "TCONS_00000848"; gene_id "XLOC_000285"; exon_number "1";
NZ_CP046188.1	APERO	transcript	204788	205137	.	-	.	transcript_id "TCONS_00000849"; gene_id "XLOC_000285"; oId "srna_2051_lvantisense"; tss_id "TSS534"; num_samples "1";
NZ_CP046188.1	APERO	exon	204788	205137	.	-	.	transcript_id "TCONS_00000849"; gene_id "XLOC_000285"; exon_number "1";
NZ_CP046188.1	APERO	transcript	204799	205117	.	-	.	transcript_id "TCONS_00000850"; gene_id "XLOC_000285"; oId "srna_2052_lvantisense"; contained_in "TCONS_00000849"; tss_id "TSS534"; num_samples "1";
NZ_CP046188.1	APERO	exon	204799	205117	.	-	.	transcript_id "TCONS_00000850"; gene_id "XLOC_000285"; exon_number "1";
NZ_CP046188.1	APERO	transcript	205745	206010	.	-	.	transcript_id "TCONS_00000851"; gene_id "XLOC_000286"; oId "srna_2053_lvantisense"; tss_id "TSS535"; num_samples "1";
NZ_CP046188.1	APERO	exon	205745	206010	.	-	.	transcript_id "TCONS_00000851"; gene_id "XLOC_000286"; exon_number "1";
NZ_CP046188.1	APERO	transcript	206264	206704	.	-	.	transcript_id "TCONS_00000852"; gene_id "XLOC_000287"; oId "srna_2054_lvantisense"; tss_id "TSS536"; num_samples "1";
NZ_CP046188.1	APERO	exon	206264	206704	.	-	.	transcript_id "TCONS_00000852"; gene_id "XLOC_000287"; exon_number "1";
NZ_CP046188.1	APERO	transcript	206646	207112	.	-	.	transcript_id "TCONS_00000853"; gene_id "XLOC_000287"; oId "srna_2061_lvantisense"; tss_id "TSS537"; num_samples "1";
NZ_CP046188.1	APERO	exon	206646	207112	.	-	.	transcript_id "TCONS_00000853"; gene_id "XLOC_000287"; exon_number "1";
NZ_CP046188.1	APERO	transcript	209631	210083	.	-	.	transcript_id "TCONS_00001188"; gene_id "XLOC_000288"; oId "srna_561_adantisense"; tss_id "TSS538"; num_samples "1";
NZ_CP046188.1	APERO	exon	209631	210083	.	-	.	transcript_id "TCONS_00001188"; gene_id "XLOC_000288"; exon_number "1";
NZ_CP046188.1	APERO	transcript	209703	210051	.	-	.	transcript_id "TCONS_00000854"; gene_id "XLOC_000288"; oId "srna_2080_lvantisense"; contained_in "TCONS_00001188"; tss_id "TSS538"; num_samples "1";
NZ_CP046188.1	APERO	exon	209703	210051	.	-	.	transcript_id "TCONS_00000854"; gene_id "XLOC_000288"; exon_number "1";
NZ_CP046188.1	APERO	transcript	209753	210048	.	-	.	transcript_id "TCONS_00000855"; gene_id "XLOC_000288"; oId "srna_2081_lvantisense"; contained_in "TCONS_00000856"; tss_id "TSS538"; num_samples "1";
NZ_CP046188.1	APERO	exon	209753	210048	.	-	.	transcript_id "TCONS_00000855"; gene_id "XLOC_000288"; exon_number "1";
NZ_CP046188.1	APERO	transcript	209775	210155	.	-	.	transcript_id "TCONS_00000856"; gene_id "XLOC_000288"; oId "srna_2082_lvantisense"; tss_id "TSS538"; num_samples "1";
NZ_CP046188.1	APERO	exon	209775	210155	.	-	.	transcript_id "TCONS_00000856"; gene_id "XLOC_000288"; exon_number "1";
NZ_CP046188.1	APERO	transcript	210861	211138	.	-	.	transcript_id "TCONS_00000857"; gene_id "XLOC_000289"; oId "srna_2087_lvantisense"; tss_id "TSS539"; num_samples "1";
NZ_CP046188.1	APERO	exon	210861	211138	.	-	.	transcript_id "TCONS_00000857"; gene_id "XLOC_000289"; exon_number "1";
NZ_CP046188.1	APERO	transcript	210947	211311	.	-	.	transcript_id "TCONS_00000858"; gene_id "XLOC_000289"; oId "srna_2088_lvantisense"; contained_in "TCONS_00000859"; tss_id "TSS540"; num_samples "1";
NZ_CP046188.1	APERO	exon	210947	211311	.	-	.	transcript_id "TCONS_00000858"; gene_id "XLOC_000289"; exon_number "1";
NZ_CP046188.1	APERO	transcript	210983	211384	.	-	.	transcript_id "TCONS_00000859"; gene_id "XLOC_000289"; oId "srna_2089_lvantisense"; contained_in "TCONS_00000860"; tss_id "TSS540"; num_samples "1";
NZ_CP046188.1	APERO	exon	210983	211384	.	-	.	transcript_id "TCONS_00000859"; gene_id "XLOC_000289"; exon_number "1";
NZ_CP046188.1	APERO	transcript	211040	211508	.	-	.	transcript_id "TCONS_00000860"; gene_id "XLOC_000289"; oId "srna_2090_lvantisense"; tss_id "TSS541"; num_samples "1";
NZ_CP046188.1	APERO	exon	211040	211508	.	-	.	transcript_id "TCONS_00000860"; gene_id "XLOC_000289"; exon_number "1";
NZ_CP046188.1	APERO	transcript	211684	211957	.	-	.	transcript_id "TCONS_00000861"; gene_id "XLOC_000290"; oId "srna_2095_lvantisense"; tss_id "TSS542"; num_samples "1";
NZ_CP046188.1	APERO	exon	211684	211957	.	-	.	transcript_id "TCONS_00000861"; gene_id "XLOC_000290"; exon_number "1";
NZ_CP046188.1	APERO	transcript	211897	212302	.	-	.	transcript_id "TCONS_00000862"; gene_id "XLOC_000290"; oId "srna_2096_lvantisense"; tss_id "TSS543"; num_samples "1";
NZ_CP046188.1	APERO	exon	211897	212302	.	-	.	transcript_id "TCONS_00000862"; gene_id "XLOC_000290"; exon_number "1";
NZ_CP046188.1	APERO	transcript	212639	213065	.	-	.	transcript_id "TCONS_00000863"; gene_id "XLOC_000291"; oId "srna_2101_lvantisense"; contained_in "TCONS_00000864"; tss_id "TSS544"; num_samples "1";
NZ_CP046188.1	APERO	exon	212639	213065	.	-	.	transcript_id "TCONS_00000863"; gene_id "XLOC_000291"; exon_number "1";
NZ_CP046188.1	APERO	transcript	212685	213159	.	-	.	transcript_id "TCONS_00000864"; gene_id "XLOC_000291"; oId "srna_2102_lvantisense"; tss_id "TSS544"; num_samples "1";
NZ_CP046188.1	APERO	exon	212685	213159	.	-	.	transcript_id "TCONS_00000864"; gene_id "XLOC_000291"; exon_number "1";
NZ_CP046188.1	APERO	transcript	213322	213698	.	-	.	transcript_id "TCONS_00000865"; gene_id "XLOC_000292"; oId "srna_2104_lvantisense"; tss_id "TSS545"; num_samples "1";
NZ_CP046188.1	APERO	exon	213322	213698	.	-	.	transcript_id "TCONS_00000865"; gene_id "XLOC_000292"; exon_number "1";
NZ_CP046188.1	APERO	transcript	214470	214846	.	-	.	transcript_id "TCONS_00000866"; gene_id "XLOC_000293"; oId "srna_2110_lvantisense"; tss_id "TSS546"; num_samples "1";
NZ_CP046188.1	APERO	exon	214470	214846	.	-	.	transcript_id "TCONS_00000866"; gene_id "XLOC_000293"; exon_number "1";
NZ_CP046188.1	APERO	transcript	214763	215155	.	-	.	transcript_id "TCONS_00000867"; gene_id "XLOC_000293"; oId "srna_2113_lvantisense"; tss_id "TSS547"; num_samples "1";
NZ_CP046188.1	APERO	exon	214763	215155	.	-	.	transcript_id "TCONS_00000867"; gene_id "XLOC_000293"; exon_number "1";
NZ_CP046188.1	APERO	transcript	216128	216552	.	-	.	transcript_id "TCONS_00000868"; gene_id "XLOC_000294"; oId "srna_2115_lvantisense"; contained_in "TCONS_00000869"; tss_id "TSS548"; num_samples "1";
NZ_CP046188.1	APERO	exon	216128	216552	.	-	.	transcript_id "TCONS_00000868"; gene_id "XLOC_000294"; exon_number "1";
NZ_CP046188.1	APERO	transcript	216148	216592	.	-	.	transcript_id "TCONS_00000869"; gene_id "XLOC_000294"; oId "srna_2116_lvantisense"; tss_id "TSS548"; num_samples "1";
NZ_CP046188.1	APERO	exon	216148	216592	.	-	.	transcript_id "TCONS_00000869"; gene_id "XLOC_000294"; exon_number "1";
NZ_CP046188.1	APERO	transcript	216162	216503	.	-	.	transcript_id "TCONS_00000870"; gene_id "XLOC_000294"; oId "srna_2117_lvantisense"; contained_in "TCONS_00000869"; tss_id "TSS548"; num_samples "1";
NZ_CP046188.1	APERO	exon	216162	216503	.	-	.	transcript_id "TCONS_00000870"; gene_id "XLOC_000294"; exon_number "1";
NZ_CP046188.1	APERO	transcript	216344	216801	.	-	.	transcript_id "TCONS_00001189"; gene_id "XLOC_000294"; oId "srna_579_adantisense"; tss_id "TSS549"; num_samples "1";
NZ_CP046188.1	APERO	exon	216344	216801	.	-	.	transcript_id "TCONS_00001189"; gene_id "XLOC_000294"; exon_number "1";
NZ_CP046188.1	APERO	transcript	216348	216764	.	-	.	transcript_id "TCONS_00000871"; gene_id "XLOC_000294"; oId "srna_2120_lvantisense"; contained_in "TCONS_00001189"; tss_id "TSS549"; num_samples "1";
NZ_CP046188.1	APERO	exon	216348	216764	.	-	.	transcript_id "TCONS_00000871"; gene_id "XLOC_000294"; exon_number "1";
NZ_CP046188.1	APERO	transcript	218866	219333	.	-	.	transcript_id "TCONS_00000872"; gene_id "XLOC_000295"; oId "srna_2161_lvantisense"; contained_in "TCONS_00000873"; tss_id "TSS550"; num_samples "1";
NZ_CP046188.1	APERO	exon	218866	219333	.	-	.	transcript_id "TCONS_00000872"; gene_id "XLOC_000295"; exon_number "1";
NZ_CP046188.1	APERO	transcript	218932	219412	.	-	.	transcript_id "TCONS_00000873"; gene_id "XLOC_000295"; oId "srna_2162_lvantisense"; tss_id "TSS550"; num_samples "1";
NZ_CP046188.1	APERO	exon	218932	219412	.	-	.	transcript_id "TCONS_00000873"; gene_id "XLOC_000295"; exon_number "1";
NZ_CP046188.1	APERO	transcript	219019	219487	.	-	.	transcript_id "TCONS_00000874"; gene_id "XLOC_000295"; oId "srna_2165_lvantisense"; tss_id "TSS550"; num_samples "1";
NZ_CP046188.1	APERO	exon	219019	219487	.	-	.	transcript_id "TCONS_00000874"; gene_id "XLOC_000295"; exon_number "1";
NZ_CP046188.1	APERO	transcript	222198	222566	.	-	.	transcript_id "TCONS_00000875"; gene_id "XLOC_000296"; oId "srna_2209_lvantisense"; tss_id "TSS551"; num_samples "1";
NZ_CP046188.1	APERO	exon	222198	222566	.	-	.	transcript_id "TCONS_00000875"; gene_id "XLOC_000296"; exon_number "1";
NZ_CP046188.1	APERO	transcript	222278	222686	.	-	.	transcript_id "TCONS_00000876"; gene_id "XLOC_000296"; oId "srna_2210_lvantisense"; tss_id "TSS552"; num_samples "1";
NZ_CP046188.1	APERO	exon	222278	222686	.	-	.	transcript_id "TCONS_00000876"; gene_id "XLOC_000296"; exon_number "1";
NZ_CP046188.1	APERO	transcript	222308	222704	.	-	.	transcript_id "TCONS_00000877"; gene_id "XLOC_000296"; oId "srna_2211_lvantisense"; contained_in "TCONS_00000876"; tss_id "TSS552"; num_samples "1";
NZ_CP046188.1	APERO	exon	222308	222704	.	-	.	transcript_id "TCONS_00000877"; gene_id "XLOC_000296"; exon_number "1";
NZ_CP046188.1	APERO	transcript	223194	223628	.	-	.	transcript_id "TCONS_00000878"; gene_id "XLOC_000297"; oId "srna_2220_lvantisense"; tss_id "TSS553"; num_samples "1";
NZ_CP046188.1	APERO	exon	223194	223628	.	-	.	transcript_id "TCONS_00000878"; gene_id "XLOC_000297"; exon_number "1";
NZ_CP046188.1	APERO	transcript	223252	223568	.	-	.	transcript_id "TCONS_00000879"; gene_id "XLOC_000297"; oId "srna_2223_lvantisense"; contained_in "TCONS_00000878"; tss_id "TSS553"; num_samples "1";
NZ_CP046188.1	APERO	exon	223252	223568	.	-	.	transcript_id "TCONS_00000879"; gene_id "XLOC_000297"; exon_number "1";
NZ_CP046188.1	APERO	transcript	223423	223870	.	-	.	transcript_id "TCONS_00000880"; gene_id "XLOC_000297"; oId "srna_2226_lvantisense"; tss_id "TSS554"; num_samples "1";
NZ_CP046188.1	APERO	exon	223423	223870	.	-	.	transcript_id "TCONS_00000880"; gene_id "XLOC_000297"; exon_number "1";
NZ_CP046188.1	APERO	transcript	231037	231526	.	-	.	transcript_id "TCONS_00001190"; gene_id "XLOC_000298"; oId "srna_608_adantisense"; tss_id "TSS555"; num_samples "1";
NZ_CP046188.1	APERO	exon	231037	231526	.	-	.	transcript_id "TCONS_00001190"; gene_id "XLOC_000298"; exon_number "1";
NZ_CP046188.1	APERO	transcript	231134	231620	.	-	.	transcript_id "TCONS_00001191"; gene_id "XLOC_000298"; oId "srna_609_adantisense"; tss_id "TSS555"; num_samples "1";
NZ_CP046188.1	APERO	exon	231134	231620	.	-	.	transcript_id "TCONS_00001191"; gene_id "XLOC_000298"; exon_number "1";
NZ_CP046188.1	APERO	transcript	231288	231778	.	-	.	transcript_id "TCONS_00001192"; gene_id "XLOC_000298"; oId "srna_610_adantisense"; tss_id "TSS556"; num_samples "1";
NZ_CP046188.1	APERO	exon	231288	231778	.	-	.	transcript_id "TCONS_00001192"; gene_id "XLOC_000298"; exon_number "1";
NZ_CP046188.1	APERO	transcript	232504	232998	.	-	.	transcript_id "TCONS_00001193"; gene_id "XLOC_000299"; oId "srna_614_adantisense"; contained_in "TCONS_00000881"; tss_id "TSS557"; num_samples "1";
NZ_CP046188.1	APERO	exon	232504	232998	.	-	.	transcript_id "TCONS_00001193"; gene_id "XLOC_000299"; exon_number "1";
NZ_CP046188.1	APERO	transcript	232508	233002	.	-	.	transcript_id "TCONS_00000881"; gene_id "XLOC_000299"; oId "srna_2310_lvantisense"; tss_id "TSS557"; num_samples "1";
NZ_CP046188.1	APERO	exon	232508	233002	.	-	.	transcript_id "TCONS_00000881"; gene_id "XLOC_000299"; exon_number "1";
NZ_CP046188.1	APERO	transcript	233740	234226	.	-	.	transcript_id "TCONS_00000882"; gene_id "XLOC_000300"; oId "srna_2313_lvantisense"; tss_id "TSS558"; num_samples "1";
NZ_CP046188.1	APERO	exon	233740	234226	.	-	.	transcript_id "TCONS_00000882"; gene_id "XLOC_000300"; exon_number "1";
NZ_CP046188.1	APERO	transcript	247862	248092	.	-	.	transcript_id "TCONS_00001194"; gene_id "XLOC_000301"; oId "srna_653_adantisense"; tss_id "TSS559"; num_samples "1";
NZ_CP046188.1	APERO	exon	247862	248092	.	-	.	transcript_id "TCONS_00001194"; gene_id "XLOC_000301"; exon_number "1";
NZ_CP046188.1	APERO	transcript	247960	248311	.	-	.	transcript_id "TCONS_00000883"; gene_id "XLOC_000301"; oId "srna_2388_lvantisense"; tss_id "TSS560"; num_samples "1";
NZ_CP046188.1	APERO	exon	247960	248311	.	-	.	transcript_id "TCONS_00000883"; gene_id "XLOC_000301"; exon_number "1";
NZ_CP046188.1	APERO	transcript	248035	248376	.	-	.	transcript_id "TCONS_00000884"; gene_id "XLOC_000301"; oId "srna_2389_lvantisense"; contained_in "TCONS_00001195"; tss_id "TSS560"; num_samples "1";
NZ_CP046188.1	APERO	exon	248035	248376	.	-	.	transcript_id "TCONS_00000884"; gene_id "XLOC_000301"; exon_number "1";
[truncated: 432 more rows]

## Sheet: symbDVER_merged_GFF
NZ_CP046214.1	APERO	transcript	6704	7169	.	+	.	transcript_id "TCONS_00000001"; gene_id "XLOC_000001"; oId "srna_14_lvantisense"; tss_id "TSS1"; num_samples "1";
NZ_CP046214.1	APERO	exon	6704	7169	.	+	.	transcript_id "TCONS_00000001"; gene_id "XLOC_000001"; exon_number "1";
NZ_CP046214.1	APERO	transcript	9766	10237	.	+	.	transcript_id "TCONS_00000131"; gene_id "XLOC_000002"; oId "srna_37_adAi"; contained_in "TCONS_00000002"; tss_id "TSS2"; num_samples "1";
NZ_CP046214.1	APERO	exon	9766	10237	.	+	.	transcript_id "TCONS_00000131"; gene_id "XLOC_000002"; exon_number "1";
NZ_CP046214.1	APERO	transcript	9766	10238	.	+	.	transcript_id "TCONS_00000002"; gene_id "XLOC_000002"; oId "srna_25_lvAi"; tss_id "TSS2"; num_samples "1";
NZ_CP046214.1	APERO	exon	9766	10238	.	+	.	transcript_id "TCONS_00000002"; gene_id "XLOC_000002"; exon_number "1";
NZ_CP046214.1	APERO	transcript	21751	22195	.	+	.	transcript_id "TCONS_00000132"; gene_id "XLOC_000003"; oId "srna_66_adBetween"; tss_id "TSS3"; num_samples "1";
NZ_CP046214.1	APERO	exon	21751	22195	.	+	.	transcript_id "TCONS_00000132"; gene_id "XLOC_000003"; exon_number "1";
NZ_CP046214.1	APERO	transcript	21786	22199	.	+	.	transcript_id "TCONS_00000003"; gene_id "XLOC_000003"; oId "srna_50_lvBetween"; contained_in "TCONS_00000132"; tss_id "TSS3"; num_samples "1";
NZ_CP046214.1	APERO	exon	21786	22199	.	+	.	transcript_id "TCONS_00000003"; gene_id "XLOC_000003"; exon_number "1";
NZ_CP046214.1	APERO	transcript	29730	30228	.	+	.	transcript_id "TCONS_00000133"; gene_id "XLOC_000004"; oId "srna_74_adantisense"; tss_id "TSS4"; num_samples "1";
NZ_CP046214.1	APERO	exon	29730	30228	.	+	.	transcript_id "TCONS_00000133"; gene_id "XLOC_000004"; exon_number "1";
NZ_CP046214.1	APERO	transcript	30058	30525	.	+	.	transcript_id "TCONS_00000004"; gene_id "XLOC_000004"; oId "srna_60_lvantisense"; tss_id "TSS5"; num_samples "1";
NZ_CP046214.1	APERO	exon	30058	30525	.	+	.	transcript_id "TCONS_00000004"; gene_id "XLOC_000004"; exon_number "1";
NZ_CP046214.1	APERO	transcript	30120	30400	.	+	.	transcript_id "TCONS_00000005"; gene_id "XLOC_000004"; oId "srna_61_lvantisense"; contained_in "TCONS_00000004"; tss_id "TSS5"; num_samples "1";
NZ_CP046214.1	APERO	exon	30120	30400	.	+	.	transcript_id "TCONS_00000005"; gene_id "XLOC_000004"; exon_number "1";
NZ_CP046214.1	APERO	transcript	33195	33682	.	+	.	transcript_id "TCONS_00000006"; gene_id "XLOC_000005"; oId "srna_65_lvantisense"; tss_id "TSS6"; num_samples "1";
NZ_CP046214.1	APERO	exon	33195	33682	.	+	.	transcript_id "TCONS_00000006"; gene_id "XLOC_000005"; exon_number "1";
NZ_CP046214.1	APERO	transcript	36072	36543	.	+	.	transcript_id "TCONS_00000134"; gene_id "XLOC_000006"; oId "srna_88_adantisense"; tss_id "TSS7"; num_samples "1";
NZ_CP046214.1	APERO	exon	36072	36543	.	+	.	transcript_id "TCONS_00000134"; gene_id "XLOC_000006"; exon_number "1";
NZ_CP046214.1	APERO	transcript	38227	38713	.	+	.	transcript_id "TCONS_00000007"; gene_id "XLOC_000007"; oId "srna_71_lvantisense"; contained_in "TCONS_00000135"; tss_id "TSS8"; num_samples "1";
NZ_CP046214.1	APERO	exon	38227	38713	.	+	.	transcript_id "TCONS_00000007"; gene_id "XLOC_000007"; exon_number "1";
NZ_CP046214.1	APERO	transcript	38229	38727	.	+	.	transcript_id "TCONS_00000135"; gene_id "XLOC_000007"; oId "srna_91_adantisense"; tss_id "TSS8"; num_samples "1";
NZ_CP046214.1	APERO	exon	38229	38727	.	+	.	transcript_id "TCONS_00000135"; gene_id "XLOC_000007"; exon_number "1";
NZ_CP046214.1	APERO	transcript	38366	38840	.	+	.	transcript_id "TCONS_00000008"; gene_id "XLOC_000007"; oId "srna_72_lvantisense"; tss_id "TSS9"; num_samples "1";
NZ_CP046214.1	APERO	exon	38366	38840	.	+	.	transcript_id "TCONS_00000008"; gene_id "XLOC_000007"; exon_number "1";
NZ_CP046214.1	APERO	transcript	38370	38840	.	+	.	transcript_id "TCONS_00000136"; gene_id "XLOC_000007"; oId "srna_92_adantisense"; contained_in "TCONS_00000008"; tss_id "TSS9"; num_samples "1";
NZ_CP046214.1	APERO	exon	38370	38840	.	+	.	transcript_id "TCONS_00000136"; gene_id "XLOC_000007"; exon_number "1";
NZ_CP046214.1	APERO	transcript	38446	38792	.	+	.	transcript_id "TCONS_00000137"; gene_id "XLOC_000007"; oId "srna_93_adantisense"; contained_in "TCONS_00000136"; tss_id "TSS9"; num_samples "1";
NZ_CP046214.1	APERO	exon	38446	38792	.	+	.	transcript_id "TCONS_00000137"; gene_id "XLOC_000007"; exon_number "1";
NZ_CP046214.1	APERO	transcript	40184	40576	.	+	.	transcript_id "TCONS_00000138"; gene_id "XLOC_000008"; oId "srna_96_adantisense"; tss_id "TSS10"; num_samples "1";
NZ_CP046214.1	APERO	exon	40184	40576	.	+	.	transcript_id "TCONS_00000138"; gene_id "XLOC_000008"; exon_number "1";
NZ_CP046214.1	APERO	transcript	43726	44218	.	+	.	transcript_id "TCONS_00000009"; gene_id "XLOC_000009"; oId "srna_81_lvBetween"; contained_in "TCONS_00000139"; tss_id "TSS11"; num_samples "1";
NZ_CP046214.1	APERO	exon	43726	44218	.	+	.	transcript_id "TCONS_00000009"; gene_id "XLOC_000009"; exon_number "1";
NZ_CP046214.1	APERO	transcript	43726	44224	.	+	.	transcript_id "TCONS_00000139"; gene_id "XLOC_000009"; oId "srna_100_adBetween"; tss_id "TSS11"; num_samples "1";
NZ_CP046214.1	APERO	exon	43726	44224	.	+	.	transcript_id "TCONS_00000139"; gene_id "XLOC_000009"; exon_number "1";
NZ_CP046214.1	APERO	transcript	44714	45204	.	+	.	transcript_id "TCONS_00000140"; gene_id "XLOC_000010"; oId "srna_104_adantisense"; contained_in "TCONS_00000010"; tss_id "TSS12"; num_samples "1";
NZ_CP046214.1	APERO	exon	44714	45204	.	+	.	transcript_id "TCONS_00000140"; gene_id "XLOC_000010"; exon_number "1";
NZ_CP046214.1	APERO	transcript	44714	45204	.	+	.	transcript_id "TCONS_00000010"; gene_id "XLOC_000010"; oId "srna_85_lvantisense"; tss_id "TSS12"; num_samples "1";
NZ_CP046214.1	APERO	exon	44714	45204	.	+	.	transcript_id "TCONS_00000010"; gene_id "XLOC_000010"; exon_number "1";
NZ_CP046214.1	APERO	transcript	54230	54723	.	+	.	transcript_id "TCONS_00000141"; gene_id "XLOC_000011"; oId "srna_136_adantisense"; tss_id "TSS13"; num_samples "1";
NZ_CP046214.1	APERO	exon	54230	54723	.	+	.	transcript_id "TCONS_00000141"; gene_id "XLOC_000011"; exon_number "1";
NZ_CP046214.1	APERO	transcript	57919	58319	.	+	.	transcript_id "TCONS_00000142"; gene_id "XLOC_000012"; oId "srna_150_adantisense"; tss_id "TSS14"; num_samples "1";
NZ_CP046214.1	APERO	exon	57919	58319	.	+	.	transcript_id "TCONS_00000142"; gene_id "XLOC_000012"; exon_number "1";
NZ_CP046214.1	APERO	transcript	60871	61349	.	+	.	transcript_id "TCONS_00000011"; gene_id "XLOC_000013"; oId "srna_123_lvantisense"; tss_id "TSS15"; num_samples "1";
NZ_CP046214.1	APERO	exon	60871	61349	.	+	.	transcript_id "TCONS_00000011"; gene_id "XLOC_000013"; exon_number "1";
NZ_CP046214.1	APERO	transcript	66556	67036	.	+	.	transcript_id "TCONS_00000143"; gene_id "XLOC_000014"; oId "srna_175_adantisense"; contained_in "TCONS_00000012"; tss_id "TSS16"; num_samples "1";
NZ_CP046214.1	APERO	exon	66556	67036	.	+	.	transcript_id "TCONS_00000143"; gene_id "XLOC_000014"; exon_number "1";
NZ_CP046214.1	APERO	transcript	66556	67045	.	+	.	transcript_id "TCONS_00000012"; gene_id "XLOC_000014"; oId "srna_136_lvantisense"; tss_id "TSS16"; num_samples "1";
NZ_CP046214.1	APERO	exon	66556	67045	.	+	.	transcript_id "TCONS_00000012"; gene_id "XLOC_000014"; exon_number "1";
NZ_CP046214.1	APERO	transcript	67837	68335	.	+	.	transcript_id "TCONS_00000144"; gene_id "XLOC_000015"; oId "srna_179_adantisense"; tss_id "TSS17"; num_samples "1";
NZ_CP046214.1	APERO	exon	67837	68335	.	+	.	transcript_id "TCONS_00000144"; gene_id "XLOC_000015"; exon_number "1";
NZ_CP046214.1	APERO	transcript	67840	68326	.	+	.	transcript_id "TCONS_00000013"; gene_id "XLOC_000015"; oId "srna_142_lvantisense"; contained_in "TCONS_00000144"; tss_id "TSS17"; num_samples "1";
NZ_CP046214.1	APERO	exon	67840	68326	.	+	.	transcript_id "TCONS_00000013"; gene_id "XLOC_000015"; exon_number "1";
NZ_CP046214.1	APERO	transcript	71034	71484	.	+	.	transcript_id "TCONS_00000014"; gene_id "XLOC_000016"; oId "srna_149_lvAi"; tss_id "TSS18"; num_samples "1";
NZ_CP046214.1	APERO	exon	71034	71484	.	+	.	transcript_id "TCONS_00000014"; gene_id "XLOC_000016"; exon_number "1";
NZ_CP046214.1	APERO	transcript	71036	71483	.	+	.	transcript_id "TCONS_00000145"; gene_id "XLOC_000016"; oId "srna_186_adAi"; contained_in "TCONS_00000014"; tss_id "TSS18"; num_samples "1";
NZ_CP046214.1	APERO	exon	71036	71483	.	+	.	transcript_id "TCONS_00000145"; gene_id "XLOC_000016"; exon_number "1";
NZ_CP046214.1	APERO	transcript	71106	71484	.	+	.	transcript_id "TCONS_00000146"; gene_id "XLOC_000016"; oId "srna_187_adAi"; contained_in "TCONS_00000015"; tss_id "TSS18"; num_samples "1";
NZ_CP046214.1	APERO	exon	71106	71484	.	+	.	transcript_id "TCONS_00000146"; gene_id "XLOC_000016"; exon_number "1";
NZ_CP046214.1	APERO	transcript	71106	71490	.	+	.	transcript_id "TCONS_00000015"; gene_id "XLOC_000016"; oId "srna_151_lvAi"; contained_in "TCONS_00000145"; tss_id "TSS18"; num_samples "1";
NZ_CP046214.1	APERO	exon	71106	71490	.	+	.	transcript_id "TCONS_00000015"; gene_id "XLOC_000016"; exon_number "1";
NZ_CP046214.1	APERO	transcript	76491	76966	.	+	.	transcript_id "TCONS_00000016"; gene_id "XLOC_000017"; oId "srna_166_lvBetween"; contained_in "TCONS_00000147"; tss_id "TSS19"; num_samples "1";
NZ_CP046214.1	APERO	exon	76491	76966	.	+	.	transcript_id "TCONS_00000016"; gene_id "XLOC_000017"; exon_number "1";
NZ_CP046214.1	APERO	transcript	76492	76968	.	+	.	transcript_id "TCONS_00000147"; gene_id "XLOC_000017"; oId "srna_214_adBetween"; tss_id "TSS19"; num_samples "1";
NZ_CP046214.1	APERO	exon	76492	76968	.	+	.	transcript_id "TCONS_00000147"; gene_id "XLOC_000017"; exon_number "1";
NZ_CP046214.1	APERO	transcript	76707	76987	.	+	.	transcript_id "TCONS_00000148"; gene_id "XLOC_000017"; oId "srna_215_adantisense"; contained_in "TCONS_00000147"; tss_id "TSS20"; num_samples "1";
NZ_CP046214.1	APERO	exon	76707	76987	.	+	.	transcript_id "TCONS_00000148"; gene_id "XLOC_000017"; exon_number "1";
NZ_CP046214.1	APERO	transcript	89209	89685	.	+	.	transcript_id "TCONS_00000017"; gene_id "XLOC_000018"; oId "srna_195_lvantisense"; tss_id "TSS21"; num_samples "1";
NZ_CP046214.1	APERO	exon	89209	89685	.	+	.	transcript_id "TCONS_00000017"; gene_id "XLOC_000018"; exon_number "1";
NZ_CP046214.1	APERO	transcript	91115	91493	.	+	.	transcript_id "TCONS_00000149"; gene_id "XLOC_000019"; oId "srna_244_adantisense"; tss_id "TSS22"; num_samples "1";
NZ_CP046214.1	APERO	exon	91115	91493	.	+	.	transcript_id "TCONS_00000149"; gene_id "XLOC_000019"; exon_number "1";
NZ_CP046214.1	APERO	transcript	92243	92740	.	+	.	transcript_id "TCONS_00000150"; gene_id "XLOC_000020"; oId "srna_247_adantisense"; tss_id "TSS23"; num_samples "1";
[truncated: 533 more rows]

## Sheet: symbMMUT_merged_GFF
NZ_CP046218.1	APERO	transcript	6743	7149	.	+	.	transcript_id "TCONS_00000001"; gene_id "XLOC_000001"; oId "srna_92_lvantisense"; tss_id "TSS1"; num_samples "1";
[truncated: 3,097 more rows]
